# Supplementary material for: Transcriptomic Analysis of Pleiotropic Effects of Scandium Chloride on C2C12 Myoblasts
Source: Toxics. 2026 Jul 16;14(7):623. doi: 10.3390/toxics14070623 (PMC13417790; doi:10.3390/toxics14070623)
Supplement: Supplementary file 1 [file toxics-14-00623-s001.zip › Table S1.xlsx]

## Sheet: Sheet1
Genes		Sequence (5’- 3’)
	Ccnd1- Forward primer	GCCCTCCGTATCTTACTTCAAG
	Ccnd1- Reverse primer	ACCTCCTCTTCGCACTTCTG
	GAPDH- Forward primer	GGCTGCCCAGAACATCAT
	GAPDH- Reverse primer	CGGACACATTGGGGGTAG
	Myog- Forward primer	CCAACCCAGGAGATCATTTG
	Myog- Reverse primer	ACCCAGCCTGACAGACAATC
	Fbxo32- Forward primer	ACGTCGCAGCCAAGAAGAG
	Fbxo32- Reverse primer	ATGGCGCTCCTTCGTACTTC
	Ctsl- Forward primer	GTGGACTGTTCTCACGCTCA
	Ctsl- Reverse primer	TGTCATTAGCCACAGCGAAC
	Aqp9- Forward primer	CGAGCCAAGAAGAACCTCGT
	Aqp9- Reverse primer	CAAAAGACACCGCTGGGTTG
	Ccl20- Forward primer	CGACTGTTGCCTCTCGTACA
	Ccl20- Reverse primer	GAGGAGGTTCACAGCCCTTT
	Slco4a1- Forward primer	TGGGCCAACGGACGGA
	Slco4a1- Reverse primer	CCAGGCAGAGCAGGATGAAC
	Cc19- Forward primer	TACTGCCCTCTCCTTCCTCATT
	Cc19- Reverse primer	CAGGCAGCAATCTGAAGAGTC
	Ogn- Forward primer	TAACGACCTGGAATCTGTGCC
	Ogn- Reverse primer	TTCGCTCCCGAATGTAACGA
	Ranbp31- Forward primer	AAAGCCAGTCCGATACAGCC
	Ranbp31- Reverse primer	GTCTGTGGCTCCACCTTGAA
	Synpo2- Forward primer	GTTGGGTCTCCCACAAATGC
	Synpo2- Reverse primer	GACTGGTACAGCCAGGGAGA
	Cdh15- Forward primer	ATGCCCCCTTCAGCTATGTG
	Cdh15- Reverse primer	TGAGAGCTGTGTCGTAGGGA
	Sgcg- Forward primer	TACAGCAGATGGACTTCGCC
	Sgcg- Reverse primer	CTCCCCTTCTGAGTTGCGAG
