# Supplementary material for: Transcriptomic Analysis of Pleiotropic Effects of Scandium Chloride on C2C12 Myoblasts
Source: Toxics. 2026 Jul 16;14(7):623. doi: 10.3390/toxics14070623 (PMC13417790; doi:10.3390/toxics14070623)
Supplement: Supplementary file 1 [file toxics-14-00623-s001.zip › Table S2.xlsx]

## Sheet: expression (2)
Gene_ID	Con_1:read count	Con_1:fpkm	Con_2:read count	Con_2:fpkm	Con_3:read count	Con_3:fpkm		Sc_10nM1:read count	Sc_10nM1:fpkm	Sc_10nM2:read count	Sc_10nM2:fpkm	Sc_10nM3:read count	Sc_10nM3:fpkm	Sc_1mM1:read count	Sc_1mM1:fpkm	Sc_1mM2:read count	Sc_1mM2:fpkm	Sc_1mM3:read count	Sc_1mM3:fpkm
Zzz3	1924	15.2325449851307	1884	15.1519255883046	1386	11.5409292305759		2072	17.1632468800232	2581	16.4807540189995	2111	16.2587726861728	1484	11.260081419982	1883	12.809829118991	1817	10.9031249555178
Zzef1	766	4.50562565978777	691	4.1288	669	4.13868716864786		598	3.68019	833	3.95178227967001	574	3.28450822296958	519	2.9257278307516	594	3.00219153786833	718	3.20095406183766
Zyx	4055	62.5066597618521	3763	58.9235874440584	4310	69.8751654539085		3579	57.7217418615782	4557	56.6547246170957	3657	54.8393776728666	4082	60.3043529162642	5408	71.6304584451724	6008	70.1930344621423
Zyg11b	3571	22.6266	3688	23.7377933084163	3224	21.4849863463832		3794	25.1518263660101	4833	24.6983743722051	4183	25.783976207381	3411	20.7134218710202	4663	25.3875582604055	4871	23.3925029472688
Zyg11a	2	0.0328225140364616	4	0.0666839576612923	2	0.0345208903783459		2	0.0343410950433027	3	0.03970861806008	2	0.0319303711714897	0	0	1	0.0141015698106394	2	0.02487714302883
Zxdc	553	5.40780634704474	548	5.4437238615403	571	5.87276001420623		526	5.38175646011902	749	5.90744	640	6.08846898575108	704	6.59794798182705	880	7.39442292883967	880	6.5223985445087
Zxdb	255	3.0737178247821	267	3.26929872633308	223	2.82708472608508		273	3.44293448785109	335	3.25679403147926	289	3.3888612056869	267	3.08443274335055	312	3.23149898545216	367	3.35288408858509
Zwint	3589	65.2513427952567	3651	67.429099014907	3156	60.3480352790594		4005	76.1834809184556	5262	77.1593	4184	74.0013759943197	5660	98.6217386070877	6105	95.3734028047284	6809	93.827034365349
Zwilch	626	13.9112575966536	558	12.5963809662914	418	9.76963834356619		685	15.9266680216812	742	13.2989586557806	668	14.4411123283201	503	10.7127327977868	526	10.0439240082744	536	9.02787442296071
Zw10	542	12.602381607214	502	11.8570482041896	440	10.760096397175		588	14.3045092361849	736	13.8023432984407	605	13.6848751162337	761	16.9581403246408	925	18.4807965931716	1012	17.8345646513854
Zup1	328	4.67732909892197	263	3.80977529834416	189	2.83462775117037		282	4.20741634263969	355	4.08295044314372	367	5.09122479363966	246	3.36201324273146	251	3.07555445251485	236	2.55073151350095
Zswim9	108	2.18705619372921	118	2.42737973757501	114	2.42801398385612		148	3.13574110162359	143	2.33557541480954	140	2.75801323742984	137	2.65886925210328	157	2.7318789605368	182	2.79341997745001
Zswim8	4079	36.6328960869896	3869	35.2968384441189	3776	35.6664332147515		3457	32.4832313357758	4428	32.0735352670041	3723	32.5269025989872	3647	31.3901607886171	4770	36.8096376608688	5248	35.7224
Zswim7	233	21.0005166437145	210	19.2270599998799	214	20.2860726956049		185	17.4456872791459	241	17.5191395450973	199	17.4485466454204	145	12.5251313391492	119	9.21608845057837	146	9.97368331351323
Zswim6	191	2.37230930432307	185	2.33415236627774	157	2.0509153866798		158	2.05322871170577	205	2.05358875331786	144	1.73993314486974	206	2.45214074426428	204	2.17717694646507	231	2.17459600181369
Zswim5	0	0	2	0.0155965989999511	1	0.00807403314432941		0	0	0	0	0	0	4	0.0294293453534088	1	0.00659638501732253	3	0.0174554197602901
Zswim4	399	6.21978337227046	436	6.90412079585648	468	7.67287922710237		415	6.7685050424872	471	5.92168009115374	381	5.77775953880797	540	8.06745128033768	592	7.92957086573617	725	8.56582170125048
Zswim3	106	2.67181855613279	123	3.14938486912978	105	2.78355970854774		96	2.53171390159328	141	2.86643356327338	136	3.33481793968061	133	3.21286861162679	123	2.66398529122599	136	2.59817658914712
Zswim2	0	0	0	0	0	0		0	0	0	0	0	0	0	0	0	0	0	0
Zswim1	281	7.05137212416415	278	7.08649751473863	281	7.41624007974488		232	6.09112618043149	340	6.88125897568361	226	5.51706217031563	275	6.61363520774182	311	6.70584202587173	352	6.69481589218657
Zscan5b	0	0	0	0	0	0		0	0	0	0	0	0	0	0	0	0	0	0
Zscan4f	0	0	0	0	0	0		2	0.0775444081622964	0	0	0	0	0	0	0	0	0	0
Zscan4d	2	0.0680506942623425	4	0.138255394147157	2	0.0715719263366309		8	0.284796631584016	3	0.0823276067209489	2	0.0662010205513315	1	0.0326093988611002	0	0	0	0
Zscan4c	1	0.0297796535524135	1	0.0302509605822866	0	0		0	0	3	0.0720547419104263	1	0.028970218132305	0	0	2	0.0511770503672589	1	0.0225708701030465
Zscan4b	0	0	0	0	0	0		0	0	0	0	0	0	0	0	0	0	0	0
Zscan30	52	0.522997708448619	35	0.3575888885569	20	0.211561473902016		42	0.441965154044464	65	0.527268067380347	61	0.596840659536533	10	0.0963910410020945	12	0.10370586137636	18	0.137213741858081
Zscan29	388	4.12518505039902	347	3.74766457113626	346	3.86899309277245		361	4.01569951630677	467	4.00451810398206	422	4.36471895685823	331	3.37271723260613	319	2.91425806720362	348	2.80426863111809
Zscan26	782	11.1561314126498	811	11.7529598142213	511	7.66721981489925		714	10.6573045554191	906	10.4245360895844	840	11.6578450503191	556	7.60189537516506	539	6.60725773697537	534	5.77400008194508
Zscan25	183	4.22030076277939	201	4.70877456391363	173	4.19612639782654		185	4.46381654777738	236	4.38961050819993	200	4.48698308738524	211	4.66353237635479	260	5.15218294068206	271	4.73685688876444
Zscan22	187	3.05779925398065	235	3.90350513318259	147	2.52810346895025		214	3.66119983367573	230	3.03331051831684	227	3.61098218057699	146	2.2880233267965	147	2.06542920331418	159	1.97057581577102
Zscan21	344	9.68666434189482	356	10.1832248930458	315	9.32903039836085		294	8.66174582955526	393	8.92544812174702	336	9.20422465044719	321	8.66285547675571	328	7.93624866152245	378	8.06744974408551
Zscan20	162	0.909175757275605	165	0.940667859325322	136	0.80275290667009		158	0.927752676970967	207	0.936968194798459	139	0.758891619541984	137	0.736874669768128	172	0.829443664046186	136	0.578496054336061
Zscan2	143	0.588162162898047	126	0.526442713268149	153	0.661854645948571		90	0.387298532301584	96	0.318459309595253	88	0.35210795857049	120	0.473023284407875	68	0.240323130385337	79	0.246272997633848
Zscan18	8	0.0550932668037335	7	0.0489695492782961	0	0		5	0.0360263977161248	7	0.0388801784229801	6	0.0401968399527288	1	0.00660007341305746	2	0.0118348878922863	0	0
Zscan12	270	3.71652979306035	269	3.76136659438292	205	2.96782207949092		248	3.57164126595779	360	3.99666756916646	291	3.89671791074649	194	2.5592682719485	199	2.35370779453091	211	2.20132907693068
Zscan10	2	0.0495637963329383	0	0	0	0		0	0	0	0	2	0.048216611677606	0	0	0	0	0	0
Zrsr2	735	4.8912313442995	751	5.07680323026495	564	3.94748160903725		796	5.54225150382704	1010	5.42093138648377	860	5.56751557814909	684	4.36241718325155	668	3.8197324355802	758	3.82321508775029
Zrsr1	182	2.74614546979594	194	2.97353743084264	132	2.09476943440105		143	2.25751417204187	197	2.39739750221591	157	2.30453828709991	95	1.37377618888571	78	1.01128221255551	79	0.903457864650084
Zranb3	383	1.6135729884925	390	1.66906779284317	288	1.27612281985392		419	1.84691182059871	474	1.61060800776508	344	1.40987434518768	266	1.07401836109702	187	0.67695073225105	242	0.77274084322459
Zranb2	1932	36.8660038146358	1941	37.6239168298809	1229	24.6649915196646		1751	34.9580649138512	2223	34.2121270010711	2001	37.1448111359013	1288	23.5545619989666	1473	24.1516776259365	1689	24.4274004219616
Zranb1	802	8.66682879005183	732	8.03556574630551	657	7.46726157218652		793	8.9660536483873	877	7.64376125105178	854	8.97792233173369	773	8.00581538850507	899	8.34778308399691	937	7.67457085972549
Zpr1	581	12.7358679019907	552	12.2916736188477	588	13.5563		588	13.4856547294563	846	14.9569984184517	602	12.8375169192801	689	14.4747763984714	807	15.2002791195272	978	16.2487489478442
Zpld2	0	0	0	0	0	0		0	0	0	0	0	0	0	0	0	0	0	0
Zpld1	0	0	0	0	0	0		0	0	0	0	0	0	0	0	0	0	0	0
Zpbp2	0	0	0	0	0	0		0	0	0	0	0	0	0	0	0	0	0	0
Zpbp	0	0	0	0	0	0		0	0	0	0	0	0	0	0	0	0	0	0
Zp3r	2	0.0614770897825788	0	0	3	0.0969872634439243		3	0.096482124169279	1	0.0247916239740182	3	0.0897091380532329	0	0	1	0.026412464089769	0	0
Zp3	1	0.0514643063669652	2	0.104557610152292	1	0.0541272882545819		0	0	0	0	0	0	0	0	0	0	0	0
Zp2	0	0	0	0	0	0		0	0	0	0	0	0	0	0	0	0	0	0
Zp1	3	0.105628817899158	0	0	0	0		2	0.0736772584565403	4	0.113590713480956	0	0	0	0	0	0	1	0.0266863897945631
Znrf4	0	0	0	0	0	0		0	0	0	0	0	0	0	0	0	0	0	0
Znrf3	386	3.41591561735516	423	3.8025919570016	327	3.0435309873913		462	4.27763871316909	528	3.76855990279553	509	4.38197338853443	450	3.81656419102888	562	4.27348082317308	579	3.88353347764396
Znrf2	514	13.3479481315865	471	12.4248692491835	532	14.530252778484		557	15.1338311204146	697	14.5984195445628	513	12.9598770301386	707	17.595881697179	737	16.4454019943763	872	17.1631317659592
Znrf1	809	8.9904573883591	835	9.42625685328946	821	9.59591889101237		951	11.0574778754654	1168	10.4688211260281	984	10.6380122980194	943	10.0435023687534	1266	12.0890614658982	1356	11.4214597935314
Znrd2	379	36.6448620155864	386	37.9123507933235	387	39.3545537094252		405	40.9704940258062	450	35.0919955609409	447	42.0449197741789	471	43.6450520859454	558	46.3589610433821	665	48.7331165988089
Znrd1as	63	2.19765566833426	78	2.7639693928215	64	2.34806015049007		63	2.29933338119324	73	2.05382591506837	44	1.49315158241974	28	0.93608946519646	33	0.989142022383963	42	1.11044498965024
Znrd1	304	26.3150209598073	293	25.7642370135227	247	22.4872959667015		308	27.8947934475624	423	29.5319534545675	327	27.5365808242711	379	31.4419573938277	400	29.7519710436478	430	28.2115697987862
Znhit6	656	6.82257026459295	701	7.40596617860738	475	5.19574625592452		668	7.26880364042237	843	7.07120492822842	785	7.94229398929938	754	7.5154631868358	843	7.53350996425103	978	7.70924225053462
Znhit3	208	12.863071376771	209	13.1294689175405	199	12.9432865763007		209	13.5229028323575	283	14.1152784983093	265	15.9426070842321	324	19.2028895074315	367	19.5017247971571	475	22.2640215952588
Znhit2	214	11.4933416623239	187	10.2021963830017	215	12.1445422390857		142	7.97927044338166	239	10.3526639272486	194	10.1359952416882	191	9.83119112795602	244	11.2602487556082	255	10.3801
Znhit1	284	14.3649937177785	264	13.5647113278471	286	15.2146960063786		282	14.9237685646018	371	15.1350089179593	275	13.5316862156789	300	14.5428184771593	420	18.2541664130859	473	18.1333022893243
Znfx1	1097	9.16919535816581	918	7.79447391908879	1013	8.90521049864238		887	7.75694147756081	1040	7.01099421595986	875	7.11483406221302	653	5.23091915315654	614	4.40979686240172	782	4.95404573649593
Zmynd8	2251	12.7406583994484	2140	12.3040950856375	1961	11.6735814075949		2065	12.2286560343238	2536	11.5767671204871	2161	11.8988028216937	1605	8.70626018060584	1883	9.15782439145572	2017	8.65268583007055
Zmynd19	585	13.0859463758734	620	14.0883615501242	582	13.6924890044249		695	16.2658353395287	903	16.2914106828473	743	16.1685177678418	1000	21.4382582611589	1136	21.8350010063302	1347	22.8373404546393
Zmynd15	21	0.361714948206139	10	0.174971248501358	6	0.108694747595351		14	0.252300141728559	5	0.0694606491266964	17	0.2848578602224	0	0	2	0.0296007539100079	4	0.0522198732955872
Zmynd12	1	0.0450355425151449	3	0.137244889605218	0	0		1	0.0471191769198805	2	0.0726452237378207	0	0	2	0.0863228206396166	0	0	1	0.0341337543883946
Zmynd11	1972	16.4220647756479	1965	16.6227523099378	1628	14.2588794313467		1783	15.5351156326896	2489	16.7173493447949	2051	16.6156997147288	1531	12.2190170039855	1708	12.221776324738	1855	11.7082887526306
Zmynd10	22	0.582016710646545	14	0.376235990629969	24	0.667781158138495		29	0.802699639605067	30	0.640111602607846	25	0.643405703250646	8	0.202835043032979	25	0.56830096914462	21	0.421076232414212
Zmym6	0	0	0	0	0	0		0	0	0	0	0	0	0	0	0	0	0	0
Zmym5	1242	12.0828027019857	1215	12.0072041533832	739	7.56137318049651		1134	11.5425413626887	1373	10.7730406020527	1209	11.4420677064983	564	5.25854288899952	701	5.85989347005546	727	5.3605476328041
Zmym4	961	8.84867957035276	978	9.14773267042631	728	7.05012157635851		867	8.35249982560144	1227	9.11215953926712	978	8.76044283477861	698	6.15957477609774	725	5.73612626076715	822	5.73661308129695
Zmym3	934	8.88492786628263	916	8.85160514208006	826	8.26413158027241		761	7.57415142768052	872	6.69029374207483	748	6.92214595353072	512	4.66785352084653	492	4.02158958490201	527	3.79967372446868
Zmym2	1890	17.132720196229	1803	16.6027402530918	1127	10.7448060368406		1650	15.6491502054692	2013	14.7173617261783	1752	15.4500804137902	1245	10.8161847735031	1279	9.96232434982561	1176	8.07979794261493
Zmym1	83	1.38289449195657	95	1.60788168561996	56	0.981316559329382		93	1.62119852448158	112	1.50504903063509	77	1.24805522815209	58	0.926145404822042	88	1.25985116321995	71	0.896598408351009
Zmpste24	1697	32.8628857287264	1633	32.1239963439627	1484	30.2251107796646		1635	33.127137333522	2135	33.3459738262532	1785	33.6274703992543	1589	29.4908968292154	1881	31.299562320299	2017	29.6045465185985
Zmiz2	920	6.27073734578335	854	5.91300413190193	947	6.78876707399701		700	4.99196	1000	5.49733818007945	840	5.56983324960438	713	4.65758233757292	1090	6.38385325991103	1194	6.1682756057234
Zmiz1	3423	22.0391162110913	3240	21.1910177224586	2892	19.5837434142371		3119	21.0109141050372	4030	20.9273382138047	3354	21.0078911406335	3398	20.967704071568	4010	22.1848891521746	4444	21.6865259594898
Zmat5	128	5.78762302209307	87	3.99603282643078	123	5.84932191570912		127	6.00808797904026	162	5.90781587709075	120	5.27841626170456	140	6.06678	161	6.25520801480216	149	5.10628669301238
Zmat4	0	0	0	0	0	0		0	0	0	0	0	0	0	0	0	0	0	0
Zmat3	1657	13.8277469085362	1794	15.2079571775179	1637	14.3677161338848		1571	13.7166290995326	2154	14.4976056978918	1775	14.4098478493843	1492	11.9326791943754	1645	11.7956106941655	1695	10.7208020316344
Zmat2	1034	31.0513780220616	1024	31.2377557625747	986	31.1420645504858		1055	33.147829478938	1396	33.8117328685615	1068	31.2006553783902	1091	31.3996869657337	1147	29.5971144730518	1338	30.4540539983901
Zmat1	52	1.0058451932749	35	0.687725890406664	21	0.427225573988862		36	0.728572204771439	14	0.218412509154664	32	0.602157228028549	2	0.0370764398009769	4	0.0664834284451377	14	0.205250629270398
Zkscan8	615	4.67202110103735	562	4.33696107289058	354	2.82841471368243		469	3.72773318011802	542	3.32086053884654	511	3.77644100153816	119	0.866396859585975	142	0.926922957985605	139	0.800337452284265
Zkscan7	1	0.0135070728348532	3	0.0411625266751401	0	0		1	0.0141319970634556	0	0	1	0.0131399395115835	0	0	0	0	0	0
Zkscan6	218	4.74797915931681	263	5.81872172012525	210	4.8104062058386		212	4.83092692418286	269	4.72526600323554	262	5.5511853197015	271	5.6566828425403	280	5.24005633966047	281	4.63860392018767
Zkscan5	203	3.37231219890061	174	2.9363005915783	201	3.51186602080592		169	2.93738408178603	254	3.40319726449225	182	2.94127240131886	150	2.38815891659233	163	2.32672445608439	194	2.44265496783813
Zkscan4	0	0	0	0	0	0		0	0	2	0.0444796833707975	0	0	0	0	0	0	0	0
Zkscan3	961	19.9801013243456	906	19.134716188487	764	16.7062048816875		903	19.6428430128133	1117	18.7304901759654	919	18.5875407776463	756	15.0638617894698	734	13.1128161826284	798	12.5749379395454
Zkscan2	0	0	0	0	0	0		0	0	0	0	0	0	0	0	0	0	0	0
Zkscan17	994	14.6333233137231	958	14.3265500567555	1156	17.8988267284459		1020	15.7108272132295	1227	14.568767673446	997	14.2785420981144	1176	16.5922061026982	1322	16.7229793541089	1525	17.0159063945839
Zkscan16	7	0.0628409854830532	5	0.0455968121094598	9	0.0849762579710675		4	0.0375705225241961	15	0.108607014959027	7	0.0611329159316401	0	0	1	0.00771383885005836	0	0
Zkscan14	90	2.72811459466743	110	3.38713349346211	109	3.47501547889535		80	2.53718644953202	98	2.39589535981466	88	2.59498526354343	132	3.83472530149066	100	2.60462805536407	101	2.32043888005721
Zkscan1	975	7.88310022642977	946	7.76967937801252	787	6.69233		855	7.2327065347822	1032	6.72967050582331	980	7.70815843251147	592	4.58727068335159	726	5.04376295942084	746	4.57151259268547
Zim1	366	3.99081851409544	218	2.41466515607979	176	2.01838359058978		110	1.25491952044501	124	1.09049643291121	85	0.901637451717459	24	0.250802789696183	21	0.196755011209259	16	0.13222985934243
Zik1	225	3.63878801817966	237	3.89351733467249	181	3.07866871683667		275	4.65317331131365	337	4.39567738027518	344	5.41208744103541	316	4.89780565972189	264	3.66862887042146	279	3.41985034572058
Zic5	4	0.106990515367471	11	0.298880445595157	5	0.140658324055415		7	0.195896025592321	10	0.215728219663418	5	0.130103031707037	10	0.256345392783392	10	0.22983221514578	5	0.101364049634045
Zic4	22	0.093710835386906	8	0.0346159810383531	11	0.0492799160975445		17	0.0757632064790813	18	0.0618388358175453	12	0.0497256534457965	12	0.0489878752121505	12	0.0439211789728059	15	0.0484269422648321
Zic3	0	0	0	0	0	0		0	0	0	0	0	0	0	0	0	0	0	0
Zic2	4	0.0913764630742071	1	0.023205657662718	2	0.0480523347699928		1	0.0239010317709539	8	0.147396106134709	3	0.0666695818696928	2	0.0437869380056026	1	0.0196290809969466	5	0.0865711162024501
Zic1	326	3.4791037984893	339	3.67509874834064	310	3.47953833659237		360	4.01970871598035	423	3.64092576837134	340	3.52988719878805	317	3.24227073569922	306	2.80605918678788	415	3.35680832107252
Zhx3	335	5.0682577338333	315	4.84109903568405	294	4.67812003517804		263	4.16305290458538	378	4.61240416654116	323	4.7538834641803	239	3.46538917075523	260	3.37997001398763	263	3.0157705342059
Zhx2	527	6.96417723001549	567	7.61135165212638	544	7.56080862067044		603	8.33717290747618	673	7.17291914030101	551	7.08341884860373	632	8.00417372583133	592	6.72212402499919	751	7.5219
Zhx1	683	8.84968642409772	652	8.58171926171007	486	6.62298229302317		542	7.34765509564437	581	6.07162558425436	529	6.66799053950827	181	2.24763601188442	264	2.93925130872421	352	3.45683382236588
Zgrf1	458	3.93391827401651	358	3.12365032190239	197	1.77965667347143		393	3.53178861702155	400	2.77103185212065	425	3.5512472436166	230	1.89333698925379	244	1.80084069567577	280	1.82283159286142
Zgpat	366	9.8793022236628	318	8.71950507316624	271	7.69351177581763		307	8.6701349694054	360	7.8373520950122	325	8.53415784646197	226	5.84647172125703	234	5.42733536296221	308	6.30121884077915
Zglp1	9	0.603966755809543	6	0.409016948229412	5	0.352899201144972		14	0.982971344259288	12	0.649491455794575	8	0.522267061141593	17	1.0933511713191	21	1.21092	13	0.661214757038555
Zg16	0	0	0	0	0	0		0	0	0	0	0	0	0	0	0	0	0	0
Zfyve9	703	4.35382670999279	749	4.71212888593549	775	5.0480966684252		835	5.41058951533176	986	4.9250926014832	906	5.45853546427525	823	4.88490225176072	981	5.22048000136146	1089	5.1117823543574
Zfyve28	0	0	1	0.0057462181843836	3	0.0178481819307172		0	0	0	0	0	0	0	0	1	0.00486058114821738	1	0.00428737275534417
Zfyve27	389	4.69644338934432	427	5.23681092693559	444	5.63783818174034		419	5.29268211075739	495	4.81999247898851	449	5.27348792209434	464	5.36880585224947	489	5.07287270083238	609	5.57269717062899
Zfyve26	789	5.64940099111518	733	5.3314937193232	676	5.09075551603087		708	5.30396870644511	855	4.93756907750022	712	4.95949568202174	716	4.91336071544676	797	4.9035356226916	743	4.03220749666371
Zfyve21	323	5.35136953061591	343	5.77266118207102	325	5.6631221107718		318	5.51228718701677	401	5.35831774039275	282	4.54510218633429	237	3.76314535319502	250	3.55900044719755	321	4.03084512681627
Zfyve19	439	13.775350815761	428	13.6427350602323	464	15.3132112615352		453	14.8723174318437	518	13.1096041605944	442	13.4925035552564	438	13.1720231799604	553	14.9103862383431	632	15.0308619555858
Zfyve16	815	10.133823254543	765	9.66265960525454	639	8.35654431946261		726	9.44484063070427	853	8.55433825461231	752	9.09631898455015	646	7.69818711341538	555	5.92972174673584	529	4.98540045634717
Zfyve1	879	9.24252156617633	794	8.48089387380015	809	8.94664623839731		608	6.68878865168591	850	7.20845504705299	664	6.79206449511321	704	7.09438061775416	608	5.49326805108717	766	6.10462551529211
Zfy2	0	0	0	0	0	0		0	0	0	0	0	0	0	0	0	0	0	0
Zfy1	0	0	0	0	0	0		0	0	0	0	0	0	0	0	0	0	0	0
Zfx	1091	8.22174051706191	1077	8.24468841775086	736	5.83347009479934		1125	8.87020863047283	1375	8.35724982613146	1406	10.3075739777175	831	6.00178270219256	846	5.4781635409137	966	5.51753125889257
Zfr2	37	0.718980557613488	24	0.473746694623516	41	0.837933252259937		23	0.467611900539467	41	0.642570746952728	33	0.62382314893382	8	0.148986060851632	8	0.133576796600781	23	0.338744239723131
Zfr	4456	54.982879675672	4304	53.9478437596694	3427	44.4740366993285		4947	63.8655279765312	5957	59.2831908518412	5026	60.3304977196119	4145	49.0170378467661	4761	50.4784598719671	5195	48.5843628876395
Zfpm2	704	9.59309569876284	569	7.87622135028685	497	7.12283120220111		602	8.58271923626475	732	8.04486702684033	553	7.33066499948266	399	5.21073805588928	529	6.1939458534762	560	5.78366067521893
Zfpm1	200	3.31840839585278	184	3.10125294406177	239	4.17068975101027		194	3.36778117143146	221	2.95742529269496	201	3.24435238930094	226	3.59375532241772	220	3.13652052140684	236	2.96784011840147
Zfpl1	467	21.0036864788533	421	19.234472081025	514	24.3137		484	22.7754152966021	550	19.9509236725219	489	21.395361548376	590	25.4314361602348	717	27.7091635958616	910	31.0204932465998
Zfp996	1	0.0238153518922323	0	0	0	0		1	0.0249172035363388	2	0.0384156928058398	1	0.0231680310854273	0	0	0	0	0	0
Zfp995	169	1.62085256275853	165	1.60753441871684	111	1.11966971672174		146	1.46504835780463	177	1.36915225169091	195	1.81938053084471	100	0.919172527682348	124	1.02188990114966	146	1.06130038938191
Zfp994	144	1.87947290080536	185	2.45281522487533	109	1.49627086670711		200	2.73115198399461	222	2.3369435493013	218	2.76797519550732	171	2.13899571593573	169	1.89533461982129	188	1.85977363116741
Zfp992	84	1.54250698584791	72	1.34307380453548	47	0.907728262170243		74	1.4217455252146	78	1.15521847935285	93	1.66135684953366	89	1.56631132627654	61	0.962505684745158	65	0.904669337048145
Zfp991	27	0.369327804258913	30	0.416858847337746	9	0.129479464718781		27	0.386415288423682	23	0.253745148303195	34	0.452438215933459	21	0.275300983482854	21	0.246827275414077	10	0.103675681845679
Zfp990	5	0.113379878697379	2	0.0460697131383636	5	0.119246635381874		8	0.189800900005139	8	0.146311223453222	5	0.110298120557254	4	0.086929304156991	3	0.0584538139691609	11	0.189054634961483
Zfp988	0	0	2	0.0429916867220008	0	0		1	0.0221399816623228	0	0	0	0	0	0	0	0	0	0
Zfp987	5	0.119580965923241	1	0.0242947022883854	0	0		1	0.0250227103967608	0	0	1	0.0232661314287672	2	0.0458418648774252	1	0.0205502764001202	2	0.0362535641175257
Zfp985	213	4.94412	205	4.83373054400113	96	2.34363743445318		172	4.17714730735625	218	4.08119	239	5.39683415620587	133	2.95869989611796	102	2.03439291042121	126	2.2167067961203
Zfp984	16	0.149312386584702	16	0.151675475776477	6	0.058889416465332		15	0.146456756019042	10	0.0752657729074901	14	0.1270972092204	9	0.0804930886385521	7	0.0561305773407111	11	0.0778031535040442
Zfp983	0	0	1	0.0084708644543903	0	0		0	0	0	0	2	0.0162244627138598	0	0	0	0	0	0
Zfp982	2	0.0295009756192788	2	0.0299678721589921	0	0		1	0.0154329404275125	2	0.0237934845974799	2	0.0286991148940701	0	0	0	0	0	0
Zfp981	3	0.0637215526342461	5	0.107883400635043	5	0.111697960876347		10	0.222232407597681	8	0.137049278251859	2	0.0413263656967259	7	0.142496226173356	8	0.146009359618779	5	0.0804940463092038
Zfp980	2	0.0339741811956356	3	0.0517678092370559	2	0.0357321496898669		6	0.106638137239729	7	0.0959044401100177	4	0.0661014701444874	9	0.146521629769876	3	0.0437890852014591	10	0.128750126201839
Zfp979	144	3.73520963409193	202	5.32259457697185	98	2.67355246301794		160	4.34224944596526	198	4.14227903207677	217	5.47575927049383	146	3.62948973959873	143	3.18723540545944	173	3.40116148539394
Zfp978	5	0.131506580297426	1	0.0267175732577743	2	0.0553245158178381		9	0.247663659829174	1	0.0212128563689213	4	0.102345698826738	11	0.277274795438272	1	0.0225997218928757	5	0.0996726821003762
Zfp977	5	0.187336902944425	7	0.266422500827524	1	0.0394061020626226		7	0.274406041376971	6	0.181311876824909	1	0.0364489864395391	1	0.0359081937707637	1	0.0321942970248428	3	0.0851928695763415
Zfp976	99	1.00465199237072	80	0.824688561584481	37	0.394904720670388		78	0.828165919842007	94	0.769360667928544	110	1.08593858535767	38	0.369576442010756	31	0.270313517421195	52	0.399956223751424
Zfp975	93	1.94609438349252	88	1.87060956872647	50	1.10042665377098		53	1.16037701358884	104	1.75523779244268	95	1.93391187544519	45	0.902471909203155	38	0.683266553282416	33	0.523387746742704
Zfp974	340	2.68429669248686	275	2.20548354437428	173	1.43650733642542		248	2.04854532248995	283	1.80202041166534	255	1.95850147928098	101	0.764210853309547	123	0.834415427851683	134	0.801835089983406
Zfp973	5	0.253852028034806	4	0.206295689244298	1	0.0533974821208123		3	0.159358115200944	9	0.368531668737371	4	0.197561697285771	8	0.389260958989133	1	0.0436250811370342	1	0.0384803747974037
Zfp972	35	2.68657667268999	27	2.10530241189431	19	1.53389256398007		35	2.81087502180601	41	2.53826360744181	41	3.06159102518026	22	1.61843068594434	23	1.51699673421589	41	2.38530386697156
Zfp971	344	5.54346197597262	317	5.18921209045058	194	3.28802042188996		295	4.97378425416166	310	4.02908097181173	363	5.69064350411146	170	2.62549853312481	171	2.36779639737704	200	2.4427627367824
Zfp970	398	4.07736	360	3.74643698045683	193	2.07952361787151		336	3.60145486469848	376	3.10674721952524	389	3.87684223193623	174	1.70838550792748	215	1.89260715135388	222	1.7237649151612
Zfp97	17	0.349585666034582	16	0.334229059637303	6	0.129767546052095		11	0.236668074608198	13	0.215610406922097	15	0.300073800678669	24	0.472994581538676	20	0.353394923045756	17	0.264961197216953
Zfp968	3	0.108619377380277	7	0.257456358972751	3	0.114239805498853		3	0.113644809718622	0	0	6	0.211334027144635	0	0	2	0.062221670211475	1	0.0274419339500715
Zfp967	4	0.0756034483940804	5	0.0959999808774182	2	0.039757746029718		5	0.0988766888795595	11	0.167685677492976	2	0.0367742423140692	2	0.0362286238322987	2	0.0324815857880316	4	0.0573020639760557
Zfp966	5	0.0945043104926006	7	0.134399973228385	1	0.019878873014859		15	0.296630066638679	11	0.167685677492976	9	0.165484090413312	8	0.144914495329195	6	0.0974447573640948	3	0.0429765479820417
Zfp965	38	0.299869912264657	33	0.264534770917963	27	0.224090376416891		18	0.148615496886665	51	0.324594489928771	40	0.307072844191995	32	0.24201344987798	29	0.196640472257571	38	0.227280173881976
Zfp964	79	1.17655478517648	87	1.31620593426054	72	1.1277886138107		79	1.23098979123032	90	1.08105861956579	65	0.941738973960273	52	0.742213133735047	53	0.678244916688827	50	0.564395741095736
Zfp963	66	1.95258858054533	73	2.19386145736611	46	1.43131356483591		60	1.85720719156054	73	1.74185235834912	79	2.27366263686642	35	0.992373325445614	31	0.788050625428267	36	0.807231258299092
Zfp961	190	4.7380108102302	178	4.50901808637992	177	4.64222150027128		259	6.75747592622693	277	5.57113761919452	275	6.67125074650835	212	5.06662236079398	232	4.97114059225983	195	3.68557894375795
Zfp960	91	2.30143385267227	77	1.97818706864436	44	1.17036123125989		71	1.87870136185591	84	1.71339723599539	105	2.58332191390233	79	1.91480443282597	80	1.73849203934151	80	1.53347165237415
Zfp959	105	1.96540778954868	117	2.22468621800007	72	1.41744434726663		144	2.82012372882532	122	1.84181020857515	158	2.87708428669482	93	1.66834763750676	109	1.75313550998496	118	1.67407164922259
Zfp958	335	4.66525470465856	401	5.67276057127574	232	3.39804153738606		338	4.9248107884475	379	4.25688025415392	338	4.5790920827131	320	4.2709133367618	253	3.02744797194144	293	3.09262194449937
Zfp957	0	0	0	0	0	0		2	0.0515553335255689	0	0	0	0	0	0	0	0	0	0
Zfp956	100	2.45485300562452	71	1.77053032461253	113	2.91752161004532		69	1.77221692402933	96	1.90072110207177	105	2.50753449085775	110	2.58796504108811	138	2.91091948492423	113	2.10248349875492
Zfp955b	566	6.60399830963607	639	7.57374901640501	349	4.28278324708525		588	7.17811059106197	755	7.10491922901465	658	7.46876061915734	423	4.73010866427006	416	4.17070495098353	412	3.64348007334618
Zfp955a	418	7.50699773207539	389	7.09674389638993	232	4.38215902555855		399	7.49730528471214	479	6.93820595740279	388	6.77881610758372	295	5.07752706590803	269	4.15114494237574	315	4.28774764485378
Zfp954	112	3.72665245279962	131	4.42783770415918	102	3.56953124221453		87	3.02874297005623	162	4.34747962678401	116	3.75483608758892	164	5.22979837758227	154	4.40298499310891	158	3.98461730781363
Zfp953	127	1.85474432635902	133	1.97311091918613	91	1.39775762022126		124	1.8947168275777	134	1.57836266658116	102	1.44914761470607	63	0.881781753818708	50	0.627445413897227	81	0.89659024536032
Zfp952	220	3.78843194277553	244	4.26821378394547	174	3.15134682973666		221	3.98172607709269	266	3.69436768533559	247	4.13776561683795	194	3.20168622232582	222	3.28484890665214	246	3.21070627215837
Zfp951	57	0.502585405836049	58	0.519496397105046	37	0.343120675082285		59	0.544288710108077	46	0.327125591216946	58	0.497502348797882	24	0.202808656270519	27	0.204561734042461	39	0.260632329104569
Zfp950	498	2.61859493868704	405	2.16328397560436	185	1.02310652806731		369	2.03005425186742	464	1.96778947403394	469	2.39907568068426	166	0.836541128021545	173	0.781647060822632	230	0.916632977621629
Zfp949	173	3.10039107005704	149	2.71254012599349	110	2.07335278938162		107	2.00630265872368	137	1.98021621580943	131	2.28388269631294	57	0.979006235929338	55	0.846951766918756	58	0.78782004774272
Zfp948	239	3.38821574251936	229	3.29782925315418	113	1.68485194840727		270	4.00478509545982	312	3.5673803867738	245	3.37886907235639	195	2.64940282233962	202	2.46065166915374	209	2.24568119098464
Zfp947	51	1.20948322804407	47	1.13226233569222	29	0.723332232437805		36	0.893252976038881	55	1.05199587034607	40	0.922830181513312	30	0.681853630489624	23	0.46868723453906	32	0.575186008168329
Zfp946	324	6.97593114397553	270	5.90527963692083	179	4.0534082957433		313	7.05088788937849	388	6.73768296528955	365	7.64508227802765	241	4.97295404385199	246	4.55111591366372	321	5.23830603996359
Zfp945	314	2.93106270849498	301	2.85418083898507	174	1.70826347911355		348	3.39873264288916	406	3.05663207963921	281	2.55172522074431	378	3.38164091954769	367	2.94365657315579	424	2.99978396230855
Zfp944	461	4.69157426046849	376	3.88709400049053	225	2.40829860240826		396	4.21652958869525	492	4.0383545322002	478	4.73235907991626	348	3.39419775388835	287	2.50971947631366	406	3.13164383542654
Zfp943	279	6.91667853855039	254	6.39656229570674	129	3.36351403929615		249	6.45855009321163	289	5.77847052645326	309	7.45219125419165	212	5.03697131552233	230	4.89944446346977	258	4.84776718780898
Zfp942	314	6.30030974730078	328	6.6853727358121	146	3.08102523391578		330	6.92769070966804	413	6.6835003689459	468	9.13503531899084	264	5.07664048202079	278	4.79295	330	5.01851069182836
Zfp941	0	0	0	0	0	0		0	0	0	0	0	0	0	0	0	0	0	0
Zfp940	131	1.05051850267078	111	0.904221684532248	92	0.77594400781805		118	0.990049056933456	154	0.996035465316772	129	1.00636203555576	122	0.937632104687648	105	0.723514641313744	109	0.662502572011854
Zfp94	90	2.29325723070541	91	2.35543532028604	84	2.25112543046161		73	1.94614600462506	102	2.09619704811896	47	1.16503841129659	65	1.58731765584032	53	1.16041075783867	64	1.23600121153766
Zfp939	40	0.336244531739021	40	0.34156609840151	47	0.415530821737612		45	0.395776541845331	54	0.366109223190667	31	0.253506475324682	20	0.161125939554289	21	0.151684131176579	19	0.121053541701122
Zfp938	284	8.34016099732376	286	8.53181944436366	179	5.52865221620446		293	9.00255972724224	348	8.24246305902215	299	8.54199684760343	244	6.86730203537262	248	6.25796874473539	295	6.56608908344346
Zfp937	321	2.44762017851042	269	2.08358298017117	196	1.57182868396127		243	1.9385971186021	264	1.62354597229784	238	1.76542012820925	112	0.818459593149611	106	0.694497157351975	125	0.722399881237117
Zfp936	7	0.145894661868712	12	0.254063418026879	2	0.0438411061693016		4	0.0872255366106028	3	0.0504294565154152	6	0.121653535920897	3	0.0599242827779626	6	0.107452921250813	2	0.0315936656546949
Zfp935	303	8.30780053399831	255	7.10236751729268	162	4.67163165787543		211	6.05296530210058	284	6.28034416060262	281	7.49517671028497	165	4.33578366410453	158	3.72242652274863	143	2.97172166290386
Zfp934	138	3.44636397382846	123	3.12037432317243	68	1.78608085001007		107	2.79581306385149	121	2.43718836933969	136	3.30409927774545	83	1.98655400519486	57	1.22315790314024	84	1.58997392401652
Zfp933	347	3.9349400276722	305	3.51340334900648	153	1.82477877038422		264	3.13223881107695	335	3.06390377095665	375	4.13687153687842	140	1.52151734220907	147	1.4323580471369	146	1.25484521528559
Zfp932	356	3.12472713918212	396	3.53083006591202	188	1.73552189363914		322	2.95706090742596	341	2.41400492413677	359	3.06541073716865	154	1.29545714449909	187	1.41035785812677	185	1.2307291589729
Zfp931	172	2.64351486065089	135	2.10768937608013	144	2.32769432265418		141	2.26732991797806	160	1.98332991792145	181	2.70622566460586	132	1.9443187696447	140	1.84887248628383	158	1.84051370884725
Zfp930	419	7.17694918684302	349	6.07254587150979	234	4.21552677273706		400	7.16849747429063	439	6.06473794509217	471	7.84835935227658	375	6.15598204428653	344	5.06302306327308	372	4.82944749352707
Zfp93	84	1.00412579978212	83	1.00787450823256	77	0.968076574005097		83	1.03807618782132	103	0.993042271403728	81	0.941945949558945	54	0.618646881250586	51	0.523847204447085	52	0.471130091434879
Zfp92	0	0	0	0	1	0.0079030641498098		0	0	0	0	0	0	1	0.00720154351788376	1	0.00645670546762091	0	0
Zfp91	1858	22.451851877282	1860	22.831735869251	1689	21.4657592526724		1923	24.3124116083936	2488	24.2481441944059	2031	23.8752818058112	1750	20.2667791816358	2329	24.1825203507726	2520	23.0799923147487
Zfp90	222	3.80739501764551	192	3.34499690454823	200	3.60757280522694		192	3.44523212620664	227	3.1399482555251	210	3.50369571318737	143	2.35045114422509	159	2.34313710717423	160	2.07980973095279
Zfp9	457	6.72049698606617	498	7.43933407899145	350	5.41331601669549		372	5.72361518558565	518	6.14379366172355	472	6.75241791569268	402	5.6656725661938	406	5.13023003408199	476	5.30543262502889
Zfp882	72	0.863573064402956	96	1.16965384593652	55	0.693808197614695		79	0.991370472463137	85	0.822256259658531	98	1.14347004317366	67	0.770161176711709	43	0.443160110187834	66	0.599983334524728
Zfp879	0	0	0	0	0	0		0	0	1	0.00996818578824035	0	0	0	0	0	0	0	0
Zfp874b	384	4.19248400939957	414	4.59155784827766	277	3.18075417217554		347	3.96380208742812	455	4.00657482966061	408	4.3334369071204	375	3.92384358074127	291	2.72997578052847	395	3.26863138531586
Zfp874a	80	1.67354299963687	83	1.76378038940698	49	1.07808527559658		97	2.12305340822492	68	1.14730126501984	102	2.07576977773175	36	0.72175469479235	47	0.844832011093583	45	0.71349028270186
Zfp873	154	1.39116189374052	146	1.33976718614574	100	0.950095143692981		157	1.48388041030441	172	1.25316157648756	137	1.20395330618023	65	0.562743564512228	61	0.4734917342922	83	0.568281744559018
Zfp872	0	0	0	0	0	0		0	0	0	0	0	0	0	0	0	0	0	0
Zfp871	2439	14.8715132001286	2238	13.8619067026328	1353	8.67663449695284		2392	15.259729412063	2709	13.3221413374489	2630	15.6002383333755	1422	8.30965867573992	1465	7.67549865606181	1614	7.4589131677058
Zfp870	85	1.01697648300969	69	0.838611095089959	74	0.931180451670793		74	0.926330579623493	79	0.762326026152533	93	1.08244803735723	57	0.653592512671625	57	0.585993036032236	51	0.462477726051408
Zfp87	259	6.47772298697082	273	6.93593131213381	219	5.76072135064623		263	6.88209483857656	283	5.70861	264	6.42330669662336	234	5.6089128680173	242	5.20072138853935	234	4.43575065791916
Zfp869	617	10.3847353480074	621	10.6174786896354	472	8.35530703599857		615	10.8299806748494	796	10.8055034931009	678	11.1012552187901	607	9.79127364700921	580	8.38810536985487	630	8.03673186574531
Zfp868	186	4.12121589286189	173	3.89383956435247	159	3.70526856566663		181	4.19597887834588	241	4.30676460866725	159	3.42721752814353	162	3.44007304677099	177	3.36985568724272	166	2.78772012384852
Zfp867	99	1.59157273649052	76	1.2411504169074	53	0.896142990383793		62	1.04285825388853	102	1.32255316603331	87	1.36063824307732	91	1.40208039619292	66	0.911718666741955	68	0.828569360556998
Zfp866	496	5.83243091198914	491	5.86501257218505	310	3.83389104366727		350	4.30604206151059	525	4.9790776722628	445	5.09049554628056	219	2.4680404292778	189	1.90965689574788	159	1.41707785502618
Zfp865	451	6.49004239062998	403	5.89108876283855	402	6.08425195961281		377	5.67616	491	5.69867848271564	465	6.50962646669717	286	3.94436642122189	290	3.58587052276068	345	3.76286594953592
Zfp853	0	0	1	0.00749441452980128	2	0.0155188067119374		0	0	0	0	0	0	0	0	0	0	0	0
Zfp850	97	0.960343802815284	98	0.985599803674827	64	0.66641555249813		98	1.01513400583014	106	0.846413419726449	102	0.982397616104421	96	0.910891113497795	107	0.910257773155076	111	0.832926429937666
Zfp85	99	1.18364273364685	116	1.40884417165161	59	0.741903806534799		97	1.21338737742966	120	1.15714653440205	77	0.895588052235441	48	0.550005341595158	54	0.554759587082165	67	0.607140081805216
Zfp846	165	0.853503098151062	182	0.956339456912291	118	0.641967897312948		161	0.871343368966773	187	0.780161357805601	130	0.654179053727116	129	0.639515531293535	81	0.360024280603922	120	0.470469056135547
Zfp84	344	4.08261268971123	327	3.94227594384311	270	3.37018428128993		311	3.86173460921636	425	4.06808800851896	313	3.61373415423507	353	4.01508433786604	325	3.31427632259336	362	3.25624421788501
Zfp839	138	1.55968514673511	144	1.65325509839602	129	1.53340793453988		140	1.65549617759193	155	1.41289933028515	140	1.53928135829209	117	1.26731314593354	123	1.19450666134846	128	1.0964693088845
Zfp831	0	0	0	0	0	0		0	0	0	0	0	0	0	0	0	0	0	0
Zfp830	414	8.56018775927741	399	8.38060504204651	329	7.15465988703251		426	9.21583828512598	475	7.92133226351046	382	7.6838421876773	259	5.13242890043004	296	5.25896493658036	350	5.48503817086237
Zfp827	836	1.43001259039231	841	1.46133271920866	711	1.27912601117614		785	1.40490040360816	1011	1.39478224566424	828	1.37783129508471	630	1.03279555811443	637	0.936264659638809	764	0.990502560843526
Zfp825	215	4.4185493236319	227	4.73899917730732	139	3.00445838985704		199	4.27894417574882	204	3.38137304305423	199	3.97856491126625	143	2.81655030987797	164	2.89608103824811	136	2.11840413833129
Zfp821	144	3.42219592352111	126	3.04181257782112	140	3.49929502397609		138	3.43134006118162	135	2.58760402049995	132	3.05174634429336	95	2.16374566636557	93	1.89911358645459	113	2.03539864658567
Zfp820	79	1.44912065692508	69	1.28571904023941	60	1.15754758264602		66	1.26667059362699	115	1.70136293618719	99	1.76662663882097	63	1.10753697414685	50	0.788085024600009	66	0.917592915669618
Zfp82	75	1.49687481195435	86	1.74358127813146	71	1.49037		86	1.7958289366137	72	1.15898652005746	63	1.22319836205976	71	1.3580719963849	91	1.56059864014505	58	0.877366142686386
Zfp819	1	0.0272312139354332	0	0	0	0		0	0	0	0	0	0	0	0	0	0	0	0
Zfp811	3	0.0477089334715813	1	0.016154665951498	0	0		2	0.0332775041128203	1	0.0128262625205796	2	0.0309414436739212	0	0	0	0	0	0
Zfp810	96	1.45760196742566	93	1.43439971427676	58	0.926202294044465		78	1.23909502209336	97	1.18784867690029	59	0.871468810859866	29	0.42199367235843	20	0.260929584757799	26	0.29920560242336
Zfp81	429	3.81087455402238	415	3.74485482416684	254	2.37307368444905		419	3.89424867231874	529	3.79004794578947	481	4.15666056640232	345	2.93715377107503	309	2.35858457997951	347	2.33628325334512
Zfp809	173	4.46012895662066	216	5.65684908239689	132	3.57919524508541		170	4.58556158803781	237	4.92800715650905	209	5.24179126742007	127	3.13794452699755	133	2.94631087154283	127	2.48161093382495
Zfp808	74	0.590279907015616	77	0.623930957275143	32	0.268464215158421		94	0.784506291497645	89	0.572582352216217	70	0.54319585181109	32	0.244633814405316	31	0.212477813682024	32	0.193466118788406
Zfp804b	0	0	0	0	0	0		0	0	0	0	0	0	0	0	0	0	0	0
Zfp804a	0	0	1	0.00892664155131393	0	0		1	0.00919413474191885	1	0.00708745376153379	0	0	0	0	0	0	0	0
Zfp800	542	3.55005241447902	498	3.31347997391492	332	2.28709238747453		542	3.71430071562772	659	3.48130893298473	570	3.6319717227872	640	4.01749810785073	518	2.91535102036077	571	2.83465524762648
Zfp799	309	2.16986674978819	214	1.52653894167539	203	1.49927317055022		201	1.47677026669586	293	1.65945	237	1.61903059502517	138	0.928739464289369	122	0.736139345709569	135	0.718516944453178
Zfp791	0	0	0	0	0	0		0	0	0	0	0	0	0	0	0	0	0	0
Zfp790	284	1.59492017415057	335	1.91110675329938	217	1.28171212055586		260	1.52769358925754	391	1.77100195271519	332	1.81380593816802	238	1.28096657241297	242	1.16778150326801	283	1.20458016408427
Zfp788	241	4.96492901153667	316	6.61306226934646	154	3.33677457423033		257	5.53951089512339	277	4.60253861670842	308	6.17275218008841	142	2.80365501502925	116	2.05342859114928	126	1.9674115029396
Zfp787	192	4.18036311120343	217	4.79945628779528	208	4.76306226640127		177	4.03207258072674	279	4.89935210751562	241	5.10460268842255	217	4.52806591368281	288	5.38804085948182	320	5.28069904062025
Zfp786	18	0.0991477323636957	21	0.117503040389352	23	0.133244184357541		14	0.0806827352866218	17	0.0755232852227608	21	0.112528284912771	4	0.0211159439354121	18	0.0851938805138506	12	0.0500979767780908
Zfp784	59	1.86343476124524	59	1.89292637037827	48	1.59445976435305		46	1.52006552570518	70	1.78312542422633	68	2.08931161225563	31	0.938348368346066	24	0.651326933658236	42	1.00540289603468
Zfp781	37	0.533348401734548	24	0.351430980613957	12	0.18192846949711		18	0.271471395737891	46	0.534796771519495	19	0.266437284754019	24	0.331558941036043	11	0.136247196192545	11	0.120179562717965
Zfp780b	255	1.88994153403496	233	1.75421830557367	166	1.29397660063348		210	1.62843257140823	249	1.48843271567138	264	1.90346212661009	171	1.21463146559369	143	0.910688476158066	159	0.893169683583476
Zfp78	30	0.340938085942118	28	0.323245006034199	20	0.239053114122349		25	0.297260065662391	21	0.192484263601092	26	0.287448294466345	10	0.108916704445526	11	0.107416887407335	12	0.103362777373308
Zfp777	540	5.61011425537374	529	5.58281384808636	582	6.35932582516976		546	5.93489289552014	655	5.48833885884045	642	6.48851179846398	728	7.24852354426652	826	7.37366848875214	919	7.23639255453965
Zfp775	104	2.7342758395929	78	2.08316234687827	73	2.01856152834901		57	1.56792808071061	65	1.37830081694188	42	1.07421299135116	83	2.09135282005386	40	0.903638220604199	50	0.996340193066988
Zfp773	0	0	0	0	0	0		0	0	0	0	0	0	0	0	0	0	0	0
Zfp772	79	1.93163810510035	71	1.76350441062597	88	2.2630361470249		92	2.35357908958393	83	1.63681062828461	63	1.49855037429832	70	1.64035157907352	57	1.19756513316112	72	1.33431948972815
Zfp771	235	5.36294461247269	214	4.96099456735719	284	6.81653918225076		183	4.36947074457538	278	5.11684093597084	278	6.1718074674805	252	5.51158130568704	311	6.09847788278772	387	6.6938361068029
Zfp770	545	8.39910819906429	559	8.75120807946202	268	4.34391795206553		507	8.17498434767189	615	7.64422498421253	671	10.0598456686639	328	4.84451991593228	368	4.87315367462532	417	4.87081224371092
Zfp768	393	11.8544	382	11.7050080823225	407	12.9119959603617		359	11.3298868241775	501	12.1884427958245	394	11.5615795677952	543	15.6974418934144	550	14.2553252447118	665	15.2033443416845
Zfp764	128	0.941572271556058	113	0.844387242265805	97	0.750456582074515		109	0.838904425637268	168	0.996723375834089	134	0.9589161066706	97	0.683841815230868	106	0.670000567799187	108	0.602138098360067
Zfp763	192	3.84445210197231	239	4.86128021334799	140	2.94829820040763		235	4.92315358851956	286	4.61871250420534	208	4.05161980076167	140	2.68659059213696	118	2.03020946278198	125	1.8970199540079
Zfp760	149	0.724565592718372	134	0.661935640854362	67	0.342670238792944		112	0.569838460440167	150	0.588307478074796	157	0.742716744558244	86	0.400802219665145	72	0.300849677062113	75	0.276427574012774
Zfp759	215	3.29542642906785	191	2.97389791508125	149	2.40198103936259		190	3.0469761737313	244	3.01637031445076	218	3.25058688156253	127	1.86559388545377	79	1.04046114475742	95	1.10363490132988
Zfp758	129	0.903339746007109	134	0.953203736153332	83	0.611293316086022		133	0.974440546354775	151	0.852825205110985	186	1.26708712297319	165	1.10735171171261	155	0.932650058299494	150	0.796125121725394
Zfp750	0	0	3	0.0636921242232048	0	0		1	0.0218669014074684	2	0.0337129391691089	0	0	1	0.0200301950451161	0	0	2	0.0316813446528115
Zfp748	243	3.56883497961565	250	3.72975006962537	137	2.11617172101538		218	3.34980081379059	293	3.47063933754584	267	3.81472801674034	167	2.35059004609513	185	2.33462717525873	156	1.73649465987157
Zfp747	130	3.28286285137411	110	2.82176992972477	89	2.36379353136524		127	3.35548579753404	130	2.64773435624155	115	2.82513595154602	143	3.4608729217502	171	3.71048869126969	154	2.94753362689949
Zfp746	651	8.59777824569872	652	8.74726684684439	665	9.23712971352379		712	9.83846945055867	860	9.16063065898883	727	9.3405357313045	659	8.3412453133543	776	8.80628196701518	919	9.19918648203754
Zfp740	4080	55.9676675288395	3971	55.3345599552447	4053	58.4741334492199		3845	55.1843187738707	4950	54.7651037786713	4001	53.3921882398247	4284	56.3205302821572	5080	59.8778739638005	5327	55.3845207424817
Zfp74	192	3.1095508638414	197	3.24102358379953	136	2.31657033544915		231	3.9142694031257	225	2.93900703562957	190	2.99351998306666	165	2.56106504603737	113	1.57254	135	1.65714
Zfp738	275	4.13834039930187	265	4.05096899769102	124	1.96257086817923		222	3.49533485805978	223	2.70657490727894	264	3.86482263495766	112	1.6152946988248	95	1.22840828490328	139	1.58539315037305
Zfp735	0	0	0	0	0	0		0	0	0	0	0	0	0	0	0	0	0	0
Zfp729b	313	4.38772861114721	315	4.48565122644562	211	3.11091411607053		318	4.66406760746341	395	4.46595340036618	361	4.92305566605058	249	3.34529942301894	221	2.66203222611476	193	2.05060206172183
Zfp729a	597	4.20315356982653	578	4.13378889299827	340	2.51761889837298		554	4.0808721450596	684	3.88399533708255	648	4.4382121400222	294	1.98375706078795	289	1.74833392322477	314	1.6755571113871
Zfp72	162	2.62243028913721	175	2.87770661569734	86	1.46419033252698		134	2.26953054918373	184	2.40230658675392	178	2.80311596166813	93	1.4428198699336	92	1.27968293891821	87	1.06742372363135
Zfp719	345	3.59415609628437	388	4.10609595430223	318	3.48429650856877		351	3.82584396000791	424	3.56258608757902	402	4.07414064257435	329	3.28483807451606	302	2.7034005474974	302	2.38458848863653
Zfp715	349	3.84754286408056	386	4.3227973171958	294	3.40890984996708		387	4.46386756820601	508	4.51693065684072	442	4.74037210139131	285	3.0112244504593	272	2.57663296396875	259	2.16414554193628
Zfp712	64	1.09265074434729	47	0.815114799850973	24	0.430945926234465		37	0.66091470196059	52	0.716022066715598	28	0.465041325223056	25	0.40905492777904	14	0.205378530592234	32	0.414075972631004
Zfp711	0	0	0	0	0	0		0	0	0	0	0	0	0	0	0	0	0	0
Zfp710	311	3.03646079687787	286	2.83656572710909	339	3.48110508441449		269	2.74790596083679	310	2.44112857496977	311	2.95392730076321	300	2.80717037732548	270	2.2651484436537	374	2.76762695658249
Zfp709	0	0	0	0	0	0		0	0	0	0	1	0.0165877274136166	0	0	0	0	0	0
Zfp708	75	1.92991148876119	55	1.43766713959402	28	0.757782035564147		50	1.34613442035725	51	1.05844421943744	63	1.57706212511577	31	0.764500986511259	31	0.685430517409324	30	0.585094537067584
Zfp707	178	6.00227437033939	182	6.23428651936405	176	6.24192656671943		180	6.35053981472419	214	5.82011124607958	173	5.67510718863623	253	8.17629572160289	229	6.6352446168201	245	6.2616759138611
Zfp706	2839	43.5642149256842	2837	44.2225074691763	3088	49.8370052283011		3081	49.4650548009233	3976	49.207641093533	3157	47.1271531340347	3336	49.0603644021859	4200	55.3782725685648	4752	55.2674709723217
Zfp704	1079	5.2144736051787	1040	5.10554251242037	864	4.39150030498607		916	4.63155471787585	1263	4.92282106806437	1002	4.71073717661778	606	2.80673804306416	607	2.52059653290481	692	2.5346837679385
Zfp703	886	18.1699677627745	874	18.2075451780147	954	20.5768530270031		868	18.6244071338931	1221	20.1956469541207	894	17.8356966787893	1539	30.2481823829617	1800	31.718931912948	1992	30.9626718021881
Zfp7	522	9.14221513057442	508	9.03783013770657	467	8.60216879607488		538	9.85837890445943	621	8.77191076634185	562	9.57523350275165	692	11.6152150882862	767	11.5425539289045	816	10.8317780592506
Zfp697	276	0.681712169743847	299	0.75020971171969	248	0.644249057270454		329	0.850217734630451	402	0.800828811151542	313	0.752087597202598	338	0.800108517021365	289	0.613359960602195	328	0.614036897936924
Zfp692	302	7.55038894450702	269	6.83178499105182	180	4.73309293752534		295	7.71661253153963	368	7.42047781537341	312	7.58838050105768	156	3.7378959479471	186	3.99577421510032	209	3.96038427668668
Zfp691	68	1.89201043555005	94	2.65681917521212	81	2.37033527468556		74	2.15421294481407	75	1.68305205858098	87	2.35486487389736	83	2.21326254930166	48	1.14757602596927	82	1.72924738467643
Zfp69	41	0.57809822153048	39	0.558601261727915	18	0.266931869224697		45	0.663854016413336	31	0.352534107914294	33	0.452651371641598	36	0.486474976311049	29	0.351351157940561	28	0.299229542318899
Zfp689	89	1.66591707876031	81	1.54016738169236	78	1.53556470953885		97	1.89966667844484	125	1.88710062354012	94	1.71168305664122	62	1.11223175833784	88	1.41537545760253	88	1.24846021297956
Zfp688	99	1.77421223084189	103	1.87511163072033	91	1.71522821667025		66	1.23753248108189	130	1.87903728507465	96	1.6736850293591	80	1.37404383990083	103	1.58610967259331	118	1.60280630402829
Zfp687	1000	5.11072926295379	915	4.75032690778428	870	4.67640669651767		810	4.33121947098328	979	4.03540602583269	751	3.7338334013206	546	2.67433461786277	600	2.63487332157777	603	2.33576339268466
Zfp68	644	9.22624149577864	690	10.0417075748988	355	5.34905975779031		644	9.65310688105824	837	9.67132727374516	777	10.829093256502	466	6.39830731337797	434	5.34262011413786	431	4.67998952711987
Zfp677	80	1.83495070010946	41	0.955295647274673	18	0.43422724039361		41	0.983921763736455	56	1.03596268301583	40	0.892537617179373	34	0.747400800698677	29	0.571554997028859	39	0.677996857471006
Zfp672	341	1.70157296594898	281	1.42436747008503	249	1.30678966496281		280	1.46182884149581	340	1.36834870745207	345	1.6747400928991	216	1.03297587180765	263	1.1276584048162	279	1.05518610019252
Zfp668	390	2.76011398969033	380	2.73190464533863	375	2.79128270718718		286	2.11773074257326	373	2.12908457886508	306	2.10676435622351	309	2.09585444942834	345	2.09800790902052	427	2.29044014319578
Zfp667	96	1.09614811027428	70	0.811924366571749	49	0.588442771720508		62	0.740682344742932	50	0.46045763866838	54	0.599824071653102	37	0.404892711195843	27	0.264903310239959	37	0.320205207735471
Zfp664	1519	25.2465739495243	1608	27.1487757593765	1533	26.7976665085235		1571	27.3188968971074	1993	26.716136098426	1706	27.5839100775697	1601	25.5021172076091	1792	25.5922398493746	1820	22.9268677403756
Zfp663	0	0	0	0	0	0		0	0	0	0	0	0	0	0	0	0	0	0
Zfp661	169	1.13975771751388	164	1.12354174634693	100	0.709309837127208		131	0.924356350809854	149	0.810464089407344	137	0.898832005599033	61	0.394271967602985	67	0.388263222119604	63	0.322029046998571
Zfp660	0	0	0	0	0	0		0	0	0	0	0	0	0	0	0	0	0	0
Zfp658	134	2.09753299284741	116	1.84451	128	2.10728908655991		121	1.98167152725054	165	2.08309759638503	89	1.35527096206749	90	1.35016467155151	71	0.954966123689096	72	0.854210998966845
Zfp655	993	11.0370682264506	1018	11.4940156835716	869	10.158612655065		1074	12.489672679237	1308	11.7255681155173	1167	12.6184920661644	1180	12.5697521461049	1279	12.215201568325	1314	11.0695127362836
Zfp654	479	4.96420449869349	391	4.11633239106211	256	2.79038585468024		411	4.4565447216631	473	3.95363854710426	412	4.15377999774923	268	2.66188428721582	304	2.70715641110917	343	2.69424404000078
Zfp653	86	2.59525835607089	82	2.51371205493914	77	2.4438976734679		76	2.39959548356898	102	2.48258421549262	103	3.02378909008014	91	2.63186596186525	90	2.33372818282042	112	2.56170331242555
Zfp652	412	10.470468125962	489	12.6240082840285	478	12.7763536804477		441	11.7259967445104	568	11.642302785909	506	12.5098333458485	403	9.81553910015693	386	8.42911157132549	437	8.41741966814072
Zfp651	287	2.86782058916101	301	3.05531580006938	257	2.70093013832229		254	2.65549871165601	327	2.63535730386351	307	2.98428696093494	227	2.17388300377528	265	2.27531521144837	313	2.37051702948092
Zfp65	508	5.8200597827128	482	5.60957940999105	321	3.86793272492263		507	6.07734637610902	558	5.15607948299395	583	6.49777116320158	394	4.32613615235577	377	3.7113396232021	386	3.35181236255072
Zfp648	0	0	0	0	0	0		0	0	0	0	0	0	0	0	0	0	0	0
Zfp647	103	1.80159603173811	92	1.6346604227732	107	1.96840344091547		75	1.37253602447265	123	1.7351897538357	87	1.48037440846812	93	1.55899014075148	65	0.976920365333198	102	1.35222519642902
Zfp646	855	8.75254647635185	802	8.33992620462136	779	8.38717905056193		801	8.57912752949713	1047	8.64443600864786	853	8.49472778253506	756	7.41703510552356	788	6.93138692864178	890	6.90537038446385
Zfp644	892	7.98869112115241	835	7.59655662634942	457	4.3046428190403		734	6.87779349472573	844	6.09642019663416	861	7.50146437366776	464	3.98262104314595	513	3.94778738664159	642	4.35787193810924
Zfp641	0	0	0	0	0	0		0	0	0	0	0	0	0	0	0	0	0	0
Zfp640	0	0	0	0	0	0		0	0	0	0	0	0	0	0	0	0	0	0
Zfp64	504	7.13011056326189	442	6.35195665583295	542	8.06445755336175		398	5.89102813259011	602	6.8688477518997	483	6.64729546119556	567	7.68756879049335	701	8.5213687760126	771	8.2670157740233
Zfp639	619	8.97430721484416	621	9.14579394292226	527	8.0358356275266		659	9.99627039000061	812	9.49484728567285	656	9.25222631096187	625	8.68421424215394	793	9.87891128794159	851	9.35122494154189
Zfp638	1432	12.6725159690481	1314	11.8123069302603	661	6.15221401426805		1221	11.3051880276612	1473	10.5134256379125	1480	12.7412978684302	701	5.94535888424721	770	5.85512497125138	791	5.30548355926835
Zfp637	465	12.6828967970468	384	10.6393784843256	395	11.3311176093993		323	9.21744011605943	457	10.0531781103656	375	9.95013326998886	402	10.5082836449043	329	7.71057948153017	373	7.71086319204875
Zfp629	456	3.81003354503127	552	4.68513989515248	546	4.79807183095183		448	3.91637498107251	655	4.41394510787415	532	4.32421932465176	634	5.07683960612075	633	4.54457506659966	706	4.4709243158655
Zfp628	141	2.67247407702079	172	3.31163423967251	182	3.62807221221861		153	3.03408760443408	194	2.96563562286514	190	3.50332246340435	176	3.1970342185433	228	3.71325564778816	264	3.79251210671056
Zfp626	340	3.75687758477334	333	3.73776410710787	233	2.70778509962329		290	3.35265157591813	367	3.27066348656906	306	3.28928631228442	204	2.16032217091417	157	1.49064213904739	179	1.49909728781571
Zfp623	597	11.2838146728165	593	11.3855977320618	538	10.6948336819941		575	11.3708192211493	752	11.4636026795198	690	12.6871135983539	609	11.0316159569349	836	13.5773028593972	972	13.9244015461815
Zfp622	2588	62.5796417994786	2525	62.0225634571327	3013	76.6263		2530	64.0076111305683	3379	65.8989756636095	2854	67.1359121665666	4823	111.770267701932	5809	120.696810058479	6975	127.83261504562
Zfp62	1322	7.84753597333662	1327	8.00188511127801	577	3.60236586882563		1193	7.40942660610029	1367	6.54473468990407	1407	8.12508815660015	847	4.81865128604141	775	3.95302150739219	854	3.84227452292625
Zfp619	22	0.182400833354917	26	0.218976249959314	7	0.0610396905711303		33	0.286259806938943	16	0.106990641443836	24	0.193574213487343	19	0.150972541662987	12	0.0854891498245	19	0.119395071160385
Zfp618	0	0	0	0	0	0		0	0	0	0	0	0	0	0	0	0	0	0
Zfp617	388	8.92064270566273	389	9.08518027984247	211	5.10219462388094		415	9.98285614814597	467	8.65970248062606	446	9.97542487965748	291	6.41206087402023	243	4.80060869954531	258	4.49586007173329
Zfp616	0	0	0	0	0	0		0	0	0	0	0	0	0	0	0	0	0	0
Zfp612	0	0	0	0	0	0		0	0	0	0	0	0	0	0	0	0	0	0
Zfp61	186	4.95940181599706	180	4.87537904459134	190	5.32819486229112		162	4.5193259342392	241	5.18268801648825	190	4.92835606968291	178	4.54858780903755	183	4.19269293752287	213	4.30451887313758
Zfp609	1260	9.20268311114971	1263	9.37058709895626	1149	8.82620676587777		1210	9.2463768458996	1570	9.24837106190246	1291	9.17280770060796	1171	8.19673785389717	1579	9.90949829299874	1739	9.62658311600587
Zfp608	418	3.84624076036553	350	3.27150627204039	282	2.72909993130901		366	3.52357537642924	533	3.95556990901771	418	3.74169678035497	434	3.82727917167923	612	4.83879497564209	624	4.35184515628959
Zfp607b	66	0.544140668778658	57	0.477377158285027	33	0.286148409540492		52	0.448552096551495	75	0.498712421202196	70	0.56143232609644	30	0.237043872514213	35	0.247948171284263	27	0.168717322658121
Zfp607a	126	1.6951349597354	118	1.61263199318451	76	1.0753689035287		87	1.22460290393103	129	1.3997327275287	108	1.41347982903248	86	1.10884901502437	72	0.832322905695063	69	0.703576761505129
Zfp606	303	1.95757152988693	322	2.11324773461649	197	1.33860173580812		283	1.91295055169487	298	1.55279079182991	309	1.94207329034029	155	0.959725287613505	173	0.960388010104254	166	0.812852526818475
Zfp605	28	0.363632450965359	23	0.303425423368756	17	0.232200777300601		39	0.52992145800199	30	0.314229914903488	45	0.568524571969856	7	0.0871250158496226	4	0.0446365076205715	15	0.147646964038706
Zfp600	24	0.377771434195781	25	0.399739818191386	14	0.231769377807241		42	0.691686756410972	42	0.533198396710131	36	0.551254944934636	35	0.527990545424037	33	0.446331386319564	45	0.536857528089648
Zfp60	458	7.6516019473168	394	6.6865583920143	296	5.20102268544742		369	6.44993820719029	478	6.44075024707306	404	6.56599247067463	286	4.57923732904981	193	2.77057438510292	217	2.74773778085626
Zfp599	51	0.948601280392412	80	1.51155183941349	38	0.743373838635787		69	1.34278016664242	85	1.27512901298857	67	1.21232889775836	52	0.926951693641108	41	0.655274098802296	34	0.479315096612007
Zfp598	1280	25.6980062503481	1274	25.982349326852	1323	27.9356931010632		1348	28.3153314527365	1839	29.777817315321	1423	27.7924277356536	1582	30.4394056411537	2195	37.8660147757345	2400	36.519881768626
Zfp597	267	3.1637862284219	286	3.44255931426422	196	2.44265475030275		319	3.95483937820804	333	3.18245135966477	312	3.59652089831597	276	3.13433332493741	323	3.28869809645014	332	2.98169085973868
Zfp595	115	1.80387098375578	120	1.91209033886464	44	0.725889400549991		89	1.46062905636042	130	1.64464684382141	110	1.67854288627722	55	0.826819194450852	57	0.768259789197551	55	0.653881397708716
Zfp593	15	0.514512840222367	22	0.766561790625635	11	0.396833008574964		28	1.0048593701436	21	0.580959589127992	22	0.734107673239259	33	1.08482360502696	48	1.41472429112406	40	1.03990486547639
Zfp592	542	4.92306920196045	506	4.66881536590108	486	4.64283307086628		533	5.06531151888715	653	4.7837833896207	515	4.55067696081479	516	4.49186384697892	674	5.26044113592763	748	5.14952193315349
Zfp59	163	1.44322588009181	156	1.40310712743362	128	1.19197410121547		153	1.41736084565072	210	1.49964225750086	156	1.34370343163732	124	1.05222500246671	150	1.14120476782379	176	1.18110370508138
Zfp583	0	0	0	0	0	0		0	0	0	0	0	0	1	0.00550350949176578	0	0	0	0
Zfp580	43	1.68078150742076	64	2.54122025505086	38	1.56219969318847		39	1.59495968241775	39	1.2295015591959	29	1.10273949112149	14	0.524458428741846	25	0.839669598009525	20	0.592517881828534
Zfp58	208	5.9762298554222	201	5.8665063346088	121	3.65644861143934		181	5.44107646835949	217	5.02857999033832	240	6.70822041228922	127	3.49709883911681	132	3.2588434921442	161	3.50605313992368
Zfp579	323	6.90613651411662	296	6.42900666890983	224	5.03721862883524		217	4.85439002977261	265	4.56983144435905	264	5.49121802771271	148	3.03273581534199	178	3.27022966264777	212	3.43555699531899
Zfp575	0	0	0	0	0	0		0	0	1	0.0185937179805136	0	0	0	0	0	0	0	0
Zfp574	222	2.17063258940206	232	2.30430975449884	276	2.83826258832004		233	2.38359004249998	312	2.4604220469079	250	2.37796510635914	257	2.4082784319889	297	2.49525772438378	305	2.26027792962101
Zfp57	458	2.23183184271078	562	2.78196611491335	353	1.80917610445347		418	2.13115270749354	536	2.10660180763625	525	2.48878522153219	290	1.35436030872675	297	1.24359238949086	327	1.20773709223759
Zfp568	499	4.63498249296441	499	4.70833794112058	449	4.38635764635421		494	4.80083520140106	527	3.9480244983758	430	3.88551090608802	343	3.05338734113195	426	3.40003013477357	466	3.28066684462283
Zfp566	141	5.64820762377443	148	6.02244419043858	144	6.06686286223697		151	6.32864571567815	181	5.84779024004168	173	6.74170534820261	156	5.98902831848971	162	5.57612074320708	152	4.61491587109288
Zfp563	218	0.770250281175723	199	0.714246263398404	145	0.538832174401096		237	0.876124882430671	225	0.641179400725109	213	0.732128139911582	143	0.484229939111586	122	0.370391334243276	137	0.366880474825165
Zfp560	170	2.05169935051635	152	1.86349364589801	115	1.4597308480409		129	1.62890893930025	174	1.69369700322499	153	1.7963392307294	136	1.57305510403461	156	1.61776342549835	134	1.22573971643653
Zfp558	36	0.242716173626833	37	0.253406335676467	41	0.290730248073477		53	0.373864632151026	55	0.299075320546012	47	0.308266405455976	36	0.232615658124661	31	0.179590568273765	35	0.178851637561791
Zfp553	406	8.11503023976084	485	9.84748609506426	531	11.1626877361286		386	8.07223339665767	583	9.39840887436154	471	9.15834796725403	582	11.1487793905111	539	9.25717531948393	595	9.01383772071591
Zfp551	125	1.62866425137671	97	1.28384564968716	64	0.877024389158439		106	1.44500620800241	150	1.57628405025116	131	1.66044681996454	104	1.29865896640838	77	0.862060787289779	88	0.86902622668185
Zfp541	0	0	0	0	0	0		0	0	0	0	0	0	0	0	0	0	0	0
Zfp54	155	2.76174189806005	148	2.67875277871243	72	1.34925498986658		152	2.83359172244791	142	2.04061655691505	165	2.86000938943371	115	1.96376474529464	91	1.39321582069732	90	1.21540931438172
Zfp536	5	0.0149199813958997	0	0	0	0		0	0	0	0	0	0	0	0	0	0	0	0
Zfp534	0	0	0	0	1	0.0233646799840329		0	0	0	0	0	0	2	0.0425813979228525	0	0	0	0
Zfp532	82	0.782463227058149	79	0.765767100737359	75	0.752699267541367		74	0.738795260251596	99	0.761915747628931	90	0.835458184178707	101	0.923659042047369	87	0.713337329108945	61	0.441172648405824
Zfp53	585	3.92190084262082	542	3.69113184635253	309	2.1787598750808		370	2.5952832510223	569	3.0766258220457	482	3.14354662098109	250	1.60627899434499	222	1.27884918858386	249	1.26522787223333
Zfp526	229	2.33824563876651	209	2.16780625694854	221	2.3733242147505		203	2.16866757105714	256	2.10822173860406	225	2.23495762361455	210	2.05501110749856	212	1.86001362811139	201	1.55553349973807
Zfp524	80	3.01572820846688	76	2.91028373619667	84	3.33036		56	2.20867866007093	90	2.73631689524133	68	2.49369450495027	61	2.20380048632369	67	2.17021433943383	89	2.54285079619217
Zfp523	495	9.04322190976283	490	9.09355290560359	523	10.0491614566474		368	7.03409297717159	531	7.82409619625312	401	7.12679859949315	277	4.84995809735129	341	5.35300911358969	372	5.15097674713925
Zfp521	1	0.00132307510512402	3	0.00403204417224668	2	0.00278307326584229		5	0.00692144542676076	3	0.00320130773381999	1	0.0012871128380793	0	0	2	0.00227373636753106	2	0.00200559461054634
Zfp52	500	6.83388702211062	404	5.60917105449786	239	3.43562565696249		445	6.36355933911412	486	5.35742044752513	445	5.91684136494478	373	4.88592561084477	242	2.84209618127478	329	3.40817862807857
Zfp518b	121	1.16494282240348	158	1.54523969219814	136	1.37710892810436		149	1.50088633926116	204	1.58405799658989	166	1.55474601333451	123	1.13491824877149	138	1.14162623549372	164	1.19671779234994
Zfp518a	282	2.36436598204511	208	1.77152978071983	123	1.08462809891736		270	2.36849054198335	283	1.91369931149764	278	2.26747503444051	161	1.29369439974532	179	1.28956797549621	168	1.06758763725404
Zfp516	1579	4.2007394141884	1546	4.17804035000391	1671	4.67552310526656		1347	3.74932859532809	1808	3.87939238528005	1400	3.62329564143253	1557	3.9698349641344	1740	3.97757589092973	1871	3.77264603223821
Zfp513	368	8.79495235070094	380	9.22547630056701	372	9.35058447490754		334	8.35169134778431	399	7.69095444789186	369	8.57914805257671	383	8.77252620927091	366	7.51609693031251	435	7.87959
Zfp512b	702	8.12786146612159	720	8.46820193464379	583	7.09933845610502		581	7.03813527410797	811	7.57323975566414	662	7.45640165742424	354	3.92810122584289	354	3.52182731372583	385	3.3785361524591
Zfp512	622	12.2552970069338	620	12.4092254351385	574	11.8947548181271		580	11.9564911434197	762	12.109050731798	646	12.3822080927487	539	10.1780000710398	573	9.70093719220348	652	9.73665343928956
Zfp511	106	3.74779347806003	92	3.30428228390514	110	4.09046439720463		119	4.40209128349817	163	4.64813851362637	110	3.78350746562539	139	4.71004237446651	168	5.1039296804455	175	4.68960749193711
Zfp51	240	5.69567155338598	195	4.70097385351206	125	3.11999468799389		191	4.74252205935022	203	3.8855401838691	222	5.12529413730603	157	3.5708661895714	135	2.75291675347408	160	2.87794399745288
Zfp507	906	8.57883672613517	940	9.04164782176129	814	8.10652554426732		881	8.72807380189356	1085	8.28612754764466	933	8.59436853390538	680	6.1709118917703	773	6.28934347649736	852	6.11460574211552
Zfp503	892	14.3504425361693	752	12.2896017295357	832	14.0777715027839		595	10.0152017451531	803	10.4192787284017	664	10.3920360160218	864	13.3215392990869	958	13.2431580865386	984	11.998423818861
Zfp493	44	0.910889928330146	33	0.693979580761876	27	0.587877899524947		37	0.801414589732298	33	0.550996493118336	49	0.98682791905534	13	0.257926998444426	12	0.213461759259404	22	0.345195054306581
Zfp488	0	0	0	0	0	0		0	0	0	0	0	0	0	0	0	0	0	0
Zfp474	2	0.0550820735353865	1	0.027976914378417	0	0		1	0.0288152626023649	0	0	0	0	0	0	0	0	0	0
Zfp473	24	0.296623595121633	20	0.251098418254137	24	0.311972160311967		30	0.387934142584355	22	0.219300087341288	15	0.180350701501986	4	0.0473799580826488	7	0.0743392383708214	6	0.0562049238014594
Zfp472	137	3.97332192275788	120	3.53536258204284	90	2.74527491519709		159	4.82472547755361	180	4.21043883409834	149	4.20389227809148	169	4.69742785955997	100	2.49206175943263	118	2.59384400591998
Zfp469	740	2.75901225035023	810	3.06779585736731	645	2.52925006420476		848	3.30795854294671	911	2.73944103723686	735	2.66588476290267	692	2.47268179722029	882	2.82563530922623	902	2.54893
Zfp467	70	0.976032586704488	48	0.679871825075838	46	0.67458123370481		35	0.510595071848324	51	0.573532621682414	51	0.691780917491346	15	0.200446171151959	7	0.0838667729326444	17	0.179656882540028
Zfp462	1223	1.83168920752433	1117	1.69940945930091	726	1.14359460051514		850	1.33194579769654	1207	1.45798907858338	966	1.40745520073309	720	1.03347042807522	826	1.06299443642954	817	0.927419122520256
Zfp46	366	3.79426856586376	390	4.10706066859298	290	3.16195093347698		350	3.79627201629658	424	3.54514914129536	339	3.4188402237739	359	3.56682382819529	423	3.76801796321335	475	3.7322373307439
Zfp459	1	0.0059288393531572	2	0.0120453439967257	0	0		0	0	0	0	1	0.0057676886344582	0	0	0	0	2	0.00898728137763014
Zfp458	95	0.616227073509699	88	0.579854951967176	54	0.368401233236612		68	0.461496465305825	75	0.392373893645637	77	0.485892302433028	39	0.242449897475466	43	0.239668655629385	32	0.157324300061736
Zfp457	2	0.0640325852482694	5	0.16261498886463	1	0.0336729516444423		0	0	4	0.103288674280038	1	0.0311460635187181	0	0	0	0	0	0
Zfp456	38	0.63142502486912	25	0.421985696771784	25	0.436906341206695		25	0.434630799610322	29	0.388649275562293	29	0.468779180584618	12	0.191099551452743	13	0.185612474413638	14	0.176317284864789
Zfp455	58	1.44954000964122	62	1.57403154487007	35	0.919984274371295		54	1.41201161809686	57	1.14894367963661	54	1.31288926597818	40	0.958081453264182	19	0.408019978997372	39	0.738746575894846
Zfp454	0	0	0	0	0	0		0	0	0	0	0	0	0	0	0	0	0	0
Zfp451	824	6.0984360104697	804	6.04458984203632	554	4.31232188269617		730	5.65270623750018	927	5.53340763373359	785	5.65188	588	4.17069867311762	623	3.96191287476272	665	3.73028114607611
Zfp449	310	5.61650156654394	274	5.04282946863617	182	3.46805298874466		285	5.40245735374491	315	4.60295167649123	287	5.05845873473382	174	3.02129872238658	173	2.69324528575347	172	2.36189886687512
Zfp446	57	0.646373433940389	52	0.599006472617498	47	0.560552955608226		57	0.676278834209795	65	0.594488791379648	70	0.772216020217305	31	0.336907411489151	50	0.487196614672416	83	0.713370910059614
Zfp445	1947	15.0747912864823	1864	14.6605678816278	953	7.76047676669111		1630	13.2042961915701	2022	12.6266510628741	1930	14.536999975487	967	7.17549818229132	906	6.02752706032148	958	5.6218535229202
Zfp444	262	3.89173017075319	264	3.98350058718279	348	5.4366430514326		253	3.93191615163232	375	4.49256499529176	295	4.26280601761828	323	4.59816107333193	376	4.79904574349018	417	4.69468162345839
Zfp442	243	1.31983119087477	258	1.42347993121271	130	0.742618240409245		195	1.10812568687891	251	1.09953107192405	216	1.14129519651665	113	0.588207808801843	116	0.541371909999288	96	0.395195515188337
Zfp438	35	0.670315682957123	19	0.369644684775474	29	0.584143407829117		29	0.581101010643736	26	0.401611698906601	26	0.48441413625241	25	0.458872015621019	19	0.312673123210193	31	0.449988785247401
Zfp433	24	0.229239542791296	12	0.116433798678609	3	0.0301376713491901		13	0.129916389013171	28	0.215703898556353	13	0.120796337950767	8	0.073233283575323	6	0.0492442079914943	8	0.0579157839397225
Zfp429	46	0.908452974453229	56	1.12344593006291	35	0.726980580447247		39	0.80584501436841	51	0.812337434148664	41	0.787699555720913	59	1.11670088267698	26	0.441208206954096	24	0.359239862619118
Zfp428	183	2.86652737273137	192	3.0551023265021	187	3.08075212018724		203	3.32692751020968	204	2.57725174393179	227	3.45909894580348	259	3.88816776880279	273	3.67445781044553	287	3.40734069834787
Zfp426	419	7.74875523392573	400	7.51445416483322	313	6.08796859252169		445	8.61033854370176	561	8.36762969003557	474	8.52763072479285	397	7.03636978033579	445	7.07136973437478	466	6.53179426063105
Zfp423	2	0.0179094970234623	3	0.0272894119244092	2	0.0188362104984237		3	0.0281071586462228	10	0.0722229235866166	3	0.0261340532973152	4	0.0343284040329299	0	0	3	0.0203611971282338
Zfp422	93	1.70132245833529	75	1.39374871022843	84	1.61619261674167		57	1.09099017329877	97	1.43118933702642	97	1.72626531646565	58	1.01688515703538	63	0.990307003786845	58	0.804193095968412
Zfp420	186	1.15775547949899	172	1.08755662054081	87	0.569551892820437		136	0.885696862150898	197	0.988989767651197	165	0.999125329911453	61	0.36389322016806	44	0.235332653686233	74	0.349111601270595
Zfp42	0	0	0	0	0	0		0	0	0	0	0	0	0	0	0	0	0	0
Zfp418	27	0.677784914852931	44	1.12201933205649	44	1.16169188880612		42	1.10311228633542	41	0.830106209396709	37	0.903570373836173	29	0.697696204965938	23	0.496114117152828	27	0.513713003545339
Zfp414	172	9.64259763066205	179	10.1938480935202	198	11.6745710909796		183	10.733935576004	210	9.49525349972632	171	9.32596610109229	127	6.82353694084083	165	7.94831658185294	162	6.88349930308891
Zfp410	519	6.42151096766468	494	6.20892406442688	419	5.4524794790997		530	6.86100976088767	651	6.49639660307124	516	6.21085938263401	579	6.86576070566436	648	6.88922694231937	714	6.69571165628645
Zfp41	722	7.47343782107233	665	6.99237001828254	598	6.51020340585034		538	5.82650066589157	744	6.21123319515215	691	6.95814379660449	460	4.56332381863215	400	3.55769598765673	464	3.64023875450576
Zfp408	507	5.71965632207783	562	6.44047381696568	451	5.35116894519129		440	5.19346187688829	621	5.6503486460957	505	5.54224189695551	483	5.22214989724092	445	4.31367677704454	638	5.45520799370716
Zfp407	344	0.648345505559781	357	0.683495731712544	276	0.547100724715936		327	0.644819424210705	444	0.674920630194185	386	0.707729813611109	278	0.502149559638079	330	0.534426046797186	315	0.449973850499921
Zfp40	165	0.896756562831639	133	0.734280152028131	71	0.40584398547199		111	0.631183874617162	161	0.705729329556277	142	0.750777222244881	63	0.328149235784831	56	0.26151961076134	48	0.197724514234434
Zfp398	400	2.76139708638391	391	2.74198552022267	353	2.56303019320059		387	2.79525950390411	511	2.84519110519911	417	2.80050949965631	359	2.3752183936383	383	2.27192117648923	385	2.01445820294312
Zfp397	662	5.68110424959028	584	5.0910474538625	365	3.29441100283854		593	5.32441329827819	708	4.90037931764988	575	4.80037027978571	268	2.20419387672721	329	2.42603064213756	344	2.23749396327674
Zfp395	777	11.7921826878802	769	11.8554774414204	842	13.4398808167357		597	9.47959553848159	740	9.05788016981762	579	8.54838095289387	460	6.69069511070383	482	6.28558686951352	586	6.74061397397153
Zfp39	90	1.5681399058294	69	1.2212678287107	54	0.989569276629654		56	1.02087512360091	76	1.06801551299896	80	1.35601473458357	46	0.768139957953812	48	0.718636298010578	43	0.567857561759629
Zfp386	666	9.25578743678598	675	9.52933170854356	330	4.82351050816564		512	7.44477198429015	671	7.52113414166054	592	8.00374003480063	300	3.99577132651086	309	3.68997341505919	358	3.77095048737403
Zfp385c	0	0	1	0.0111953148431357	0	0		1	0.0115307904494992	3	0.0266661126159561	0	0	0	0	0	0	2	0.0167061139364338
Zfp385b	10	0.0475438352169565	11	0.0531259153435836	9	0.0450035597419725		5	0.0248717597027287	18	0.0690221349276642	12	0.0555018657147527	33	0.150365561415073	31	0.126643096440527	41	0.147742937327153
Zfp385a	747	12.6671336351048	666	11.472326761571	790	14.0894807402338		481	8.53385233129499	710	9.71041453903532	572	9.43595592202656	594	9.65349161461072	723	10.5346876254368	937	12.0427591774326
Zfp384	942	16.029962083642	914	15.7996445555486	858	15.356032625067		990	17.6262158302224	1189	16.3186834536185	1101	18.2264058078102	1051	17.1405414462487	1301	19.0232407222297	1366	17.6181763204352
Zfp383	173	3.89298772475289	191	4.36606128170296	125	2.9584013376197		128	3.01362491429142	180	3.26686439418586	159	3.48069668611921	108	2.3291685369793	100	1.93358178346416	130	2.21722079883446
Zfp382	499	4.19517083244372	528	4.50923174877575	333	2.94444525728327		596	5.24249061195663	697	4.72610704680091	572	4.67818355499134	408	3.28737687829014	388	2.8028925238602	440	2.80369289952802
Zfp37	65	0.96339425902997	66	0.993697418506181	40	0.623534997868221		38	0.589273065394263	83	0.992179982856973	53	0.764185320984843	26	0.369321230223945	44	0.560362402359368	30	0.337008311969389
Zfp36l3	3	0.0778168673769152	6	0.158096868622926	2	0.0545622951636314		7	0.18997341326098	8	0.167364809376839	4	0.100935654755647	0	0	2	0.0445767189574747	4	0.0786395719166229
Zfp36l2	5618	107.656082885037	5141	100.074625019125	4740	95.531220557616		5947	119.233165518662	7568	116.965998747241	6163	114.889709386266	7623	139.998372478425	8150	134.196151835232	9703	140.926131563484
Zfp36l1	920	20.8968539431869	780	17.9972940021856	664	15.8624879528059		641	15.2332793466801	766	14.0327736732024	621	13.7219807062089	512	11.1455952868738	388	7.57269421158209	444	7.64371895355665
Zfp369	1650	4.64005107255554	1671	4.77347656969173	1299	3.84200666260221		1459	4.29275799040698	1924	4.36380721018398	1742	4.76561650855604	1083	2.91882126385405	1182	2.85615589087237	1223	2.60671729871359
Zfp367	1065	18.7686150368791	1067	19.1014601576699	889	16.4776216180998		1320	24.3387823372425	1504	21.3772642791253	1431	24.5332100279042	1572	26.5506641235626	1540	23.3200219213803	1571	20.983960701241
Zfp366	0	0	0	0	0	0		2	0.0514244824252502	0	0	0	0	0	0	0	0	0	0
Zfp365	1444	22.9908719062164	1511	24.4383703258315	1325	22.187801547205		1717	28.6022922929315	2031	26.0807360070858	1640	25.4017841224728	1304	19.8978461312732	1309	17.9082648962143	1414	17.0634293402187
Zfp362	341	6.82992482165631	354	7.20251771424074	321	6.76202423186829		332	6.95731913114287	334	5.39547497285614	311	6.05974093436709	308	5.9122459041501	305	5.24912600826593	301	4.56937393815446
Zfp36	250	9.60035290159959	219	8.54300838327324	209	8.4411889370756		200	8.0356216730221	244	7.55716120708287	191	7.13530727796209	203	7.47108117498937	179	5.90644051779681	194	5.64647720610741
Zfp358	500	16.9530994210338	539	18.5646770424053	559	19.9343031490185		495	17.5600844551716	673	18.4041532119079	499	16.4593156668804	674	21.9017707784412	631	18.3837488612409	701	18.0146480983133
Zfp354c	298	3.76336695781952	246	3.15583972911868	168	2.23141182971041		194	2.56332887745435	257	2.61767121887768	177	2.17453145426408	80	0.968256717440827	82	0.889815098205913	73	0.698733915759451
Zfp354b	7	0.0709404067579324	1	0.01029473479146	1	0.0106587378336251		2	0.0212064477465371	1	0.00817367387301287	5	0.0492944202071816	1	0.00971260803398796	0	0	2	0.0153622309672649
Zfp354a	108	1.66101136383291	127	1.98413901933994	76	1.22934162377527		99	1.5930387486221	113	1.40168027853103	85	1.27174458812701	51	0.751725447945742	53	0.700406765566338	54	0.629464538040579
Zfp352	0	0	0	0	0	0		0	0	0	0	0	0	0	0	0	0	0	0
Zfp35	363	7.86811397798574	387	8.5210774200208	301	6.86184113463914		446	10.1144244080369	567	9.91217013084638	512	10.7960802149641	387	8.03924401011115	462	8.6046182580392	466	7.65558873207956
Zfp346	1194	21.9434703995228	1304	24.3443456930615	1238	23.9293982173346		1058	20.3436535297604	1572	23.3010343048211	1255	22.4376224698355	1122	19.7621445445042	1635	25.819293716061	1925	26.8139243987196
Zfp345	95	2.37951097232182	59	1.50118994487501	54	1.42255154696576		58	1.51996783197944	103	2.08076484806324	101	2.46103394803464	76	1.82439102453055	45	0.968505820143137	56	1.06311634140942
Zfp341	67	0.913346526451054	58	0.803171521429302	41	0.5878341077801		62	0.88429010426268	45	0.494760436207151	54	0.716121417806278	70	0.914532296297628	57	0.667669056541154	99	1.02287987431594
Zfp335	627	5.76701237091583	579	5.40980280352553	551	5.33021941726662		519	4.99451126288968	764	5.66758930371971	551	4.93022869785432	512	4.51329302972337	648	5.12134417017581	729	5.08206
Zfp334	391	3.19563368753764	445	3.69453489653341	421	3.61886577399864		422	3.60856872706925	579	3.81663359092116	439	3.49041348486029	437	3.42296	409	2.87229575268753	502	3.10965787748414
Zfp330	767	31.2604347379554	857	35.481338933547	704	30.1774441349514		899	38.3355446642896	1119	36.7833608150166	940	37.2700201328795	1131	44.1776370312167	1178	41.254426547525	1295	40.003508093278
Zfp329	374	2.18847930721744	410	2.43710492764971	194	1.19394059349643		314	1.92239570379245	392	1.85002918917227	417	2.37377210287711	104	0.583236117003919	138	0.693865898115843	121	0.53664226391251
Zfp326	959	14.5153133841885	915	14.0685206456086	691	11.0000840317592		931	14.7434726076764	1129	13.7823546994193	968	14.2532955654565	714	10.3572926948094	667	8.67479575101974	696	7.98446294032059
Zfp324	167	2.59491244338467	170	2.68333371584098	169	2.76186908039593		156	2.53613946750333	174	2.18060577031443	134	2.02555089565862	116	1.72744589950301	121	1.6155381663161	146	1.71944288210957
Zfp322a	403	5.25586532010258	410	5.43178494842536	241	3.3057223225206		314	4.28460831961284	427	4.49147232602987	368	4.66894894374416	187	2.33733529215995	220	2.46540048680911	208	2.05603819006024
Zfp319	254	4.33318319588836	260	4.50574085934405	290	5.20333128695506		240	4.28377717177468	377	5.1872401548557	264	4.38136449731923	301	4.92130246210037	369	5.40910378663984	332	4.29279429088982
Zfp318	731	3.40968118338375	713	3.37835632932405	464	2.27627391954552		597	2.91348659244779	709	2.66725355320773	641	2.90861707774481	338	1.51096124255614	294	1.17833652848906	327	1.15603986070694
Zfp317	686	4.5397427415457	662	4.45025242343861	479	3.33390167002394		660	4.56975965968729	835	4.45671922186711	718	4.62235924866555	488	3.09504649436438	456	2.59297055194112	520	2.60818943412982
Zfp316	268	1.93014936968001	240	1.75584791291767	305	2.31029		166	1.2508536786626	296	1.7193706444971	205	1.43628991352363	183	1.26312823538731	172	1.06441304119496	240	1.31007460260208
Zfp300	46	0.513981307010136	48	0.544816508686721	19	0.223281756345929		37	0.432547208503716	48	0.432566020674264	30	0.326094047819615	13	0.139210846176566	14	0.134413578379685	11	0.0931560013023199
Zfp30	117	2.18279204618202	109	2.06572510462317	85	1.66784455922355		94	1.83483345963542	129	1.94105518339928	87	1.57898453972309	82	1.46615734862856	81	1.29848559007795	112	1.58370097432089
Zfp3	51	1.89616185724078	65	2.45492436014453	59	2.30710514495106		35	1.36149349657416	75	2.24899331579992	38	1.37442469875304	39	1.38966482650639	27	0.862570515405594	30	0.845386182466274
Zfp296	0	0	0	0	0	0		0	0	5	0.178645525695131	0	0	1	0.0424561585171971	1	0.0380650217764318	0	0
Zfp292	1319	8.73386384027956	1225	8.23981078541162	641	4.46405767513221		1067	7.39210858432359	1313	7.01209867357741	1355	8.72836785029953	879	5.57815688794674	761	4.32984044597038	931	4.67239943631018
Zfp287	117	0.484605445109954	131	0.551179748433894	85	0.370281061088925		112	0.48535862024047	124	0.414234039780986	108	0.435169358266049	86	0.341382384361574	59	0.209981026384655	86	0.269978723447196
Zfp286	0	0	2	0.0165308970672952	0	0		0	0	0	0	2	0.0158310243623352	0	0	0	0	1	0.00616702285168474
Zfp282	571	6.16462546003542	531	5.8235074733173	677	7.6872216236667		604	6.82259863072789	777	6.76570842311656	530	5.56645344514764	682	7.05659496119058	918	8.51606334594927	978	8.0027288542106
Zfp281	1034	13.2859	912	11.9037501217402	643	8.68941528718784		856	11.5076195720083	1135	11.7621568775689	991	12.3872588665221	704	8.66926586958167	671	7.40828309124894	653	6.35932874531007
Zfp280d	555	5.90627457596761	431	4.65926539314768	249	2.78696		499	5.55601605761432	528	4.53185748084643	470	4.8657594191379	260	2.65176006565253	261	2.38663921274651	301	2.42781620453991
Zfp280c	780	8.30462195390019	708	7.65734211278374	391	4.37836706013701		679	7.56375295295967	777	6.67218307890759	766	7.9338896976674	439	4.4795048682447	544	4.97679530709389	510	4.11551416600884
Zfp280b	1154	13.4670074335448	1216	14.4151244013267	861	10.5676540739559		1164	14.212175707952	1504	14.1558	1327	15.0649723234384	858	9.59605673758011	924	9.26537234603601	985	8.7122470470413
Zfp28	215	3.51480358642982	187	3.10544424393347	148	2.54468753435361		158	2.7024768643942	204	2.68976562855592	137	2.17878959389057	111	1.73910501711905	85	1.1940077380668	114	1.41252490121005
Zfp277	412	11.3792740390957	334	9.37094385463935	318	9.23750329451851		346	9.99852037387504	379	8.44263903706892	303	8.14126878164027	339	8.97340494625697	362	8.59115442587389	343	7.1802591775082
Zfp276	117	1.48809973799574	114	1.47289083064785	117	1.56510034150127		88	1.17103842958697	135	1.38484643769297	114	1.41053	96	1.17019338769111	117	1.27866758269827	127	1.22427381216472
Zfp275	1269	13.4119609690998	1226	13.1625689046871	1239	13.7724787563015		1183	13.0815046586323	1733	14.7723943528889	1361	13.9933245929332	1179	11.9422096779068	1355	12.3053952745688	1419	11.3668915021181
Zfp273	39	1.1388889133677	34	1.00859126828939	30	0.921399896138962		18	0.549960578526308	26	0.61236699803122	26	0.73862198543614	16	0.447792658552772	5	0.125462049370833	15	0.331998925169327
Zfp27	248	3.8464681666711	202	3.18259488092161	192	3.13200059890311		193	3.13191572632336	244	3.05226305045795	178	2.68573147174015	160	2.37832210640957	110	1.46598241761407	144	1.69278426797549
Zfp267	413	4.22528558240393	394	4.09469696549465	239	2.57166303892483		344	3.68219475848461	454	3.74613600176157	450	4.47868640167649	276	2.70617156507803	303	2.66363221816393	303	2.34951003885642
Zfp266	1657	17.8693652173637	1635	17.9111677925919	1085	12.3062717446211		1336	15.0742381303525	1702	14.8036171087244	1466	15.3798716537373	950	9.81861995302242	851	7.88573	931	7.60965483374241
Zfp263	0	0	0	0	0	0		0	0	1	0.0134346352574859	0	0	0	0	0	0	0	0
Zfp260	1141	19.6282382702334	1116	19.5020111407049	652	11.7965066973597		1036	18.6465173273957	1172	16.2609142566234	1094	18.3081778723919	569	9.38097916759296	566	8.36638262892244	564	7.35365822333937
Zfp26	737	4.35393952973599	704	4.22480912968188	474	2.94512269774504		707	4.36995148731326	806	3.84035717557259	775	4.45398481335072	512	2.89884566687279	559	2.83760752852164	574	2.5701321714898
Zfp251	882	17.012131328978	818	16.0273962382933	906	18.3792796243437		726	14.6510604092114	978	15.214254178637	908	17.0375880916239	729	13.4759036782374	777	12.8776546778713	868	12.6893251871757
Zfp248	156	2.60815112770245	150	2.54752785959365	83	1.45947410123251		143	2.50141925525705	179	2.41369758865937	187	3.04145843111164	65	1.04150591133085	76	1.09181073807683	74	0.937709971937718
Zfp24	715	6.19159593867185	773	6.79979136304137	559	5.09118078381091		711	6.44181817541877	979	6.83755649860651	844	7.11002513094959	744	6.17461279715035	853	6.34703964101231	773	5.0734655901437
Zfp239	275	4.62278897779157	271	4.62764669725001	185	3.27079443124693		177	3.11305603764939	258	3.49794319508413	217	3.54865	119	1.91716090804218	99	1.42998731361015	107	1.36327607587677
Zfp236	767	4.5525968096348	661	3.98551835840029	505	3.1525744381118		631	3.91864103317708	851	4.07394401998128	658	3.79945971071766	492	2.79878254535469	600	3.06013573787235	635	2.85671037088441
Zfp235	85	0.738706472143854	100	0.882820698618853	96	0.877474202923875		96	0.872904049414582	140	0.981302002920812	96	0.811626718942956	98	0.816242647527699	83	0.619807297780366	89	0.586234867489873
Zfp229	171	1.65336976376393	151	1.4830997331067	73	0.742346878756599		151	1.52754187602388	159	1.23991717648658	172	1.61783583918541	76	0.704251371238185	89	0.73941712058441	80	0.586263056827776
Zfp219	586	4.35172521205016	474	3.57570530286236	422	3.29599424809927		416	3.23220930053673	549	3.28819726565441	463	3.34485244058348	351	2.49810790056868	372	2.37373592574492	431	2.42588259590272
Zfp217	866	7.16856053080897	756	6.35705	713	6.20745729654443		728	6.30503847099387	907	6.0554026004492	757	6.09595943663025	685	5.43431569784421	671	4.77267871352445	723	4.53608331171568
Zfp213	140	3.54861211964885	137	3.52752899068211	168	4.47867886688698		127	3.36803436072601	194	3.96601084045092	144	3.55079101404419	161	3.91107910528839	216	4.70446088132954	191	3.66937859675242
Zfp212	362	9.05714799471248	315	8.00595189363771	352	9.26265957852053		318	8.32438792251221	392	7.91025769589603	331	8.05643693292018	388	9.30368178004757	479	10.2977897782553	515	9.76604639445735
Zfp207	3408	27.5840815598136	3394	27.9055321533622	2767	23.5547363378032		3500	29.6393915005338	4530	29.5718718423784	3764	29.637439549772	2852	22.1232380056485	3322	23.1038408863385	3662	22.4649751490689
Zfp202	188	1.89703087676568	205	2.1013090946082	175	1.85722595808765		218	2.30152311383707	274	2.22991744177201	229	2.24793711052998	219	2.11787777793021	280	2.42772894581262	248	1.89669234597654
Zfp2	44	0.319538586237319	44	0.324595756621934	22	0.168036435217857		39	0.296331307115867	39	0.228431983675741	53	0.37443688769567	15	0.104400389796386	27	0.168484522616993	18	0.0990767605680499
Zfp189	232	5.16068592864719	233	5.26495779601945	153	3.57948891059616		216	5.02707647952568	278	4.98753448632537	263	5.69124546484417	188	4.00790595204679	176	3.36401347684856	153	2.57952377887879
Zfp185	1	0.0181760502776329	4	0.0738548525452232	0	0		1	0.01901699148952	1	0.0146595684802119	0	0	2	0.034839325573243	3	0.046853968880081	0	0
Zfp184	214	4.39533247813719	196	4.08934318542901	134	2.89462896260367		195	4.19039407471573	246	4.0750668461293	206	4.11601836140606	212	4.17305441716304	153	2.70019422655907	144	2.2416567427433
Zfp182	320	2.92819188271821	258	2.39821872034607	120	1.15489086482437		251	2.40306530003638	238	1.75650011412515	249	2.21656782784021	131	1.1488440463888	116	0.912080473184976	125	0.86693837509339
Zfp180	676	11.3215370012499	602	10.2417628227678	550	9.68794199337939		672	11.775253464218	943	12.7377305667249	766	12.4801437646036	858	13.7716574084174	871	12.5343686607181	953	12.0970717167954
Zfp174	78	0.799927725200917	52	0.541725175795852	48	0.517735005946686		47	0.504308515573876	49	0.405297474999666	40	0.399069247808299	16	0.157259307081402	7	0.061685033019456	20	0.155458618110255
Zfp169	367	2.21897469893868	365	2.24180936611318	290	1.84414230179059		306	1.93575330480933	404	1.97010476971765	407	2.39393756493616	203	1.17631206724855	269	1.39753978702284	202	0.925691585335936
Zfp160	685	12.2308394803545	629	11.4086923533835	282	5.29571920285095		491	9.17253724468658	675	9.72055672611415	658	11.4294073858496	301	5.15077309850494	298	4.57201423307332	314	4.2493646763234
Zfp157	363	1.68783648275787	299	1.4122593605886	169	0.826457633853815		251	1.2210677558736	322	1.2075393385328	287	1.29818852484319	176	0.784289933834865	140	0.559341954072284	158	0.556813161556998
Zfp148	1978	9.83031648026908	1969	9.9404594365541	1549	8.09660171871678		2086	10.8467046192682	2502	10.0288281433129	2112	10.2109758896315	1730	8.24000630438253	1996	8.52368446272251	2203	8.29820902485982
Zfp146	1260	29.1371201881506	1245	29.2458979615077	817	19.8704765478537		1291	31.2352236070851	1490	27.7897103328004	1456	32.7543948069081	790	17.5082766290468	904	17.9626383211936	958	16.790755967125
Zfp143	316	6.89568683494933	325	7.20432567376607	244	5.6000308519103		316	7.21472574357912	421	7.4095906288477	373	7.91829000096074	419	8.76283629768819	351	6.58147412897526	429	7.09539209661785
Zfp142	617	6.24262266702879	652	6.70114546320427	543	5.77819103997424		595	6.29855873299447	726	5.92434324620503	683	6.72256095662236	669	6.48706525950849	906	7.87654454188001	866	6.64092343738265
Zfp141	249	4.08937348675502	222	3.7036499528309	165	2.85004370587883		189	3.2475925076267	243	3.21873612785039	269	4.29775677979039	127	1.99894745855986	130	1.83453666860487	123	1.53105644381092
Zfp14	66	0.550366687749673	66	0.55907705398976	40	0.35081515074451		49	0.427510297976942	59	0.396809340661897	50	0.405611567846495	24	0.191804889364109	12	0.0859834891505029	11	0.0695231673105158
Zfp131	881	13.8802536026367	945	15.124214560575	590	9.77650553055736		1170	19.2863325614532	1357	17.2434043190836	1325	20.3081	1085	16.3829256035502	1185	16.0422565624732	1295	15.4639316501909
Zfp13	199	1.51600762117268	138	1.06794017167239	158	1.26594704998797		151	1.20355946396846	192	1.17969899130497	135	1.00049333745443	138	1.00755235577397	139	0.909889646082247	138	0.79681234673774
Zfp128	92	1.62682525871301	56	1.00591349647167	67	1.24605734106341		63	1.16556	82	1.16946870095023	61	1.04933712617185	35	0.593145653168772	51	0.774905726380113	28	0.375266477935546
Zfp120	251	4.15341830146694	246	4.13510542631346	166	2.88901758124834		235	4.06857297293426	320	4.27074459864923	325	5.23175545714502	214	3.39379771037614	193	2.74419440438539	212	2.65886613163115
Zfp12	443	4.82110978291343	406	4.48837213099317	436	4.99045254387283		446	5.07832452214697	574	5.0382168778413	413	4.3724562302102	351	3.66092337965484	394	3.68438606731994	398	3.28288014468601
Zfp119b	79	1.09971263654511	69	0.975709972003413	36	0.527065720009496		55	0.801045362403595	85	0.954317133565487	58	0.785438602425409	42	0.560327119801824	43	0.514335137127017	59	0.622490597847094
Zfp119a	80	1.29286583662934	87	1.42824349232707	70	1.18979368244871		84	1.42031624850055	104	1.35555918209868	82	1.28916779934868	45	0.696973417717935	42	0.583228016059491	56	0.68593057221123
Zfp114	0	0	0	0	0	0		1	0.0227508377492525	0	0	1	0.021153742851821	1	0.0208398853164297	0	0	0	0
Zfp113	311	3.23945149099833	305	3.22723402751064	299	3.27561179510589		288	3.13867159123298	395	3.31840858933003	356	3.60739097326094	280	2.79517724124285	304	2.7208856506307	319	2.5184331970334
Zfp112	22	0.37750045890543	15	0.261460201083358	13	0.234610962583974		13	0.233389037072775	20	0.276787498039038	17	0.283776121512695	11	0.180895480466943	10	0.147441729918837	4	0.0520215699792748
Zfp111	289	1.96923535128679	298	2.06269764884033	240	1.71997117437501		300	2.13876629931899	348	1.91249670656712	311	2.06154250747946	277	1.80892173933581	273	1.59840946474292	293	1.51319905538136
Zfp110	702	6.5205565331884	699	6.59544733635929	625	6.10573169035943		786	7.63857584676363	1024	7.67130376914008	816	7.37343464969261	1024	9.11565200384583	1058	8.44420629716064	1114	7.84262417362625
Zfp11	147	2.54428964462158	131	2.30324448502866	98	1.78396133449077		139	2.51713386510582	170	2.37312059414216	160	2.69402314480597	101	1.67537032064925	114	1.69542928964383	118	1.54796053162283
Zfp109	83	1.09725273908315	81	1.08776011100215	72	1.00108562150429		83	1.14801872146418	73	0.778346743315357	76	0.977404418110706	38	0.481451347023569	67	0.761077702809055	57	0.571126218101898
Zfp108	49	1.21165490068565	51	1.28106913555254	33	0.858236437370443		35	0.905509903048049	33	0.658140284009279	41	0.986276860720238	33	0.782054521537132	21	0.446198157488783	18	0.3373525743822
Zfp106	5503	38.8931218606432	5488	39.4009708377102	5110	37.984318394772		5067	37.4685160090528	6748	38.4653808406223	5640	38.7779208431566	3901	26.4234469024657	4900	29.7574002354441	4920	26.3552448117108
Zfp105	0	0	0	0	0	0		0	0	0	0	0	0	0	0	0	0	0	0
Zfp101	253	5.04797125280517	198	4.01311006313992	96	2.01454851592679		239	4.98926474601013	246	3.95870491381415	212	4.11494786324838	116	2.2181686822585	93	1.59442800958742	108	1.63323533655863
Zfp1	170	2.04987431996083	143	1.75159573719901	111	1.40770430316182		121	1.52653223856873	182	1.76999228198065	126	1.47802228697917	109	1.2596359288228	95	0.984300109447493	129	1.17895352174611
Zfhx4	1465	6.12405883964194	1392	5.9109936665299	887	3.89973858800723		1203	5.26150096219917	1681	5.66749459604142	1397	5.68107156823543	904	3.62168261800331	952	3.41951326746512	1016	3.2190231380416
Zfhx3	889	2.35270309360921	923	2.48134180396382	648	1.80364272512094		685	1.89669819476505	901	1.92314	779	2.00555669944357	398	1.00945894996142	451	1.02557522066265	485	0.972827327005933
Zfhx2	288	1.85588567672223	264	1.72815299289932	194	1.31483303807465		231	1.55744604031955	227	1.17979421048062	187	1.17228298913544	164	1.01284458025624	144	0.797346035157202	154	0.752156327685703
Zfc3h1	1634	14.9945918070632	1549	14.4395461083002	786	7.58604277879631		1263	12.1262981690986	1636	12.1084224873265	1598	14.2656477007397	684	6.01559964952844	884	6.97044452383692	1046	7.27516655440596
Zfat	119	1.22354983112104	139	1.45180747779953	105	1.13546602795583		131	1.40925080789427	161	1.33512598132529	111	1.11027306251107	140	1.3795675294878	160	1.41357969218303	202	1.57418123052425
Zfand6	735	21.9169341142501	674	20.4160578778186	483	15.1478061851783		596	18.5943507758884	771	18.5425095887151	609	17.6661486272318	495	14.1461379907608	456	11.6837678807659	451	10.1928976946304
Zfand5	3175	28.3788356146388	2980	27.0574357286229	2486	23.3701829931917		2743	25.6518650861538	3310	23.8616520052183	2856	24.8336851161578	2720	23.3002174977143	2548	19.5693265850076	2842	19.2532290132646
Zfand4	222	1.48875285542051	214	1.45781674730888	218	1.53757487104185		140	0.982290548829406	232	1.25481380826642	128	0.835048551305842	102	0.6555563568016	109	0.628089807228211	84	0.426950552070926
Zfand3	1269	23.1772852855934	1325	24.5830832196178	1547	29.7167563898132		1300	24.8420020597537	1825	26.8834798772422	1389	24.6794407641111	1780	31.1573974954822	2155	33.8200179332153	2594	35.9086912206039
Zfand2b	208	10.8529070276682	210	11.1306767666741	186	10.2071815130246		154	8.40709132772955	236	9.93153601508821	212	10.761	187	9.35114050296786	236	10.5808453141139	215	8.50256318416073
Zfand2a	1234	26.9280935263528	1224	27.132598845199	1149	26.3706370854301		1441	32.900062647144	1978	34.8127559711657	1464	31.0787575372829	3927	82.1280623890729	3652	68.4773319630133	4202	69.4984559207184
Zfand1	296	10.4383108634999	238	8.52579726113303	218	8.08546785724245		233	8.5967982177991	233	6.62698683195185	188	6.44953626232868	132	4.46121008019413	115	3.4846725190235	146	3.90229440778457
Zer1	552	5.69463124807942	512	5.36557189924895	537	5.82654		480	5.1809579005969	575	4.78427401005454	415	4.16492082719747	375	3.70764398009769	368	3.26212022237476	446	3.48730592969895
Zeb2	1967	11.3880834331231	1915	11.2624943825335	1336	8.13509978742598		1973	11.951314151764	2371	11.0713225997681	1946	10.9602696889826	1602	8.88892046597429	1826	9.08390676847695	1906	8.36368826136001
Zeb1	1423	2.33481307665574	1223	2.03841779822563	937	1.61695135194542		1054	1.80938141259045	1325	1.75341519748943	1122	1.79090355318114	693	1.08973444804277	634	0.893844741426187	615	0.764805483503313
Zdhhc9	307	6.09847505450908	283	5.7106933525016	296	6.18421718489454		294	6.11044027307723	406	6.50474956924393	299	5.77811510089939	280	5.33066187244057	316	5.39380912323249	418	6.29343597543821
Zdhhc8	873	7.0871509242617	830	6.84471009902815	900	7.68440229586249		666	5.65684089137666	981	6.42315076971117	751	5.93102150776306	623	4.84714166211607	695	4.84805855862603	847	5.2115811953875
Zdhhc7	355	7.67018312951197	388	8.51586237765073	428	9.72593348236841		390	8.81625785563399	512	8.92213956063359	423	8.89098487932431	500	10.3535101261255	565	10.4894192141015	686	11.2338897173128
Zdhhc6	953	25.3007843264725	969	26.1327064279046	955	26.6657990179697		1000	27.7768747608383	1275	27.3006470230926	1071	27.6606689535582	939	23.8916918358408	1129	25.7549458151018	1204	24.2268098812608
Zdhhc5	2353	33.6461583259272	2223	32.2903348337947	2518	37.8686156273363		2393	35.8012798535353	3110	35.8670466208921	2591	36.0423495509506	2584	35.4116607217107	3245	39.8707011322189	3660	39.6664471091971
Zdhhc4	237	7.9013784958261	228	7.7216283684431	265	9.2920286459864		245	8.54600025075402	318	8.55073232382775	262	8.4974366526862	220	7.02938659955166	278	7.96388409364855	347	8.76824457600751
Zdhhc3	1663	8.23042214969277	1754	8.8181804121496	1747	9.09353856800685		1626	8.41962405373837	2196	8.76564481741594	1791	8.6229838405407	1593	7.55589416519746	2179	9.26643549834192	2456	9.21269906321542
Zdhhc25	1	0.049545680910302	2	0.100659629072053	2	0.104218769928778		1	0.051837983380424	0	0	1	0.048198988647022	0	0	2	0.0851454434472816	1	0.0375521201422031
Zdhhc24	178	4.70904429523114	192	5.15980787149672	167	4.64664389204703		148	4.09653609177758	225	4.80083701955885	184	4.73546597592475	173	4.38630780558817	155	3.52346600869664	203	4.07040358000405
Zdhhc23	1	0.0113646028647373	0	0	2	0.0239053114122349		3	0.035671207879487	1	0.00916591731433771	0	0	3	0.0326750113336577	0	0	0	0
Zdhhc22	0	0	0	0	0	0		0	0	0	0	0	0	0	0	0	0	0	0
Zdhhc21	1966	7.86753936707128	1978	8.04083642157953	1396	5.87558313333371		1968	8.23991633514664	2493	8.04635817681622	2173	8.45955000220884	1917	7.35220744479684	2107	7.24511964048538	2284	6.9275580096685
Zdhhc20	1591	18.5189043367854	1515	17.9133689201796	1027	12.5726173577759		1435	17.4758901621918	1822	17.1046878296167	1587	17.9702516806634	1176	13.118756121728	1299	12.9921155469698	1366	12.0510383452333
Zdhhc2	442	3.97427609929684	467	4.26552188846216	331	3.13021310519437		554	5.21180102686239	595	4.31493643716006	512	4.47855436882364	492	4.23975827612168	407	3.14453034099255	473	3.2234843549608
Zdhhc19	0	0	0	0	0	0		0	0	0	0	0	0	0	0	0	0	0	0
Zdhhc18	380	5.79042867904932	345	5.34030109451958	326	5.22462189608784		317	5.05392367824217	455	5.59191019391481	374	5.54409733800656	351	5.12595117097355	471	6.16699564810028	516	5.95944041882632
Zdhhc17	809	7.49389088582782	836	7.86655620261005	684	6.66384813773384		822	7.96659901043506	954	7.12736318751202	850	7.65966707650092	538	4.77618727919169	659	5.24529445216931	670	4.70394577525457
Zdhhc16	685	13.1861024332365	703	13.746771928019	583	11.8033306793635		640	12.8898583383212	805	12.4980835968423	647	12.116084082796	670	12.3606384822433	754	12.4716189780537	950	13.8604758127825
Zdhhc15	28	0.338529746983269	41	0.503549525097513	36	0.457774347257624		47	0.594537099434132	54	0.526567725042159	48	0.564562681148422	29	0.336029210383167	21	0.218164314961961	19	0.174108938054967
Zdhhc14	2	0.0107286887986218	11	0.0599416738534331	1	0.00564191837208424		10	0.0561253353893313	2	0.00865303219037754	5	0.0260926855833503	11	0.0565522079813555	3	0.0138281321688818	5	0.0203289672950273
Zdhhc13	311	8.7465190256955	294	8.39927334766539	213	6.30034897446621		301	8.85693889651056	387	8.77824084807834	318	8.70029744281416	280	7.54697855135569	284	6.86307604244612	290	6.1816087563547
Zdhhc12	132	7.49309956118818	146	8.41898927776509	155	9.25399831478147		142	8.43370125590256	131	5.99764199582498	129	7.12376208083524	143	7.77971769009845	115	5.60933047032092	157	6.75485272668494
Zdhhc11	0	0	0	0	0	0		0	0	0	0	0	0	0	0	0	0	0	0
Zdhhc1	580	17.4562722297824	473	14.4611949879838	346	10.9524116191938		420	13.2255913548208	479	11.6273487048127	398	11.6530258235845	147	4.24014858441509	135	3.49126565183037	163	3.7182601944001
Zdbf2	0	0	0	0	0	0		0	0	0	0	0	0	0	0	0	0	0	0
Zcwpw2	0	0	3	0.0938027061107416	3	0.0971193986802239		2	0.0644090474699547	1	0.0248254000284787	0	0	0	0	0	0	0	0
Zcwpw1	54	0.844689254605545	44	0.699158134445537	37	0.608716508044662		46	0.752841130432339	49	0.618188555798014	42	0.639123261413178	22	0.329811746062509	21	0.282259208326045	14	0.165981584344213
Zcrb1	926	66.9113892488075	862	63.2726253495897	766	58.2140716327973		893	67.512286363675	1310	76.3452509916314	1033	72.614191484656	1125	77.9079561276391	1434	89.0356280148474	1534	84.0123398122121
Zcchc9	420	14.0300475228305	440	14.930764891831	332	11.6642838962969		463	16.1820351234236	586	15.7880734773524	560	18.1982657578663	449	14.3746215951498	522	14.9832480492681	600	15.191118882563
Zcchc8	751	11.6506402164008	689	10.8579691807189	584	9.52868229816207		682	11.0697171852448	881	11.0231935660443	738	11.137772431727	796	11.8348606854942	895	11.9305	913	10.7351790395261
Zcchc7	445	10.0204082096197	489	11.1854585028253	224	5.30497775860721		443	10.4368976877535	502	9.1169755790965	415	9.09087369923168	240	5.17937	276	5.34023169294074	282	4.81285936876364
Zcchc4	518	2.32311642886137	483	2.20043161356397	414	1.95277273826188		613	2.87636494773305	745	2.69475421774095	624	2.72243757538111	524	2.25222996138472	531	2.04626253171617	529	1.7981484739991
Zcchc3	0	0	0	0	0	0		0	0	0	0	0	0	0	0	0	0	0	0
Zcchc24	5848	86.4112967529963	5435	81.5797247570352	5830	90.6028500589466		4884	75.5059386124761	6331	75.4496350320073	4887	70.248591646963	3693	52.2977126462031	5275	66.9747709836793	5882	65.8744252638693
Zcchc2	1391	11.9598987258712	1428	12.4723447945435	1294	11.7015877697427		1371	12.3333235181428	1809	12.5447095434026	1493	12.4879831521509	1732	14.2721199827771	1962	14.4952259634403	2247	14.6430688692931
Zcchc18	2	0.0252105231487049	2	0.0256095169370595	2	0.0265150227380637		5	0.065942311013967	3	0.0304996452646699	3	0.0367879206634515	0	0	0	0	5	0.0477694814529793
Zcchc17	330	9.65756	358	10.6427999525612	278	8.5567390066913		306	9.36951405307105	421	9.93704166373098	298	8.48402094464577	353	9.90075416820076	369	9.27908866335065	457	10.1367375915466
Zcchc14	1569	13.2055697430057	1534	13.1153259358781	1382	12.2335468258332		1466	12.9095310584428	1890	12.8297346740993	1534	12.5600591163094	1535	12.3817721452332	1909	13.8059324045634	2219	14.1553353392165
Zcchc13	0	0	0	0	0	0		0	0	0	0	0	0	0	0	0	0	0	0
Zcchc12	0	0	1	0.025971779058953	0	0		0	0	0	0	0	0	0	0	0	0	0	0
Zcchc10	231	12.4557132323808	223	12.2146495955596	161	9.13045968149307		227	12.8063325433758	286	12.4378216600916	260	13.6383582195488	279	14.4178682468066	288	13.3436525024399	323	13.2004216503695
Zc4h2	138	4.11682738775108	140	4.24259070419886	79	2.4786819770561		133	4.1512368169753	134	3.22411141531829	111	3.22135564615889	71	2.02993507910348	58	1.48674737343334	65	1.46968949077672
Zc3hc1	603	20.7886217526103	597	20.9075067204042	713	25.8528282523427		651	23.4818154542917	888	24.6912469003492	730	24.4829288008454	963	31.8181482185417	1086	32.1709455154036	1237	32.3226340480969
Zc3hav1l	493	5.11085902451048	510	5.37077164354466	432	4.7102165629726		434	4.70737730020776	540	4.51504843466862	479	4.83075064067168	346	3.43766307675647	307	2.7347080725922	335	2.63220948589306
Zc3hav1	2570	21.979901970625	2599	22.5797139628333	2217	19.9419887502281		2879	25.7618228492448	3687	25.4324053363801	2992	24.893521725631	3431	28.1224772498334	4805	35.3111315258933	5009	32.4692546972694
Zc3h8	97	3.99666484746105	134	5.60854648159763	78	3.3801093089606		154	6.63879126730741	149	4.9514675371087	147	5.89217253553893	101	3.98829797912612	164	5.80624636118071	145	4.52816933216256
Zc3h7b	2756	15.0195000830962	2909	16.1042133073806	2964	16.9888745600327		2619	14.9332405042628	3286	14.4432688280828	2775	14.7119884780755	2503	13.0730626433925	2684	12.5685272352941	3090	12.7633125428568
Zc3h7a	1376	22.999557159991	1320	22.4127166206104	813	14.2922871041268		1176	20.5660391731093	1503	20.2619711187801	1259	20.4719350270357	697	11.1653938358383	771	11.0734011438057	878	11.1230583751617
Zc3h6	188	2.52124186767612	170	2.31592830797355	133	1.87593785871801		168	2.35726408635191	174	1.88203450140711	140	1.82648799083452	93	1.1953080323332	124	1.42890699078446	131	1.33154735782429
Zc3h4	1326	9.0036345130734	1223	8.4356843144563	1300	9.28384394116106		1178	8.36877555294399	1525	8.35153	1228	8.11156820517801	985	6.40989317705288	955	5.57190007700193	1169	6.01613405273994
Zc3h3	398	7.50788745091752	372	7.12848352299632	415	8.23365990314028		353	6.96709421829677	456	6.93779072457439	476	8.73521821299862	409	7.39431959791439	551	8.93124277990128	562	8.03525488428835
Zc3h18	1227	17.6569445971241	1228	17.9510099274584	1255	18.9943686798858		1259	18.9556647201497	1643	19.0691013179263	1422	19.906857711061	1402	19.3356703585772	1666	20.6002078997217	1964	21.4210687677929
Zc3h15	1712	59.111959970872	1737	60.924355872409	1307	47.4632346872586		1699	61.3772286236626	2080	57.9237413114809	1868	62.7452126155515	1555	51.456734353637	1842	54.6495813915673	2000	52.339582633249
Zc3h14	1461	6.12282050701869	1562	6.64969721001757	1103	4.8616867254255		1376	6.03339894267248	1730	5.84748459732198	1609	6.55978311375898	1075	4.31767555315401	1269	4.56970904164142	1299	4.12609
Zc3h13	1314	13.7779916169052	1264	13.4634745458848	1112	12.2632472397878		1310	14.3715676448624	1610	13.6156411956936	1468	14.9743758936691	1349	13.5563486223297	1501	13.5237414078324	1673	13.2958207755469
Zc3h12d	3	0.0477874205536732	0	0	1	0.0167533815819705		1	0.016666124856503	3	0.0385420899149542	0	0	1	0.0152662567641155	5	0.0684365256380031	0	0
Zc3h12c	424	3.13529133643512	422	3.16988878599062	291	2.26315959433818		476	3.68265720727296	589	3.51276431138296	506	3.63994387228648	543	3.84815098565374	636	4.04105513748748	569	3.1889886429991
Zc3h12b	136	1.13241705675674	118	0.998088449835817	96	0.840715148477064		126	1.09769158713967	173	1.16181042251214	132	1.06923594274259	85	0.678307544860132	99	0.708318040353332	95	0.59954220315488
Zc3h12a	557	13.4590444767587	471	11.5611082853365	584	14.8416445492585		583	14.7390633216246	695	13.5445789481581	501	11.7768429415445	371	8.59158262357097	476	9.88306383577175	539	9.87134791126338
Zc3h11a	2798	38.8376447216568	2552	35.9836631988625	1910	27.8835899622677		2544	36.9457577425117	3256	36.4512	2922	39.4564047763233	2163	28.774111496053	2326	27.7421745233524	2493	26.2274527511474
Zc3h10	437	10.2808749667036	410	9.7983291832581	447	11.0602847859022		367	9.03351981396812	501	9.50622386748273	383	8.76555741328543	604	13.6183912561306	606	12.2503043702437	711	12.6778877306746
Zc2hc1c	156	2.18369365380127	150	2.1329363781067	154	2.26724253391528		145	2.12362296227611	174	1.96443667288549	189	2.5737184867131	125	1.6769393466365	82	0.986294430415352	110	1.16704730256066
Zc2hc1b	0	0	0	0	0	0		0	0	0	0	2	0.100665979342177	0	0	0	0	0	0
Zc2hc1a	859	16.6872238996465	659	13.0045662831764	492	10.0523170554864		599	12.174749898936	704	11.0302475572794	631	11.9248359392429	406	7.55887547942461	359	5.99254070253387	468	6.89073332356603
Zbtb9	272	6.62203652442519	332	8.21070181275661	299	7.65603662024211		279	7.10671939395589	410	8.05059901354567	347	8.21834307284008	281	6.55645697963309	307	6.42224187449992	353	6.51367421880405
Zbtb8os	393	6.66590269112117	367	6.32341976143627	298	5.31609617420489		349	6.19347149181246	446	6.10130799919137	404	6.66622408746921	311	5.05553401082029	269	3.92052577891042	319	4.10096216543952
Zbtb8b	1	0.0105722182943836	6	0.0644372356436915	3	0.0333578093735538		3	0.0331840717194291	0	0	0	0	0	0	2	0.0181686112362941	0	0
Zbtb8a	166	5.04765795718199	200	6.17776458369532	208	6.65204703243928		179	5.69478271257568	221	5.41995617795376	182	5.38375567401568	206	6.0032893860252	214	5.59140844775204	275	6.33786792171235
Zbtb7c	336	3.95031624268144	361	4.31140993044018	447	5.5272646085315		408	5.01874404091646	492	4.66529769027812	430	4.91805257271886	615	6.92959624575136	800	8.08180167464918	864	7.69901188314263
Zbtb7b	1200	16.2408525923226	1182	16.2504197662153	1341	19.0882670536247		1180	16.7090547707699	1463	15.9695829976328	1279	16.8395409073507	1426	18.496405257518	1620	18.8394494758514	2030	20.8234304552124
Zbtb7a	1481	11.9942580821746	1469	12.0853617699943	1540	13.1174433614742		1444	12.2356718444047	1985	12.9658356748094	1686	13.283362524429	1955	15.1741831220832	2150	14.9617504042983	2282	14.0075645129701
Zbtb6	1146	17.1277069993707	1184	17.975701116158	695	10.9247009589289		1052	16.4502553583616	1275	15.3690301763959	1182	17.1855805659332	734	10.513586579489	742	9.52892979534994	793	8.9828977246186
Zbtb5	347	4.19535079297123	349	4.2863118111959	289	3.67491073215148		361	4.56655091267493	430	4.19303929200238	407	4.78702106723766	285	3.30235603307595	277	2.8776912021173	407	3.72959672570376
Zbtb49	140	0.932029153122585	128	0.865627329782575	132	0.924241655960076		125	0.870670381892988	161	0.864468172959073	117	0.757738662890459	76	0.484903458636644	122	0.6978898894793	118	0.595404522329339
Zbtb48	146	3.12362997375404	181	3.93373254975899	120	2.70021358451835		160	3.58153339719293	206	3.55463994877471	150	3.12197994645484	142	2.9116240528555	155	2.84946966991187	223	3.61609847823897
Zbtb46	24	0.16507852604496	7	0.0489099151610504	11	0.0795760122736075		8	0.057572040807323	18	0.0998558509771445	5	0.033456574218148	5	0.0329601798920801	2	0.011820475607457	11	0.0573456772782497
Zbtb45	179	2.14579942976078	159	1.93621128747085	196	2.47116822987827		164	2.05694291605322	194	1.87568323087474	158	1.84257555750299	160	1.83821499911741	216	2.22492543273349	214	1.94436828367001
Zbtb44	779	5.27783335336299	717	4.93465619417722	650	4.63171382550328		708	5.01872928580662	1031	5.63376272685467	817	5.38483495154699	819	5.31792668464056	851	4.95419835101634	933	4.79102591271293
Zbtb43	520	6.74412850599931	422	5.55973987990624	468	6.38378853414487		489	6.63549993461566	617	6.45400546159436	527	6.64913625702822	507	6.30188800676903	620	6.90939143840857	628	6.1732063954549
Zbtb42	124	2.26537276123352	98	1.81871058112072	95	1.82537349594933		92	1.7585232442929	106	1.56187231036315	110	1.95498215946196	111	1.94348501374005	143	2.24481027344084	139	1.92469292433429
Zbtb41	944	7.04657444516704	911	6.90786681782974	591	4.63984718404065		999	7.80214172942243	1143	6.88135482115392	1192	8.65594383603506	811	5.80185849921736	931	5.97147125209281	879	4.97305870172195
Zbtb40	295	2.69906249840193	242	2.24918832087457	250	2.40569784797801		288	2.75692981157573	390	2.87790996712432	304	2.70580585942418	328	2.87610672114878	490	3.85223364279035	534	3.70306079769453
Zbtb4	912	7.30920944005999	820	6.67589	885	7.4598309316172		708	5.93678228393158	986	6.37344370706304	745	5.80849961800863	707	5.4304423825987	730	5.02717545490087	844	5.12680353544124
Zbtb39	598	6.79147753153574	645	7.44118886628827	481	5.74537402507503		618	7.34334371002205	835	7.64841123833159	653	7.21453574972175	649	7.06395638787218	689	6.7236937007475	784	6.74850862566263
Zbtb38	1625	6.35802393717031	1742	6.92367179524132	1181	4.85991682869866		1751	7.16798744870978	2180	6.87934291293125	1849	7.03781471173667	1702	6.38217307327208	1703	5.72544248054338	1790	5.30823919844228
Zbtb37	981	3.21087020219589	919	3.05554569230135	565	1.94496744382247		857	2.9347888547232	1043	2.75333922589369	915	2.91344591796651	311	0.975560841570305	304	0.854974064547709	279	0.692128298189828
Zbtb34	326	3.17559474334659	290	2.86962403316074	217	2.22319396133784		302	3.07791565131573	405	3.18188272483438	302	2.8618478547968	232	2.16588646554531	239	2.00046514989764	249	1.83838082613954
Zbtb33	820	10.8509103900704	759	10.2026650508651	435	6.05412979394938		630	8.72238336520591	868	9.26389706927614	708	9.11418220619706	470	5.96060593317384	501	5.69659920778763	549	5.50622
Zbtb32	3	0.0526230523954139	9	0.160367669919141	3	0.0553459927261525		13	0.238583513570772	3	0.0424421823468246	5	0.0853211910832378	9	0.151299509001502	3	0.0452169901536806	10	0.132948499882334
Zbtb3	48	1.11876464624968	31	0.733970692862385	28	0.686381664950468		35	0.853508474640544	27	0.50755479136629	32	0.72557047008667	24	0.536103899845762	20	0.400546652805644	17	0.300313654067083
Zbtb26	517	6.58922153025509	522	6.75823979708884	325	4.35649352297244		450	6.00065110360832	601	6.17788342393546	494	6.12495128539833	244	2.98039358737119	227	2.48596515855068	290	2.80136839090162
Zbtb25	358	1.80715721693118	281	1.44091631385752	235	1.24764467702032		310	1.63725716779401	400	1.62852553400492	304	1.49285840519955	210	1.01595022950588	189	0.819785681618439	214	0.818757598560382
Zbtb24	546	8.45875573736458	608	9.56834771690352	582	9.48302667049314		551	8.93115727010182	741	9.25877905583273	616	9.28381927885296	681	10.1111646271596	739	9.83748	873	10.2507760478876
Zbtb22	434	11.2834159204516	396	10.4584080433343	440	12.0313314145628		376	10.2277713216041	489	10.2537186773553	350	8.85219630387194	383	9.5431086802809	401	8.95820207537177	468	9.22200558723508
Zbtb21	673	5.46155708448303	628	5.17702885382646	564	4.8138290455034		690	5.85858588032206	822	5.38015641393052	738	5.8262605069702	869	6.75867273463957	842	5.87136553564488	986	6.06466740296581
Zbtb20	2423	3.45472547423828	2344	3.39498	1356	2.03343345150139		2082	3.10586911568931	2753	3.16583306613882	2491	3.45514263046876	1108	1.51404964900379	1278	1.56572900436141	1610	1.73986144625869
Zbtb2	630	2.32611263472978	630	2.36292680501875	455	1.7669		607	2.34488300307801	680	2.02498017032428	544	1.95398495174618	322	1.13942643433471	448	1.42132638919417	500	1.39922918653739
Zbtb18	1651	15.7586663064665	1710	16.5801335794728	1266	12.7091421640904		1747	17.4464707969218	2208	16.9978161026424	1922	17.8466987823772	1806	16.5207728617869	2058	16.8788701124239	2212	16.0024385838937
Zbtb17	318	5.86651069469875	338	6.33415921731794	360	6.98498364378399		376	7.2574305485634	402	5.98136728546801	414	7.42993838274857	466	8.23908326063995	506	8.02100668450679	594	8.30553957827794
Zbtb16	0	0	0	0	0	0		0	0	0	0	0	0	0	0	0	0	0	0
Zbtb14	383	6.26427660204326	353	5.86497798231307	327	5.62509744991071		338	5.78403815332384	406	5.35574457776552	406	6.45996715406979	329	5.15713236312777	326	4.58158097530132	318	3.94210268164618
Zbtb12	419	14.6011249009449	471	16.6729607919635	465	17.0425819863996		476	17.3548771012154	568	15.964021352195	472	16.0009738680861	336	11.2215228640209	352	10.5399990374885	444	11.7269189498268
Zbtb11	902	7.68139204921905	848	7.33582183313496	676	6.05466663082651		1028	9.15943753986981	1101	7.56209944463423	1027	8.50816614069513	995	8.12076051245822	1179	8.62725855407112	1229	7.93257044047269
Zbtb10	594	5.40480922838826	571	5.27775907758053	465	4.44996938697103		630	5.99758995792518	728	5.34253006686172	611	5.40838075750249	589	5.13628894763626	519	4.0577650479274	614	4.23439098102884
Zbtb1	684	3.69170952189365	668	3.66241379507644	445	2.52604787314234		587	3.31475792819036	774	3.36925632168638	714	3.74888187282657	451	2.33285738665564	475	2.20288	521	2.13126672119065
Zbp1	19	0.595648167539579	11	0.350306683227626	11	0.362692888503297		4	0.131201408444811	6	0.15170822626099	8	0.243982299608237	2	0.0600905851353483	0	0	0	0
Zbed6	898	12.155998672617	963	13.2421993993866	595	8.47113141314444		926	13.1149787359403	1102	12.0314389875587	997	13.1293005431833	458	5.94182714586392	394	4.58285528805045	382	3.91928035458996
Zbed5	85	1.99417506966075	94	2.24022551430139	83	2.04801246327331		66	1.62005809742185	81	1.53267843540309	88	2.00844134623853	90	2.02361129381033	74	1.49176938924459	78	1.38697176450455
Zbed4	359	3.19995771215416	389	3.52223980338974	282	2.64368096975568		355	3.31070466187127	452	3.24945028273868	356	3.0869664733047	369	3.15221901815544	484	3.70698447210459	521	3.51978530835247
Zbed3	611	3.55748288785449	618	3.65518710800668	593	3.63133611445337		605	3.68552431620773	792	3.71919082924718	630	3.56840618293527	603	3.36479918274898	620	3.10183658252068	657	2.89931658216036
Zbbx	0	0	0	0	0	0		0	0	0	0	0	0	0	0	0	0	0	0
Zar1l	0	0	0	0	0	0		0	0	0	0	0	0	0	0	0	0	0	0
Zar1	0	0	0	0	0	0		0	0	0	0	0	0	0	0	0	0	0	0
Zap70	5	0.113493790162915	1	0.0230579994257483	0	0		0	0	0	0	0	0	0	0	0	0	3	0.0516121570876094
Zan	103	0.37732053956249	94	0.349800643758336	64	0.246583119252092		122	0.467600912023525	118	0.348639749313576	104	0.37062839221647	81	0.284379619772794	79	0.24867145076842	63	0.174921193510736
Zadh2	1094	19.2346743670326	1116	19.9320165744169	986	18.2328507627617		1029	18.9288917616312	1363	19.3279166189037	1094	18.7118601341697	1004	16.9177053752106	1004	15.1679484438943	1125	14.9916246170819
Yy2	230	5.43740950178494	214	5.13922353158383	157	3.90367815316067		245	6.05999948021727	312	5.94895208551292	262	6.02556285835754	186	4.21422169195115	220	4.46902208927344	239	4.28243487434029
Yy1	1778	18.8857793231235	1797	19.3896852773321	1667	18.6229681238601		1808	20.0929580263394	2377	20.3635741828337	2081	21.5034111381056	2214	22.5382918796934	2339	21.3480883060121	2684	21.6079877999638
Ywhaz	14189	231.513966221672	14040	232.708390814972	12746	218.730560903792		14984	255.797012322116	18687	245.915930484223	15409	244.586220407502	18511	289.464637452361	18187	254.983505802452	20205	249.869312388868
Ywhaq	3653	117.343521040652	3467	113.131309408095	3199	108.077136484113		3497	117.529630967619	4265	110.496914279364	3648	113.997780890698	4102	126.283127120114	3285	90.671423080301	3771	91.8109827663258
Ywhah	1754	67.394259674152	1713	66.8605907634309	1499	60.5766282926844		1697	68.2209019646944	2054	63.6524945532917	1641	61.338623143898	1846	67.9775084993203	1981	65.4038642022905	2088	60.8068453176115
Ywhag	7170	135.29281290355	7104	136.168938577578	7528	149.398186975587		7821	154.405	10057	153.054355202192	8050	147.769082009038	10926	197.586375717458	12019	194.872035077486	13520	193.357455677422
Ywhae	9051	107.342629297181	9072	109.294481536325	9100	113.508190996446		9096	112.867371839224	12086	115.605880316135	9589	110.632087440499	9633	109.490755510783	12686	129.278405139352	14109	126.823740455314
Ywhab	5027	103.816	5215	109.402479121803	5508	119.634764649943		5055	109.223673428289	6572	109.464311038919	5781	116.141763378433	5867	116.120698199636	7007	124.340054725414	7740	121.149867380893
Ythdf3	2998	34.1111159095029	2916	33.7032162511145	2024	24.2206030870773		2722	32.4037084710007	3368	30.9070854365633	2913	32.2431087081693	2278	24.8403806490394	2234	21.8410283250427	2504	21.5937109430507
Ythdf2	1088	18.0831286748403	1157	19.5343	1013	17.7077861533818		1129	19.6327400361771	1594	21.3675468845414	1195	19.3216720648862	1367	21.7747621628992	1611	23.007309373517	1672	21.0624850889604
Ythdf1	1383	29.5609125588648	1438	31.2229599111444	1495	33.6083348324725		1486	33.232021708902	1866	32.1683634783403	1574	32.7289828831298	1811	37.0983278789672	2289	42.0404217328181	2532	41.0192786180006
Ythdc2	416	4.3311601317791	388	4.10357300747931	230	2.51854022814062		412	4.48797493716453	522	4.38331906456754	477	4.83127116064104	346	3.45244872439843	362	3.23850890339393	366	2.88815605679868
Ythdc1	1373	16.9755324351163	1396	17.5330638552092	1034	13.4457041854703		1306	16.894227619725	1735	17.301112011456	1514	18.210038623542	1428	16.9208160114398	1515	16.0950049665597	1612	15.1058986084474
Yrdc	341	14.8728864842246	379	16.7918916358576	366	16.7892816853604		408	18.6184423396933	528	18.5736166637779	495	21.0028488753008	886	37.0352119451364	966	36.2029220625036	1090	36.0326366708121
Ypel5	1417	29.6243437491241	1492	31.6859870258002	1095	24.0770432761432		1384	30.2731264620473	1859	31.3458426507644	1573	31.9918780092336	2054	41.1547109436502	1748	31.4011773102283	1915	30.3442443488379
Ypel4	82	1.65362579642786	70	1.43397293661705	63	1.33620804337129		46	0.970562516561536	56	0.910821103335842	36	0.706249268934407	16	0.309231407468308	23	0.398544515415839	14	0.213983399275059
Ypel3	715	40.6557226610609	650	37.5446905079151	696	41.6231581269915		454	27.0093288708446	537	24.6270050950296	443	24.5048187045494	419	22.8333637085734	377	18.4197023581071	438	18.8763670765821
Ypel2	641	3.93675362831396	620	3.86804417333058	525	3.39117073952739		497	3.19358803447053	656	3.2494190146736	525	3.13669025428518	461	2.71344710827606	313	1.65177222530948	376	1.75023640207546
Ypel1	56	0.820314571682821	67	0.9969806529315	56	0.862761133207678		46	0.705005536668105	61	0.720682382240181	50	0.712515846867583	41	0.57559429949941	24	0.3020850658376	29	0.321972705917762
Yod1	349	6.1552676368377	332	5.94811185186427	219	4.06233537867585		287	5.29597233486562	412	5.86057733943184	391	6.70857679922673	184	3.11013732650568	211	3.19764011972039	233	3.11463
Yme1l1	2468	36.5953439041136	2532	38.1385262906016	1514	23.6111259872598		2175	33.7428868409787	2798	33.461858532895	2469	35.6150773271215	1740	24.7269274129254	1679	21.3922757582197	1848	20.7687952428743
Ylpm1	2225	6.28808504168691	2216	6.36176578443856	1897	5.6385296453132		2240	6.62337	2887	6.58046898222258	2452	6.74125850737178	1918	5.19490036338471	2658	6.45459478209925	2938	6.2931610074478
Ykt6	1707	46.7277402929707	1791	49.8030996110437	2004	57.6964538841252		1770	50.6940304676993	2506	55.3278757439222	2109	56.162956596683	2658	69.7326971277165	3175	74.6810822029328	3679	76.3307811002949
Yju2	92	4.74914030209213	107	5.61087352058296	90	4.88629663123808		82	4.42877199061877	151	6.28674421955006	116	5.8252864511947	100	4.94729036795975	147	6.52033819325002	144	5.63401923157112
Yjefn3	17	1.45300675315256	24	2.08376856348906	11	0.988829791858926		14	1.25195593657236	23	1.58550720030559	16	1.33036502333672	12	0.982969823929052	23	1.68916534213447	21	1.36040013549207
Yipf7	0	0	0	0	0	0		0	0	0	0	0	0	0	0	0	0	0	0
Yipf6	493	6.23643081415631	432	5.55127145861195	290	3.85831190800158		425	5.62497266468431	471	4.80542460551259	429	5.27932752244403	303	3.67343234919511	351	3.81524050851011	370	3.54747688151876
Yipf5	1242	36.1446485292976	1227	36.2732527144886	1051	32.1688304858222		1248	37.999623382566	1621	38.0475850272448	1348	38.1631686562396	1391	38.7962517136343	1559	38.9846949303003	1764	38.9089625699432
Yipf4	1238	39.3388525357679	1167	37.6696363783061	1024	34.222453801423		1147	38.1335079091842	1519	38.9296490297499	1216	37.589516749394	1313	39.985819167188	1218	33.2563013039155	1432	34.4883741714452
Yipf3	1025	33.2406477380026	1015	33.437298602662	1130	38.5419960063882		910	30.876587918958	1228	32.1192688513914	1023	32.274042798046	1163	36.1464420592896	1358	37.8417312659155	1559	38.3195489247456
Yipf2	103	3.20090996010325	86	2.71490234779205	88	2.87626602455434		81	2.63368329317654	103	2.58163671657916	99	2.99297818910751	66	1.96571429943446	89	2.37657680664682	107	2.52027929295512
Yipf1	453	16.6145328153884	467	17.3990822484999	484	18.6700482129554		478	18.3425674699095	599	17.7189680664304	466	16.626773200548	573	20.1411740316242	649	20.4531518795149	718	19.959195700517
Yif1b	595	21.4511715073135	561	20.5454869713003	676	25.6324955929512		516	19.4637289427876	651	18.929393931715	513	17.992169706735	739	25.5339918886379	852	26.3936381845135	981	26.805981727552
Yif1a	567	25.7403916089492	506	23.3346954188573	565	26.9768156910085		402	19.0941548749477	513	18.783266800114	442	19.5202998522128	425	18.4910362195629	432	16.8516120518087	503	17.3072766767117
Yes1	754	11.0592907552285	754	11.2343203763481	479	7.38927091633525		721	11.0645432745395	923	10.9189104060336	850	12.1284968618821	675	9.48855176555621	641	8.07866453295822	656	7.29270137039044
Yeats4	619	29.7975044242872	608	29.7311940777364	665	33.6682881319631		641	32.2841658881344	807	31.3317353737266	771	36.1056980807502	675	31.1410495089739	821	33.9592441789981	951	34.6975189184387
Yeats2	1208	7.76742412619619	1125	7.34821976766387	969	6.55305794836491		998	6.71402452726413	1204	6.24393313335575	1058	6.61801698361972	831	5.12095945579355	662	3.65757878346236	754	3.67460017714814
Ydjc	11	0.555975694510234	10	0.513431665065506	17	0.903695642603903		8	0.423053609332857	13	0.529941760786899	3	0.147508314248604	4	0.193759649608685	18	0.781738031113297	8	0.306465624784691
Ybx3	4930	179.456478529804	4991	184.552239930104	5660	216.689964904978		4658	177.400158308093	6581	193.208302152253	5526	195.683959295591	6914	241.202511483076	8986	281.063371157366	9896	273.023839048586
Ybx2	0	0	0	0	0	0		0	0	0	0	0	0	0	0	2	0.055387050231042	0	0
Ybx1	8278	141.863553101203	8383	145.937	9705	174.924683417602		8346	149.646336058875	11247	155.454671457118	9246	154.145703533133	10398	170.779387732131	14141	208.233763236156	16100	209.122107637926
Ybey	81	1.21407735743227	111	1.69006671332741	112	1.76558857291107		86	1.34865879450246	137	1.65616491114358	94	1.37063342505481	110	1.58013522300846	103	1.32655169875009	90	1.02242747277931
Yars2	357	15.2469574418712	300	13.0153471238723	298	13.3857090813628		382	17.0694933856386	463	15.9484188969343	417	17.3253952537023	499	20.4247027997003	494	18.1287364581365	628	20.3284036689649
Yars	2460	65.4119611823543	2665	71.9844689879493	3152	88.149208695884		2865	79.705627705988	3899	83.6174597229136	3336	86.2939263009042	4450	113.402414776122	6193	141.497497131427	7024	141.558263511277
Yap1	2502	37.8361860098624	2518	38.6807869402825	2502	39.7939910431668		2426	38.3842571234902	3181	38.797646959902	2496	36.7194993991385	2489	36.073241673457	2770	35.9936119568709	3084	35.3478559333741
Yaf2	680	19.7047345917056	686	20.1932081195832	669	20.3890945892814		730	22.1323145459712	932	21.7820755724864	734	20.691399268208	965	26.7996559395962	995	24.7748122707785	1081	23.7419306042117
Yae1d1	366	7.21971125832866	377	7.55439383863568	320	6.63894189814057		434	8.95716903048845	583	9.27532144731082	459	8.80812670527617	347	6.56006959207366	349	5.91547720546021	452	6.75780784640551
Xylt2	365	6.72076864768595	290	5.42429883801479	368	7.12662727962854		329	6.33817572833312	426	6.32641025469017	334	5.98280258100737	318	5.61168686904566	303	4.79395909952079	332	4.63332565001501
Xylt1	0	0	0	0	0	0		0	0	0	0	0	0	0	0	0	0	0	0
Xylb	168	2.31721338411259	186	2.60608885817316	226	3.27850108479248		191	2.75633760714372	240	2.66986719720196	210	2.81778702859513	208	2.74954169444705	258	3.05775065039249	268	2.80169078042635
Xxylt1	531	10.353964032995	458	9.07187667395288	490	10.0488961246632		438	8.93569914666743	598	9.40448430837187	473	8.97233325371021	490	9.15689932115726	509	8.52816369644182	557	8.23182229501593
Xrra1	1	0.0235015573804761	8	0.190988034078459	2	0.0494352556388935		4	0.0983555634735369	2	0.0379095220961928	5	0.114313828829969	1	0.0225235515018417	1	0.0201939956026146	3	0.0534375523798896
Xrn2	2550	15.6355304222451	2723	16.960537385094	2163	13.9488724768833		2496	16.0125063973216	3229	15.9684276420925	2740	16.3438785168632	2225	13.0750296392408	2385	12.5656927549564	2658	12.352534498132
Xrn1	955	4.89884654268182	918	4.78357594867865	691	3.72802363537558		797	4.27751047663232	1138	4.70819451462681	940	4.69083807469754	482	2.36961	570	2.51241243405935	532	2.06838203198456
Xrcc6	1537	17.0723601135522	1718	19.3848472694393	1617	18.8903437670906		1574	18.2922328138638	2140	19.1714578902326	1875	20.2606368206509	1850	19.6938965393193	1846	17.6188276310912	2232	18.7906821355817
Xrcc5	1859	43.4333732061909	1791	42.5068854315561	1602	39.3655956867692		1445	35.3227342389131	1961	36.9524667431143	1632	37.0933834117938	1274	28.5268505015136	1045	20.9790624154595	1135	20.0987335065136
Xrcc4	195	6.28772875339303	180	5.89591509579029	116	3.93393628983301		167	5.6340144296661	186	4.83719730754713	160	5.01893179593729	175	5.40800972548978	174	4.82096579320726	164	4.0080367545878
Xrcc3	97	2.08054230192197	108	2.35314180975022	91	2.05284592260977		69	1.5484464959636	87	1.50503202058727	95	1.98225967233132	48	0.986702620728782	51	0.939941028232586	86	1.39807969319301
Xrcc2	279	5.87820923978762	315	6.74172324521746	266	5.89430521477204		342	7.53892183787121	408	6.9330234976642	387	7.9320223107093	416	8.39990543146583	456	8.25527024960551	459	7.32963222341655
Xrcc1	432	7.13631691972864	464	7.78624188066584	448	7.78356473478318		435	7.51833954424147	603	8.03395445045435	547	8.7904241795301	508	8.04256023541464	659	9.35408713295707	710	8.88950115810847
Xpr1	2232	19.7727869553227	2109	18.9788461476493	1687	15.7180593871359		1975	18.3055631286407	2347	16.7690499195897	2089	18.0029742783956	1347	11.4361941771895	1585	12.0650347744002	1894	12.7169314954238
Xpot	6035	66.1775111007513	6233	69.4304229277103	5942	68.529245226839		6923	79.4272970447468	8988	79.4909871208604	7643	81.5321958378145	6864	72.1357677163763	8323	78.4221355209869	8884	73.8363747532242
Xpo7	2293	21.0619434849949	2301	21.4699254156985	1968	19.0120797975834		2239	21.5174488238293	2839	21.032	2348	20.9809237389224	2194	19.313956096178	2515	19.8498848820464	2692	18.7412305941734
Xpo6	1233	15.5596499723266	1105	14.1650643912194	1163	15.435709873056		1239	16.3587588170949	1552	15.7961094580015	1204	14.7807120887782	1203	14.5493168507108	1665	18.0541	1858	17.7709692903973
Xpo5	1888	25.3297292011547	2038	27.7748847287034	2058	29.0391615802025		2044	28.6914003215508	2642	28.587951809042	2303	30.0576220364999	2396	30.8074391102578	2721	31.3677027134039	3251	33.0578181814311
Xpo4	1218	5.09279473344152	1210	5.13941612616866	950	4.17775180133992		1420	6.21211554568023	1643	5.54074442982311	1629	6.6261626544236	1180	4.72858412010781	1482	5.32454745695176	1567	4.96599800466099
Xpo1	6045	72.4785036314518	6008	73.1749384754977	4249	53.5808736147758		6535	81.9786575027393	7777	75.204994431151	7541	87.9577230485902	5775	66.3598094141737	5680	58.5176481949235	5945	54.0248329396257
Xpnpep3	916	9.91299667899226	999	10.982330368673	856	9.74301559450414		952	10.7792546581076	1138	9.93283955321157	933	9.82252753723371	878	9.10634775387059	902	8.38767586664258	996	8.16953778590384
Xpnpep2	10	0.138890351404289	12	0.169306195783486	21	0.306761969519871		6	0.0871897884398607	3	0.0336058591369119	4	0.0540460790730542	3	0.0399331490971177	0	0	0	0
Xpnpep1	1667	30.7865791024479	1701	31.9116806188743	1972	38.3038908394803		1760	34.0079770641361	2299	34.2441567992835	1821	32.7165804333185	2149	38.0366690789614	2759	43.7827614371112	3258	45.6042769904827
Xpc	373	6.95690074959118	406	7.69223490143793	406	7.9642182950747		343	6.69334780233794	427	6.42327509036247	361	6.55007543900785	343	6.13114128460095	328	5.25661819710636	366	5.17388440554744
Xpa	195	11.1252574407678	182	10.5479090100351	105	6.30049836387614		122	7.28245124095897	180	8.28265619131971	141	7.82576306578012	98	5.35848182497351	118	5.78472982450926	89	3.84852334305852
Xntrpc	0	0	0	0	0	0		0	0	0	0	0	0	0	0	0	0	0	0
Xndc1	56	1.16931470214923	61	1.29387626722192	58	1.27374215668962		64	1.39818826892264	75	1.26306679442491	76	1.54379311511201	59	1.18068928815384	66	1.18416694361802	80	1.26608257189239
Xlr5c	0	0	0	0	0	0		0	0	0	0	0	0	0	0	0	0	0	0
Xlr5b	0	0	0	0	0	0		0	0	0	0	0	0	0	0	0	0	0	0
Xlr5a	0	0	0	0	0	0		0	0	0	0	0	0	0	0	0	0	0	0
Xlr4c	0	0	0	0	0	0		0	0	0	0	0	0	0	0	0	0	0	0
Xlr4b	0	0	0	0	0	0		0	0	0	0	0	0	0	0	0	0	0	0
Xlr4a	0	0	0	0	0	0		0	0	0	0	0	0	0	0	0	0	0	0
Xlr3c	0	0	0	0	0	0		0	0	0	0	0	0	0	0	0	0	0	0
Xlr3b	0	0	0	0	0	0		0	0	0	0	0	0	0	0	0	0	0	0
Xlr3a	0	0	0	0	0	0		0	0	0	0	1	0.0333685306017845	0	0	0	0	0	0
Xlr	1004	28.8712793598788	873	25.5015212673115	799	24.1651358788274		838	25.212657929395	1154	26.7645407787728	929	25.9884366142631	815	22.4610550967411	1055	26.0681607553786	1101	23.996521718431
Xkrx	2	0.0200084107705662	1	0.0101625367210752	0	0		0	0	3	0.0242061391273993	1	0.00973228287367176	3	0.0287636557334221	0	0	0	0
Xkr9	2	0.0526844084611684	0	0	0	0		2	0.0551219286936806	3	0.0637375019775088	0	0	2	0.0504919724300906	3	0.0679045666357644	2	0.0399310535208192
Xkr8	99	1.53654010923838	120	1.89194924530207	103	1.68134206068749		111	1.8024946417107	154	1.92775171808046	121	1.82694806337629	123	1.8295911315208	110	1.46698950423024	123	1.44691319981856
Xkr7	0	0	0	0	0	0		0	0	0	0	0	0	0	0	0	0	0	0
Xkr6	37	0.0637809757357981	38	0.0665414959393882	32	0.0580162373458404		35	0.0631247652344847	60	0.0834184961917293	51	0.0855247346047823	31	0.0512143136516864	33	0.0488797515067026	65	0.0849241975392229
Xkr5	21	0.294080231651065	29	0.412538099643233	16	0.235655003739783		30	0.439551826019133	31	0.350130466269424	29	0.395072371405921	17	0.228157992362045	6	0.0721977065924884	9	0.0955251452873564
Xkr4	0	0	0	0	0	0		0	0	0	0	0	0	0	0	0	0	0	0
Xk	3	0.0403203399674558	3	0.0409584689383012	2	0.0282711237879375		6	0.08437163743536	3	0.0325196495316538	2	0.0261496000274147	0	0	1	0.0115485788851756	1	0.0101866548392889
Xirp2	0	0	0	0	4	0.0237856652089704		1	0.00591544555091926	7	0.0319201464830639	0	0	0	0	0	0	2	0.00857045384626858
Xirp1	3	0.0326381178901893	0	0	3	0.0343269527919507		1	0.0113827225143531	0	0	2	0.0211673247091898	0	0	0	0	3	0.0247373837983309
Xiap	2084	5.15983109608588	1929	4.85165071577401	1389	3.61701377383942		1835	4.75352887379766	2276	4.54497710478642	1879	4.52581372586258	1113	2.64102895990319	1289	2.74230845650504	1368	2.56715758484027
Xdh	4231	45.3966752373397	3791	41.3194312501999	3657	41.2682571591906		3765	42.2657226785724	4667	40.386897662857	3663	38.2340289577979	2813	28.9261731962291	3343	30.8207365413765	3883	31.5774512073223
Xcr1	0	0	0	0	0	0		0	0	0	0	0	0	0	0	0	0	0	0
Xcl1	0	0	0	0	0	0		0	0	0	0	0	0	0	0	0	0	0	0
Xbp1	1470	44.3410691959862	1484	45.4718115030538	1589	50.4107164152696		1482	46.7712876697243	2167	52.7192725320395	1594	46.7745122615875	2746	79.3833801829023	3750	97.1953993957621	4169	95.3123948277934
Xaf1	123	1.36377465282039	73	0.822204580210331	57	0.664695141826143		51	0.591629711186884	61	0.545492783023935	66	0.711891098799661	28	0.297533425630087	12	0.114325830167722	22	0.184879536692253
Xab2	894	21.8356653649917	900	22.330114470903	917	23.556371396356		929	23.7403393205932	1131	22.2798974435045	963	22.8816491746913	1161	27.1769902914784	1312	27.5352079686984	1355	25.0840043172589
Wwtr1	3808	53.9507724866213	3296	47.4359343637745	3422	50.9906888370098		3866	57.306630570286	4798	54.8255052423251	3723	51.3128206343137	4566	61.9978834193078	5336	64.9594237007799	5848	62.796689898268
Wwp2	1499	15.4854380028127	1435	15.0589014356627	1489	16.1780697945408		1413	15.2723658690178	1764	14.6974541139797	1513	15.2052271784466	1151	11.3956056749794	1768	15.6938586352872	2033	15.9179779943252
Wwp1	1104	11.2998270310727	1040	10.8132337264717	731	7.86919387488204		1042	11.1586778069353	1272	10.5005368857395	1260	12.5460031336604	739	7.24915505144053	1007	8.85641191500547	1075	8.33949681080096
Wwox	68	0.21961962360621	58	0.190287277449085	81	0.27514232007691		87	0.293984057467099	73	0.190154567472498	80	0.251353155319265	47	0.145479003095952	85	0.235888501001856	83	0.20317439861938
Wwc2	1358	13.8933119150231	1302	13.5312067235381	1218	13.1057974117591		1221	13.0696505817143	1698	14.0108787026237	1228	12.2218375583527	1013	9.93243404139148	1142	10.039168294202	1270	9.84778135098235
Wwc1	94	1.38023791152893	82	1.22309299726892	87	1.34355514751338		124	1.90497850883624	140	1.65796670727457	84	1.19987915585065	346	4.86902972180108	394	4.97104775287448	526	5.85383535235807
Wtip	113	3.73062325272193	129	4.32625573833496	115	3.99310688874705		80	2.76334578721559	106	2.82248	105	3.3722857911633	108	3.41717273910455	84	2.38291115377838	150	3.75338288026307
Wtap	893	9.22374167881237	914	9.59006160694146	657	7.13725458408318		889	9.60726412131506	1178	9.81347079492113	1086	10.912333295561	763	7.55301659423814	888	7.88123456055033	1017	7.96169040849756
Wt1	0	0	0	0	0	0		1	0.0229347869548577	0	0	1	0.0213247789356812	0	0	0	0	0	0
Wscd2	0	0	0	0	0	0		0	0	0	0	0	0	0	0	0	0	0	0
Wscd1	0	0	0	0	0	0		0	0	0	0	0	0	0	0	0	0	0	0
Wsb2	1589	40.9350144318247	1652	43.2315316394108	1835	49.7184138686457		1739	46.8719400375623	2188	45.4611104247851	1868	46.8144630803222	2156	53.2304374676958	3077	68.1120829225782	3608	70.4476061114247
Wsb1	2722	47.1969950941335	2506	44.1394404786192	1545	28.1750605488192		2433	44.1377950770872	3054	42.7087570362539	2495	42.0851522359861	1976	32.8362381483427	2230	33.2243662826829	2419	31.7900167709433
Wrnip1	723	18.5480126206915	744	19.3888276291641	831	22.4217886837991		670	17.9835813955948	985	20.3806010218658	810	20.2151155715338	1016	24.9800337970524	1042	22.9695464107851	1171	22.7690358497953
Wrn	566	5.66321614713255	518	5.26497113902824	389	4.0936098948287		477	4.99352676751231	576	4.64826480320653	514	5.00313186671551	240	2.30143215345656	196	1.68511053001423	256	1.94140137153243
Wrap73	179	4.97839555841915	213	6.01776884643642	208	6.08428922253063		154	4.48125220956943	268	6.01163819089303	213	5.76299306849564	197	5.25100974093901	271	6.47636437388671	281	5.92340393911532
Wrap53	234	5.56301894337376	237	5.72351145198611	216	5.40080601345402		215	5.34780346259218	315	6.03986047764071	256	5.92061431641399	328	7.47323696607161	391	7.98724587068214	455	8.19850637015536
Wnt9b	0	0	0	0	0	0		0	0	0	0	0	0	0	0	0	0	0	0
Wnt9a	57	1.13662077512848	66	1.33691623854921	59	1.23738		61	1.27266138191516	74	1.19012923914108	80	1.55189682775231	70	1.33776245283666	95	1.62775843342288	140	2.11591116494108
Wnt8b	0	0	1	0.0203943087337928	0	0		0	0	1	0.0161923965825563	0	0	0	0	0	0	0	0
Wnt8a	0	0	0	0	0	0		0	0	0	0	0	0	0	0	0	0	0	0
Wnt7b	13	0.199574267114113	12	0.187137992168383	11	0.177608612671377		9	0.144559286835737	23	0.284780794981276	13	0.194149674767529	43	0.632659268141879	58	0.765094005082799	69	0.80285837473677
Wnt7a	0	0	1	0.021335973438266	0	0		1	0.0219753211231547	0	0	0	0	0	0	1	0.0180475622305363	0	0
Wnt6	0	0	3	0.0908326995848078	0	0		1	0.0311848554372999	1	0.0240393715315348	0	0	0	0	0	0	0	0
Wnt5b	1	0.020495461592166	0	0	4	0.0862239354475771		4	0.0857748548707833	0	0	0	0	0	0	0	0	1	0.0155341095719788
Wnt5a	0	0	0	0	0	0		0	0	0	0	0	0	0	0	1	0.00593916819477265	0	0
Wnt4	8	0.14183309753658	12	0.216116723887892	16	0.298344289327897		1	0.0185494013247241	12	0.171589424627916	10	0.172472446950369	6	0.101948086630361	7	0.106637819310904	4	0.0537497257175348
Wnt3a	0	0	0	0	0	0		4	0.10288626951675	0	0	0	0	0	0	0	0	0	0
Wnt3	0	0	0	0	0	0		0	0	0	0	0	0	0	0	0	0	1	0.0150693166191065
Wnt2b	7	0.132787416847761	16	0.308317654789966	15	0.299268004329489		12	0.238167460165978	13	0.198895018532111	10	0.184540208421848	7	0.127261533086812	13	0.211898483944368	12	0.172531655262918
Wnt2	0	0	0	0	0	0		0	0	0	0	0	0	0	0	0	0	0	0
Wnt16	0	0	0	0	0	0		1	0.0229868269900875	0	0	0	0	0	0	0	0	0	0
Wnt11	0	0	3	0.0621213710844671	3	0.0643178694417603		0	0	0	0	2	0.0396608820866924	2	0.0390724346053002	5	0.0875781704029183	8	0.123600121153766
Wnt10b	152	3.02387164830189	132	2.66755403277298	110	2.30156156426219		92	1.91491671157225	100	1.60450633585882	92	1.78049072942753	28	0.533848497468953	24	0.410257587211792	51	0.76898629823341
Wnt10a	3	0.103636837133476	2	0.0701846954997802	0	0		0	0	0	0	0	0	0	0	0	0	0	0
Wnt1	0	0	0	0	0	0		0	0	0	0	2	0.0556189088731558	0	0	2	0.0491265148190136	0	0
Wnk4	7	0.110723323313198	13	0.208883412300746	12	0.19963306034432		11	0.182043867889993	24	0.306178002498259	9	0.13848913610785	9	0.136434376378484	6	0.0815488681231374	16	0.191818157683207
Wnk3	3	0.0152060630014866	3	0.015446721422065	0	0		0	0	5	0.0204402972116026	1	0.00493091657711084	0	0	1	0.00435533078955584	0	0
Wnk2	0	0	0	0	0	0		0	0	0	0	0	0	0	0	0	0	0	0
Wnk1	7894	43.6520691674067	7621	42.8094061091745	6630	38.5594993983369		7399	42.8078125965117	9488	42.3159465469033	7886	42.4225343130888	5593	29.6409937764237	6795	32.286635322298	7613	31.9074577465176
Wmp	0	0	0	0	0	0		0	0	0	0	0	0	0	0	0	0	0	0
Wls	7605	89.2100082633531	7425	88.4769917217439	6582	81.2049279112346		6446	79.112837090767	8795	83.2093014775935	6959	79.413314366329	5588	62.821888387845	6772	68.2585290808401	7663	68.1305425089639
Wiz	1035	7.33104176897047	1065	7.66292333512674	1084	8.07541355170992		969	7.18110733255545	1214	6.93530718646985	1009	6.95262226119221	996	6.76121756099762	1126	6.85313598244343	1227	6.58716538144143
Wipi2	2099	33.2166830790638	2155	34.6426118246061	2438	40.5777228538574		2108	34.902515420359	2652	33.8484678608235	2176	33.4992311549891	2532	38.4014615571517	3370	45.8246693395891	3782	45.3621895729272
Wipi1	785	29.2823972569924	661	25.0471294081304	707	27.7374499242257		594	23.1827906390014	699	21.0298327314443	633	22.9706246697616	519	18.5542992810956	522	16.7314310907898	607	17.1614635746847
Wipf3	0	0	2	0.0278975633246695	0	0		3	0.0431003006064141	1	0.01107486443734	1	0.0133582286201633	0	0	0	0	1	0.010407475760643
Wipf2	575	5.13541080564548	554	5.02616381631935	540	5.0723738122142		487	4.55070416863521	657	4.73254101684023	575	4.99582612593853	585	5.00729802092729	801	6.14703203816978	833	5.6387262083709
Wipf1	715	7.71681869617589	661	7.24691626346703	702	7.96855387247797		695	7.84800654120573	973	8.46967540277339	849	8.91398850036435	873	9.0299787213113	1026	9.51492195608393	1320	10.7977892464944
Wif1	0	0	0	0	0	0		0	0	0	0	0	0	0	0	0	0	0	0
Whrn	816	11.7475040467288	716	10.4709960450857	691	10.4626967489842		565	8.51032585267573	726	8.42973139471698	656	9.18737425738036	559	7.71271849936345	671	8.30048710839808	812	8.86013081730704
Whamm	161	2.80522805376149	184	3.2567142098952	160	2.93205711593972		152	2.7709467640596	218	3.06351818202334	172	2.91543167935468	149	2.48810551598083	195	2.91945996066798	205	2.70722791071451
Wfs1	372	7.07452268028312	353	6.81943567864909	411	8.2206502462003		379	7.54111754186734	514	7.88386163395987	414	7.65925746863587	410	7.47271274911272	603	9.85364995530814	652	9.39789220851742
Wfikkn2	19	0.271571349266252	21	0.304908247994722	19	0.285623604806918		16	0.239272412532839	20	0.230558966101687	17	0.236380362710912	10	0.136984231403019	17	0.208787687980808	21	0.227498377782626
Wfikkn1	25	0.668163362433883	20	0.542990428117384	13	0.365423226422199		15	0.419446143125513	18	0.388004556596523	18	0.468001536452788	8	0.204914582117702	6	0.137790575673361	22	0.445650081939963
Wfdc9	0	0	0	0	0	0		0	0	0	0	1	0.0782161523951674	0	0	0	0	0	0
Wfdc8	0	0	0	0	0	0		0	0	0	0	0	0	0	0	1	0.0129738211891158	0	0
Wfdc6b	0	0	0	0	0	0		0	0	0	0	0	0	0	0	2	0.125111672004169	0	0
Wfdc6a	0	0	0	0	0	0		0	0	3	0.126540580700718	0	0	0	0	0	0	0	0
Wfdc5	0	0	0	0	0	0		0	0	0	0	0	0	0	0	0	0	0	0
Wfdc3	15	0.313595734817827	19	0.403507877674399	15	0.329822510632099		12	0.262483755451277	10	0.168616689891148	6	0.12202877816618	4	0.0801454935611493	3	0.0538921807383781	11	0.174301142473742
Wfdc21	3	0.464236243049953	2	0.314388978471618	2	0.325505199229609		1	0.161904934393653	0	0	0	0	0	0	0	0	0	0
Wfdc2	0	0	0	0	0	0		0	0	0	0	0	0	0	0	0	0	0	0
Wfdc18	6	0.747556891381909	2	0.253129361342957	2	0.262079553791487		1	0.130357281736066	1	0.100488108203511	0	0	5	0.597039729148084	0	0	2	0.188865074832845
Wfdc17	13	1.87872151238552	7	1.02762964604902	5	0.759974825493437		5	0.756016644610022	8	0.932461080813818	6	0.84353368617219	49	6.78664862267434	8	0.993424022480864	10	1.09533689455296
Wfdc16	0	0	0	0	0	0		0	0	0	0	0	0	0	0	0	0	0	0
Wfdc15b	0	0	0	0	0	0		0	0	0	0	0	0	0	0	0	0	0	0
Wfdc15a	0	0	0	0	0	0		0	0	0	0	2	0.282988053515563	0	0	0	0	0	0
Wfdc13	3	0.189325395210316	0	0	0	0		0	0	0	0	0	0	0	0	0	0	0	0
Wfdc12	0	0	0	0	0	0		0	0	0	0	0	0	0	0	0	0	0	0
Wfdc11	0	0	0	0	0	0		0	0	0	0	0	0	0	0	0	0	0	0
Wfdc10	0	0	0	0	0	0		0	0	0	0	0	0	0	0	0	0	0	0
Wfdc1	0	0	0	0	0	0		0	0	0	0	0	0	0	0	0	0	0	0
Wee2	0	0	0	0	0	0		0	0	0	0	0	0	0	0	0	0	1	0.0151761596320632
Wee1	1148	22.7580310690601	1029	20.721810671997	986	20.5579525271853		1156	23.9768943029159	1457	23.2956064542172	1128	21.7537444215192	1332	25.3068010563635	1339	22.8086189420072	1547	23.2440484493899
Wdyhv1	880	18.4317282160253	773	16.4468377622141	662	14.5831559869933		677	14.8359155055663	947	15.9976074558055	804	16.3821749200177	652	13.0879374197822	668	12.0222419210088	691	10.9695823686597
Wdtc1	820	12.1112144297103	748	11.222638339811	958	14.8815955129158		761	11.7598232560958	844	10.0539786550724	761	10.9342908548714	830	11.7487634998885	981	12.4499745336456	1171	13.1086931172716
Wdsub1	389	4.25598598672785	366	4.06772141733883	342	3.93538150313144		370	4.23540172200733	438	3.86497215784778	358	3.81035762646443	244	2.55847184788378	306	2.87672024137043	378	3.13452002163258
Wdr95	1	0.0174327395795507	0	0	0	0		0	0	0	0	0	0	0	0	0	0	0	0
Wdr93	11	0.278195300872472	2	0.051381482302451	6	0.159594713353622		9	0.238145243052157	6	0.122385516856814	4	0.0984122633867554	4	0.096952123181062	7	0.152118053442382	3	0.0575051869640305
Wdr92	489	9.66006480218838	495	9.93335389426282	433	8.99640965530345		475	9.81763963876407	659	10.4997332668394	567	10.8964834561336	690	13.0635285766846	685	11.6275272727454	869	13.0112678542961
Wdr91	341	8.76468168239854	339	8.8511763938989	363	9.81292636448852		282	7.58356081781057	449	9.30785868690058	349	8.72648447012705	296	7.29144674602511	371	8.1937232881896	314	6.11702249196953
Wdr90	608	6.7912529372212	535	6.07043254163268	476	5.59195187681136		558	6.52112946366948	675	6.08095473505757	529	5.74822981413443	336	3.59688	312	2.99451529255067	348	2.94614576851974
Wdr89	48	1.0913678602127	106	2.44824748280447	54	1.29131985444125		75	1.78415870339869	81	1.48537671918132	64	1.41560478162498	48	1.04595111757898	47	0.918234054325129	36	0.620384707401281
Wdr88	0	0	0	0	0	0		0	0	1	0.0143140955388086	0	0	0	0	0	0	0	0
Wdr86	6	0.0398423580789418	8	0.0539638963733002	7	0.0488879661427443		4	0.0277904815379328	6	0.0321341417827237	9	0.0581391151388396	0	0	4	0.0228233499825377	8	0.040263584092904
Wdr83os	520	50.4217676285442	445	43.8323002817618	567	57.8239729670075		466	47.2762408429467	679	53.1014241141347	567	53.4847421144414	550	51.1113839659819	762	63.4885354624761	958	70.4058737333955
Wdr83	193	10.5664368793712	238	13.2363346816621	180	10.364632434274		203	11.6281222428734	216	9.53776628945507	224	11.9303008797126	182	9.54954919280993	184	8.65594905533205	224	9.29496872327592
Wdr82	1715	26.764935044273	1834	29.0750807384783	1737	28.5109726692473		1818	29.6850814595247	2289	28.8117430680966	1895	28.7702349088174	1799	26.9075069384825	2035	27.2892812691709	2283	27.0045311327195
Wdr81	2123	16.5205209441191	2077	16.4183598064909	2340	19.1513656024346		1849	15.0540360479808	2575	16.161164405451	2122	16.0639094543612	2039	15.2065676281681	2825	18.8893846582299	3253	19.1860895583581
Wdr78	135	2.3330179374081	129	2.2646106656812	78	1.41771540368184		124	2.24206547597861	111	1.54713766592576	92	1.54669350208047	60	0.993746902569783	34	0.504880783480362	42	0.550126112924636
Wdr77	2182	41.6247307686208	2460	47.6706778108076	2220	44.5409844529838		2466	49.2189177816099	3128	48.1265917642998	2594	48.1391909712675	2810	51.3739832009528	3504	57.4362931455289	4004	57.8921155698153
Wdr76	391	4.58898531095231	402	4.79275790245616	342	4.22159106699554		402	4.9363763165882	553	5.23463871291406	410	4.68118593114142	423	4.75795692307269	399	4.02381884742135	450	4.00295846918446
Wdr75	1968	42.7115181694066	1914	42.1969806436229	1597	36.4531427775092		2064	46.8675125359472	2689	47.0687199775304	2307	48.7079255184995	2191	45.5724650227677	2293	42.7611704284463	2485	40.8766190781354
Wdr74	297	16.1299775409712	330	18.2058425273588	357	20.3918052815453		346	19.6605520813216	449	19.6673264081385	389	20.5522341398158	489	25.4522629149129	614	28.6530791323843	703	28.9375193503504
Wdr73	334	8.69355459143161	337	8.91046458453949	290	7.93887680609542		342	9.31363730892153	411	8.62808494031254	356	9.0143214527684	403	10.053011820322	441	9.86313830384479	484	9.5482754883235
Wdr72	0	0	0	0	0	0		0	0	0	0	0	0	0	0	0	0	0	0
Wdr70	768	13.6088578982236	757	13.6262347759373	564	10.5111373040639		722	13.3856650543559	866	12.3765620201587	684	11.7909469450673	842	14.299234188592	877	13.3532096391723	994	13.3498228895181
Wdr7	597	5.63091558818814	595	5.7008705593855	516	5.11875724098841		580	5.72367513684437	770	5.85756453719549	644	5.90911820291083	647	5.84856330055087	777	6.29725557167268	920	6.57689901560968
Wdr66	225	3.07524915994978	218	3.02673091554587	181	2.60187549753226		177	2.53112360229933	248	2.73382771807867	189	2.51299554601025	116	1.51948356798389	90	1.05697791865591	130	1.34669672234108
Wdr64	0	0	0	0	0	0		0	0	0	0	0	0	0	0	0	0	0	0
Wdr63	3	0.0620492750857123	7	0.147073025327126	6	0.130519936462529		13	0.281320322379451	16	0.266905246812133	4	0.0804836331634131	9	0.178401374056089	8	0.142177560739556	4	0.0627052796515519
Wdr62	538	6.36051428904373	454	5.45237023783693	524	6.51555462110466		462	5.71471043156499	667	6.36000507333466	495	5.6930799149167	535	6.06183299393889	648	6.5827987423732	723	6.47853657009036
Wdr61	808	34.0366818645847	780	33.3772065273597	670	29.6838892995404		798	35.1707024791841	1097	37.2704085496538	847	34.7097422929458	1009	40.7349557701015	1012	36.6304270464611	1072	34.2262485892233
Wdr60	493	6.53781966391108	455	6.12938559182242	342	4.77004273369189		452	6.27143245774171	487	5.2087876208452	500	6.45042227246392	318	4.04160034532519	248	2.82594245017595	248	2.49267902326832
Wdr6	873	14.3027853678175	792	13.1810827986331	900	15.5081157283432		660	11.3133861335551	1071	14.1519902233412	804	12.8142900752181	783	12.2944291375434	813	11.4451776498636	1031	12.8024681328316
Wdr5b	111	4.21479694950562	75	2.89290698677665	50	1.99679660031609		63	2.50285980933247	90	2.75624525358202	76	2.80736832025411	41	1.49203071360435	29	0.946187684157019	31	0.892162639210393
Wdr59	544	7.00180390581076	596	7.79250038473784	522	7.06629384077676		562	7.5681486955192	702	7.28735333566701	652	8.16377006036275	563	6.9447987818322	593	6.55830110283684	685	6.68236626336037
Wdr55	296	13.1556940850143	343	15.4858733743295	342	15.9866809258356		354	16.4614320574457	478	17.1345073786068	399	17.2515084401189	398	16.9529528966964	509	19.4386209893979	518	17.449399071245
Wdr54	169	8.22294692104418	156	7.71054203912732	179	9.16017897702793		159	8.09431689952821	263	10.3209150157163	152	7.19476303180702	204	9.51286159108941	225	9.40695172041396	221	8.15007708424407
Wdr53	144	6.40006739270965	191	8.62332890523889	107	5.00168087445733		138	6.41716842917375	181	6.48817120403313	152	6.57200321528339	180	7.6671646266466	137	5.23200604233303	156	5.25503138052937
Wdr5	1201	24.3426938617934	1173	24.1514478207651	1349	28.7572746751204		1307	27.716827204724	1718	28.0847434276722	1478	29.1428612264858	1899	36.8884853130863	2318	40.3705509362998	2722	41.8159926928951
Wdr49	3	0.0461811207031295	3	0.0469120051909728	1	0.0161902427052656		0	0	3	0.0372465574808381	2	0.029950586631445	0	0	2	0.0264544552886399	0	0
Wdr48	869	13.7905664014797	869	14.0088224963503	749	12.5012744872002		816	13.5486112834856	1082	13.8487718083475	957	14.7742821730166	890	13.5360690828535	982	13.3905812732891	1043	12.545133755509
Wdr47	245	3.24647710926624	225	3.02864455800371	185	2.57826845489494		203	2.81439205018129	305	3.25962598497098	194	2.50080664614086	198	2.51450022701851	216	2.45937994069896	253	2.54094603904146
Wdr46	937	28.1883917095959	1010	30.8653786720538	1009	31.925081837091		964	30.3424075716382	1283	31.1299938290533	1045	30.5829321838601	1164	33.5601517205711	1359	35.1298081797964	1366	31.1465584928066
Wdr45b	1046	16.2606197462423	1096	17.3075459102458	1061	17.3472620614203		1153	18.7532703068524	1498	18.7818727597109	1192	18.0265986310088	1507	22.4521993703409	1802	24.0705387474608	1972	23.2349092429222
Wdr45	772	21.8111694150255	707	20.2908664875765	637	18.9282833714582		621	18.3567396186765	796	18.1382920244757	652	17.9201388653065	587	15.8942478223759	592	14.3717274381913	595	12.7411103422041
Wdr44	275	4.37331890156162	216	3.48940784552356	187	3.12773684280858		195	3.24455665099998	267	3.42461209299474	171	2.64549343412027	153	2.33190102001189	196	2.67830566173542	179	2.15754640156301
Wdr43	1907	34.9617482451864	2084	38.8114341948966	1627	31.3718512450905		2394	45.9207413759864	2838	41.9639644545229	2604	46.4424959928603	2566	45.0857531012565	3422	53.9073605393543	3587	49.8428061595112
Wdr41	405	4.58115638376898	418	4.8030366934661	348	4.14008715682359		427	5.05347667888975	490	4.47031	451	4.96282270153136	297	3.21971011211607	317	3.08109416084566	401	3.4378991058358
Wdr4	536	3.72607912165304	551	3.89097473263504	562	4.10897732418275		603	4.38578049666106	753	4.22186099893546	607	4.10495214325739	672	4.47709989138885	1038	6.20026499323307	1063	5.6007889514738
Wdr38	0	0	1	0.0553466127695212	0	0		1	0.0570051135566078	0	0	0	0	0	0	0	0	0	0
Wdr37	467	3.22952306128271	412	2.89426474334631	385	2.80022149505606		449	3.24870403098915	603	3.36326039283891	478	3.2157444620184	485	3.21442632666933	563	3.34545751535564	649	3.40169104480079
Wdr36	1585	26.0560050943948	1539	25.7002123922029	1462	25.2776142806058		1771	30.4606679115421	2152	28.5326758225933	1870	29.9055844766592	2040	32.1402284656501	2051	28.9714237897396	2319	28.8940202576192
Wdr35	787	11.8616128083001	772	11.8196833026995	655	10.3829426959064		709	11.1804051893426	858	10.4298477830121	760	11.1433232191541	432	6.24012064343486	442	5.72422762431171	468	5.34617935644249
Wdr34	403	15.1160664463603	360	13.7168937812409	493	19.4487104843515		416	16.3256083486435	503	15.2168024482253	389	14.1943487584339	308	11.0719646594598	389	12.5374427286546	475	13.5038005912582
Wdr33	1405	3.42241798874526	1381	3.41719634357512	1398	3.58157494363111		1380	3.51704648858579	1736	3.41057903244078	1458	3.45498665272187	1521	3.55079964672506	1701	3.56030048962505	1828	3.37490519489984
Wdr31	64	1.14003244548193	46	0.832366509624988	63	1.18028784067567		61	1.13686623840463	68	0.976939841961705	63	1.09171659331273	46	0.785299457671571	50	0.765302014690416	52	0.702051936513998
Wdr3	945	18.6627839317022	909	18.235934829057	874	18.1537436374541		1070	22.109081163441	1342	21.3756242475982	1176	22.5935287201901	1314	24.8702535565686	1386	23.5197913399376	1515	22.6770163278318
Wdr27	11	0.0810218872351906	8	0.0598575842514969	9	0.0697207941405737		12	0.0924768892820084	10	0.0594061409070964	5	0.035827111752405	1	0.00705910916445463	6	0.0379740165081117	7	0.0390783636689565
Wdr26	4099	19.6023450644335	3875	18.8244088658348	3048	15.3304611972169		3437	17.1969702720533	4330	16.7008924458855	3578	16.6457195037419	2530	11.5955368661693	2715	11.156438101193	3012	10.9172621652336
Wdr25	87	1.18622586184279	115	1.59281561512929	120	1.72083617697729		110	1.56921740878821	88	0.967726154882013	110	1.4590593062973	143	1.86863466545515	156	1.8276723793198	145	1.49845877115418
Wdr24	510	11.1542531969989	478	10.6198344770461	405	9.31612895955798		433	9.90833121248593	578	10.1957653561299	420	8.93617648177896	435	9.11800461475331	521	9.79114901860183	519	8.60332522878448
Wdr20rt	0	0	1	0.0309026868425872	0	0		0	0	0	0	0	0	0	0	0	0	0	0
Wdr20	445	3.00952192286524	352	2.41824162566554	339	2.41127833725857		401	2.8374235548825	460	2.50909441197831	410	2.69745	405	2.62502081672133	469	2.72543580883199	521	2.67056949558094
Wdr19	656	7.51058959701897	517	6.01284853200878	407	4.9008876559008		471	5.64200408032802	542	5.00485096749812	469	5.22366309527368	250	2.74315551230201	243	2.3905733861925	230	1.9958444394498
Wdr18	998	22.5476448341075	1042	23.9143120364221	1112	26.4232100526627		1082	25.5764462960342	1474	26.8589974972116	1206	26.5063590205887	1598	34.6009200683453	1824	35.4096058573079	2142	36.6791084531372
Wdr17	2	0.0155277185533318	0	0	0	0		0	0	0	0	0	0	0	0	0	0	0	0
Wdr13	799	11.633730332277	806	11.921386927162	682	10.4439968950668		708	10.7856858808183	1094	12.8472805077991	783	11.0908823835286	409	5.70736634055992	582	7.28149931064263	642	7.0849355161355
Wdr12	1504	11.3089473257023	1543	11.7858198844235	1391	11.0004796245969		1727	13.5865433662806	2213	13.420769891189	1864	13.6349131904206	1885	13.583945415079	1973	12.7475594171618	2110	12.0250104002736
Wdr11	748	10.3108219709171	750	10.5020113308853	632	9.16260394854011		682	9.83599641698891	816	9.07201000284146	680	9.11869578991372	549	7.25277597512508	528	6.25390424890638	608	6.35219658644633
Wdr1	3271	51.5469531849323	3274	52.4107844450177	3430	56.8495095339004		2899	47.7983569647881	3845	48.8697898551779	3020	46.2979246074776	2682	40.5061958216641	3430	46.4453447525079	4055	48.4330674116798
Wdpcp	121	1.77169960460585	101	1.50226178760288	97	1.4937798546629		69	1.05705139927522	106	1.25179223837703	102	1.4529043162348	49	0.687608166782083	58	0.729723489401719	65	0.721351160735516
Wdhd1	1184	15.5161898527817	1200	15.9747531984418	969	13.3557199987847		1330	18.2359049655218	1670	17.6510898183925	1475	18.8043154083451	1446	18.1610897100302	1602	18.0393759233064	1847	18.3454740438562
Wdfy4	2	0.0123121692071377	2	0.0125070274814322	2	0.0129492531573632		3	0.0193227142409864	2	0.00993016001139148	1	0.00598875717249102	7	0.0412993149608702	2	0.010579379349308	0	0
Wdfy3	1771	3.99094685043236	1650	3.77712063605809	1562	3.70210351903668		1638	3.86201162852412	2270	4.12576902810626	1775	3.89123862860987	1338	2.88970643172174	1390	2.69152115609727	1525	2.60468906608585
Wdfy2	1050	10.2428635664303	1028	10.1869630830847	991	10.1675399947615		956	9.75735886136811	1259	9.9055704312251	1001	9.49944627023536	963	9.00323537674913	1187	9.94966417651058	1299	9.60439251015249
Wdfy1	1135	9.7550834181851	1204	10.511898083627	917	8.28923796917167		994	8.93848276652721	1258	8.72042072347062	1185	9.90799093531759	777	6.40024166964609	896	6.61711603510966	1025	6.67709648280462
Wdcp	215	1.86395186356332	209	1.84061114525767	156	1.42243024129961		180	1.63271745044712	245	1.71310502191916	186	1.56870507332533	147	1.22138841290647	156	1.16210787894586	156	1.02506048289937
Wbp4	1044	20.4984777261431	1065	21.2417477965897	838	17.3051463421252		1044	21.4468693974666	1288	20.3966407158663	1193	22.7873424819431	1035	19.4760862745966	1089	18.3727686365114	1232	18.3341373223597
Wbp2nl	0	0	0	0	0	0		0	0	0	0	0	0	0	0	0	0	0	0
Wbp2	1681	62.3280329249331	1868	70.3577767948092	2081	81.1517582011503		1754	68.0436486092959	2349	70.2458052497298	1946	70.192493024573	2392	84.999644800272	3151	100.389831474196	3646	102.46157609006
Wbp1l	1688	27.8709119676431	1607	26.9534363850066	1625	28.2190408710931		1337	23.0968333764993	1744	23.2245276064717	1387	22.2785705828692	1308	20.6979202608905	1345	19.0821205999099	1546	19.3471450299901
Wbp11	1619	34.5399363281994	1654	35.8450935208877	1707	38.3017265167146		1669	37.254034922983	2134	36.7189936610083	1685	34.9708922727345	2010	41.0970803550318	2336	42.8226103338714	2438	39.4218540334761
Wbp1	411	21.0877819836907	368	19.1803456116462	422	22.7725507209705		322	17.2857110727807	393	16.2630988864838	308	15.3734706074874	280	13.7685225653045	328	14.4606741319338	402	15.633052795248
Wasl	1582	19.7614400165377	1559	19.7823441612161	1293	16.9871601087819		1592	20.8064251995866	2028	20.4315695889377	1717	20.8648145369498	1756	21.0221363739372	1721	18.4721988186833	1998	18.9163026369994
Washc5	6881	111.202622773081	7469	122.615524645872	6659	113.183373306086		7229	122.231740004886	9374	122.182805509548	7590	119.326629232396	6550	101.448353023388	8398	116.617830449229	9090	111.341230382144
Washc4	2628	24.3402399048033	2429	22.853174567772	1362	13.2674282339176		2358	22.849967731826	2752	20.5574666485622	2625	23.6516217862061	1327	11.7790602895669	1620	12.8925885453763	1791	12.5725606634286
Washc3	523	2.3365731360364	543	2.46431969895916	443	2.08157259993797		522	2.44000372948568	713	2.56914662877281	535	2.32521757372503	511	2.1879571823545	449	1.72365223187366	489	1.6558279528948
Washc2	3895	51.1820907978318	4065	54.2613556125787	3472	47.9844391872469		3957	54.4025063054111	5326	56.4460289598282	4221	53.9582725312488	3777	47.5661251261659	4200	47.422611464783	4744	47.2480513536077
Washc1	795	16.3780853285131	813	17.0139861549958	874	18.9372790771254		686	14.7863987317301	1047	17.3965990313852	943	18.8990432007252	894	17.6511801650433	1228	21.7380199132009	1305	20.3767619947315
Wasf3	0	0	0	0	0	0		0	0	1	0.00582601842296814	0	0	0	0	0	0	0	0
Wasf2	2384	27.7826553818671	2159	25.5587536433853	2673	32.7624676859393		2061	25.1297280890595	2829	26.5902315699118	2048	23.2182550427734	2250	25.1298703052701	2382	23.8525531745761	2748	24.2724094522454
Wasf1	558	13.2796342165708	608	14.6985678586562	489	12.2397041048799		508	12.6490503940749	665	12.7642479015808	565	13.0807451913821	563	12.8410499947782	574	11.7378733934333	558	10.0650230329459
Was	0	0	1	0.0328802226768311	0	0		1	0.0338655020364948	1	0.0261057931531567	2	0.0629763290058512	0	0	0	0	0	0
Wars2	270	2.23281999768535	221	1.85652905918104	206	1.7917083404154		260	2.24960150423978	359	2.39445163246863	299	2.40543298246324	228	1.80702859164703	331	2.35203379431898	381	2.38805093156142
Wars	3070	72.1748070967221	3265	77.9740281725471	3617	89.4346704576329		3137	77.1621058919479	4156	78.8033112263001	3714	84.9417648166266	4679	105.424252349638	6265	126.559265690912	7401	131.876168548007
Wapl	3012	25.0489345219267	3002	25.3608909482728	2114	18.4905325235012		3010	26.1904573504177	3619	24.2741786738832	3254	26.3259445877959	2604	20.7546540210473	2767	19.7728405326063	2846	17.938984148344
Wap	0	0	0	0	0	0		0	0	0	0	0	0	0	0	0	0	0	0
Wac	1893	21.5240201948767	2017	23.2969036633817	1488	17.794502647769		2094	24.911033800989	2436	22.3394117063516	2198	24.3126662974567	1914	20.8571487543919	2164	21.1424663479321	2284	19.6832830078435
Vxn	12	0.255206117923915	8	0.172830087945489	2	0.044735261142946		3	0.0667533993703358	6	0.102915966481412	9	0.1862020546665	0	0	0	0	0	0
Vwf	91	0.690069671644851	111	0.855055009808297	124	0.98897059636152		104	0.825139133083429	202	1.2354483367943	186	1.37213428767705	396	2.87797463889006	490	3.19281123582355	548	3.14963891186894
Vwde	3	0.0308177439308699	1	0.0104351600917375	1	0.0108041283163511		0	0	1	0.0082851668479403	0	0	1	0.00984509283590656	0	0	0	0
Vwce	4	0.059480905208682	3	0.0453167088319116	2	0.0312793499917878		7	0.108907531560101	1	0.0119933152397346	2	0.0289320826981686	1	0.0142514090678612	1	0.0127774206489558	5	0.0563528963959345
Vwc2l	2	0.0138975787339129	0	0	0	0		1	0.00727028514090835	1	0.00560442186412857	0	0	0	0	0	0	4	0.0210667624992962
Vwc2	0	0	0	0	0	0		0	0	0	0	0	0	0	0	0	0	0	0
Vwa8	1584	13.7185191046134	1437	12.6423657924807	1470	13.3899679003307		1327	12.0244514947464	1633	11.4066971503713	1459	12.2924788945125	1012	8.39987446993192	1194	8.88550256601343	1252	8.21835778735963
Vwa7	6	0.0904316097202043	3	0.0459314117980549	1	0.0158518209097808		5	0.0788462989375362	2	0.0243119994942006	2	0.0293245347872476	1	0.0144447237116548	0	0	0	0
Vwa5b2	1	0.00858607695531963	1	0.00872196431280521	3	0.0270910711798648		1	0.00898332420375223	4	0.0276997876172841	3	0.0250581010143626	4	0.0329150861572392	4	0.029510759218617	10	0.0650763875785836
Vwa5b1	0	0	0	0	0	0		0	0	0	0	0	0	0	0	0	0	0	0
Vwa5a	1156	18.8481924842432	1077	17.8380388812247	1038	17.7999742360532		905	15.438416392663	1144	15.0438699319077	782	12.4036856576513	646	10.0944955389048	525	7.3552390526627	666	8.23028290500832
Vwa3b	0	0	0	0	0	0		0	0	0	0	0	0	0	0	0	0	0	0
Vwa3a	1	0.0115840867347963	0	0	0	0		0	0	1	0.0093429381067698	1	0.0112692217516879	0	0	1	0.0099537657354197	2	0.0175598360466703
Vwa2	0	0	0	0	0	0		0	0	0	0	0	0	2	0.0235953223869639	0	0	0	0
Vwa1	39	0.830984334462883	35	0.757557849728058	49	1.09808119865858		23	0.512741373493135	24	0.412440346024848	12	0.248737691804311	15	0.30630897138311	19	0.347862364992415	12	0.193793022400002
Vtn	3	0.116524627195346	0	0	0	0		1	0.0406386024437937	3	0.093980855351364	0	0	0	0	0	0	0	0
Vti1b	716	10.7987093688184	696	10.663201080231	786	12.4678486791699		753	11.8821793573895	953	11.5924011820567	832	12.2071500005147	804	11.621310573025	937	12.1429452311772	1101	12.5856256542817
Vti1a	470	0.745376269317417	459	0.739451881345536	441	0.735574117562741		454	0.753313679022105	644	0.823730681725521	536	0.826941177112912	575	0.873948370431562	671	0.914378148400444	696	0.836595653674847
Vtcn1	11	0.262337581399797	4	0.0969052586703509	5	0.125414564798178		14	0.349331828888769	11	0.211583687364466	5	0.116003195758491	8	0.182851294950912	6	0.122954574210994	13	0.234984836245229
Vta1	891	30.2104231682822	821	28.277550745482	722	25.7469890404139		830	29.4441820157422	1098	30.0263896384471	893	29.4552482776036	1036	33.6650363894141	1175	34.232812855718	1229	31.583455795759
Vsx2	0	0	0	0	0	0		0	0	0	0	0	0	0	0	0	0	0	0
Vsx1	0	0	0	0	0	0		0	0	0	0	0	0	0	0	0	0	0	0
Vstm5	0	0	0	0	0	0		0	0	0	0	0	0	0	0	0	0	0	0
Vstm4	0	0	0	0	0	0		0	0	0	0	0	0	0	0	0	0	0	0
Vstm2l	0	0	0	0	0	0		0	0	0	0	0	0	0	0	0	0	0	0
Vstm2b	0	0	0	0	0	0		0	0	0	0	0	0	0	0	0	0	0	0
Vstm2a	0	0	0	0	0	0		0	0	0	0	0	0	0	0	0	0	0	0
Vsnl1	1	0.0353565422458493	0	0	1	0.0371860399745876		2	0.0739847274537507	0	0	0	0	0	0	1	0.0303805338121756	0	0
Vsir	135	1.22589715307001	90	0.830199191542818	125	1.19382433399123		86	0.817073294311378	115	0.842247595017639	59	0.521199996205579	21	0.182759428343722	11	0.085829892349591	12	0.0825905150394435
Vsig8	0	0	0	0	0	0		0	0	0	0	2	0.0511331651563599	1	0.0251872518539401	1	0.0225821959356109	2	0.0398381545983202
Vsig4	0	0	0	0	0	0		0	0	0	0	0	0	0	0	0	0	0	0
Vsig2	0	0	2	0.117694335530401	0	0		0	0	0	0	0	0	0	0	0	0	0	0
Vsig10l	38	0.651881213981559	43	0.74932953942476	44	0.793866894400535		40	0.717938357523868	32	0.442747908784288	30	0.500654642893896	18	0.295935865746294	28	0.412732354569055	33	0.429069327182895
Vsig10	315	5.26645900786071	318	5.40075906233853	328	5.76756030366583		324	5.66755131960338	385	5.19147246722827	343	5.57871787096948	285	4.56660284198909	261	3.74950792944808	271	3.43404597831245
Vsig1	1	0.0224953506423143	0	0	0	0		0	0	0	0	0	0	0	0	0	0	0	0
Vrtn	0	0	0	0	0	0		0	0	0	0	0	0	0	0	0	0	0	0
Vrk3	287	7.80594986207027	285	7.87423278142297	303	8.66755557996756		277	7.88253534118955	410	8.99392762990013	327	8.65214397488132	361	9.41003612913461	311	7.2682501251523	366	7.54490205849093
Vrk2	156	5.14522855070838	179	5.99725661560384	180	6.24399754434608		176	6.07344407909388	268	7.12913005898117	198	6.35297852111289	197	6.22710984850042	146	4.13769565178556	196	4.8996471384373
Vrk1	464	5.58898525842829	548	6.70525148113308	412	5.21942120420991		485	6.11222058170317	651	6.32437543835512	546	6.39793392431898	523	6.0374966205573	655	6.77925387831013	769	7.02053136176232
Vps9d1	262	6.01964907428705	209	4.87793150292353	175	4.22880907134738		205	4.92794713871394	279	5.17006207142241	225	5.02903345950962	150	3.30294521345652	210	4.14586152432798	262	4.56246803148742
Vps8	885	7.19663646844444	876	7.23618946441621	960	8.21046347762843		817	6.95105376761022	1060	6.95206511271418	865	6.84281070735382	825	6.42954842091566	952	6.65194818460462	1034	6.37287637271602
Vps72	955	45.0755288081162	880	42.1929275285865	1156	57.3859319343766		926	45.7288986983656	1210	46.062181297966	957	43.9421721176558	1212	54.8252103815805	1470	59.6184125886997	1640	58.6691731068493
Vps54	676	9.94535711831086	679	10.1475918141324	476	7.36530583644267		679	10.4516716515175	870	10.3232063925673	740	10.5910137154663	638	8.99569233231533	672	8.4951015388878	710	7.91700092288237
Vps53	495	9.72474008267249	484	9.65912294552975	572	11.8189522600274		460	9.45524816858934	620	9.82395047387834	537	10.2631154330205	537	10.1108418548737	618	10.4324639682572	664	9.88711403924942
Vps52	695	11.8119487417951	631	10.8939565060217	689	12.315898951092		563	10.0112300380814	799	10.9522966798659	678	11.2098181459547	538	8.76312997037252	713	10.4124251769538	829	10.6787382131165
Vps51	451	11.6184339262133	457	11.9593280624762	490	13.2763067006193		396	10.6735412621476	525	10.9081732052158	408	10.2250005014836	460	11.3571434300279	512	11.3335672591355	555	10.8365912948561
Vps50	809	9.22955724820773	855	9.90872988956709	606	7.27135112111738		811	9.68044891187421	998	9.18299946153588	848	9.41153199222673	623	6.81178012742082	737	7.22479367199499	770	6.65812174263442
Vps4b	1652	34.2206809088338	1690	35.5618902268125	1296	28.2353874285283		1543	33.4415829556847	2055	34.3330274825395	1630	32.8471983021625	1628	32.3201399391733	1561	27.7847901770493	1747	27.4283807210791
Vps4a	525	16.6590393397841	463	14.9242037687672	476	15.8857509309416		491	16.3010072007632	626	16.0208905992774	514	15.8666738132635	473	14.3844088751453	562	15.3233097493833	613	14.7427935942553
Vps45	191	1.20000851628578	186	1.1870894187118	213	1.40747506752536		207	1.36070381736512	260	1.3174859125236	192	1.17350329644718	242	1.45715769860747	264	1.42521538709087	265	1.26190161234255
Vps41	1772	8.87879699208541	1835	9.33998128435697	1315	6.92988946552369		1612	8.45079842967733	1929	7.79550595358673	1716	8.36449674436464	1048	5.03259427905777	1302	5.60566328675676	1390	5.27878372830651
Vps39	561	8.53698556875829	532	8.22380581584447	528	8.45056515431481		512	8.15180803039584	658	8.07586872646233	551	8.15690509081466	586	8.54632748166784	619	8.09390214948479	630	7.26625936761481
Vps37d	56	1.96662980475462	69	2.46151909517338	67	2.47468279186324		45	1.6534436564243	78	2.20928052191264	46	1.57153676558539	58	1.95210337140729	65	1.96143337599282	75	1.99629
Vps37c	383	4.94271939049263	410	5.37490220429676	427	5.79569072649627		418	5.64398381731295	477	4.96486257073738	433	5.43609705467091	494	6.10990360443029	691	7.66250627812205	823	8.04999622844276
Vps37b	388	10.4689708185883	401	10.9909736068467	377	10.6985214028639		449	12.675377471228	661	14.3845206609281	442	11.6018342672587	1167	30.1775062078187	1607	37.2575038582526	1719	35.1541661263709
Vps37a	1010	7.25402950091619	986	7.19373420337929	630	4.75892257472811		989	7.43184309531752	1334	7.72743649156037	1156	8.07695944032106	693	4.77014308723099	848	5.23334553921942	905	4.92646252207833
Vps36	689	12.759393615674	748	14.0712260495608	570	11.1018617540525		782	15.1516476799936	1033	15.4288233281911	813	14.6464874287977	753	13.3642938978354	817	13.0004529701523	906	12.7165022189092
Vps35l	1616	29.618724240193	1662	30.9439349935486	1802	34.7368093059963		1594	30.5671962832573	2122	31.3683765523718	1710	30.4897052899421	1881	33.0410633535416	2250	35.4350561020461	2543	35.3264512713844
Vps35	4149	87.9890366622281	4211	90.7172545204419	3287	73.3153611329887		4275	94.8557241568823	5457	93.3384862070741	4729	97.5633190495925	4311	87.6200262930175	4750	86.5574298373649	5376	86.4117993447979
Vps33b	184	4.40368729989193	240	5.83484629536308	160	4.02743721080703		215	5.38368208751777	270	5.2117561203855	212	4.93590321025944	134	3.07357401807759	160	3.29036628914919	228	4.13582502854298
Vps33a	764	11.8009953269745	820	12.8664477561379	829	13.4675921662112		746	12.0560878539784	1024	12.7569515960381	827	12.4269031494912	826	12.2277219714821	1102	14.626233048398	1285	15.0437832624376
Vps29	1493	35.6063644572634	1531	37.0904877560768	1413	35.4421560119651		1508	37.6280284260188	2010	38.6621101456887	1694	39.3018827229767	2089	47.7470443940569	2436	49.9195571296634	2831	51.1724670315572
Vps28	860	55.9400217632937	840	55.5038353931275	801	54.798269235757		796	54.1725830772345	1108	58.1280308981601	785	49.6736	806	50.2457634935097	885	49.464436407272	1023	50.4345875841537
Vps26c	1237	34.8615359531425	1181	33.810083577098	1291	38.2660122548807		1221	36.0026757188594	1771	40.2547422693803	1236	33.8865544930727	1389	37.5162388340922	1714	41.5062263646363	1918	40.9688790353414
Vps26b	855	8.43163250690028	887	8.88563978394401	1022	10.6000178497268		913	9.42016758830431	1205	9.58416480278854	1001	9.60310674895901	1013	9.57403979691817	1190	10.0836585404262	1408	10.5239038118993
Vps26a	3678	76.6572237647319	3693	78.1880168977722	3248	71.1979564189458		3900	85.0448981953377	5082	85.4274993371134	4011	81.3253887631196	4207	84.0338192156296	4695	84.0819108787612	5523	87.2459077054399
Vps25	701	33.4832435033055	699	33.9161234766834	723	36.3210124950096		619	30.9344535748245	836	32.2060491904339	630	29.2740073118742	743	34.0124992535338	779	31.9722040202084	972	35.1887977058541
Vps18	823	13.7494943289121	770	13.0676394970838	917	16.1126277113354		756	13.2145075464386	1031	13.8920784617831	830	13.489538986782	1104	17.6764965429056	1346	19.3222441572463	1570	19.8799461564255
Vps16	743	12.8271572016232	745	13.0652403929029	660	11.9838		677	12.2284825715773	878	12.2252511710289	826	13.8724693844876	619	10.2417101494859	750	11.1257291106611	818	10.7034446484994
Vps13d	1119	4.1370278717091	1064	3.99594513759573	1040	4.04391338987267		969	3.74821448018453	1323	3.9449352168966	1091	3.92387564325624	700	2.48025668313522	908	2.88449521915072	913	2.55833727287893
Vps13c	1575	6.00231229065711	1499	5.80308845890589	1175	4.70962189439186		1305	5.20344343267181	1731	5.32055293355924	1394	5.16812402350081	730	2.66625152925822	675	2.21038241437222	790	2.28188514366499
Vps13b	1361	6.68501535701746	1394	6.95547167778001	913	4.71655830642529		1264	6.49581510531393	1580	6.25926072636292	1344	6.42207949376807	752	3.53999258957506	788	3.32579990249563	815	3.03410462996921
Vps13a	946	4.32181537780313	902	4.18601847056663	562	2.70035918783916		889	4.24931701025003	1056	3.89099491716243	1006	4.47100524184018	563	2.46503844601836	590	2.31607543526456	622	2.1537441911917
Vps11	868	16.4794763611301	907	17.4924442467095	975	19.4687668530819		856	17.0035555300682	1095	16.7671586259573	919	16.9734966204837	878	15.975645933471	1041	16.9824375725424	1184	17.037428464921
Vpreb3	9	0.684631227124173	5	0.386370293407881	5	0.400031642150866		9	0.716306679438587	9	0.552177079421314	4	0.296009950478681	7	0.510331602378429	7	0.457549251656099	2	0.115311560840705
Vpreb2	0	0	0	0	0	0		0	0	0	0	0	0	0	0	0	0	0	0
Vpreb1	1	0.0882532441214754	1	0.0896499821422973	0	0		0	0	0	0	0	0	0	0	0	0	0	0
Vopp1	630	6.40763049755922	688	7.10828573893692	614	6.56803453175399		741	7.88528536868777	893	7.32537801026412	749	7.41089827961817	876	8.53888657524443	990	8.65202408234712	1032	7.95545947867332
Vnn3	14	0.523964042404254	3	0.114054974520073	10	0.393625834518412		4	0.156630284405124	4	0.120741095224097	10	0.364087335555639	1	0.0358685381177866	0	0	0	0
Vnn1	80	2.24339235367127	81	2.30738357017295	63	1.85808656755106		56	1.64303029822405	55	1.24394050370255	48	1.3094490651709	5	0.134377167007264	4	0.096383091961838	7	0.148779107356945
Vmp1	4492	95.7424477207348	4233	91.6500224986191	3229	72.384065138496		3268	72.8767712616745	4471	76.8583611594896	3401	70.5185761671378	3201	65.3868899442541	3159	57.8548829564071	3634	58.7054419774768
Vmo1	0	0	0	0	0	0		0	0	0	0	0	0	0	0	0	0	0	0
Vmn2r99	0	0	0	0	0	0		0	0	0	0	0	0	0	0	0	0	0	0
Vmn2r98	0	0	0	0	0	0		0	0	0	0	0	0	0	0	1	0.0226260618950818	0	0
Vmn2r97	0	0	0	0	0	0		0	0	0	0	0	0	0	0	0	0	0	0
Vmn2r96	0	0	1	0.0233631443112604	1	0.0241892224741379		1	0.0240632376194164	0	0	2	0.0447480261073133	1	0.0220420504008522	0	0	2	0.0348634546009731
Vmn2r95	0	0	0	0	0	0		0	0	0	0	0	0	0	0	0	0	0	0
Vmn2r94	0	0	0	0	0	0		0	0	0	0	0	0	0	0	0	0	0	0
Vmn2r93	0	0	0	0	0	0		0	0	0	0	0	0	0	0	0	0	0	0
Vmn2r92	0	0	0	0	0	0		0	0	0	0	0	0	0	0	0	0	0	0
Vmn2r91	0	0	0	0	0	0		0	0	0	0	0	0	0	0	0	0	0	0
Vmn2r90	0	0	0	0	0	0		0	0	0	0	0	0	0	0	0	0	0	0
Vmn2r9	0	0	0	0	0	0		0	0	0	0	0	0	0	0	0	0	0	0
Vmn2r89	0	0	0	0	0	0		0	0	0	0	0	0	0	0	0	0	0	0
Vmn2r88	0	0	0	0	0	0		0	0	0	0	0	0	0	0	0	0	0	0
Vmn2r87	3	0.0798333233042322	2	0.0540645357560144	1	0.0279880795568451		2	0.0556846181895721	0	0	0	0	0	0	0	0	0	0
Vmn2r86	0	0	0	0	0	0		0	0	0	0	1	0.0258877960224288	0	0	0	0	0	0
Vmn2r85	0	0	0	0	0	0		0	0	0	0	0	0	0	0	0	0	0	0
Vmn2r84	0	0	0	0	0	0		0	0	0	0	0	0	0	0	0	0	0	0
Vmn2r83	0	0	1	0.0265322490502059	1	0.0274703809754468		0	0	1	0.0210657151686744	0	0	0	0	0	0	0	0
Vmn2r82	1	0.0260887188165101	2	0.0530032226984483	0	0		0	0	0	0	0	0	0	0	0	0	0	0
Vmn2r81	0	0	0	0	0	0		0	0	0	0	0	0	0	0	0	0	0	0
Vmn2r80	0	0	0	0	0	0		0	0	0	0	0	0	0	0	0	0	0	0
Vmn2r8	0	0	0	0	0	0		0	0	0	0	0	0	0	0	0	0	0	0
Vmn2r79	0	0	0	0	0	0		2	0.055488545590313	0	0	0	0	5	0.12706948851978	3	0.0683562010773951	6	0.120589906935526
Vmn2r78	0	0	2	0.0537479986614242	1	0.0278242149224373		0	0	0	0	0	0	0	0	0	0	0	0
Vmn2r77	0	0	0	0	0	0		0	0	0	0	0	0	0	0	0	0	0	0
Vmn2r76	0	0	0	0	0	0		0	0	0	0	0	0	0	0	0	0	0	0
Vmn2r75	0	0	0	0	0	0		0	0	0	0	0	0	0	0	0	0	0	0
Vmn2r74	0	0	0	0	0	0		0	0	0	0	0	0	0	0	0	0	0	0
Vmn2r73	0	0	0	0	0	0		0	0	0	0	0	0	0	0	0	0	0	0
Vmn2r72	0	0	0	0	0	0		0	0	0	0	0	0	0	0	0	0	0	0
Vmn2r71	0	0	0	0	0	0		0	0	0	0	0	0	0	0	0	0	0	0
Vmn2r70	0	0	0	0	0	0		0	0	0	0	0	0	0	0	0	0	0	0
Vmn2r7	0	0	0	0	0	0		0	0	0	0	0	0	0	0	0	0	0	0
Vmn2r69	0	0	0	0	0	0		0	0	0	0	0	0	0	0	0	0	0	0
Vmn2r68	0	0	0	0	0	0		0	0	0	0	0	0	0	0	0	0	0	0
Vmn2r67	0	0	0	0	0	0		0	0	0	0	0	0	0	0	0	0	0	0
Vmn2r66	0	0	0	0	0	0		0	0	0	0	0	0	0	0	0	0	0	0
Vmn2r65	0	0	0	0	0	0		0	0	0	0	0	0	0	0	0	0	0	0
Vmn2r63	0	0	0	0	0	0		0	0	0	0	0	0	0	0	0	0	0	0
Vmn2r62	0	0	0	0	0	0		0	0	0	0	0	0	0	0	0	0	0	0
Vmn2r61	0	0	0	0	0	0		0	0	0	0	0	0	0	0	0	0	0	0
Vmn2r60	0	0	0	0	0	0		0	0	0	0	0	0	0	0	0	0	0	0
Vmn2r6	0	0	0	0	0	0		0	0	0	0	0	0	0	0	0	0	0	0
Vmn2r59	0	0	0	0	0	0		0	0	0	0	0	0	0	0	0	0	0	0
Vmn2r58	0	0	0	0	0	0		0	0	0	0	0	0	0	0	0	0	0	0
Vmn2r57	0	0	1	0.0265629576717918	0	0		2	0.0547178713460032	0	0	0	0	0	0	0	0	0	0
Vmn2r56	0	0	0	0	0	0		0	0	0	0	0	0	0	0	0	0	0	0
Vmn2r55	0	0	0	0	0	0		0	0	0	0	0	0	0	0	0	0	0	0
Vmn2r54	0	0	0	0	0	0		0	0	0	0	0	0	0	0	0	0	0	0
Vmn2r53	0	0	0	0	0	0		0	0	0	0	0	0	0	0	0	0	0	0
Vmn2r52	0	0	0	0	0	0		0	0	0	0	0	0	0	0	0	0	0	0
Vmn2r51	0	0	0	0	0	0		0	0	0	0	0	0	0	0	0	0	0	0
Vmn2r50	0	0	0	0	0	0		0	0	0	0	0	0	0	0	0	0	0	0
Vmn2r5	0	0	0	0	0	0		0	0	0	0	0	0	0	0	0	0	0	0
Vmn2r49	0	0	0	0	0	0		0	0	0	0	0	0	0	0	0	0	0	0
Vmn2r48	0	0	0	0	0	0		0	0	0	0	0	0	0	0	0	0	0	0
Vmn2r47	0	0	0	0	0	0		0	0	0	0	0	0	0	0	0	0	0	0
Vmn2r46	0	0	0	0	0	0		0	0	0	0	0	0	0	0	0	0	0	0
Vmn2r45	0	0	0	0	0	0		0	0	0	0	0	0	0	0	0	0	0	0
Vmn2r44	0	0	0	0	0	0		0	0	0	0	0	0	0	0	0	0	0	0
Vmn2r43	2	0.0467921929480795	1	0.0237663742786622	0	0		0	0	0	0	0	0	0	0	0	0	0	0
Vmn2r42	0	0	0	0	0	0		0	0	0	0	0	0	0	0	1	0.0158561076280808	0	0
Vmn2r41	0	0	0	0	0	0		0	0	0	0	0	0	0	0	0	0	0	0
Vmn2r40	0	0	0	0	0	0		0	0	0	0	0	0	0	0	0	0	0	0
Vmn2r4	0	0	0	0	0	0		0	0	0	0	0	0	0	0	0	0	0	0
Vmn2r39	0	0	0	0	0	0		0	0	0	0	0	0	0	0	0	0	1	0.0198651586831144
Vmn2r38	0	0	0	0	0	0		0	0	0	0	0	0	0	0	0	0	0	0
Vmn2r37	0	0	0	0	0	0		0	0	0	0	0	0	0	0	0	0	0	0
Vmn2r36	0	0	0	0	0	0		0	0	0	0	0	0	0	0	0	0	0	0
Vmn2r35	0	0	0	0	0	0		0	0	0	0	0	0	0	0	0	0	0	0
Vmn2r34	0	0	0	0	0	0		0	0	0	0	0	0	0	0	0	0	0	0
Vmn2r33	0	0	0	0	0	0		0	0	0	0	0	0	0	0	0	0	0	0
Vmn2r32	0	0	0	0	0	0		0	0	0	0	0	0	0	0	0	0	0	0
Vmn2r31	0	0	0	0	0	0		0	0	0	0	0	0	0	0	0	0	0	0
Vmn2r30	0	0	0	0	1	0.0193290777199795		2	0.0384568119655207	0	0	0	0	0	0	0	0	0	0
Vmn2r3	0	0	0	0	1	0.0200240557953046		0	0	2	0.0307109723947809	0	0	1	0.0182466074526156	0	0	2	0.0288602810980527
Vmn2r29	5	0.0890416335855138	1	0.0180901698069586	2	0.0374596104210638		0	0	4	0.0574519504600211	5	0.0866214089189781	1	0.0170672418631927	3	0.045906056214877	3	0.0404923544570682
Vmn2r28	0	0	0	0	0	0		0	0	0	0	0	0	0	0	0	0	0	0
Vmn2r27	0	0	0	0	0	0		0	0	0	0	0	0	0	0	0	0	0	0
Vmn2r26	0	0	0	0	0	0		0	0	0	0	0	0	0	0	0	0	0	0
Vmn2r25	0	0	0	0	0	0		0	0	0	0	0	0	0	0	0	0	0	0
Vmn2r24	0	0	0	0	0	0		0	0	0	0	0	0	0	0	0	0	0	0
Vmn2r23	0	0	0	0	0	0		0	0	0	0	0	0	0	0	0	0	0	0
Vmn2r22	0	0	0	0	0	0		0	0	0	0	0	0	0	0	0	0	0	0
Vmn2r21	0	0	0	0	0	0		0	0	0	0	0	0	0	0	0	0	0	0
Vmn2r20	0	0	0	0	0	0		0	0	0	0	0	0	0	0	0	0	0	0
Vmn2r2	0	0	0	0	0	0		0	0	0	0	0	0	0	0	0	0	0	0
Vmn2r19	0	0	0	0	0	0		0	0	0	0	0	0	0	0	0	0	0	0
Vmn2r18	0	0	0	0	1	0.0275021753978721		1	0.0273589356730016	0	0	1	0.0254383551192616	4	0.100243707610049	1	0.0224689364652549	2	0.0396383490389922
Vmn2r17	0	0	0	0	0	0		0	0	0	0	0	0	0	0	0	0	0	0
Vmn2r16	0	0	0	0	0	0		0	0	0	0	0	0	0	0	0	0	0	0
Vmn2r15	0	0	0	0	0	0		0	0	0	0	0	0	0	0	0	0	0	0
Vmn2r14	0	0	0	0	0	0		0	0	0	0	0	0	0	0	0	0	0	0
Vmn2r130	0	0	0	0	0	0		0	0	0	0	0	0	0	0	0	0	0	0
Vmn2r13	14	0.371825580248473	10	0.269793049707227	12	0.335198927733312		7	0.194514313813064	9	0.192785963073821	3	0.0775112262568098	6	0.1527223883965	7	0.159747799069586	6	0.120778919328841
Vmn2r129	0	0	0	0	0	0		0	0	0	0	0	0	0	0	0	0	0	0
Vmn2r124	0	0	0	0	0	0		0	0	0	0	0	0	0	0	0	0	0	0
Vmn2r122	0	0	0	0	0	0		0	0	0	0	0	0	0	0	0	0	0	0
Vmn2r121	0	0	0	0	0	0		0	0	0	0	0	0	0	0	0	0	0	0
Vmn2r120	0	0	0	0	0	0		0	0	0	0	0	0	0	0	0	0	0	0
Vmn2r12	0	0	0	0	0	0		0	0	0	0	0	0	0	0	0	0	0	0
Vmn2r118	0	0	0	0	0	0		0	0	0	0	0	0	0	0	0	0	0	0
Vmn2r117	0	0	0	0	0	0		0	0	0	0	0	0	0	0	0	0	0	0
Vmn2r116	0	0	0	0	0	0		0	0	0	0	0	0	0	0	0	0	0	0
Vmn2r115	0	0	0	0	0	0		0	0	0	0	0	0	0	0	0	0	0	0
Vmn2r114	0	0	0	0	0	0		0	0	0	0	0	0	0	0	0	0	0	0
Vmn2r113	0	0	0	0	0	0		0	0	0	0	0	0	0	0	0	0	0	0
Vmn2r112	0	0	0	0	0	0		0	0	0	0	0	0	0	0	0	0	0	0
Vmn2r111	0	0	0	0	0	0		0	0	0	0	0	0	0	0	0	0	0	0
Vmn2r110	0	0	0	0	0	0		0	0	0	0	0	0	0	0	0	0	0	0
Vmn2r11	0	0	0	0	0	0		0	0	0	0	0	0	0	0	0	0	0	0
Vmn2r109	0	0	0	0	0	0		0	0	0	0	0	0	0	0	0	0	0	0
Vmn2r108	0	0	0	0	0	0		0	0	0	0	0	0	0	0	0	0	0	0
Vmn2r107	0	0	0	0	0	0		0	0	0	0	0	0	0	0	0	0	0	0
Vmn2r106	0	0	0	0	0	0		0	0	0	0	0	0	0	0	0	0	0	0
Vmn2r105	0	0	0	0	0	0		0	0	0	0	0	0	0	0	0	0	0	0
Vmn2r104	0	0	0	0	0	0		0	0	0	0	0	0	0	0	0	0	0	0
Vmn2r103	0	0	0	0	0	0		0	0	0	0	0	0	0	0	0	0	0	0
Vmn2r102	0	0	0	0	0	0		0	0	0	0	0	0	0	0	0	0	0	0
Vmn2r101	0	0	0	0	0	0		0	0	0	0	0	0	0	0	0	0	0	0
Vmn2r100	0	0	0	0	0	0		0	0	0	0	0	0	0	0	0	0	0	0
Vmn2r10	0	0	0	0	0	0		0	0	0	0	0	0	0	0	0	0	0	0
Vmn2r1	0	0	0	0	0	0		0	0	1	0.00312160409220592	0	0	0	0	0	0	0	0
Vmn1r-ps103	0	0	0	0	0	0		0	0	0	0	0	0	0	0	0	0	0	0
Vmn1r95	0	0	0	0	0	0		0	0	0	0	0	0	0	0	0	0	0	0
Vmn1r94	0	0	0	0	0	0		0	0	0	0	0	0	0	0	0	0	0	0
Vmn1r93	0	0	0	0	0	0		0	0	0	0	0	0	0	0	0	0	0	0
Vmn1r91	0	0	0	0	0	0		0	0	0	0	0	0	0	0	0	0	0	0
Vmn1r90	0	0	0	0	0	0		0	0	0	0	0	0	0	0	0	0	0	0
Vmn1r9	0	0	0	0	0	0		0	0	0	0	0	0	0	0	0	0	0	0
Vmn1r89	0	0	0	0	0	0		0	0	0	0	0	0	0	0	0	0	0	0
Vmn1r88	0	0	0	0	0	0		0	0	0	0	0	0	0	0	0	0	0	0
Vmn1r87	0	0	0	0	0	0		0	0	0	0	0	0	0	0	0	0	0	0
Vmn1r86	0	0	0	0	0	0		0	0	0	0	0	0	0	0	0	0	0	0
Vmn1r85	0	0	0	0	0	0		0	0	0	0	0	0	0	0	0	0	0	0
Vmn1r84	0	0	0	0	0	0		0	0	0	0	0	0	0	0	0	0	0	0
Vmn1r83	0	0	0	0	0	0		0	0	0	0	0	0	0	0	0	0	0	0
Vmn1r82	0	0	0	0	0	0		0	0	0	0	0	0	0	0	0	0	0	0
Vmn1r81	0	0	0	0	0	0		0	0	0	0	0	0	0	0	0	0	0	0
Vmn1r80	0	0	0	0	0	0		0	0	0	0	0	0	0	0	0	0	0	0
Vmn1r8	0	0	0	0	0	0		0	0	0	0	0	0	0	0	0	0	0	0
Vmn1r79	0	0	0	0	0	0		0	0	0	0	0	0	0	0	0	0	0	0
Vmn1r78	0	0	0	0	0	0		0	0	0	0	0	0	0	0	0	0	0	0
Vmn1r77	0	0	0	0	0	0		0	0	0	0	0	0	0	0	0	0	0	0
Vmn1r76	0	0	0	0	0	0		0	0	0	0	0	0	0	0	0	0	0	0
Vmn1r75	0	0	0	0	0	0		0	0	0	0	0	0	0	0	0	0	0	0
Vmn1r74	0	0	0	0	0	0		0	0	0	0	0	0	0	0	0	0	0	0
Vmn1r73	0	0	0	0	0	0		0	0	0	0	0	0	0	0	0	0	0	0
Vmn1r72	0	0	0	0	0	0		0	0	0	0	0	0	0	0	0	0	0	0
Vmn1r71	0	0	0	0	0	0		0	0	0	0	0	0	0	0	0	0	0	0
Vmn1r70	0	0	0	0	0	0		0	0	0	0	0	0	0	0	0	0	0	0
Vmn1r7	0	0	0	0	0	0		0	0	0	0	0	0	0	0	0	0	0	0
Vmn1r69	0	0	0	0	0	0		0	0	0	0	0	0	0	0	0	0	0	0
Vmn1r68	0	0	0	0	0	0		0	0	0	0	0	0	0	0	0	0	0	0
Vmn1r67	0	0	0	0	0	0		0	0	0	0	0	0	0	0	0	0	0	0
Vmn1r66	0	0	0	0	0	0		0	0	0	0	0	0	0	0	0	0	0	0
Vmn1r65	0	0	0	0	0	0		0	0	0	0	0	0	0	0	0	0	0	0
Vmn1r64	0	0	0	0	0	0		0	0	0	0	0	0	0	0	0	0	0	0
Vmn1r63	0	0	0	0	0	0		0	0	0	0	0	0	0	0	0	0	0	0
Vmn1r62	0	0	0	0	0	0		0	0	0	0	0	0	0	0	0	0	0	0
Vmn1r61	0	0	0	0	0	0		0	0	0	0	0	0	0	0	0	0	0	0
Vmn1r60	0	0	0	0	0	0		0	0	0	0	0	0	0	0	0	0	0	0
Vmn1r6	0	0	0	0	0	0		0	0	0	0	0	0	0	0	0	0	0	0
Vmn1r59	0	0	0	0	0	0		0	0	0	0	0	0	0	0	0	0	0	0
Vmn1r58	0	0	0	0	0	0		0	0	0	0	0	0	0	0	0	0	0	0
Vmn1r57	0	0	0	0	0	0		0	0	0	0	0	0	0	0	0	0	0	0
Vmn1r56	0	0	0	0	0	0		0	0	0	0	0	0	0	0	0	0	0	0
Vmn1r55	0	0	0	0	0	0		0	0	0	0	0	0	0	0	0	0	0	0
Vmn1r54	0	0	0	0	0	0		0	0	0	0	0	0	0	0	0	0	0	0
Vmn1r53	0	0	0	0	0	0		0	0	0	0	0	0	0	0	0	0	0	0
Vmn1r52	0	0	0	0	0	0		0	0	0	0	0	0	0	0	0	0	0	0
Vmn1r51	0	0	0	0	0	0		0	0	0	0	0	0	0	0	0	0	0	0
Vmn1r50	0	0	0	0	0	0		0	0	0	0	0	0	0	0	0	0	0	0
Vmn1r5	0	0	0	0	0	0		0	0	0	0	0	0	0	0	0	0	0	0
Vmn1r49	0	0	0	0	0	0		0	0	0	0	0	0	0	0	0	0	0	0
Vmn1r48	0	0	0	0	0	0		0	0	0	0	0	0	0	0	0	0	0	0
Vmn1r47	0	0	0	0	0	0		0	0	0	0	0	0	0	0	0	0	0	0
Vmn1r46	0	0	0	0	0	0		0	0	0	0	0	0	0	0	0	0	0	0
Vmn1r45	0	0	0	0	0	0		0	0	0	0	0	0	0	0	0	0	0	0
Vmn1r44	0	0	0	0	0	0		0	0	0	0	0	0	0	0	0	0	0	0
Vmn1r43	0	0	0	0	0	0		1	0.0663371012763518	0	0	0	0	0	0	0	0	0	0
Vmn1r42	0	0	0	0	0	0		0	0	1	0.0497864579806103	3	0.180153596910181	0	0	0	0	0	0
Vmn1r41	0	0	0	0	0	0		0	0	0	0	0	0	0	0	0	0	0	0
Vmn1r40	0	0	0	0	0	0		0	0	0	0	0	0	0	0	0	0	0	0
Vmn1r4	1	0.0332573559790447	1	0.033783702789639	1	0.0349782328907185		0	0	0	0	2	0.0647067875065026	1	0.031873367287199	0	0	0	0
Vmn1r39	0	0	0	0	0	0		0	0	0	0	0	0	0	0	0	0	0	0
Vmn1r38	0	0	0	0	0	0		0	0	0	0	0	0	0	0	0	0	0	0
Vmn1r37	0	0	0	0	0	0		0	0	0	0	0	0	0	0	0	0	0	0
Vmn1r36	0	0	0	0	0	0		0	0	0	0	0	0	0	0	0	0	0	0
Vmn1r35	0	0	0	0	0	0		0	0	0	0	0	0	0	0	0	0	0	0
Vmn1r34	0	0	0	0	0	0		0	0	0	0	0	0	0	0	0	0	0	0
Vmn1r33	0	0	0	0	0	0		0	0	0	0	0	0	0	0	0	0	0	0
Vmn1r32	0	0	2	0.0563891779568258	1	0.0291914982110092		2	0.05807891995448	0	0	3	0.0810027229350444	0	0	0	0	1	0.0210365685317502
Vmn1r31	0	0	0	0	0	0		0	0	0	0	0	0	0	0	0	0	0	0
Vmn1r30	0	0	0	0	0	0		0	0	0	0	0	0	0	0	0	0	0	0
Vmn1r3	0	0	0	0	0	0		0	0	0	0	0	0	0	0	0	0	0	0
Vmn1r29	0	0	0	0	0	0		0	0	0	0	0	0	0	0	0	0	0	0
Vmn1r28	0	0	0	0	0	0		0	0	0	0	0	0	0	0	0	0	0	0
Vmn1r27	0	0	0	0	0	0		0	0	0	0	0	0	0	0	0	0	0	0
Vmn1r260	0	0	0	0	0	0		0	0	0	0	0	0	0	0	0	0	0	0
Vmn1r26	0	0	0	0	0	0		0	0	0	0	0	0	0	0	0	0	0	0
Vmn1r259	0	0	0	0	0	0		0	0	0	0	0	0	0	0	0	0	0	0
Vmn1r258	0	0	0	0	0	0		0	0	0	0	0	0	0	0	0	0	0	0
Vmn1r257	0	0	0	0	0	0		0	0	0	0	0	0	0	0	0	0	0	0
Vmn1r256	0	0	0	0	0	0		0	0	0	0	0	0	0	0	0	0	0	0
Vmn1r255	0	0	0	0	0	0		0	0	0	0	0	0	0	0	0	0	0	0
Vmn1r254	0	0	0	0	0	0		0	0	0	0	0	0	0	0	0	0	0	0
Vmn1r253	0	0	0	0	0	0		0	0	0	0	0	0	0	0	0	0	0	0
Vmn1r252	0	0	0	0	0	0		0	0	0	0	0	0	0	0	0	0	0	0
Vmn1r251	0	0	0	0	0	0		0	0	0	0	0	0	0	0	0	0	0	0
Vmn1r250	0	0	0	0	0	0		0	0	0	0	0	0	0	0	0	0	0	0
Vmn1r25	0	0	0	0	0	0		0	0	0	0	0	0	0	0	0	0	0	0
Vmn1r249	0	0	0	0	0	0		0	0	0	0	0	0	0	0	0	0	0	0
Vmn1r248	0	0	0	0	0	0		0	0	0	0	0	0	0	0	0	0	0	0
Vmn1r247	0	0	0	0	0	0		0	0	0	0	0	0	0	0	0	0	0	0
Vmn1r246	0	0	0	0	0	0		0	0	0	0	0	0	0	0	0	0	0	0
Vmn1r245	0	0	0	0	0	0		0	0	0	0	0	0	0	0	0	0	0	0
Vmn1r244	0	0	0	0	0	0		0	0	0	0	0	0	0	0	0	0	0	0
Vmn1r243	0	0	0	0	0	0		0	0	0	0	0	0	0	0	0	0	0	0
Vmn1r242	0	0	0	0	0	0		0	0	0	0	0	0	0	0	0	0	0	0
Vmn1r241	0	0	0	0	0	0		0	0	0	0	0	0	0	0	0	0	0	0
Vmn1r240	0	0	0	0	0	0		0	0	0	0	0	0	0	0	0	0	0	0
Vmn1r24	0	0	0	0	0	0		0	0	0	0	0	0	0	0	0	0	0	0
Vmn1r238	0	0	0	0	0	0		0	0	0	0	0	0	0	0	0	0	0	0
Vmn1r237	0	0	0	0	0	0		0	0	0	0	0	0	0	0	0	0	0	0
Vmn1r236	0	0	0	0	0	0		0	0	0	0	0	0	0	0	0	0	0	0
Vmn1r235	0	0	0	0	0	0		0	0	0	0	0	0	0	0	0	0	0	0
Vmn1r234	0	0	0	0	0	0		0	0	0	0	0	0	0	0	0	0	0	0
Vmn1r233	0	0	0	0	0	0		0	0	0	0	0	0	0	0	0	0	0	0
Vmn1r232	0	0	0	0	0	0		0	0	0	0	0	0	1	0.0560465250485863	0	0	0	0
Vmn1r231	0	0	0	0	0	0		0	0	0	0	0	0	0	0	0	0	0	0
Vmn1r230	0	0	0	0	0	0		0	0	0	0	0	0	0	0	0	0	0	0
Vmn1r23	0	0	0	0	0	0		0	0	0	0	0	0	0	0	0	0	0	0
Vmn1r229	0	0	0	0	0	0		0	0	0	0	0	0	0	0	0	0	0	0
Vmn1r228	0	0	0	0	0	0		0	0	0	0	0	0	0	0	0	0	0	0
Vmn1r227	0	0	0	0	0	0		0	0	0	0	0	0	0	0	0	0	0	0
Vmn1r226	0	0	0	0	0	0		0	0	0	0	0	0	0	0	0	0	0	0
Vmn1r225	0	0	0	0	0	0		0	0	0	0	0	0	0	0	0	0	0	0
Vmn1r224	0	0	0	0	0	0		0	0	0	0	0	0	0	0	0	0	0	0
Vmn1r223	0	0	0	0	0	0		0	0	0	0	0	0	0	0	3	0.160882550602046	0	0
Vmn1r222	0	0	0	0	0	0		0	0	0	0	0	0	0	0	0	0	0	0
Vmn1r221	0	0	0	0	0	0		0	0	0	0	0	0	0	0	0	0	1	0.0547085200793758
Vmn1r220	0	0	0	0	0	0		0	0	0	0	0	0	0	0	0	0	0	0
Vmn1r22	0	0	0	0	0	0		0	0	0	0	0	0	0	0	0	0	0	0
Vmn1r219	0	0	0	0	0	0		0	0	0	0	0	0	0	0	0	0	0	0
Vmn1r218	0	0	0	0	0	0		0	0	0	0	0	0	0	0	0	0	0	0
Vmn1r217	0	0	0	0	0	0		0	0	0	0	0	0	0	0	0	0	0	0
Vmn1r216	0	0	0	0	0	0		0	0	0	0	0	0	0	0	0	0	0	0
Vmn1r215	0	0	0	0	0	0		0	0	0	0	0	0	0	0	0	0	0	0
Vmn1r214	0	0	0	0	0	0		0	0	0	0	0	0	0	0	0	0	0	0
Vmn1r213	0	0	0	0	0	0		0	0	0	0	0	0	0	0	0	0	0	0
Vmn1r212	0	0	0	0	0	0		0	0	0	0	0	0	0	0	0	0	0	0
Vmn1r211	0	0	0	0	0	0		0	0	0	0	0	0	0	0	0	0	0	0
Vmn1r210	6	0.441553690457936	4	0.299027953464861	3	0.232200777300601		6	0.461982809540196	12	0.712254473781239	4	0.286367932547779	3	0.211589324206226	1	0.0632350524624763	6	0.334666451821068
Vmn1r21	0	0	0	0	0	0		0	0	0	0	0	0	0	0	0	0	0	0
Vmn1r209	0	0	0	0	0	0		0	0	0	0	0	0	0	0	0	0	0	0
Vmn1r208	0	0	0	0	0	0		0	0	0	0	0	0	0	0	0	0	0	0
Vmn1r207	0	0	0	0	0	0		0	0	0	0	0	0	0	0	0	0	0	0
Vmn1r206	0	0	0	0	0	0		0	0	0	0	0	0	0	0	0	0	0	0
Vmn1r205	0	0	0	0	0	0		0	0	0	0	0	0	0	0	0	0	0	0
Vmn1r204	0	0	0	0	0	0		0	0	0	0	0	0	0	0	0	0	0	0
Vmn1r203	0	0	0	0	0	0		0	0	0	0	0	0	0	0	0	0	0	0
Vmn1r202	0	0	0	0	0	0		0	0	0	0	0	0	0	0	0	0	0	0
Vmn1r201	0	0	0	0	0	0		0	0	0	0	0	0	0	0	0	0	0	0
Vmn1r200	0	0	0	0	0	0		0	0	0	0	0	0	0	0	0	0	0	0
Vmn1r20	0	0	0	0	0	0		0	0	0	0	0	0	0	0	0	0	0	0
Vmn1r2	5	0.367961408714946	3	0.224270965098646	4	0.309601036400801		1	0.076997134923366	8	0.474836315854159	3	0.214775949410834	0	0	0	0	0	0
Vmn1r199	0	0	0	0	0	0		0	0	0	0	0	0	0	0	0	0	0	0
Vmn1r198	0	0	0	0	0	0		0	0	0	0	0	0	0	0	0	0	0	0
Vmn1r197	0	0	0	0	0	0		0	0	0	0	0	0	0	0	0	0	0	0
Vmn1r196	0	0	0	0	0	0		0	0	0	0	0	0	0	0	0	0	0	0
Vmn1r195	0	0	0	0	0	0		0	0	0	0	0	0	0	0	0	0	0	0
Vmn1r194	0	0	0	0	0	0		0	0	0	0	0	0	0	0	0	0	0	0
Vmn1r193	0	0	0	0	0	0		0	0	0	0	0	0	0	0	0	0	0	0
Vmn1r192	0	0	0	0	0	0		0	0	0	0	0	0	0	0	0	0	0	0
Vmn1r191	0	0	0	0	0	0		0	0	0	0	0	0	0	0	0	0	0	0
Vmn1r19	0	0	0	0	0	0		0	0	0	0	0	0	0	0	0	0	0	0
Vmn1r189	0	0	0	0	0	0		0	0	0	0	0	0	0	0	0	0	0	0
Vmn1r188	0	0	0	0	0	0		0	0	0	0	0	0	0	0	0	0	0	0
Vmn1r187	0	0	0	0	0	0		0	0	0	0	0	0	0	0	0	0	0	0
Vmn1r186	0	0	0	0	0	0		0	0	0	0	0	0	0	0	0	0	0	0
Vmn1r185	0	0	0	0	0	0		0	0	0	0	0	0	0	0	0	0	0	0
Vmn1r184	0	0	0	0	0	0		0	0	0	0	0	0	0	0	0	0	0	0
Vmn1r183	0	0	0	0	0	0		0	0	0	0	0	0	0	0	1	0.0634417029607196	0	0
Vmn1r181	0	0	0	0	0	0		0	0	0	0	0	0	0	0	0	0	0	0
Vmn1r180	0	0	0	0	0	0		0	0	0	0	0	0	0	0	0	0	0	0
Vmn1r18	0	0	0	0	0	0		0	0	0	0	0	0	0	0	0	0	0	0
Vmn1r179	0	0	0	0	0	0		0	0	0	0	0	0	0	0	0	0	0	0
Vmn1r178	0	0	0	0	0	0		0	0	0	0	0	0	0	0	0	0	0	0
Vmn1r177	0	0	0	0	0	0		0	0	0	0	0	0	0	0	0	0	0	0
Vmn1r176	0	0	0	0	0	0		0	0	0	0	0	0	0	0	0	0	0	0
Vmn1r175	0	0	0	0	0	0		0	0	0	0	0	0	0	0	0	0	0	0
Vmn1r174	0	0	0	0	0	0		0	0	0	0	0	0	0	0	0	0	0	0
Vmn1r173	0	0	0	0	0	0		0	0	0	0	0	0	0	0	0	0	0	0
Vmn1r172	0	0	0	0	0	0		0	0	0	0	0	0	0	0	0	0	0	0
Vmn1r171	0	0	0	0	0	0		0	0	0	0	0	0	0	0	0	0	0	0
Vmn1r170	0	0	0	0	0	0		0	0	0	0	0	0	0	0	0	0	0	0
Vmn1r17	0	0	0	0	0	0		0	0	0	0	0	0	0	0	0	0	0	0
Vmn1r169	0	0	0	0	0	0		0	0	0	0	0	0	0	0	0	0	0	0
Vmn1r168	0	0	0	0	0	0		0	0	0	0	0	0	0	0	0	0	0	0
Vmn1r167	0	0	0	0	0	0		0	0	0	0	0	0	0	0	0	0	0	0
Vmn1r166	0	0	0	0	0	0		0	0	0	0	0	0	0	0	0	0	0	0
Vmn1r165	0	0	0	0	0	0		0	0	0	0	0	0	0	0	0	0	0	0
Vmn1r163	0	0	0	0	0	0		0	0	0	0	0	0	0	0	0	0	0	0
Vmn1r160	0	0	0	0	0	0		0	0	0	0	0	0	0	0	0	0	0	0
Vmn1r16	0	0	0	0	0	0		0	0	0	0	0	0	0	0	0	0	0	0
Vmn1r159	0	0	0	0	0	0		0	0	0	0	0	0	0	0	0	0	0	0
Vmn1r158	0	0	0	0	0	0		0	0	0	0	0	0	0	0	0	0	0	0
Vmn1r157	0	0	0	0	0	0		0	0	0	0	0	0	0	0	0	0	0	0
Vmn1r155	0	0	0	0	0	0		0	0	0	0	0	0	0	0	0	0	0	0
Vmn1r152	0	0	0	0	0	0		0	0	0	0	0	0	0	0	0	0	0	0
Vmn1r151	0	0	0	0	0	0		0	0	0	0	0	0	0	0	0	0	0	0
Vmn1r15	0	0	0	0	0	0		0	0	0	0	0	0	0	0	0	0	0	0
Vmn1r149	0	0	0	0	0	0		0	0	0	0	0	0	0	0	0	0	0	0
Vmn1r148	0	0	0	0	0	0		0	0	0	0	0	0	0	0	0	0	0	0
Vmn1r143	0	0	0	0	0	0		0	0	0	0	0	0	0	0	0	0	0	0
Vmn1r142	0	0	0	0	0	0		0	0	0	0	0	0	0	0	0	0	0	0
Vmn1r14	0	0	0	0	0	0		0	0	0	0	0	0	0	0	0	0	0	0
Vmn1r139	0	0	0	0	0	0		0	0	0	0	0	0	0	0	0	0	0	0
Vmn1r138	0	0	0	0	0	0		0	0	0	0	0	0	0	0	0	0	0	0
Vmn1r137	0	0	0	0	0	0		0	0	0	0	0	0	0	0	0	0	0	0
Vmn1r135	0	0	0	0	0	0		0	0	0	0	0	0	0	0	0	0	0	0
Vmn1r132	0	0	0	0	0	0		0	0	0	0	0	0	0	0	0	0	0	0
Vmn1r131	0	0	0	0	0	0		0	0	0	0	0	0	0	0	0	0	0	0
Vmn1r130	0	0	0	0	0	0		0	0	0	0	0	0	0	0	0	0	0	0
Vmn1r13	0	0	0	0	0	0		0	0	0	0	0	0	0	0	0	0	0	0
Vmn1r129	0	0	0	0	0	0		0	0	0	0	0	0	0	0	0	0	0	0
Vmn1r128	0	0	0	0	0	0		0	0	0	0	0	0	0	0	0	0	0	0
Vmn1r127	0	0	0	0	0	0		0	0	0	0	0	0	0	0	0	0	0	0
Vmn1r126	0	0	0	0	0	0		0	0	0	0	0	0	0	0	0	0	0	0
Vmn1r125	0	0	0	0	0	0		0	0	0	0	0	0	0	0	0	0	0	0
Vmn1r124	0	0	0	0	0	0		0	0	0	0	0	0	0	0	0	0	0	0
Vmn1r123	0	0	0	0	0	0		0	0	0	0	0	0	1	0.0703007819602938	0	0	0	0
Vmn1r122	0	0	0	0	0	0		0	0	0	0	0	0	0	0	0	0	0	0
Vmn1r121	0	0	0	0	0	0		0	0	0	0	0	0	0	0	0	0	0	0
Vmn1r120	0	0	0	0	0	0		0	0	0	0	0	0	0	0	0	0	0	0
Vmn1r12	0	0	0	0	0	0		0	0	0	0	0	0	0	0	0	0	0	0
Vmn1r119	0	0	0	0	0	0		0	0	0	0	0	0	0	0	0	0	0	0
Vmn1r118	0	0	0	0	0	0		0	0	0	0	0	0	0	0	0	0	0	0
Vmn1r117	0	0	0	0	0	0		0	0	0	0	0	0	0	0	0	0	0	0
Vmn1r116	0	0	0	0	0	0		0	0	0	0	0	0	0	0	0	0	0	0
Vmn1r115	0	0	0	0	0	0		0	0	0	0	0	0	0	0	0	0	0	0
Vmn1r114	0	0	0	0	0	0		0	0	0	0	0	0	0	0	0	0	0	0
Vmn1r113	0	0	0	0	0	0		0	0	0	0	0	0	2	0.140601563920588	0	0	0	0
Vmn1r112	0	0	0	0	0	0		0	0	0	0	0	0	0	0	0	0	0	0
Vmn1r111	0	0	0	0	0	0		0	0	0	0	0	0	0	0	0	0	0	0
Vmn1r11	0	0	0	0	0	0		0	0	0	0	0	0	0	0	0	0	0	0
Vmn1r107	0	0	0	0	0	0		0	0	0	0	0	0	0	0	0	0	0	0
Vmn1r104	0	0	0	0	0	0		0	0	0	0	0	0	0	0	0	0	0	0
Vmn1r103	0	0	0	0	0	0		0	0	0	0	0	0	0	0	0	0	0	0
Vmn1r101	0	0	0	0	0	0		0	0	0	0	0	0	0	0	0	0	0	0
Vmn1r100	0	0	0	0	0	0		0	0	0	0	0	0	0	0	0	0	0	0
Vmn1r10	0	0	0	0	0	0		0	0	0	0	0	0	0	0	0	0	0	0
Vmn1r1	0	0	0	0	0	0		0	0	0	0	0	0	0	0	0	0	0	0
Vmac	157	4.67540560772892	148	4.47714216617842	139	4.35356053152396		63	1.96291949018386	113	2.71406194529272	65	1.88306417859982	56	1.59826171430292	41	1.04912953252881	55	1.24139785566756
Vma21	820	11.1312563624956	858	11.831427565146	693	9.89404117193673		864	12.2711812802842	957	10.4776513189693	831	10.9739627249837	732	9.52317229980373	921	10.742752680918	1048	10.7825200824257
Vldlr	22	0.117162474477603	30	0.162295559720164	22	0.123224958740336		31	0.172730824168855	39	0.167514394880623	32	0.165786039680367	22	0.112286815093019	22	0.100673264162387	35	0.141274103277181
Vkorc1l1	75	1.03341875612868	96	1.34371089314643	100	1.44918964487262		77	1.1100642035699	121	1.34468982199389	111	1.48788778777658	92	1.21490727238883	112	1.32604637763963	125	1.30543048268281
Vkorc1	162	13.8637823492645	162	14.0831971947173	161	14.4911462369151		136	12.177213550456	192	13.2522499061115	145	12.0716557929587	139	11.400443474561	112	8.23588652980979	167	10.8320797464737
Vit	0	0	0	0	0	0		0	0	0	0	0	0	0	0	0	0	0	0
Virma	1669	15.8991289232543	1684	16.2959097265522	1441	14.4374708738835		1540	15.3489973783847	2051	15.7581171889555	1698	15.7357267132222	1519	13.8680371503952	1458	11.934387445897	1484	10.7146886473828
Vipr2	5	0.0294689093414318	9	0.0538835370928312	8	0.0495900094826326		5	0.0308323309845305	7	0.0332746709599105	13	0.0745365925303165	2	0.0112970300054455	2	0.0101286057944245	7	0.031269487172325
Vipr1	11	0.152093718143253	10	0.140455296379609	9	0.130879385491954		4	0.0578656558665199	10	0.111516790825602	3	0.0403526416579719	1	0.0132513101859061	0	0	0	0
Vipas39	572	12.583348630181	500	11.1735128668102	514	11.8925083597793		433	9.96621824975459	631	11.1956994399124	449	9.60901044941176	313	6.59910086085703	355	6.71048898989579	388	6.46934908716623
Vip	0	0	0	0	0	0		0	0	0	0	0	0	0	0	0	0	0	0
Vinac1	6	0.0372477513199999	7	0.0441434607068136	5	0.0326459235351183		6	0.0389710723197033	6	0.0300415080762283	11	0.0664314326030764	2	0.01189923475569	1	0.00533426298936991	3	0.0141155798739331
Vim	78045	2884.28155287334	76439	2869.63785630363	90564	3520.1268140696		75491	2918.97276238404	100448	2994.02576014041	81053	2914.02843700768	99859	3536.87741878639	120644	3831.1037215974	139679	3912.48193141818
Vill	108	2.09684247505347	105	2.07086065882408	96	1.96030401277665		93	1.88915370884877	103	1.61287587478062	58	1.09547423523613	46	0.855933668416021	41	0.683992786031385	37	0.544468093130265
Vil1	0	0	3	0.0662667817952689	4	0.091479805750766		0	0	0	0	1	0.021153742851821	0	0	2	0.0373689337939946	0	0
Vhl	569	13.9833073441377	542	13.5305812061726	607	15.6890437451739		608	15.6330426572761	740	14.6673288029026	570	13.6271368337208	744	17.5230944029354	963	20.3352510642411	1147	21.3643515252539
Vgll4	607	2.77683209581351	542	2.51871915271491	560	2.69438158973537		451	2.15863775177197	572	2.1104673092245	453	2.0160033788144	452	1.98170767981593	339	1.33255837235299	421	1.45972714965299
Vgll3	726	6.95016734722074	845	8.21740853263634	669	6.73588873507475		439	4.39709104450288	635	4.90291131325154	518	4.82414691115923	228	2.09186530185579	220	1.80970145903205	253	1.83572584600241
Vgll2	4	0.164311494509801	5	0.208639958440256	1	0.0432034173522936		0	0	3	0.0993918742958365	9	0.359652089831597	0	0	0	0	0	0
Vgll1	0	0	0	0	0	0		0	0	0	0	0	0	0	0	0	0	0	0
Vgf	2	0.0307246108274221	4	0.0624217464055162	1	0.0161572163715513		3	0.0482191939694606	6	0.0743411571115731	0	0	10	0.147230105465348	6	0.0792014732338268	22	0.256157889347177
Vezt	1360	6.57245978039206	1382	6.78448053092784	1093	5.55545119600669		1409	7.12430196232213	1781	6.94184031846607	1523	7.16013245507873	1108	5.13179166949684	1087	4.51381949137978	1234	4.51994186363599
Vezf1	2354	15.7705415593931	2179	14.8291721770915	2030	14.303632146042		2221	15.5679347996715	2820	15.2374020987291	2387	15.5569584572308	1950	12.5203072982166	2159	12.4284911024448	2455	12.465804326419
Veph1	1	0.00918781232008853	0	0	0	0		1	0.00961289972406399	2	0.0148205316152122	3	0.0268142401257121	3	0.0264163979387196	1	0.00789473814801961	0	0
Vegfd	263	7.81488086831744	233	7.03302341274496	273	8.53177525047814		281	8.73605239601142	335	8.0284755979868	265	7.66027942319966	111	3.16103875535974	119	3.03835971715692	154	3.46829471924516
Vegfc	464	16.7194152308219	395	14.4583830848949	357	13.5294912234814		340	12.8181195267958	485	14.0950465010178	361	12.6544253829636	415	14.3314927434845	367	11.3630464527827	396	10.8150106009545
Vegfb	750	39.6520035990404	772	41.4610887770979	941	52.3243260156307		796	44.0310698646477	1020	43.4936360998161	833	42.8431110130905	849	43.0181561849325	1152	52.333763480708	1280	51.2911579202834
Vegfa	6102	99.0858541071535	5710	94.187894990171	4386	74.9062795967449		6548	111.248	7393	96.8237349468174	6753	106.676394301871	6408	99.7245729709258	6213	86.6894848716735	6619	81.4630179795543
Vdr	403	6.27348003412336	338	5.34490146174233	390	6.38525472351881		262	4.26723992909464	371	4.65799539505407	209	3.1650595411225	194	2.89431257948425	220	2.94273916627169	244	2.87886938137489
Vdac3	4529	215.71945743984	4913	237.713196218975	4849	242.912200789247		4949	246.630480602681	6606	253.774066675378	5373	248.963662044002	6955	317.485840622116	7241	296.354250671264	8310	299.996841845521
Vdac2	4534	184.902334773958	4651	192.675612161767	4664	200.045859552533		4515	192.646414626268	5989	196.98668130973	4685	185.867132465617	5807	226.961886967103	6734	235.971528678106	7461	230.614483721527
Vdac1	4730	133.914897546131	4749	136.580736703766	5421	161.419986223973		5029	148.967553382944	6481	147.989684845958	5245	144.459254544932	5612	152.274	7012	170.58281412924	8227	176.537881377089
Vcpkmt	372	6.34943309809344	368	6.38056825811751	368	6.60617351204046		379	6.76820521763163	456	6.27738153447389	394	6.54214789444364	389	6.36329183195169	488	7.15710598316672	606	7.83958902413688
Vcpip1	2494	17.3391689162295	2496	17.6277116594594	1492	10.9096494858833		2436	17.7194977987616	2942	16.4966654834437	2738	18.5181414188601	1660	11.0606371322163	2017	12.0493422763654	2060	10.8549470438342
Vcp	9357	191.313226192425	9629	199.990368850981	9910	213.104277175272		9232	197.49061333126	12899	212.709104856138	10341	205.685192913193	11776	230.752487399314	14028	246.450519452209	15677	242.940535643447
Vcl	5408	66.6326271500573	4764	59.6268044833839	4476	58.003002820147		3650	47.0527937856996	4909	48.782601527912	3636	43.5819093040798	2722	32.1424223105308	3418	36.1866122488131	4133	38.5961796701124
Vcan	4355	19.2421988538756	3761	16.8806591668158	2277	10.5813167642395		2802	12.9531968880642	3523	12.5545414099953	3193	13.7245331933455	1668	7.0632213026224	1049	3.98260873536634	1107	3.70717271789237
Vcam1	2189	43.6630717661291	2167	43.9083345144824	1986	41.6637075696677		2177	45.4327735352097	2897	46.6057	2289	44.4167155673425	915	17.4916124532519	976	16.7279975627752	963	14.558729323548
Vbp1	874	37.0008754266997	832	35.7802542094669	662	29.4760104771457		796	35.2578585674443	1153	39.3687427137444	905	37.2718775169014	793	32.1746611913367	985	35.8312873630053	1137	36.4829284841381
Vax2	34	1.81883876124701	17	0.923812286385031	21	1.18152992206549		29	1.62313849776494	33	1.42380624977856	27	1.40511	23	1.1791888068036	27	1.24109396178721	29	1.17582297575492
Vax1	0	0	0	0	0	0		0	0	0	0	0	0	0	0	0	0	0	0
Vav3	372	4.66055431285195	357	4.54341469572024	286	3.7685198980679		303	3.97172855140837	401	4.05191827651511	341	4.15605357041997	314	3.77020104895228	294	3.16495528566997	264	2.50684349234694
Vav2	657	7.22662591785745	572	6.39124935981542	650	7.51958213410173		529	6.08790930036972	712	6.31643264755754	585	6.25976738630945	409	4.31155311835547	496	4.68789089998354	522	4.3518044117278
Vav1	0	0	0	0	0	0		0	0	0	0	0	0	0	0	0	0	0	0
Vat1l	0	0	0	0	0	0		0	0	0	0	0	0	0	0	0	0	0	0
Vat1	14772	366.480188953422	15805	398.313689326105	19387	505.861887315048		14776	383.539751845926	20917	418.535471835764	17112	412.994339758304	20735	493.009708523698	26977	575.082921474409	32413	609.479486966145
Vasp	1458	43.8814567431427	1438	43.9644786315448	1600	50.6469901465608		1370	43.1406194192964	1657	40.2223732857507	1410	41.2833326915932	1573	45.3724743080608	1696	43.8606410778096	1977	45.0981619897484
Vasn	1068	22.6990996883954	891	19.2368789527088	1073	23.9854155695729		720	16.0107683005276	1075	18.4275464651657	820	16.9544	889	18.1083703763988	967	17.6599499430695	1187	19.1212710946478
Vash2	1304	19.848001997939	1430	22.1103068466105	1389	22.2357404129472		1412	22.4862066259513	1988	24.4049124983309	1503	22.2551388621371	1794	26.1698883946043	2115	27.6614658022557	2309	26.6373978258744
Vash1	26	0.202836185384164	18	0.142647485397689	19	0.155896309161418		25	0.204058359992001	14	0.088089023029229	13	0.0986614657111694	19	0.14205807183413	5	0.0335171980420929	13	0.0768677376391506
Vars2	392	5.91872770377253	418	6.41118197087299	432	6.86019066355867		380	6.00299783481391	489	5.95487738736138	354	5.19969272222559	300	4.34113984392815	395	5.12465936970072	444	5.08105532577702
Vars	4692	38.7541654946375	4757	39.9128799852666	5686	49.3943628147067		5261	45.4643498186832	6829	45.4924336170421	5361	43.0762925287577	5822	46.0864032387638	7295	51.7739496471334	8826	55.2526318461024
Vapb	1205	11.7194837479952	1194	11.7962858982106	1323	13.5329171917333		1225	12.4652163221287	1549	12.1505104471715	1340	12.6782221364082	1274	11.8749308803115	1747	14.5995662729864	1930	14.2268058091908
Vapa	3190	32.3624289534628	3095	31.8955877193467	2866	30.5799491569018		3256	34.560269462199	3927	32.1316479116693	3252	32.0946828255648	3888	37.8021857209608	4236	36.925976849992	4540	34.908801617959
Vangl2	440	3.57327297550072	423	3.48958205112333	419	3.57880213114164		376	3.19479988442631	550	3.60244931398161	401	3.16803532280369	360	2.80192332989122	297	2.07250497788502	303	1.86502564191514
Vangl1	516	5.14849133025339	476	4.82454948797223	428	4.49142548714702		466	4.86473	597	4.80425760710112	521	5.0570835831613	446	4.26486581024068	475	4.07239136994285	540	4.08368941431596
Vamp9	2	0.0322064582966468	0	0	0	0		0	0	1	0.0129877716471157	0	0	0	0	0	0	0	0
Vamp8	1100	94.8553952084255	1119	98.0209636809582	1276	115.725795029922		1083	97.7102458643345	1457	101.33292425823	1163	97.5621116457935	1828	151.072623902338	1517	112.403684724321	1833	119.801009605421
Vamp7	760	19.9812465201019	745	19.896871133645	470	12.9962180592334		600	16.5045061127432	873	18.511640202927	797	20.384470335878	600	15.1182131570159	459	10.3692485814332	578	11.5176926318544
Vamp5	118	4.85307159906832	102	4.26142051037561	151	6.5316331512888		119	5.12063652334101	134	4.44489146577861	118	4.72116113067772	147	5.79418362384878	142	5.01820790724974	142	4.42641058880086
Vamp4	773	9.87611195440746	719	9.33157454083307	579	7.78027988077543		782	10.4533516510418	940	9.68625806049905	841	10.452847888885	774	9.47736701964847	766	8.40932030566306	849	8.22134476927413
Vamp3	987	31.6299626931368	964	31.3818172950421	885	29.8287424059984		1053	35.3062990124985	1434	37.0640053225183	1071	33.3889777013873	1292	39.6811517307113	1453	40.0103873574316	1658	40.2712132330105
Vamp2	588	18.4167065588504	504	16.0355812790126	461	15.1860810577736		455	14.9103670865578	596	15.0557561895449	433	13.1933372140165	273	8.19478412710168	494	13.2949652306205	515	12.2256098348359
Vamp1	39	0.83809802407306	52	1.13514955194508	35	0.791058133194341		45	1.01177750694322	65	1.1265883024972	47	0.982562515551341	30	0.617862294210319	31	0.572423583657628	31	0.50491766359878
Vac14	730	14.1812263640768	779	15.3726208415696	869	17.7550071569464		778	15.8129472810888	1134	17.7674726277768	963	18.1990760847717	1171	21.801584202971	1455	24.2873167748936	1714	25.2365746081029
V1rd19	0	0	0	0	0	0		0	0	0	0	0	0	0	0	0	0	0	0
V1ra8	0	0	0	0	0	0		0	0	0	0	0	0	0	0	0	0	0	0
Uxt	48	3.73092613680513	45	3.55310020967637	25	2.04373963965838		62	5.0420761449473	41	2.57028298781091	55	4.15882099289213	56	4.17160970384569	91	6.07774424533555	69	4.06493087667757
Uxs1	1247	17.3302806811894	1282	18.0986714820042	1119	16.3560856322344		1206	17.5359277598709	1503	16.8468921235705	1312	17.7380184555041	1190	15.8498929284931	1253	14.9629019063727	1329	13.9988636807824
Uvssa	405	2.94784031910908	400	2.95752518407579	188	1.43918600329483		311	2.36838126645561	404	2.37165748158665	325	2.30125325950022	123	0.858013796322091	114	0.712983365361387	138	0.761301487212809
Uvrag	779	14.5653641012533	823	15.631593465597	808	15.8893230383663		757	14.8088748902527	961	14.492020733535	835	15.1880664142677	955	17.1130526944559	1206	19.3756736224652	1365	19.3439517197072
Uty	0	0	0	0	0	0		0	0	0	0	0	0	0	0	0	0	0	0
Uts2r	0	0	0	0	0	0		0	0	0	0	0	0	0	0	0	0	0	0
Uts2b	0	0	0	0	0	0		0	0	0	0	0	0	0	0	0	0	0	0
Uts2	0	0	0	0	0	0		1	0.131811080417138	0	0	0	0	0	0	0	0	0	0
Utrn	3042	9.11463556422181	2789	8.48883597319561	2170	6.83832880199315		2559	8.02218515873087	3253	7.86114547970452	2641	7.69804817182981	1596	4.5830354254884	1740	4.4797622109198	1863	4.23079141331049
Utp6	1535	26.8767720046306	1557	27.6934376249516	1272	23.4242656520263		1520	27.8454738108805	1937	27.3539481480417	1814	30.8985524864363	1660	27.8558903130915	1868	28.1041991314681	2030	26.9397415964102
Utp4	1024	30.8604603294532	1089	33.338791402701	1016	32.2037389281391		1172	36.9549272574034	1571	38.1856598422933	1308	38.3479640469618	1638	47.3103944447702	2021	52.3352582416888	2277	52.0108719018558
Utp3	628	26.1294614197447	651	27.5151149611541	473	20.698653819888		503	21.8968224162083	723	24.2622337714791	580	23.4763692769142	399	15.9105040454225	437	15.6234832473542	537	16.9345538921944
Utp25	622	5.08481747724669	680	5.64694327270454	607	5.21895822568925		650	5.55956275743252	867	5.71644135302975	695	5.52715841829003	840	6.58119104164777	1072	7.53018045070949	1154	7.1502207947331
Utp23	441	10.246936834081	474	11.1880227285652	389	9.50638101733617		443	10.7696475968934	659	12.3498748160871	493	11.1438308945078	733	16.3229884180498	758	15.1338801354128	814	14.3353577266337
Utp20	3366	25.8342659199974	3675	28.6522601742068	3159	25.5000942629631		3803	30.5387063626531	4760	29.4652844419092	4174	31.164960654754	3378	24.8474535512139	3978	26.2344768020346	4136	24.0597552107748
Utp18	1119	29.0256915315894	1115	29.3796680857604	1025	27.9631762713611		1220	33.1096520254851	1643	34.3725477257683	1323	33.3844678104301	1525	37.9107661156717	1763	39.2943777610139	1851	36.3904619044172
Utp15	941	15.6668043447951	1022	17.2846751126408	888	15.5494097530289		1108	19.3006908083953	1366	18.3426959367384	1128	18.2697254181219	1306	20.8388717332088	1643	23.5046600568353	1757	22.1713030515638
Utp14b	267	4.54580688936781	294	5.0847145862531	184	3.29478962777099		234	4.16828950913698	286	3.92723984595204	250	4.14068176771704	261	4.25873342895562	245	3.58419327126236	250	3.22602991425106
Utp14a	633	17.648615841296	663	18.777596259623	615	18.0340056594981		638	18.6110088386261	867	19.4960984195679	790	21.4272361211887	713	19.0518300143254	725	17.3688298665187	747	15.7854221986165
Utp11	849	8.74262219249679	877	9.17388185539264	712	7.71123894036379		876	9.4380097945354	1052	8.7371829941615	879	8.80552024861165	991	9.78020377218622	996	8.81290267163003	1199	9.35797464677699
Utf1	0	0	0	0	0	0		0	0	0	0	0	0	0	0	0	0	0	0
Ust	459	4.59057512051786	353	3.58631677124175	365	3.8393475137109		277	2.89852118492613	512	4.12996190079793	312	3.03557614554631	326	3.1247281607212	400	3.43747872615852	402	3.04725730301352
Uspl1	482	8.23317361288087	514	8.91872725570467	480	8.62326273765537		491	8.77493734395924	597	8.22462750126964	514	8.54113287931725	553	9.05285563503409	667	9.78975185813165	686	8.88122783347033
Usp9y	0	0	0	0	0	0		0	0	0	0	0	0	0	0	0	0	0	0
Usp9x	3745	18.5629991672095	3781	19.0380528992731	2509	13.0799815215659		3507	18.1875577705369	4360	17.4302848150809	3920	18.9022940294701	2514	11.9426807988677	2447	10.4221161093316	2658	9.98573324135959
Usp8	2137	33.2360340303055	2052	32.4191450797163	1744	28.5273413889307		2047	33.3092467894144	2626	32.9398	2170	32.8319389027085	1706	25.4286865163877	1706	22.7986596008276	1831	21.5834903508838
Usp7	3119	35.6314031590476	3042	35.3017543704424	2744	32.969457678113		3146	37.6026597906397	4045	37.2698588133596	3427	38.0858610887739	2801	30.6669713484247	3862	37.9101440373987	4029	34.8853816161161
Usp6nl	868	4.07224549105243	899	4.28443389426667	875	4.31750078233362		854	4.19193358619885	1085	4.10549601896868	974	4.4453433128628	829	3.72742560936231	1115	4.49484487433404	1116	3.96832361013773
Usp54	564	2.39263123225295	575	2.47790149052003	458	2.04348892114466		432	1.91744408000435	536	1.83393156051903	492	2.03045743899418	405	1.64661442230589	433	1.57837493125545	474	1.52406561732798
Usp53	377	3.57978303305625	400	3.85829006922299	271	2.70641749356655		416	4.13286274670759	416	3.18588692055021	422	3.89816241944119	389	3.54001567171199	399	3.25547125859601	517	3.72078485336145
Usp51	0	0	0	0	0	0		0	0	0	0	0	0	0	0	0	0	0	0
Usp50	1	0.0387748807124102	2	0.0787771010129111	2	0.0815625155964352		0	0	0	0	0	0	0	0	0	0	0	0
Usp5	2853	55.9201955487395	2914	58.0197677372234	3277	67.5543776155925		2811	57.6461161117076	3869	61.1627932064272	3000	57.2031953173448	3402	63.9059723688611	4334	72.993036639663	4773	70.9066560416976
Usp49	52	0.427054593146158	63	0.525581574696827	60	0.518252552753794		56	0.48118311290531	73	0.483531292012339	85	0.679095892387704	40	0.314833018448135	34	0.239930017304008	51	0.317452601245756
Usp48	883	5.38932084480088	936	5.80321570130807	648	4.15966626142029		840	5.36407595336451	1021	5.02597991993039	811	4.81533287316176	443	2.59129758499514	494	2.5907523421038	557	2.5766604500203
Usp47	2808	29.1591855508967	2809	29.6312214302687	2078	22.6951979586041		2735	29.7151490819962	3114	26.0806592778427	2685	27.1240602450749	1991	19.8148037015231	2411	21.5130066308495	2780	21.8802229179722
Usp46	509	5.55007274228028	525	5.81513397679766	476	5.45881016545871		482	5.49882917140452	572	5.03035451310653	522	5.53711470348839	411	4.29499777354714	512	4.79707455900669	488	4.0330107099441
Usp45	1115	12.165650033178	1057	11.7153419033396	730	8.37709533175106		997	11.3814581746019	1273	11.2023858319752	1180	12.5249091168012	780	8.15633927469784	712	6.67522732169571	710	5.87147830839006
Usp44	1	0.00741558987804082	2	0.0150659050952482	2	0.0155986080155983		3	0.0232760485550613	2	0.0119618229458884	1	0.00721402806007945	0	0	1	0.00637193471749898	0	0
Usp43	104	1.47653186310651	134	1.93256367034522	98	1.46334155548091		232	3.44619434716076	231	2.64510633206662	158	2.18222082155885	221	3.00705925417257	327	3.98917282047897	389	4.18588936696977
Usp42	420	4.50711944645711	421	4.58935234738833	351	3.96156731468981		393	4.41249904637699	452	3.91209942209388	413	4.31153537076458	374	3.84646343044815	455	4.19552959304354	501	4.07489257087104
Usp40	1406	10.8661982928532	1475	11.5798745462707	1190	9.67273773902262		1302	10.5279929722092	1742	10.8583072705634	1411	10.6084380202893	816	6.04397546015396	852	5.65792928014657	963	5.64088509024129
Usp4	1348	18.3981889895641	1356	18.8002836493849	1529	21.9483973957378		1439	20.5488855939389	1795	19.7592887431665	1481	19.664022672327	1428	18.6789998740864	1731	20.3005528842842	1963	20.3064564228655
Usp39	1243	37.0649647673644	1225	37.1063366473706	1307	40.9900262609277		1362	42.4924593234229	1741	41.8709587470208	1520	44.0928504324997	1923	54.9556027398645	2396	61.3910259699893	2801	63.3044488750767
Usp38	661	8.05204580729309	580	7.17715457323237	592	7.58466895573694		683	8.70498000424136	845	8.30200819176672	736	8.72197255953933	658	7.68193979611843	848	8.87618293558836	955	8.81732419816317
Usp37	976	8.58222725605165	914	8.16424289890372	742	6.86221378624974		1028	9.45770152825945	1245	8.82960377842165	998	8.53714894086506	917	7.72786909200994	1017	7.68416639002927	1106	7.37112846291055
Usp36	890	10.2000097094878	903	10.5127868135968	952	11.4751315483569		1043	12.5065402094674	1191	11.0089021402583	1133	12.6320144165573	1337	14.6852794089218	1983	19.5280513052885	2273	19.7441605860425
Usp35	132	0.923775000109313	86	0.611378628862618	98	0.721320865861215		67	0.490579473899447	122	0.688610714016585	77	0.524221855252732	76	0.509736924355155	65	0.390869015556649	82	0.434945444405966
Usp34	2415	12.9242050483208	2373	12.9004236127106	1446	8.13888933761052		2275	12.7382686045445	2746	11.8524712000791	2480	12.9113159765837	1644	8.43196404591205	1713	7.87716027821811	2038	8.26645954382472
Usp33	1323	19.3757442167335	1264	18.8046455195764	929	14.3094983337215		1222	18.7245785361109	1588	18.7573169857354	1305	18.5926453094662	1199	16.8289864120662	1277	16.069969791921	1404	15.5845517929485
Usp32	1667	15.2684790954032	1585	14.7471797651589	1096	10.5579810729578		1478	14.163706209299	1864	13.7698039902827	1533	13.6594891685365	926	8.1285184140533	1040	8.18500846630517	1222	8.48320662611357
Usp31	850	5.53692626261405	906	5.99511530749328	677	4.63819099984426		1015	6.91764312190162	1198	6.29402267885888	1102	6.98334555972869	1023	6.38654058140621	1194	6.68312763879107	1248	6.1615937378624
Usp30	354	5.45556752746561	360	5.63584062362491	377	6.11066070122651		380	6.12720720338327	431	5.35717230600911	356	5.33726536221212	454	6.70552451778432	556	7.36269957361869	565	6.59954176905676
Usp3	730	1.88058908340038	680	1.77950614496364	701	1.89932469329268		623	1.67919601169645	878	1.82426210936752	684	1.71419126054285	812	2.00478270982231	710	1.57164702226294	783	1.52883801511213
Usp29	50	0.224640366847717	47	0.214503894697625	30	0.1417585283666		19	0.0893127975622419	44	0.159438112021692	19	0.0830430937898314	18	0.0775051442107654	11	0.0424654856487702	18	0.0612941406855104
Usp28	444	6.40699387257189	469	6.8748576469658	439	6.66263473688181		534	8.06222459340011	579	6.73862941654442	526	7.38395781621468	394	5.44888683784048	503	6.23684481773986	547	5.98256361378114
Usp27x	188	3.93282604914664	161	3.42130894812678	142	3.12424712519827		171	3.74270240006662	235	3.96493819528916	187	3.80557792584154	171	3.42833480026366	171	3.07375050844687	168	2.66369705542028
Usp26	0	0	0	0	0	0		0	0	0	0	0	0	0	0	0	0	0	0
Usp25	743	9.99591488161429	743	10.154115007933	517	7.31533846216237		656	9.23378741354894	950	10.3081092337385	738	9.65877883172193	552	7.11726344527272	675	7.80302724089121	687	7.0051773210728
Usp24	2226	13.3683255401615	2282	13.921531729844	1824	11.520911293945		2200	13.8234622347797	2735	13.2474062475201	2621	15.3126726356175	1777	10.2277359860128	2253	11.6262232779834	2423	11.0289438914616
Usp22	2294	35.0031200961869	2126	32.953089158603	2316	37.1673883543572		1780	28.4168309434191	2272	27.960397595695	1865	27.6837108768393	1649	24.1142760590123	1546	20.2697526360955	1814	20.978734543702
Usp21	538	16.6887086586214	541	17.047364659194	529	17.2586283002057		435	14.1179620823903	571	14.285591818127	472	14.2434298276556	287	8.53223055674435	300	7.99626773244036	391	9.19275901081133
Usp20	461	7.25635963184397	447	7.14734794926198	495	8.19470300104175		431	7.09802361936021	526	6.67767515879831	451	6.90599944904224	281	4.23900980754727	536	7.2495037293117	555	6.62124284643899
Usp2	15	0.156749517773573	19	0.201691726706815	18	0.197832484638162		14	0.153068309852279	12	0.101138817507327	14	0.142323008104805	12	0.120181170270697	9	0.0808133441044505	18	0.142566050937652
Usp19	2260	28.2254267102934	2165	27.4668911567423	2155	28.3067166483173		1968	25.7157661633276	2588	26.0686187346036	2122	25.7815830749006	2317	27.7330949889532	2566	27.5368553885822	2761	26.1352792111421
Usp18	47	1.79875160915233	53	2.0604815771429	58	2.33459460226679		43	1.72180549653871	51	1.57421912704586	32	1.19139408639867	33	1.21039607201202	30	0.986552512443941	14	0.40609723600422
Usp17le	453	14.8542122123066	482	16.0552838846188	431	14.8641075230206		589	20.2073337129867	807	21.342565750463	535	17.0662195505479	843	26.492273194918	845	23.808593809221	881	21.895556658125
Usp17ld	15	0.620682156458728	22	0.924741207738862	15	0.652798888564875		29	1.25550456451049	42	1.40168027853103	22	0.885590208987042	79	3.13289125761515	110	3.91107641329272	102	3.19894544332262
Usp17lc	0	0	0	0	0	0		0	0	0	0	0	0	1	0.0382780922400186	0	0	1	0.0302718328547636
Usp17lb	10	0.439834467782564	14	0.625513697595056	20	0.925186744078967		25	1.15046011136308	43	1.52538470285304	27	1.1552743962793	32	1.34889910512782	28	1.05821254568614	28	0.933417527532089
Usp17la	713	18.2431349297901	734	19.0776786460546	832	22.3894493549372		1081	28.9386276054504	1584	32.6878825543725	1069	26.6084618367293	2666	65.3747910413275	3148	69.2102278161107	3336	64.6940951237165
Usp16	712	15.8275782018789	675	15.242555179589	484	11.3159229575407		722	16.7924463210598	902	16.1719609177319	781	16.889532654112	507	10.8014649797884	585	11.1741875175452	609	10.2607812121716
Usp15	1532	8.62717256193661	1474	8.4319249405541	1051	6.2247595714091		1428	8.41356828560916	1720	7.81195688632946	1588	8.69946092995782	952	5.13791477648792	1117	5.40491050732301	1218	5.19859121234815
Usp14	1620	24.6246145337912	1714	26.4658	1472	23.5327338114489		1771	28.1653585555703	2307	28.2828839875022	1939	28.6724206623987	1791	26.0909709023501	1875	24.4895786546622	2143	24.6890999461238
Usp13	217	1.66247684551923	223	1.73548259767361	178	1.43425383478791		244	1.95581599960648	222	1.37173593890829	195	1.45332454068945	180	1.32162609422811	190	1.25076317739445	177	1.02777440519413
Usp12	804	12.0004199855044	831	12.5997216038475	813	12.7626567291861		738	11.5249501460344	952	11.4603799562431	804	11.6742387230076	661	9.45544743298765	903	11.5812053371725	972	10.9960149624768
Usp11	1085	19.951075220169	975	18.2121287650983	828	16.0131602785414		817	15.7181316204642	1048	15.5424515312317	853	15.2587066327088	523	9.21676437435592	616	9.73291419529339	709	9.88124
Usp10	893	12.4079936236914	834	11.7716050352454	913	13.3423099775241		963	13.9996986260018	1228	13.7616383557622	1046	14.1388442859176	1286	17.1250283672133	1730	20.6548393071007	1893	19.9356030281125
Usp1	6296	118.668905003172	6361	121.791545039125	4989	98.8999029842819		7211	142.203409087245	8552	130.005456045021	7715	141.462155188907	5870	106.035318481312	6191	100.267141607723	6726	96.0854744673512
Uso1	1373	22.8367776219159	1468	24.8033230593368	1279	22.3740691556841		1410	24.5372391123515	1832	24.5760128933705	1597	25.8405245892502	1324	21.1053470997439	1540	22.0095225299702	1615	20.3594233306926
Ushbp1	2	0.0378228189092037	0	0	0	0		0	0	4	0.0610106371235604	0	0	0	0	0	0	0	0
Ush2a	1	0.00412177642211707	0	0	1	0.00433505464797399		0	0	0	0	0	0	0	0	2	0.00708337184601565	1	0.00312401485979895
Ush1g	16	0.293413383053217	3	0.0558857031536399	15	0.289308598341251		7	0.134307502394735	4	0.0591618299379979	1	0.0178398854083134	1	0.0175751954900735	0	0	0	0
Ush1c	1	0.0170597763617652	3	0.051989317607816	0	0		0	0	1	0.0137592577051875	1	0.0165960776413607	1	0.0163498420667786	1	0.0146588178499725	0	0
Usf3	743	3.91323484136862	741	3.9644672497782	506	2.80290101386509		736	4.05571294510942	865	3.67438683629219	698	3.57630578098143	398	2.00895587593923	502	2.2718331358774	520	2.07577
Usf2	570	13.0167588095071	593	13.7563185536299	603	14.482897606019		576	13.7623558249009	588	10.8299636614803	614	13.6404437035187	616	13.4818329781967	746	14.6383606991859	912	15.7852513218783
Usf1	1123	33.4719639129218	1096	33.1842129149831	1198	37.5550550045201		1090	33.9914924266569	1415	34.0157107171217	1051	30.4744782361704	1136	32.450395776416	1329	34.0370595116724	1650	37.2746902308623
Use1	674	35.3034801090321	731	38.8950673682711	810	44.6223858511131		686	37.5944759098858	908	38.3588114554411	739	37.6559999773448	735	36.8965015923601	983	44.2422040970136	1260	50.0215134827764
Usb1	519	14.4464217991241	530	14.9860898280085	507	14.8426360517705		450	13.1053234369565	640	14.3679424033406	451	12.2124162741585	579	15.4458468770552	636	15.2116268542958	825	17.405060695068
Uros	260	1.64296175519077	261	1.67538314567026	210	1.39567258181705		207	1.36856915734989	258	1.31490835004468	227	1.39544295529476	117	0.708565815417066	194	1.05337122540374	185	0.886042379786385
Urod	612	27.416019027759	531	24.1638994828063	543	25.5836759925892		514	24.0911974156721	670	24.2074723582391	547	23.8381430327905	686	29.4521710882219	754	29.0235098623445	875	29.7091128950543
Uroc1	0	0	0	0	1	0.0201542659404253		2	0.0400985927421092	1	0.015455338100851	0	0	0	0	0	0	0	0
Urm1	575	18.1860161474772	550	17.6706264381271	707	23.5179405097144		622	20.5827030828135	874	22.2947615371016	725	22.3069327765359	942	28.5535991714864	1224	33.2641752595237	1505	36.0773714575705
Uri1	1463	27.5520792006068	1609	30.7812055384892	1379	27.3139471165716		1419	27.9598440217316	1865	28.3276507526964	1618	29.6429003187125	1173	21.1713373518278	1305	21.1176787246214	1385	19.7691722675825
Urgcp	648	6.86579060223072	636	6.84529536930449	665	7.41049705952855		626	6.93956388174566	803	6.86203240311962	690	7.1120821265745	724	7.35181114783016	995	9.0586659217369	1087	8.72918610057501
Urb2	529	5.87976746404068	566	6.39058239381288	506	5.91514154598719		506	5.88433368314145	643	5.76417453996763	561	6.06595891098389	515	5.48595114851188	753	7.19159247924062	811	6.83209652140489
Urb1	395	3.62967789271838	417	3.89248165414365	402	3.88514462171588		480	4.61481743586248	601	4.45417354236561	500	4.4696459103258	542	4.77320960032143	698	5.51127431615002	706	4.91704691571325
Urah	0	0	0	0	0	0		0	0	0	0	0	0	2	0.104855403601794	0	0	0	0
Urad	0	0	0	0	0	0		0	0	0	0	0	0	0	0	0	0	0	0
Uqcrq	2236	99.378824236797	2358	106.459735908656	2675	125.042021861433		2296	106.766802270891	3137	112.449685453326	2575	111.334922890492	3564	151.809859607603	3752	143.288223874697	4681	157.684627514474
Uqcrh	1322	164.108362167688	1266	159.643959408736	1288	168.160993694312		1175	152.608744479292	1784	178.614115492811	1279	154.454983267422	1713	203.796559150433	1736	185.17169054935	2148	202.098082713441
Uqcrfs1	1078	55.6475352788621	1125	58.9928290715498	1145	62.1645515863066		1134	61.2466760653864	1677	69.8203314979169	1168	58.6546084051328	1452	71.8346561427756	1762	78.1553462347383	2049	80.1673986492307
Uqcrc2	1762	63.4568023363903	1698	62.1197206760961	1743	66.0206525687187		1687	63.566698965503	2326	67.562181076867	1885	66.0413220214149	2141	73.8974028371615	2130	65.913974212122	2426	66.2203903613705
Uqcrc1	2001	81.8990105447292	1873	77.8733526040686	2491	107.229786129547		2101	89.9704547201368	2572	84.9032278858033	2064	82.1813712513746	2621	102.81081820928	3435	120.804725360583	4064	126.070630821755
Uqcrb	1549	191.585553486714	1477	185.571536757965	1392	181.075928786036		1451	187.767770428236	1761	175.667882936556	1501	180.602665912698	1713	203.052776087841	1399	148.680724747808	1911	179.143348499114
Uqcr11	645	100.268639926638	647	102.171370473805	753	123.114875893021		642	104.419770485683	861	107.951885488058	729	110.246563775213	667	99.3737025880385	880	117.547581008688	1084	127.721306386043
Uqcr10	837	97.3080572438942	963	113.728460364886	826	100.998177546211		840	102.175065972749	1253	117.488696691211	964	109.026608364044	1123	125.124780450537	1134	113.282288306252	1416	124.771460209297
Uqcc3	78	6.36188006721163	76	6.2968593955254	105	9.0072106573825		63	5.37617901282607	91	5.98623743502602	73	5.79223080896054	74	5.78446000880512	100	7.00836141010116	82	5.06912951753523
Uqcc2	925	82.8204816696118	958	87.1326769634114	1111	104.621326974051		1001	93.7718304170205	1170	84.4896580044528	959	83.5308211279947	1010	86.6677698238106	1176	90.4750758017149	1440	97.7208355489152
Uqcc1	481	3.1511167991906	486	3.2342621819687	424	2.92142961334473		497	3.40657621770895	703	3.71446628614781	576	3.67091249625137	636	3.99316051903287	749	4.21625488161005	838	4.16094623014686
Uprt	2266	21.7790785175375	2264	22.1042379112144	1398	14.1317814529971		2190	22.0224689689563	2678	20.7592586004449	2560	23.9360059785824	1243	11.449616804654	1601	13.2219813942177	1741	12.682562949127
Upp2	42	0.145410259099061	30	0.105508279540202	25	0.0910323831936512		31	0.112292240853911	31	0.0865623668970737	38	0.127985709037482	16	0.0530891740563408	27	0.0803221152160391	25	0.0656015992676788
Upp1	92	3.58575113090682	103	4.07801735904789	146	5.9848782289635		129	5.2604672818345	166	5.21821628706721	133	5.04285036825404	290	10.8325460230479	340	11.3866729891316	432	12.7615881271758
Upk3bl	2	0.0771086365020399	3	0.11749349195441	2	0.0810985649957729		0	0	4	0.12438118512562	0	0	0	0	0	0	0	0
Upk3b	0	0	0	0	1	0.0350125926479786		0	0	0	0	1	0.0323851750830679	0	0	0	0	0	0
Upk3a	0	0	0	0	0	0		0	0	0	0	0	0	0	0	0	0	0	0
Upk2	0	0	0	0	0	0		0	0	0	0	0	0	0	0	0	0	0	0
Upk1b	0	0	0	0	0	0		0	0	0	0	0	0	0	0	0	0	0	0
Upk1a	7	0.362728929967165	8	0.421108172998681	3	0.163499171172671		6	0.32529523515789	15	0.626898289709978	18	0.90737912572192	11	0.54628222312265	8	0.356204790935417	12	0.471296333527834
Upf3b	999	8.09646215398874	981	8.07640963121654	436	3.71643410776515		927	7.86053006004035	1137	7.43211	1042	8.2154176205703	461	3.58072489381019	475	3.3078745158462	524	3.21876855025419
Upf3a	419	10.5927593928899	467	11.9931010799059	406	10.7952142052598		465	12.2995814949479	546	11.1329279563744	477	11.7312850636976	415	10.0550309028326	482	10.4705076312001	573	10.9793939213532
Upf2	783	6.10567865082657	777	6.15478275928048	457	3.74799089444282		739	6.02918925154239	866	5.44642771825897	855	6.48590256340346	458	3.42277134368853	619	4.14751957821045	639	3.77660618114901
Upf1	1185	15.5895792721414	1252	16.7316935615637	1317	18.2226681050857		1300	17.8937635178079	1741	18.4729598664554	1351	17.2903393730181	1866	23.5270736497336	2250	25.4345569614453	2522	25.1472087527435
Upb1	1	0.0222808979241595	0	0	0	0		3	0.069935267519152	0	0	2	0.0433505696706944	0	0	1	0.0191451292958385	0	0
Uox	0	0	1	0.0373582128514836	0	0		0	0	2	0.0593223340886707	0	0	0	0	1	0.0316003707639396	1	0.0278737386622539
Unkl	158	0.966690887766412	142	0.882548154225526	124	0.797925545249979		109	0.69774917655008	128	0.63162917046641	151	0.89875146116971	87	0.510140752863703	114	0.599323081625314	91	0.421988475560804
Unk	499	8.32835933296264	476	8.07022030824805	428	7.51299023250178		519	9.06292871121252	573	7.71321083091182	518	8.41048020955611	354	5.66242417534703	426	6.10933757533679	368	4.65516831580115
Ung	72	1.7385291724051	68	1.66793041232609	119	3.0220844307527		100	2.5263399096694	113	2.20064303081092	98	2.30201254505677	154	3.56377629847594	192	3.98360555648187	180	3.29420522401714
Uncx	0	0	0	0	0	0		0	0	0	0	0	0	0	0	0	0	0	0
Unc93b1	21	0.624001894428389	21	0.63387764664225	9	0.281267315949829		10	0.310891544342043	9	0.215690389199645	8	0.231253718436216	0	0	2	0.0510648691959146	7	0.157649759965689
Unc93a2	15	0.3776661858393	25	0.639405518994097	19	0.503130436104904		16	0.421482087752868	23	0.467053198306958	13	0.318414121136196	8	0.193039888651743	12	0.259611366944758	11	0.209912445728036
Unc93a	2	0.0397294791824696	0	0	2	0.0417852512492874		1	0.0207838104526436	3	0.0480646519894872	1	0.0193247996685598	1	0.0190380781158592	1	0.017069016212761	1	0.0150560669268857
Unc80	0	0	1	0.00451601641645575	0	0		0	0	0	0	0	0	0	0	0	0	0	0
Unc79	0	0	0	0	0	0		0	0	0	0	0	0	0	0	0	0	0	0
Unc5d	1	0.00732423724716805	0	0	2	0.01540644880728		0	0	1	0.00590723264131296	2	0.0142503169373517	0	0	5	0.0314671943580833	0	0
Unc5cl	0	0	0	0	0	0		0	0	0	0	0	0	0	0	0	0	0	0
Unc5c	5	0.0362258105212684	4	0.0294393100097421	5	0.0381002878841712		2	0.0151607399817039	5	0.029217279990759	4	0.028192930612133	1	0.00694365820751593	0	0	0	0
Unc5b	2247	25.9540338049512	2261	26.5290613822474	2448	29.7387940302291		2512	30.3573407457776	3220	29.997104529299	2695	30.2825670389051	2696	29.844335232518	3376	33.5065602728984	3973	34.7815569714661
Unc5a	0	0	0	0	0	0		0	0	0	0	0	0	0	0	0	0	0	0
Unc50	532	27.5673986775045	540	28.424801677411	459	25.0153731894186		549	29.764514016947	671	28.043250159693	508	25.6082553259297	644	31.982341062817	587	26.1365265348862	668	26.2354958997161
Unc45b	0	0	2	0.0387675598453178	4	0.0802766200802752		1	0.0199646287343525	3	0.0461702118772889	0	0	0	0	1	0.0163962509341049	2	0.0289252817311565
Unc45a	494	8.87425783030342	424	7.73731857539373	535	10.1080881706168		464	8.72098161322314	593	8.59174656813864	456	7.96896758810536	508	8.74599115979492	573	8.84474527993108	751	10.2252442529168
Unc13d	16	0.203615445693708	12	0.155128470789225	7	0.0936912261395026		12	0.159777006228509	5	0.0513194994955972	16	0.198081010797225	9	0.109767424480249	2	0.0218698773255504	6	0.0578722872938797
Unc13c	2	0.0135733436437956	1	0.0068940809337423	0	0		0	0	0	0	0	0	0	0	0	0	1	0.0051438169975502
Unc13b	11	0.0382909663775987	15	0.0530413329710475	8	0.0292889481305673		18	0.0655569052827056	20	0.056150717336254	6	0.0203182835403809	12	0.040033643386356	15	0.0448663268331934	21	0.0554053365233019
Unc13a	42	0.3045246729121	35	0.257786854940624	38	0.289779018826359		32	0.242753483147352	43	0.251456763703095	26	0.183391273876474	21	0.145926013388697	13	0.0809920071815606	18	0.098917779886779
Unc119b	833	15.4980739520311	830	15.6866551240148	914	17.8850051356009		739	14.385317862862	980	14.7055229880472	867	15.6922041390976	1005	17.9200417633731	1289	20.6068333782118	1416	19.9675435910019
Unc119	624	27.6249370913278	596	26.8029438445653	694	32.3136729001381		521	24.1321895615695	732	26.1366222021579	518	22.308922358594	606	25.7116270764042	696	26.4759506135119	776	26.0379680438395
Umps	1315	25.5822951501609	1429	28.2400531577702	1479	30.261612955129		1558	31.711990485065	1978	31.0357118388176	1668	31.5676260248285	2427	45.2505390308533	2946	49.2461302682701	3306	48.7467046418166
Umodl1	0	0	0	0	0	0		0	0	0	0	0	0	0	0	0	0	0	0
Umod	0	0	0	0	0	0		0	0	0	0	0	0	0	0	0	0	0	0
Umad1	152	4.57474720504643	154	4.70829604259937	130	4.11506794940807		144	4.53448846450999	261	6.33556996233008	147	4.30400702529376	192	5.53815325311359	152	3.93090651169049	176	4.01480855346268
Ulk4	59	0.688758353019685	52	0.616648585400411	62	0.761231414939654		67	0.818336583657621	63	0.5931671450828	49	0.556471685667789	37	0.413958514236742	43	0.431329277070521	40	0.353918707230685
Ulk3	245	4.55450642180384	250	4.72100838489333	174	3.40200250187698		204	3.96778104715899	215	3.22355708597989	207	3.74349885055105	123	2.19139453410623	138	2.20434687270318	167	2.35299154119779
Ulk2	1014	6.39384039130033	871	5.57906626239489	734	4.86776990932763		852	5.62089829726355	1104	5.61454517373076	849	5.20791215762286	424	2.5622996700415	499	2.70364705327494	461	2.20319745682762
Ulk1	692	8.15274050196816	727	8.70064530321601	701	8.68611727455768		585	7.21100318784734	773	7.34511652300972	580	6.64748923206904	563	6.35691124372125	504	5.10215532630664	552	4.92907314369941
Ulbp1	83	2.8340628681508	64	2.21988711448776	66	2.37020259428956		73	2.60793368881746	90	2.4785379232463	75	2.49129281369494	42	1.37442455733757	77	2.25916383651457	53	1.3716266593402
Uimc1	760	14.6298362762916	738	14.4311773582902	517	10.4671045647186		640	12.8898583383212	823	12.7775438511816	640	11.9849981653623	441	8.13588294129747	536	8.86576627617614	583	8.50595515668653
Uhrf2	2422	45.3103798999117	2206	41.9226378540815	2033	40.0010221742758		2378	46.5455012660201	3053	46.0651023251046	2668	48.5558447528646	2632	47.1899674585735	2489	40.0105089644919	2713	38.4682135969778
Uhrf1bp1l	3299	16.6110425235853	3223	16.4852071463837	2867	15.1828189551959		3275	17.253141158976	4126	16.7558116291168	3330	16.3113885181034	2510	12.1123531352494	3083	13.3387064162552	3158	12.0518955887095
Uhrf1bp1	1023	8.09354462349187	1069	8.59132930301961	988	8.22110551741671		1248	10.3304684087774	1573	10.0372219034718	1350	10.3903224271414	1387	10.5167081301423	1806	12.2774024596943	1935	11.6030659724551
Uhrf1	2574	46.910953773365	2721	50.3748528857915	2809	53.8427961589884		3101	59.1302592850139	3933	57.8111139776926	3177	56.3267974515767	3934	68.7132205534228	4429	69.3580724966817	4872	67.297922916722
Uhmk1	1746	13.665270916088	1844	14.6606913983908	1591	13.0964724090501		1823	14.9280462569328	2582	16.2986605874731	2045	15.5703883001574	1882	14.1167217325552	2164	14.5531457159381	2326	13.797880441645
Ugt8a	9	0.0789550120848612	4	0.0356464852628964	3	0.0276801599655518		16	0.146858630627844	13	0.0919818665823494	6	0.0512059667117211	18	0.151338675325344	9	0.0678430429538527	21	0.13963206153834
Ugt3a2	0	0	0	0	0	0		1	0.0304614953884966	0	0	0	0	0	0	0	0	0	0
Ugt3a1	0	0	0	0	0	0		0	0	0	0	0	0	0	0	0	0	0	0
Ugt2b5	0	0	0	0	0	0		0	0	0	0	0	0	0	0	0	0	0	0
Ugt2b38	0	0	0	0	0	0		0	0	0	0	0	0	0	0	0	0	0	0
Ugt2b37	0	0	0	0	0	0		0	0	0	0	0	0	0	0	0	0	0	0
Ugt2b36	0	0	0	0	0	0		1	0.0375605727036123	0	0	0	0	0	0	0	0	0	0
Ugt2b35	0	0	0	0	0	0		1	0.0211180349209113	0	0	0	0	0	0	0	0	0	0
Ugt2b34	2	0.0444740757777514	0	0	0	0		0	0	0	0	0	0	0	0	0	0	0	0
Ugt2b1	0	0	0	0	0	0		0	0	0	0	0	0	0	0	0	0	0	0
Ugt2a3	0	0	0	0	0	0		0	0	0	0	0	0	0	0	0	0	0	0
Ugt2a2	0	0	0	0	0	0		0	0	0	0	0	0	0	0	0	0	0	0
Ugt2a1	0	0	0	0	0	0		0	0	0	0	0	0	0	0	0	0	0	0
Ugt1a9	0	0	0	0	0	0		0	0	0	0	0	0	0	0	0	0	0	0
Ugt1a8	0	0	0	0	0	0		0	0	0	0	0	0	0	0	0	0	0	0
Ugt1a7c	137	2.81895972479817	175	3.65784990890248	162	3.5058510802271		193	4.1549701651588	227	3.76717532053284	183	3.66312313717368	141	2.78053038157709	125	2.2100593244513	142	2.21454907417845
Ugt1a6b	32	0.945883875939546	18	0.540480311005285	29	0.901562808681747		34	1.05149946925001	32	0.762885733801449	26	0.747641355515604	21	0.594904654669665	6	0.152392891368358	16	0.358456522316852
Ugt1a6a	625	12.8290603205052	699	14.5750997012156	620	13.3849472899444		629	13.5085200591521	825	13.6581050762374	768	15.3358613713776	513	10.0918880250039	520	9.17157217605364	635	9.87909622202575
Ugt1a5	5	0.105639793462115	3	0.0643870195934704	0	0		2	0.0442109484192145	9	0.153363397058725	0	0	5	0.101243644843067	0	0	0	0
Ugt1a2	2	0.0422822779072321	1	0.0214757287227961	0	0		7	0.154834849922315	3	0.0511530232651685	4	0.082266021795541	2	0.040522721479296	0	0	0	0
Ugt1a10	0	0	0	0	0	0		0	0	0	0	0	0	0	0	0	0	0	0
Ugt1a1	11	0.230896068856681	10	0.213227582178025	3	0.0662300761517043		10	0.2196170989917	13	0.220084206012769	4	0.0816800451769912	3	0.0603511203449782	5	0.0901819190429555	5	0.0795467642529171
Ugp2	992	21.6891172752938	952	21.1439772076099	786	18.0743586981256		919	21.0226767748394	1166	20.5612932212645	1019	21.6738724458192	1013	21.2265727497479	878	16.494924630049	1045	17.3170996356413
Uggt2	783	4.01168333456682	764	3.9762874232336	554	2.98527808615402		719	3.85421617273551	959	3.96282743195547	767	3.82289500580692	435	2.13596615776858	527	2.32007012688447	507	1.9687995524793
Uggt1	3153	23.6060514363337	3075	23.3864351957638	2884	22.709354005592		2807	21.9879	3657	22.0823866524832	3039	22.134117071653	2813	20.1840976560896	3318	21.3452563403211	3787	21.4893531914967
Ugdh	2931	79.1153956763816	2640	72.3883440036442	2420	68.702208477781		2309	65.2095819034432	3118	67.8801773118001	2460	64.5970101609121	2542	65.7598721921919	2601	60.326919996003	2728	55.810795446901
Ugcg	5429	96.402784981309	4028	72.6572120401167	3553	66.3552198210514		2749	51.0724598155334	3235	46.3303621537509	2408	41.5966490064595	1722	29.3050936858576	1634	24.9314424263859	1711	23.0275857758993
Ufsp2	663	24.1079076473977	667	24.637200242642	555	21.2250694422547		691	26.288531992336	800	23.4616012286309	550	19.455428679195	470	16.3788753163715	403	12.5914762752844	468	12.8979445096147
Ufsp1	8	0.54440555409874	9	0.622149273662208	8	0.572575410693047		8	0.569593263168033	16	0.878161138356789	19	1.2578193904753	16	1.0435007635552	14	0.818627275553382	29	1.49575071313402
Ufm1	894	12.4499633013873	827	11.6991845198131	765	11.2047490349153		898	13.0842606154611	1190	13.365930085602	969	13.1276338110917	1101	14.6946111992961	1266	15.1492060572247	1548	16.3392
Ufl1	963	11.3081578829413	816	9.73363964116286	654	8.07706		809	9.9393136283638	1105	10.4652480255188	828	9.45862564733826	599	6.74112882818011	527	5.31743030293741	599	5.3311519252193
Ufd1	970	30.1721600462296	1003	31.6924001120423	789	25.8120095824155		949	30.8846851032284	1227	30.782288374734	988	29.8967333049549	1174	34.9979812077832	1336	35.7080999140747	1377	32.4636441432736
Ufc1	710	47.3183175561043	759	51.3845136583391	832	58.3182412401461		679	47.3459698117416	1015	54.5580273605219	752	48.7551964452142	1000	63.8720968842788	1023	58.5830790897279	1338	67.585840584431
Uevld	863	7.36964068940506	835	7.24338421925317	693	6.22413349772963		802	7.16559376767858	959	6.60504524345962	762	6.33027553855035	649	5.31153984160529	575	4.21918897666825	698	4.51772302475301
Ucp3	0	0	2	0.0562509691873238	0	0		0	0	0	0	1	0.0269347289498064	0	0	0	0	0	0
Ucp2	18	0.709722423929771	7	0.280371322860378	11	0.456161736442192		3	0.123759792782583	7	0.222605419452572	10	0.383573103368971	0	0	2	0.0677597246282032	10	0.298844097466747
Ucp1	0	0	0	0	0	0		0	0	0	0	0	0	0	0	0	0	0	0
Ucn3	0	0	0	0	0	0		0	0	0	0	0	0	0	0	0	0	0	0
Ucn2	3	0.202929615225429	3	0.206141276303247	0	0		1	0.0707728156331538	1	0.0545564180266568	10	0.658046072546169	0	0	0	0	1	0.0512687628288761
Ucn	0	0	1	0.106911779946094	0	0		2	0.220230935603789	0	0	0	0	0	0	0	0	1	0.0797690999294005
Ucma	0	0	0	0	0	0		0	0	0	0	0	0	0	0	0	0	0	0
Uckl1	422	7.07808052630381	385	6.55968985890484	371	6.54466021583927		404	7.08968125484427	487	6.58800136850775	437	7.13044459218217	296	4.75811558259545	474	6.83135736023357	513	6.52152365302546
Uck2	1757	23.3320551605917	1749	23.593402196897	1978	27.6259782940205		1950	27.0930651382483	2460	26.3474149534222	2101	27.1418477275929	2212	28.1518269277549	3118	35.5781169642122	3427	34.4924463783283
Uck1	547	18.4911894476086	599	20.5695065261273	709	25.2077395459255		704	24.8996061497016	905	24.6744665490038	685	22.5268370480556	1029	33.337507373925	1545	44.877806347241	1721	44.0947670374827
Uchl5	561	18.7771524559256	516	17.544302283065	380	13.377058113525		518	18.140068708627	585	15.7922644714496	614	19.9925120553301	495	15.8786032854317	573	16.4796167610765	631	16.0075508759066
Uchl4	9	0.524962498595213	15	0.888784676660297	13	0.797515750608173		5	0.305139248125732	14	0.658620853767591	13	0.737668514714837	10	0.559018266190288	10	0.501200372787785	14	0.618931329572697
Uchl3	400	21.4999179969209	413	22.5499920188917	342	19.3336149182389		474	26.6561516568875	625	27.0943352808833	539	28.1836801561134	518	26.6837461310225	486	22.4459864334014	520	21.1840413833129
Uchl1	0	0	0	0	0	0		0	0	0	0	0	0	0	0	0	0	0	0
Ubxn8	213	2.28141888216932	251	2.73098099835752	266	2.99652020795222		259	2.90246832608799	387	3.34316694751403	345	3.5948158473212	309	3.17193395419963	330	3.03714119704811	375	3.04428534022601
Ubxn7	1828	10.7346285249624	1699	10.1349996100068	1276	7.88082437129777		1681	10.3281096244576	2074	9.82293458752909	1800	10.2828963476371	1215	6.83797226438602	1379	6.95826091625716	1509	6.71627900147216
Ubxn6	851	15.6186017476264	764	14.243787252087	999	19.2836049262532		850	16.3220165379792	1097	16.2383123087985	803	14.3370652111314	988	17.3783989875266	1256	19.8074170179619	1425	19.8223945316032
Ubxn4	2533	39.197013454851	2591	40.7290921609981	2225	36.212453414294		2480	40.152423729626	3316	41.3860503061065	2738	41.2176622585542	2250	33.3687958208792	2580	34.3054490776911	2758	32.3474991730147
Ubxn2b	320	4.58059498950239	294	4.27502613893846	240	3.61321082819604		328	4.91233590173807	370	4.27164655104598	362	5.0409525579353	224	3.07298302999235	203	2.49685641257486	223	2.41938753517657
Ubxn2a	362	4.94873213345625	419	5.81860569857486	320	4.60092867325756		383	5.47805574107965	506	5.57901545311241	433	5.75844730357637	491	6.43290438944614	482	5.6618456956933	452	4.68330531671023
Ubxn11	53	0.70161329076573	59	0.793402341959331	42	0.584765004397255		50	0.692523059222852	62	0.66196541279063	44	0.566639360281553	17	0.215680602154745	36	0.40949636707927	24	0.240802970411878
Ubxn10	0	0	0	0	0	0		0	0	0	0	0	0	0	0	0	0	0	0
Ubxn1	710	42.2499815228781	729	44.0671771746903	698	43.6851411454227		691	43.0217942350433	957	45.9305645615571	718	41.5647088892297	785	44.7690686453727	896	45.8143784485292	1033	46.5904769677204
Ubtfl1	0	0	0	0	0	0		0	0	0	0	1	0.0239159290783918	0	0	0	0	0	0
Ubtf	4272	27.8225920654533	4430	29.3082305413481	4860	33.2899206061345		4442	30.2682418311285	6075	31.9105505900801	5010	31.742139378334	5482	34.2172894510089	6518	36.4759250760389	7559	37.3129296992334
Ubtd2	407	9.09223666266127	457	10.3707950337426	403	9.46872523678563		419	9.79338080744628	466	8.3962219452943	376	8.17139663559375	297	6.35876828998006	298	5.72029203320577	337	5.70604094247789
Ubtd1	497	19.3153155207515	420	16.5811343118231	640	26.1598673876273		471	19.1517569699208	653	20.4682291590308	516	19.5086512030213	678	25.2531373143516	931	31.0899994088318	1166	34.3457203058409
Ubr7	773	16.1357480499327	763	16.1790745721195	862	18.9246136434146		700	15.2879744025544	1012	17.0377324401178	843	17.1186419721199	775	15.5042777831125	1046	18.7614719897031	1221	19.3176340415417
Ubr5	9977	41.8301379159204	9356	39.847315284246	7629	33.6408596510002		9158	40.1728145774811	11714	39.6110372711732	9796	39.9549162768502	7092	28.4969433744935	7629	27.4841654232692	8348	26.5277505480421
Ubr4	5459	23.3101987663463	5832	25.2970527572468	6183	27.7678512982569		5223	23.3343229940192	6890	23.7286907102673	5717	23.7483367702384	5381	22.0209526328348	6700	24.5829104914132	7587	24.5545300692905
Ubr3	1729	12.0900662104686	1658	11.7770831384506	1170	8.60458033618103		1457	10.6594681071144	1842	10.3883119621492	1616	10.9927706400606	971	6.5071848527704	1049	6.30281832255439	1150	6.09481
Ubr2	3278	27.1877013079773	3212	27.0619200132566	2932	25.5762961902748		3268	28.3588023264959	4091	27.3662122808795	3518	28.3851700365132	2899	23.0436878876985	3465	24.6940540500079	3872	24.3403909658291
Ubr1	1424	12.0090297219183	1409	12.0705887117041	1034	9.17125175373249		1376	12.1411174691853	1620	11.0188080126403	1511	12.3963696758554	1040	8.40565378033644	1176	8.52179076544708	1302	8.32218900853591
Ubqlnl	0	0	0	0	0	0		0	0	0	0	0	0	0	0	0	0	0	0
Ubqln5	0	0	0	0	0	0		0	0	0	0	0	0	0	0	0	0	0	0
Ubqln4	1834	31.955206525457	1752	31.0095831290021	1939	35.5328671737944		1747	31.847657873764	2321	32.6166316535604	1942	32.9172576820162	2051	34.2490229078971	2504	37.4888602128852	2795	36.9107415143759
Ubqln3	0	0	0	0	0	0		0	0	0	0	0	0	0	0	0	0	0	0
Ubqln2	2011	40.9194074983262	2000	41.3396495258387	1846	39.505640622441		1778	37.8522168502368	2270	37.2533038301867	1909	37.7881228578691	1986	38.7290405725562	1912	33.4295683290011	2197	33.8825418429634
Ubqln1	3156	58.0328049722152	3093	57.7744761748194	3107	60.0880301756377		3225	62.0452563965694	3927	58.2397014915525	3443	61.589363348671	3991	70.3328998433164	4460	70.4688268035852	5089	70.924728026105
Ubp1	834	10.2571696423035	907	11.331523491336	788	10.1929020579663		821	10.5644512063308	1047	10.385558122529	933	11.1628542851923	668	7.87368757955291	874	9.23631072761388	924	8.61315215525119
Ubox5	190	3.31563166380167	214	3.79355145856098	193	3.54225753239904		242	4.41845402316933	321	4.51792878654221	251	4.26106857202643	278	4.64940846130397	321	4.81330436278552	332	4.39116161629898
Ubn2	1241	5.73407239302262	1198	5.62299551228922	713	3.46490287982178		1142	5.52077173385832	1482	5.52282478277567	1327	5.96478009779333	926	4.10055465703146	893	3.54542631419463	966	3.38296244750697
Ubn1	2007	16.6746055909516	2094	17.6727609808023	2141	18.7083295304707		2145	18.6456613032828	2757	18.4742422883662	2348	18.9774744140118	2159	17.1909971494363	2465	17.5974903626776	2872	18.0851157904169
Ublcp1	497	14.6269692870997	489	14.6192922681303	404	12.5051663078762		480	14.7802402982725	602	14.2894700735352	477	13.656784739806	380	10.7181982465907	453	11.455703839786	453	10.1047325491115
Ubl7	598	23.6473383361758	672	26.9941640511733	711	29.5706470635024		605	25.0310318348741	877	27.9706362698931	611	23.5047	826	31.3041096912855	760	25.8238082389935	886	26.554826204269
Ubl5	585	12.4334956158346	625	13.4938825425847	672	15.0216209345322		608	13.5202043426677	788	13.5078201065587	701	14.4939754609148	707	14.4011449450101	747	13.6421743613991	1000	16.1089057242188
Ubl4b	2	0.0985152492518795	1	0.0500371993352357	0	0		3	0.154609799268358	0	0	0	0	0	0	0	0	2	0.0746675877246132
Ubl4a	211	6.17231838730982	227	6.74545502233904	173	5.32257897419603		223	6.8251629529416	272	6.41736055013256	239	6.80136199228362	273	7.65365250368927	316	7.94289025829488	338	7.49395749669074
Ubl3	833	18.7324098895983	904	20.6507871273713	878	20.7660221361207		900	21.1754894286589	1146	20.7852350261001	948	20.7390621143768	910	19.6123787337404	890	17.1974585776268	983	16.7544751985756
Ubiad1	488	11.0955732454958	473	10.9247269751558	494	11.8131853350736		457	10.871473699376	612	11.2228463227033	487	10.7718676351776	602	13.1179702663031	713	13.9298059730599	790	13.6139977457503
Ubfd1	943	12.1534735635352	1023	13.3931856949697	1031	13.9751841469584		960	12.9450060494093	1303	13.5442454295705	1051	13.1772130650412	1096	13.5375324385468	1261	13.9646298657393	1319	12.8843402106161
Ube4b	2153	16.5075896117462	2144	16.6987492529015	2152	17.3536984541317		1922	15.4182581844135	2443	15.1072275902263	2104	15.6934162274934	1812	13.3149044826625	2245	14.7904570190924	2361	13.7203212824722
Ube4a	1084	6.45509442717077	1041	6.29714328966623	864	5.41124510432522		932	5.80672858007727	1270	6.09956283567403	1086	6.29122571476639	820	4.67980113123137	788	4.03204294979241	880	3.97177511087593
Ube3c	1422	19.1498142046666	1471	20.1232058465435	1451	20.5514527426969		1412	19.8949092202188	1849	20.0827670504969	1648	21.5900824043552	1414	18.2496527834839	1651	19.1045871166143	1797	18.3417895364787
Ube3b	1172	14.9401	1199	15.5261561700312	1256	16.8393		1141	15.2178458158178	1521	15.6378168971567	1266	15.6996896840161	1238	15.1246770911724	1688	18.4894203198578	1894	18.2992745667646
Ube3a	1330	5.45905611793374	1258	5.24524873414205	913	3.94136668505799		1265	5.43248755522869	1502	4.9723022682608	1414	5.64608551367676	1020	4.01241936546586	1091	3.84783360381961	1295	4.02869460177565
Ube2z	2694	45.9474725871615	2699	46.761286306991	3090	55.4284407072644		2740	48.8941494374713	3651	50.222408953134	3016	50.0411748542739	3982	65.0886883542231	4678	68.5566942529759	5340	69.0293769233042
Ube2w	1272	5.46455227034879	1241	5.41575218229308	993	4.48669830518257		1579	7.09727935833931	1727	5.98386079735693	1575	6.58233763953056	1602	6.59584153483939	1675	6.18312318929775	1828	5.95212886151283
Ube2v2	736	8.24954022377637	709	8.07267919237086	459	5.41096545919622		695	8.15040203055597	750	6.7800807254891	744	8.11254259186867	602	6.46678838495941	537	5.17192038064067	714	6.06567032464647
Ube2v1	1179	38.4741653640638	1103	36.5637257932925	1431	49.1139859804371		1074	36.6692460269558	1628	42.8480906328801	1280	40.6347410113055	1379	43.1280573763498	1885	52.8557660348185	2245	55.5265138641929
Ube2u	0	0	0	0	0	0		0	0	0	0	2	0.0869297514424867	0	0	1	0.0383912216993676	0	0
Ube2t	301	17.9905872460963	299	18.1538842145503	239	15.0240455316375		304	19.0105518733542	396	19.089550459994	286	16.6294161465345	368	21.0798196574274	299	15.3559131499685	319	14.4510095353583
Ube2s	1991	136.586008651031	1967	137.075185650966	2420	174.606523772984		2216	159.054883159873	2849	157.633701850062	2348	156.69861970598	3062	201.316962338943	4170	245.808345582806	4931	256.388544583205
Ube2r2	1798	36.7952076360378	1865	38.7703690887848	2057	44.2737194035483		1689	36.1637548839389	2141	35.3378	1786	35.556184364088	2056	40.3241209916596	2165	38.0701936543905	2465	38.2337727578279
Ube2ql1	0	0	0	0	0	0		0	0	0	0	0	0	0	0	0	0	0	0
Ube2q2	694	13.2614246097529	708	13.7430617113001	490	9.8477482180235		780	15.5943619357902	969	14.9340003963818	756	14.053504271401	700	12.8194377704872	637	10.4591347261145	717	10.3843310837893
Ube2q1	1691	35.7831498912365	1691	36.3494711234517	1638	36.455159562299		1778	39.3649	2178	37.1718783075188	1784	36.7250109837406	1831	37.133298830731	2248	40.8749167963567	2560	41.0585478949756
Ube2o	1046	13.475822485006	950	12.4327365464779	1195	16.1920429888585		1005	13.5466514105193	1215	12.6247139323689	1069	13.3977980242341	1066	13.1619740388478	1265	14.0036012919968	1494	14.5882384964215
Ube2n	2324	37.3706320787239	2440	39.8569144806865	1998	33.7909148245092		2232	37.5518041143975	2828	36.6771343486937	2399	37.5281099192013	2390	36.8326061328196	2678	37.0024522717545	2890	35.2225523190043
Ube2m	1451	62.7610664614935	1560	68.5436187651841	1732	78.7917843710176		1413	63.9451132524732	1876	65.4451409690135	1577	66.3569964083037	1797	74.4922698077644	2492	92.6182466038979	2947	96.6121392117495
Ube2l6	441	21.5503350721083	369	18.3172946930569	443	22.7682320934816		403	20.6045332296765	454	17.8934037575129	361	17.1614809988137	336	15.736021608162	251	10.5393729724608	328	12.1483680723051
Ube2l3	3105	80.0502913890586	3309	86.6597852483856	3475	94.2250263384227		3227	87.0447484976355	4318	89.7853793325151	3678	92.2454941701963	3902	96.4114924751531	5459	120.931662013175	6611	129.180550263912
Ube2k	1587	22.032868903556	1667	23.5098171932751	1400	20.4424199270377		1648	23.9383177721762	2136	23.9175694229309	1819	24.5673858577101	1942	25.8394685693992	1915	22.8448608262713	2264	23.8231511681001
Ube2j2	698	13.0616750570775	673	12.7931663086682	715	14.0721235840332		741	14.5078800930246	881	13.2966131115537	812	14.7819458235589	1080	19.3690105836048	1150	18.4912771440176	1353	19.189776195385
Ube2j1	2002	38.0091148329291	2086	40.230693162774	1999	39.9159640403186		2118	42.0718815568744	2760	42.262427221591	2269	41.9073599911617	2377	43.2506951980189	2977	48.5655299264732	3247	46.7234207986475
Ube2i	4120	54.5511593903902	4377	58.8711940556143	4323	60.2007844897524		4106	56.8811032138521	5434	58.0293992396887	4626	59.5860397316229	5381	68.2825905725703	6298	71.6531091885896	7331	73.5696430746411
Ube2h	2730	38.7103099905544	2665	38.3866969561261	2755	41.0861787508762		2222	32.964793039653	2969	33.9543851739302	2408	33.2164036103882	2163	29.3941394215956	2350	28.6323819659332	2436	26.1800183396746
Ube2g2	952	32.5555620050449	854	29.6664546355362	1124	40.4263662066416		1082	38.7130872291133	1397	38.5306491499526	1145	38.0913056796919	1796	58.8619721827626	2545	74.7827876105746	3157	81.8260318967021
Ube2g1	1198	21.1620101119054	1248	22.394130957528	986	18.3183840736113		1125	20.7919354762764	1580	22.5101742932192	1247	21.4288407445922	1356	22.9562009258427	1449	21.9934874453208	1530	20.4842558098611
Ube2f	763	21.0138	754	21.0945934413264	663	19.2045422237064		806	23.2251016575061	1060	23.5454948047431	797	21.3535816846378	814	21.4854729542818	1029	24.3512508468756	1313	27.4077681290138
Ube2e3	827	12.4811428319611	843	12.9239701711188	805	12.7777642169192		762	12.0322296333752	977	11.8922787024867	857	12.5823508158631	877	12.6849472411401	840	10.8931565324137	942	10.7752760930686
Ube2e2	317	10.4198747821716	353	11.7868422690133	327	11.3047545259117		299	10.2829262939193	462	12.2480481370379	318	10.168630861873	312	9.82874482530029	332	9.37706520929015	372	9.26776126667634
Ube2e1	405	19.8054033560921	415	20.6156149411205	371	19.0815093305963		473	24.2009328124608	603	23.7830556350752	485	23.0729184614186	502	23.5273283627117	493	20.7157758122256	574	21.275
Ube2dnl2	0	0	0	0	0	0		0	0	0	0	0	0	0	0	0	0	0	0
Ube2dnl1	0	0	0	0	0	0		0	0	0	0	0	0	0	0	0	0	0	0
Ube2d3	5035	71.1857957088967	5346	76.7789824533021	4682	69.6202252965526		5438	80.4406125481678	6948	79.2273901614747	5770	79.3600269142382	6215	84.2122420801212	6761	82.1354081586559	7361	78.8786278493375
Ube2d2b	1	0.0419421358201071	0	0	0	0		0	0	1	0.0338276799893008	0	0	0	0	2	0.0720785684627978	2	0.063578342022938
Ube2d2a	1775	39.6137050992411	1796	40.7167370985745	1635	38.3773523747613		1696	39.6018296689024	2339	42.1016386855051	1881	40.8383349286883	1962	41.9649140620458	2151	41.2489722149787	2291	38.752600958919
Ube2d1	1011	39.8859458042092	997	39.9561308070015	964	39.9996249362969		809	33.3933168003003	1142	36.3376229599621	901	34.5800529910842	914	34.5585222314428	964	32.6791978570982	971	29.0346522958396
Ube2cbp	61	2.19219935344797	71	2.59195876259554	80	3.02378106601418		72	2.70722906205633	103	2.98544521678639	92	3.21640080337201	132	4.54636573389879	115	3.5511880071915	129	3.51373157249993
Ube2c	1433	104.325003542884	1312	97.0276653128819	1436	109.952929188533		1618	123.243218609916	1940	113.910988049041	1598	113.175159954526	1812	126.427234830007	1970	123.234996924106	2222	122.606905894494
Ube2b	2917	65.2507787665347	2787	63.3294574841873	2278	53.5936253472164		2624	61.4123049365803	3475	62.6939669135041	2574	56.0131423074359	2638	56.5541252929372	2372	45.5920971716684	2629	44.5726563142144
Ube2a	752	29.4280748250233	860	34.1870786404992	812	33.420287857161		924	37.831910974783	1114	35.1601624601957	875	33.3107329159846	1044	39.1547754749938	1029	34.600709199862	1205	35.7404254776059
Ubd	0	0	1	0.0734804549469417	2	0.152157179575847		0	0	0	0	4	0.281477978523484	0	0	0	0	1	0.0548252938682325
Ubc	2670	75.1530615721481	2774	79.3161091176822	2699	79.9003067549155		2494	73.4470170238637	3094	70.2388507015054	2957	80.9690166524942	3342	90.1533958054996	3061	74.0328315765018	3802	81.1103338654227
Ubb	9618	402.403414262685	9395	399.294379722374	9593	422.125389746859		8944	391.517313054922	11427	385.594457511227	9496	386.500192340014	12145	486.983931569616	11097	398.940460727893	12315	390.517014732151
Ubash3b	113	1.05437355972441	90	0.853057098798952	117	1.14818553412173		116	1.13244299376001	141	1.06110130116219	101	0.916789353439116	144	1.28771212066477	133	1.06633415215943	180	1.27296724446808
Ubash3a	0	0	0	0	0	0		0	0	0	0	0	0	0	0	0	0	0	0
Ubap2l	5090	53.5619502655088	5051	53.9927560824361	4722	52.2606405242858		4655	51.2507920642564	6048	51.330093255344	5214	53.3754747197677	4986	50.2841486944759	5662	51.1957699963018	6068	48.3963748721179
Ubap2	3069	39.3292097501162	3069	39.9516526204458	3216	43.3455499788638		2965	39.7544112590292	3908	40.3919256213785	3446	42.9601440636432	3979	48.8688927494968	4988	54.9250411778952	5613	54.5182660030249
Ubap1l	13	0.0735247320851811	19	0.109159924851502	8	0.0475872086991217		11	0.0650916199856993	14	0.0638616014751286	18	0.099036373201291	7	0.0379427117589436	21	0.10205516936555	26	0.111453088219116
Ubap1	1399	11.5976161433372	1418	11.9411670930202	1463	12.7557349948103		1518	13.1663405576553	1935	12.9375981188043	1565	12.621107971402	2183	17.3438288754713	2312	16.4688949891241	2454	15.4189299253946
Ubald2	626	28.6297811537068	571	26.5276837846811	616	29.6301979735973		620	29.667276642335	700	25.8204261834663	464	20.6439975989707	945	41.4205376464841	789	31.0060407138024	1052	36.4659972827056
Ubald1	617	12.3142901196778	558	11.313004106946	581	12.1958056668952		472	9.85617741955426	607	9.7709002454844	550	10.6787158592519	603	11.5340480819732	703	12.0560532310107	812	12.2831259976094
Ubac2	589	7.12629980093496	535	6.57539890443183	660	8.39852222360723		537	6.79775	668	6.51848886402898	569	6.69719870955601	631	7.31675278780035	768	7.98427761302721	919	8.4273875447727
Ubac1	675	10.2763885338214	651	10.0678621454897	766	12.2652289289227		634	10.0987657326241	904	11.1000988094991	721	10.6783495225157	821	11.9789879600644	967	12.6499506667674	1142	13.177453954375
Uba7	112	2.40075618164226	88	1.91616204715529	61	1.37521314247576		68	1.52504002719183	76	1.31390902769322	53	1.10519274916625	2	0.0410866050166423	3	0.0552556767722397	9	0.146218122451235
Uba6	842	11.1966823289419	804	10.8605755882614	503	7.03485898205533		743	10.3373298841405	914	9.80268691554189	820	10.607749167095	557	7.09859973512664	604	6.9014416174291	649	6.54109749462282
Uba52	7131	448.356607404105	7575	483.81051587294	8558	565.920682195298		7191	473.047469250876	9472	480.326445576614	8194	501.188643551039	9907	596.974154469112	11089	599.08871105069	13138	626.081766287446
Uba5	708	16.0653404658813	775	17.8639669806144	555	13.2452391832484		701	16.6424396539533	918	16.8004544131128	769	16.9752093956338	662	14.3964327806254	716	13.9603180634903	878	15.1001010081288
Uba3	2848	53.5310992096824	2863	54.6647105753658	1844	36.4533326777838		2923	57.4827171314198	3322	50.3602034181705	2837	51.8749434617057	2251	40.5491635102557	2156	34.8209445461675	2245	31.9824096771849
Uba2	2151	49.0880589848032	2125	49.2622124095048	1947	46.7316964360642		2082	49.7116835530379	2777	51.1131916517663	2380	52.8377761604445	2522	55.1595557656457	2872	56.317776460985	3131	54.1560745488369
Uba1y	0	0	0	0	0	0		0	0	0	0	0	0	0	0	0	0	0	0
Uba1	9910	132.534500911455	10100	137.213295477777	12436	174.922691795314		9579	134.034859224917	12916	139.317284258635	10418	135.541338432391	13127	168.252298553379	15429	177.304062374212	17780	180.225280249332
Uap1l1	4290	164.928944113391	4623	180.543978557498	5748	232.416251192639		4365	175.576396437433	5933	183.965169942404	4700	175.780043905214	5048	185.994096958628	7543	249.177778030191	9261	269.852304358105
Uap1	706	14.4610501627733	635	13.2126029891676	596	12.8396012765928		711	15.2372652943496	855	14.1248198511989	746	14.8650400380683	714	14.0163060403011	699	12.3026288423211	771	11.9695595567681
Uaca	422	4.68049802107572	414	4.66443971888524	398	4.64272364183459		397	4.60693854066025	451	4.03438953020492	381	4.11089813037753	271	2.88064097626991	280	2.66847575339934	304	2.55553515100283
U2surp	1451	12.7128478729525	1398	12.4423420924027	895	8.24723973306612		1414	12.9618545537603	1698	11.9987165725028	1571	13.3900977343585	867	7.28005672629874	935	7.03902752097654	1009	6.7003156744732
U2af2	3253	35.0585836860643	3305	36.1827270906129	3431	38.8902887810362		3226	36.3761694131053	4127	35.8728964653211	3395	35.5944434588461	3916	40.4476426510758	4406	40.8019022895288	5424	44.3056023410704
U2af1l4	131	10.2765999821451	120	9.56266476184505	115	9.48825051226586		142	11.6549065966987	150	9.49054355255383	140	10.6841091500899	122	9.17229924631945	143	9.63917374359434	147	8.74025596309778
U2af1	967	60.019964529559	1061	66.8966196416545	915	59.7310983036861		999	64.8749513765162	1343	67.2305933595418	1172	70.7667085181464	1267	75.3678460138935	1355	72.2660255456132	1520	71.5058393213292
Tyw5	157	6.53236535493617	117	4.94511282711987	107	4.68235932077804		129	5.61568606697986	147	4.93298528963682	135	5.46432733169554	90	3.58883549896749	83	2.96738926665996	112	3.53197399613738
Tyw3	75	1.15034778488278	56	0.872520124909691	82	1.32279302280274		98	1.57266517400162	110	1.36076225274906	82	1.22352789103153	66	0.970179426808454	66	0.869836139168156	73	0.848632026675939
Tyw1	498	4.5203815132819	465	4.28763916200043	568	5.42255828881338		560	5.31833966895343	713	5.21983708385058	558	4.92733477832763	569	4.94992070715364	759	5.91988319784612	847	5.8271717423718
Tysnd1	198	5.71312955048448	164	4.80697937453667	216	6.55500125345144		170	5.13215896762512	266	6.19030702830178	185	5.19293318296651	251	6.94101258210268	285	7.06609312286636	349	7.63243244943905
Tyrp1	0	0	0	0	1	0.0250564634907854		0	0	0	0	0	0	0	0	0	0	0	0
Tyrobp	0	0	0	0	0	0		0	0	0	0	0	0	0	0	0	0	0	0
Tyro3	570	7.66086459381659	538	7.34521876293535	612	8.65096387910887		559	7.86062422106104	674	7.30608126144489	529	6.91656920725119	720	9.27418287181128	736	8.49975405948925	857	8.72996319727058
Tyr	0	0	0	0	0	0		0	0	0	0	0	0	0	0	0	0	0	0
Tyms	958	8.71567716012226	930	8.59484607319657	895	8.56384517785228		1077	10.2516465881584	1420	10.419470312087	1180	10.4435886488012	1400	12.2068579253471	1404	10.9756019568307	1520	10.4811243676364
Tymp	11	0.319435906743027	9	0.265493006241456	13	0.397049401116837		10	0.303831882024079	10	0.234213928289246	8	0.226002455763929	6	0.166986947381263	2	0.0499052984729568	10	0.220099830139391
Tyk2	652	8.43511671090115	669	8.79202970506876	579	7.87829447747922		620	8.39223210229823	690	7.19969770858369	598	7.52621825702184	423	5.24474159777529	467	5.1914179632522	505	4.95180505421638
Txnrd3	287	6.85910686046514	324	7.86593242469398	355	8.92327281879617		335	8.37669641169983	416	8.01863922386721	350	8.13740330190203	430	9.84905031328066	427	8.76877975203126	550	9.96269929301609
Txnrd2	204	7.25816916692903	263	9.50543936641983	227	8.49440418336039		247	9.19467046315578	321	9.21135716899209	247	8.54921021935652	310	10.5705805693998	375	11.4644652200671	476	12.836083448167
Txnrd1	9437	159.150441439839	9753	167.082761841348	9226	163.643021152583		10673	188.322711563861	13554	184.358448696982	11659	191.279011648057	14623	236.347275734105	15211	220.423185058272	17243	220.401923864948
Txnl4b	71	2.5461761351618	88	3.20576952016139	74	2.79107791466404		78	2.9266244331348	115	3.32620954984744	111	3.87244445929789	102	3.50566566041999	111	3.42041409962509	114	3.09858637059093
Txnl4a	424	5.0294155389857	432	5.20540995366518	498	6.2128540494189		457	5.67165962510325	609	5.82627026520659	514	5.93125923435962	641	7.28701931091541	795	8.10297326527176	951	8.54989615631112
Txnl1	1846	35.9021794209042	1879	37.122346923974	1855	37.9440056416162		2075	42.2230414989015	2761	43.3089040780323	2326	44.0079309920194	2571	47.9216122892401	2695	45.0374196676758	3002	44.2515476798596
Txnip	2377	57.5185556089046	2145	52.7260958878739	1900	48.3551279541022		1757	44.4828749523692	2197	42.8776048930289	1726	40.6304568460235	2051	47.5646908645912	1723	35.8252873105361	2053	37.6527238942728
Txndc9	1636	22.441937273819	1682	23.4381087496151	1395	20.1261821272297		1665	23.8964605353692	2087	23.0898528456741	1915	25.5551213394812	2101	27.6212497952409	2132	25.1298478918942	2311	24.0273376076357
Txndc8	0	0	0	0	0	0		0	0	0	0	0	0	0	0	0	0	0	0
Txndc5	4636	99.3427399702241	4681	101.894531457925	5546	124.992144119223		4187	93.8724092994394	5930	102.487068610772	4784	99.7277456807776	5060	103.916246603995	5566	102.485287432076	6435	104.512904768076
Txndc2	6	0.134037886918839	3	0.0680796172893385	4	0.0939823844842246		6	0.14023934330472	4	0.0720705746377193	1	0.0217324378606217	2	0.0428199884847142	3	0.0575868325490514	4	0.0677274889314883
Txndc17	1303	61.0756392844654	1257	59.8519648413571	1148	56.5946840585854		1248	61.2040960290431	1507	56.9716148064344	1245	56.7708087856584	1488	66.8446671691504	1514	60.9782695320623	1682	59.7555513114288
Txndc16	136	1.92761916394811	155	2.23168838858617	142	2.11680482761238		161	2.38753913918269	208	2.37775625667999	148	2.04068591330629	113	1.53497391176039	104	1.26660524154451	121	1.29985933561242
Txndc15	848	37.6399219250351	786	35.4400998167868	794	37.0666647499933		741	34.4122735408875	966	34.5821236498873	770	33.2487797519497	718	30.5434108562421	791	30.1685863159732	919	30.916977751026
Txndc12	1098	58.3692420790995	1040	56.1609676366241	1101	61.5572455945444		1043	58.0107284696393	1460	62.5973922035739	1053	54.4555576015607	1237	63.0219217029273	1355	61.8937254084781	1499	60.3965327305461
Txndc11	452	9.81290139377082	420	9.26249142851359	500	11.4166621766951		442	10.0397654320543	628	10.996141377893	541	11.4258466078787	563	11.7140648254735	713	13.3006891754297	817	13.4434184463979
Txn2	2283	120.700698955479	2351	126.262978905385	2487	138.289690542905		2336	129.216808044996	3190	136.02421486119	2651	136.347043572273	3395	172.021955533387	4379	198.931901286476	4870	195.146827399828
Txn1	5679	366.236016313016	5943	389.326926825352	4702	318.920145427497		6174	416.579701661779	7760	403.619904371675	6651	417.261442184736	6871	424.667826558174	6581	364.675584886172	7348	359.159196008673
Txlng	429	5.11378347646689	428	5.18260776118567	304	3.8112617207018		399	4.97622760191762	439	4.22057123614663	429	4.97478664531395	246	2.81034979646546	204	2.08949254253603	256	2.31288302686611
Txlnb	36	0.54745920876611	35	0.540675683191598	25	0.399852135019544		22	0.350037233075441	41	0.502868917516516	20	0.295877121243555	5	0.0728718000126896	5	0.065334847787683	14	0.161363743541278
Txlna	911	12.3566551417054	947	13.0482	1020	14.5510008813108		985	13.9785162788581	1276	13.9590188874961	1051	13.8681135699523	998	12.9733853684709	1167	13.6012561601034	1266	13.0150222631259
Txk	0	0	1	0.0206326599596297	0	0		3	0.0637527970612107	7	0.114671476187885	0	0	0	0	0	0	6	0.0923667372272111
Twsg1	1867	31.1450759544775	1976	33.4850957666064	1604	28.1422998682206		1832	31.975168554373	2197	29.5594810005843	1759	28.5458539919254	1495	23.9015737593676	1501	21.5154970367287	1662	21.0138078240796
Twnk	915	14.8437816440984	805	13.2659657634404	939	16.0213534405878		796	13.5107303892959	1052	13.764513754804	864	13.6354454354536	792	12.3137086272855	835	11.6395329273529	1036	12.7383119117513
Twistnb	746	11.4680777155883	708	11.0561669063237	508	8.21345076540995		793	12.7546129468553	934	11.5803143174804	897	13.4145579888424	833	12.2726127168479	925	12.2185352844398	977	11.3834793482376
Twist2	618	31.376110665102	607	31.3053708428222	710	37.9122123057767		674	35.8024565484788	894	36.6074790945789	726	35.8574480573675	783	38.0989163610614	1063	46.3734612486673	1242	47.7926254983754
Twist1	13	0.540564656017675	8	0.337919932688512	7	0.306134644428829		5	0.217528715535031	12	0.402445625983142	9	0.364064998909286	5	0.199257431077643	7	0.250108210567843	5	0.157580675934153
Twf2	391	16.6257152890525	319	13.7788760508191	386	17.2623942984164		363	16.1492554196891	420	14.4037157856576	322	13.3196121098235	378	15.4040744773123	380	13.8839420707763	426	13.7290928174601
Twf1	2487	47.4430363985151	2389	46.2948167845607	2161	43.3572375688729		2553	50.9553516206204	3170	48.7727928046133	2675	49.6423808204088	2479	45.322457065894	2796	45.8310147359871	2958	42.7684510128655
Tvp23b	548	19.4872053168629	503	18.1700664750777	461	17.2416995850063		509	18.9377806314742	584	16.7495645455523	526	18.1964584799372	619	21.0959884820996	536	16.3779449414565	622	16.7644012699476
Tvp23a	64	0.981852298564681	73	1.13764975075277	77	1.24242		43	0.690203153999562	61	0.754775324270103	60	0.895466950689807	25	0.367575387796014	34	0.448198830423264	37	0.430225919673552
Tut7	1083	11.3155705686099	1143	12.1314792545214	866	9.51647341678623		932	10.1884052255957	1352	11.3932	1027	10.4387998017254	780	7.81057184745229	789	7.08354437148993	843	6.67581412037491
Tut4	1445	7.86918851006336	1288	7.12520712963572	827	4.73672048433811		1166	6.64359193590823	1588	6.97484035111551	1373	7.27385707955248	881	4.59809816407564	893	4.17868058837546	980	4.04498427988456
Tut1	340	7.38375107497586	284	6.26521528517166	358	8.17694925664845		321	7.29365907269428	371	6.49820953222219	298	6.29573614476116	378	7.86738055649976	433	8.08000521520932	529	8.70727904118822
Tusc3	1140	16.7463112902545	1077	16.0712456933791	1117	17.2574898897149		1130	17.3674096724739	1428	16.9185908261704	1066	15.2336382219524	1117	15.7256175698905	1081	13.6447510764399	1224	13.6277571811767
Tusc2	150	6.1208752093883	150	6.21774710583543	159	6.82385101888875		125	5.33672194945967	168	5.52908439791408	163	6.4705618810762	203	7.93886711249623	233	8.16965660028908	219	6.77322
Tusc1	62	3.08084052205878	36	1.81718673480223	46	2.4040611268615		22	1.14378002039387	67	2.68518370073429	51	2.46535706739401	32	1.52393953152637	30	1.28092705244737	48	1.80778769576072
Tulp4	8130	46.3915756672363	7786	45.1317845106267	6945	41.6803132088121		6852	40.907998264338	9756	44.899555404664	7824	43.4319715149388	4401	24.0680095184629	4747	23.2752001439859	5019	21.7067314766295
Tulp3	1454	22.5308474210371	1440	22.6670572132623	1503	24.4952708877047		1154	18.7094588246778	1732	21.6462504467796	1359	20.486355322712	1567	23.2713910851772	1800	23.9668655629385	1859	21.8333898854775
Tulp2	10	0.161262173412546	11	0.180195824206074	14	0.237449188874133		14	0.236212481014009	23	0.299145184354588	19	0.298069976900642	8	0.123641061206398	24	0.332559505027498	16	0.195560505751259
Tulp1	0	0	0	0	1	0.0329111905038247		0	0	0	0	0	0	0	0	0	0	0	0
Tuft1	296	6.72333561650361	294	6.78359543159303	252	6.02010084955887		260	6.17886525762373	363	6.64999587907633	263	5.81140245689684	301	6.55239097919731	310	6.05034846801662	362	6.23204112880069
Tufm	887	32.3397	870	32.2219107413649	1066	40.8770794948624		828	31.5853099122861	1125	33.0816149653302	880	31.2124	955	33.3699924784306	1399	43.8284223570731	1589	43.9101647462907
Tubgcp6	888	8.4048736822986	864	8.30713935909589	748	7.44611893537225		907	8.98189158872071	1073	8.19105077722216	838	7.71603817918276	730	6.62188010722768	828	6.73401650429477	976	7.00159044072407
Tubgcp5	429	4.23492176626722	440	4.41225196118921	292	3.03166421210822		361	3.72852962663205	527	4.19585417486866	428	4.11020982359248	391	3.69917677100827	357	3.02818169887923	348	2.60373034130175
Tubgcp4	538	8.43897903704876	573	9.13023136807867	461	7.60534121939877		591	9.69923339673045	709	8.96965086361061	504	7.69077831530655	494	7.42633967379493	417	5.62042687886629	562	6.68147900931452
Tubgcp3	680	9.33928555420452	669	9.3336258611662	643	9.28807814385326		712	10.2312107842487	925	10.2463254403256	757	10.1142281392358	676	8.89798493032757	762	8.99260107158475	938	9.76419042199651
Tubgcp2	946	17.1485565512402	932	17.1621571591027	1117	21.2960840735878		918	17.4109076332542	1202	17.5736742703871	952	16.7882530298497	928	16.1222123854124	1031	16.0590819205127	1299	17.847370730286
Tubg2	7	0.186644154365481	4	0.108341756546474	0	0		5	0.139485368340716	15	0.322573942934953	6	0.155632296937355	2	0.0511077281914331	6	0.137465342213865	5	0.101045043970366
Tubg1	741	25.7031	696	24.524271061698	887	32.3594480378451		828	30.0496883965915	975	27.2768129944434	812	27.4003110403943	1044	34.7062800013763	1074	32.0108521409766	1319	34.6769422556961
Tube1	270	1.53964266372448	286	1.65669184566644	217	1.3014456993933		321	1.9151531184485	373	1.71548401579933	336	1.86392131361487	246	1.34440930024421	212	1.03876581384851	288	1.24473620243192
Tubd1	251	2.55594972397965	260	2.68949946426892	239	2.55968564195868		234	2.49308301320227	284	2.33248358849304	222	2.19919471997386	206	2.01041647257364	210	1.83748369843262	220	1.69796966316068
Tubb6	1591	61.8323279547599	1576	62.2187325605551	1876	76.6811112799825		1682	68.3933231919464	2212	69.3349508419236	1687	63.7811910455366	2764	102.949368048478	3152	105.258515721416	3726	109.753133670294
Tubb5	17004	435.729856036266	16829	438.070553495293	20259	546.002175059051		16704	447.846310230954	21274	439.680341615612	17037	424.709005665218	22002	540.341856912633	21920	482.650084812574	25052	486.560989218065
Tubb4b	2541	107.640716790081	2596	111.711049747874	2819	125.596384563494		2858	126.67077780857	3481	118.931695583184	2803	115.51200922685	3271	132.79835287495	3719	135.370399037138	4086	131.189458280391
Tubb4a	12	0.396558702010491	10	0.335695691298315	9	0.312808750697981		9	0.311179547235388	23	0.613021555261985	19	0.610818192546756	14	0.443398788609635	12	0.34074783023661	14	0.350657340303986
Tubb3	35	1.36414445197542	26	1.02940244014801	30	1.22976949910209		23	0.937912771179794	43	1.35170662857765	32	1.21331738183556	78	2.91358134413013	53	1.77498137771757	39	1.1520878170367
Tubb2b	1111	39.1789303018526	1177	42.1632914972839	1348	49.9963792273524		855	31.5461908850568	1213	34.5001503311485	842	28.8856890046848	804	27.1728250339097	858	25.9986871419319	1038	27.743709556715
Tubb2a	731	30.8314108747662	795	34.061414497076	768	34.0680587858285		722	31.8607148929131	826	28.0981508976967	705	28.926591543705	699	28.2548773176022	790	28.630486509753	826	26.4049123166428
Tubb1	0	0	0	0	0	0		0	0	0	0	0	0	0	0	0	0	0	0
Tubal3	0	0	0	0	0	0		0	0	0	0	0	0	0	0	0	0	0	0
Tuba8	1	0.00870853032060813	0	0	1	0.00915914668267819		1	0.00911144305080561	0	0	1	0.0084718253204582	0	0	0	0	0	0
Tuba4a	1431	23.2871599797009	1524	25.1930871305578	1686	28.8565634411394		1627	27.7017204747206	2080	27.3	1765	27.9417579995216	2519	39.2866763160561	2611	36.5097937438519	3105	38.2972119089622
Tuba3b	0	0	0	0	0	0		0	0	0	0	0	0	0	0	0	0	0	0
Tuba3a	0	0	0	0	0	0		0	0	0	0	0	0	1	0.0418543315279069	0	0	0	0
Tuba1c	3597	123.317771306322	3551	123.667457005081	4264	153.749096167828		3931	141.003719843417	5142	142.180151591328	3964	132.205949460605	5406	177.623939911113	6716	197.843383896454	7473	194.181956271842
Tuba1b	6535	283.204886097436	6383	280.995602339495	7692	350.594074393759		6808	308.686043151005	8544	298.633181388104	6785	286.046821446944	8559	355.482646384588	9503	353.868164942705	11104	364.723094077202
Tuba1a	4909	209.129236141612	4848	209.799215028949	5452	244.279888006136		4103	182.879713556201	5084	174.682312323079	3780	156.655498587867	5014	204.713402622248	5075	185.773336165021	6245	201.642847714685
Tub	0	0	0	0	0	0		2	0.0238728703128834	1	0.00920140226606802	0	0	0	0	0	0	0	0
Ttyh3	319	4.2378163041569	302	4.07547202237473	364	5.08584328925667		236	3.28024093657451	313	3.35364781654807	240	3.10166443602318	171	2.17714714873663	173	1.97480019874632	176	1.77211855397843
Ttyh2	1614	31.6534968915692	1500	29.8833273807658	1351	27.8665792218939		1369	28.0907872022544	1807	28.5823536657746	1442	27.5115810614815	1579	29.6784	1841	31.0239840244007	2093	31.111149201979
Ttyh1	3	0.0497274332247198	4	0.0673525911325843	1	0.0174335139719453		2	0.034685429818743	2	0.0267378483065346	0	0	2	0.0317720335198393	0	0	4	0.0502531673803217
Ttr	0	0	0	0	0	0		13	0.699458798510972	0	0	0	0	0	0	0	0	0	0
Ttpal	676	8.92621473681242	681	9.1345524761891	705	9.79083873661708		702	9.69839891050514	986	10.5007234425545	789	10.1351402287435	666	8.42820502744077	1072	12.1630091791998	1128	11.2890759399794
Ttpa	0	0	0	0	0	0		0	0	0	0	0	0	0	0	2	0.0342283181416048	0	0
Ttn	369	0.212599994543294	285	0.166802006896515	175	0.106043750089041		114	0.0687201392735795	137	0.0636618303994499	121	0.0678194678065646	7	0.00386522830431129	17	0.00841611030606079	12	0.0052401870473853
Ttll9	3	0.0402325829948317	0	0	0	0		0	0	4	0.0432651609518877	0	0	0	0	0	0	0	0
Ttll8	2	0.0183706441212341	0	0	0	0		0	0	0	0	0	0	0	0	0	0	0	0
Ttll7	713	5.62978383376211	688	5.51836162211971	434	3.60414342567304		716	5.91503758915713	825	5.25385169638115	699	5.36922359178928	434	3.28421928921123	517	3.50766692397196	518	3.0999922627736
Ttll6	31	0.328353373346474	24	0.25823229736628	15	0.167101825202261		8	0.0886568042061823	16	0.136685184216809	12	0.123649726149322	3	0.0304537845903945	3	0.0273040240590439	0	0
Ttll5	319	0.869479180593095	324	0.897083860394584	339	0.971803253146958		303	0.864078958584441	467	1.02661370140691	334	0.885619346953317	308	0.804561874759478	321	0.75179451260944	301	0.621818530852725
Ttll4	1355	11.0132936758091	1435	11.8481175583863	1117	9.54863393106423		1384	11.7694538901496	1751	11.4785159540239	1586	12.5404532102211	1140	8.88020526270477	1279	8.93252178482385	1412	8.69843819410023
Ttll3	147	2.48155373557611	129	2.2121551757912	90	1.5979346143999		149	2.63169111541683	180	2.4507585442809	161	2.64401764670718	63	1.01926503598322	107	1.55208585679194	132	1.6889194637107
Ttll2	5	0.130293140110137	1	0.0264710443234465	4	0.109628048644805		1	0.0272642680755171	3	0.0630513620100462	3	0.0760509993876888	1	0.0249742108924689	1	0.022391189280254	1	0.0197505960609511
Ttll13	4	0.0779063120520611	3	0.05935447093559	2	0.0409687578340715		1	0.0203776900185115	5	0.0785424294004455	0	0	8	0.149328557543245	1	0.0167354837120519	4	0.059047471671878
Ttll12	1522	27.3630939099778	1437	26.2438076105978	1746	33.014515928441		1317	24.7730010040428	1828	26.5062574050488	1461	25.5524700958603	1675	28.8606154482617	1999	30.8808294834386	2231	30.4003636846061
Ttll11	75	1.34020217806406	56	1.01652160083731	59	1.10884594759973		67	1.25263965323389	122	1.7582902096627	60	1.04301950649817	54	0.924789827759246	78	1.19764822008947	81	1.09704068777149
Ttll10	0	0	0	0	0	0		0	0	1	0.0183997074596803	0	0	0	0	0	0	0	0
Ttll1	737	16.1085934294296	756	16.7853907873831	779	17.9076144771914		721	16.488	932	16.4296274634137	712	15.1391764353492	778	16.2970860139827	931	17.484991605612	1033	17.1127227559605
Ttl	335	4.97715796746453	377	5.68980649486019	327	5.10968957308856		420	6.52872243118291	502	6.01536529879011	347	5.01531501858544	426	6.06577707109573	510	6.51077082247912	506	5.69791275304563
Ttk	829	17.6304893132438	855	18.4712156491742	499	11.161447655165		881	19.6032482817553	1088	18.6620952552961	942	19.489148388427	603	12.2904384331286	651	11.8964241104422	678	10.9286920741682
Tti2	309	4.12274682459755	357	4.83855777634774	275	3.85896665818961		318	4.43912733899323	403	4.33665530269137	393	5.10097107723752	429	5.48561983581351	458	5.25072507079071	572	5.78432752023492
Tti1	604	6.87805928378983	647	7.48432754142792	642	7.68907594107604		636	7.5775426351094	767	7.04443248852464	641	7.10099374272679	544	5.93701442490481	625	6.1155371427609	636	5.48927201369011
Ttf2	622	8.27118338313759	661	8.92890604955326	631	8.82504178464596		617	8.58429682168868	776	8.32263134186051	741	9.58578308880174	629	8.01619251955953	644	7.35849073116613	687	6.92408933560227
Ttf1	482	7.38955731642418	524	8.16060203878964	427	6.88508656312111		501	8.03621239390963	626	7.74047100657238	493	7.35276062413011	407	5.98006660715761	450	5.92801798079016	432	5.01976967952016
Ttc9c	531	9.9174370291239	555	10.5297350202074	418	8.21091125595946		528	10.3176585140848	673	10.1377520723626	588	10.6835203317295	518	9.27203192924204	517	8.29699996565867	680	9.62592566577102
Ttc9b	0	0	0	0	0	0		0	0	0	0	1	0.0729382925543431	0	0	0	0	0	0
Ttc9	331	4.69541244906488	350	5.04351511089358	362	5.40087927679467		351	5.20948949430964	444	5.07984422416142	372	5.13358571086541	504	6.85198680531205	557	6.78932444706843	639	6.87029320354691
Ttc8	336	9.66210145908294	325	9.49369348439432	249	7.53081205735673		300	9.02601119190752	383	8.88285885465336	325	9.09175661962919	162	4.46465144254241	194	4.79357648013597	192	4.18467953672911
Ttc7b	438	7.85993626437871	440	8.0207895063609	476	8.98384008167629		438	8.22358756521472	607	8.78527329458963	482	8.4144178814188	575	9.88901388813983	865	13.3378747868728	901	12.2545781359373
Ttc7	608	5.91493079131021	473	4.67440951814834	597	6.10844355718053		560	5.70002042601913	729	5.71999023954581	573	5.42291546387388	631	5.88322794850833	844	7.05527830060886	863	6.36334608955975
Ttc6	0	0	0	0	0	0		0	0	0	0	0	0	0	0	0	0	0	0
Ttc5	541	10.0158874333634	558	10.4941168935233	540	10.5146803771903		482	9.33644417630442	648	9.67584375827264	565	10.1758979254456	577	10.2378370119002	511	8.12902922028617	562	7.88600677390004
Ttc41	37	0.294585244327011	49	0.39630073158451	28	0.234464687146242		33	0.274894152675421	38	0.244013881449898	38	0.294323531754586	5	0.0381521922537951	21	0.143666057755991	11	0.0663789855397478
Ttc4	658	12.8525208637818	749	14.8615384805988	599	12.305503613873		741	15.1433837743329	963	15.1708663460489	725	13.7762988300047	914	17.1099542344723	971	16.2969851013603	1073	15.8851312047305
Ttc39d	0	0	0	0	0	0		0	0	4	0.108088049160079	0	0	0	0	0	0	0	0
Ttc39c	166	1.90215208563967	198	2.30473962544147	182	2.19340426557798		164	1.96618009253844	233	2.15335058174327	181	2.0176593712446	192	2.1085242816588	166	1.63444703817044	145	1.25931336456592
Ttc39b	5172	37.983568963261	4788	35.7199566512018	3996	30.8654688450116		4941	37.9659615351067	6194	36.6885142662939	4968	35.4936746579931	4296	30.237212611823	5041	31.8111643087809	5525	30.753758203359
Ttc39a	51	1.08975506486442	49	1.06359020428087	48	1.07872340930065		43	0.96132330843949	58	0.999558887149176	49	1.01856072099218	54	1.10584105192018	49	0.899664149615098	33	0.534442910371885
Ttc38	35	0.437926380281569	30	0.381306182122675	25	0.328990394273973		36	0.471278753095648	49	0.49448237258128	21	0.255613909147434	25	0.299787347846186	23	0.247278588944551	21	0.199150324431459
Ttc37	1161	10.3390919214854	1186	10.7288801648072	773	7.24002084640426		1069	9.96024861275326	1203	8.64047216237554	1145	9.91945445501898	736	6.28157022507493	834	6.38178019802424	852	5.75066980712953
Ttc36	2	0.177430605982443	7	0.630835476435851	1	0.093305809726812		3	0.278459533760812	3	0.214655225900694	2	0.172607896516037	1	0.0850234588106172	1	0.0762296902067286	0	0
Ttc34	0	0	0	0	0	0		0	0	0	0	0	0	0	0	0	0	0	0
Ttc33	1026	35.3896856304889	983	34.4431125284654	798	28.9495875968269		857	30.9280445819888	1122	31.2136008284787	878	29.4615766208106	973	32.1649153297537	815	24.1553073303418	814	21.2805284929214
Ttc32	92	6.23562121664697	87	5.99005320681974	70	4.98999470418991		86	6.09863506874013	112	6.12253945662353	75	4.94521623518446	94	6.10604471794328	87	5.06683504866084	94	4.82890223332619
Ttc30b	120	3.11148392434398	105	2.76563678651678	82	2.23619830442438		80	2.17029414734262	112	2.3422109627481	77	1.94226804442338	34	0.8449002930622	28	0.6238353224569	41	0.805747251161396
Ttc30a2	0	0	2	0.0685768787702035	0	0		3	0.105947750893058	5	0.136119349757744	0	0	2	0.0646991260272027	0	0	0	0
Ttc30a1	82	1.94194140523901	101	2.42975884514805	83	2.06733333556834		113	2.79990315264831	94	1.79544371107434	95	2.18865847818553	44	0.998654294681239	65	1.32269965606783	63	1.13081478767842
Ttc3	4554	39.5772855781542	4299	37.9524618336245	3111	28.4356483885018		3569	32.452	4681	32.8105333976594	3890	32.8877910071677	1963	16.3498399703763	2055	15.3458312884175	2202	14.5043727889067
Ttc29	0	0	0	0	0	0		0	0	0	0	0	0	0	0	0	0	0	0
Ttc28	669	1.51408477372983	662	1.52195423136297	745	1.77333380460488		427	1.01110031587777	556	1.01489365432305	521	1.14708056566097	251	0.544424955100814	269	0.523120776430013	323	0.554058034410126
Ttc27	694	16.1588021610421	680	16.0834100563357	804	19.688647701667		744	18.1244537206213	952	17.8775628242185	890	20.1591317957823	944	21.065021940762	1069	21.3871548151421	1067	18.829672785396
Ttc26	156	2.49138658617006	161	2.61193237321649	133	2.23397500894459		224	3.74288805919654	164	2.11242861957692	154	2.39259597932267	175	2.67851942577274	153	2.09958552018024	178	2.15459271043992
Ttc25	25	0.465639540294677	14	0.264885025554817	18	0.352608270228942		16	0.311797136639385	19	0.285420468917695	8	0.144954584158563	8	0.142803896743746	8	0.128034038621469	7	0.0988181100526895
Ttc24	0	0	3	0.0917607991363185	1	0.0316684312000375		2	0.0630069846862906	0	0	0	0	0	0	0	0	0	0
Ttc23l	1	0.0130468703532807	0	0	0	0		5	0.0682525132477575	1	0.0105227200890684	1	0.0126922457110926	3	0.0375117935695735	1	0.0112106801381984	0	0
Ttc23	402	2.81564054738946	421	2.99538590742014	358	2.63720767076571		349	2.55751907422575	502	2.83580618921985	437	2.97758877720452	414	2.77902035010468	525	3.15962888725006	536	2.84540839000002
Ttc22	0	0	0	0	0	0		0	0	0	0	0	0	0	0	0	0	0	0
Ttc21b	840	10.9635919213646	831	11.0177808209265	680	9.33453384734708		749	10.2281641800598	911	9.58989	777	9.86567305921645	461	5.76653231021271	436	4.88973901918392	441	4.36255410289803
Ttc21a	2	0.0232317023085838	5	0.0589984458314347	6	0.0733014278984929		1	0.0121532752809632	2	0.0187371142631397	5	0.0565006139409821	4	0.0445298526350036	1	0.00998105969459137	1	0.00880399320557565
Ttc19	702	9.56584258598226	671	9.28812746228906	576	8.25503173534777		705	10.0511911321705	899	9.88023969553204	750	9.94213155445208	587	7.66592290427822	659	7.71608755659889	734	7.58072667073339
Ttc17	720	8.34339440407096	636	7.4866395071706	632	7.70260277226393		671	8.13532850203896	882	8.24328914701834	754	8.49989865237154	762	8.46263241047348	873	8.69260881117493	947	8.31742544635726
Ttc16	4	0.070254979513131	4	0.0713668683962522	5	0.092362838340612		13	0.238892639657285	8	0.113325796035678	6	0.102518087280321	2	0.0336656763572488	8	0.120734870832735	0	0
Ttc14	1263	8.59739226131618	1142	7.89676154843775	552	3.95196068338545		1101	7.84138914855142	1333	7.31838431656046	1238	8.1981556682513	513	3.34673237506908	588	3.43927048216823	662	3.41546658980631
Ttc13	841	14.8403309917031	880	15.7742889692919	873	16.2021251041685		810	14.9546036511795	1019	14.5025191223904	827	14.1966287477134	754	12.7514380600388	786	11.9177906503258	894	11.9567671223518
Ttc12	268	4.83102013778153	312	5.71318354282147	250	4.73973661112263		259	4.88479243816085	327	4.75415654045378	268	4.69970904620367	223	3.85255763949002	261	4.04268753882513	330	4.50865136090324
Ttc1	764	35.2984100168807	786	36.8895926518292	661	32.1198412646755		769	37.1732404992086	1047	39.0148676300324	895	40.226935064668	981	43.4381199749261	1260	50.0216421135686	1287	45.0680733171678
Ttbk2	937	5.63567721374742	902	5.51102760043717	716	4.52928540775576		842	5.29859722997974	999	4.84611459152075	880	5.14898131980043	504	2.9052083552916	509	2.63057032645592	548	2.49813404865423
Ttbk1	0	0	0	0	0	0		0	0	0	0	0	0	0	0	0	0	0	0
Tsx	0	0	1	0.0669758621452182	2	0.138688012901331		0	0	0	0	1	0.0641402883940916	0	0	0	0	0	0
Tstd3	213	9.09692418800721	194	8.41659114010407	164	7.36663184343455		179	7.99853224091443	206	7.09584080511549	197	8.18489895678504	183	7.49042206882798	127	4.6606265793185	156	5.04973084770466
Tstd2	723	10.8824893057666	750	11.4675526790947	708	11.208135054619		769	12.1104028008748	867	10.5252088070108	793	11.6116854674699	734	10.5883000528498	795	10.2821206390768	862	9.83390204432783
Tstd1	17	2.09116942876585	12	1.49948137100438	8	1.03500019791338		11	1.41571320128606	8	0.793691918151871	19	2.27366263686642	8	0.943127731852073	7	0.739884543059137	7	0.652629950057599
Tst	187	11.5014318582122	197	12.3082429203276	247	15.9778155552879		177	11.390056210347	265	13.1455223943904	188	11.2486467297602	216	12.732224380003	186	9.82989464349996	235	10.9548598759668
Tssk6	0	0	2	0.103147844622149	4	0.213589928483249		2	0.106238743467296	3	0.122843889579124	1	0.0493904243214428	2	0.0973152397472832	5	0.218125405685171	3	0.115441124392211
Tssk5	1	0.0316573991056951	1	0.0321584242341356	0	0		0	0	1	0.0255327094174265	0	0	0	0	0	0	0	0
Tssk4	15	0.281472140719656	23	0.43842117512778	17	0.335508265983343		18	0.353393826899103	19	0.287554010628874	16	0.29207626342913	4	0.0719356838663472	9	0.145114991655998	9	0.12800157895648
Tssk3	0	0	0	0	1	0.0444979017673435		0	0	1	0.0341233026608677	2	0.0823173738690714	0	0	0	0	0	0
Tssk2	1	0.0488317661997789	3	0.148813803210269	3	0.154075587819779		1	0.0510910383749424	0	0	3	0.142513436172463	2	0.0935993120047716	5	0.20979640964676	4	0.148044093240732
Tssk1	9	0.420404151183762	3	0.142352556068817	3	0.147385882766267		1	0.0488727506991179	4	0.150697535114294	3	0.136325740459944	6	0.268606157951667	5	0.20068739944156	6	0.212424398433634
Tssc4	302	5.53667958576103	318	5.92228218520974	275	5.3025562952673		288	5.52429971440438	365	5.39705673921806	321	5.72505422953462	316	5.55225954013915	389	6.12798458498212	480	6.66979285100792
Tsr3	211	10.8589686434296	215	11.2399430913714	218	11.7997488394989		225	12.1152097832153	221	9.17318323512447	263	13.1672171081095	264	13.0211780928369	325	14.3719302037439	403	15.7195398958824
Tsr2	371	6.60862558240309	376	6.80369146997816	356	6.66956303619901		465	8.66627542390416	523	7.51381672567605	438	7.59002964874567	529	9.03094376322307	715	10.9438188100729	772	10.422771057477
Tsr1	765	15.3177388437959	823	16.7398896049598	652	13.7306459047555		967	20.2582532770145	1154	18.6363434610244	1049	20.4334094759567	1004	19.2666925321822	1277	21.9709956268863	1430	21.7019082738504
Tspyl5	98	1.65684513982507	85	1.45980315147148	64	1.13800969628391		79	1.39741445245427	69	0.94086346458643	87	1.43089319850685	67	1.08560259655721	47	0.682777679207585	62	0.794467603387653
Tspyl4	193	3.35416637350297	149	2.63046839910445	155	2.83314717637156		199	3.61845074144092	185	2.5931085152824	144	2.4345679927062	96	1.59896424692459	145	2.16531412335933	164	2.16022904054963
Tspyl3	4	0.0882532441214754	3	0.067237486606723	2	0.0464099209839091		9	0.207756917766856	7	0.124563384127269	1	0.021463612131877	6	0.126870942443968	5	0.094790825712794	4	0.0668897140032993
Tspyl2	1304	31.9996933008046	1268	31.6087270853514	1028	26.5320914239538		1203	30.8870299062626	1363	26.9765092562903	1220	29.1246140812215	989	23.2597340273233	1082	22.8150329290412	1151	21.407808366426
Tspyl1	1197	30.0930468501097	1082	27.6324122999546	1109	29.3233580274831		871	22.9103889693286	1172	23.7640957607924	935	22.8673451033505	712	17.1550596596045	778	16.8064977824028	847	16.1392772256269
Tspoap1	0	0	0	0	0	0		0	0	0	0	0	0	0	0	0	0	0	0
Tspo2	0	0	0	0	0	0		0	0	0	0	0	0	0	0	0	0	0	0
Tspo	3063	242.529812405903	3013	242.34652368874	3855	321.03520668645		3233	267.834263981157	4176	266.686047760137	3202	246.644585437082	3935	298.609141542886	5156	350.797635499185	6367	382.10405298752
Tspear	0	0	0	0	0	0		0	0	0	0	0	0	0	0	0	0	0	0
Tspan9	1011	13.2413632640834	948	12.6127390528405	1124	15.4831029606886		977	13.3880832763939	1221	12.8978962673177	906	11.5436158687977	1182	14.8367660738184	1529	17.2073758440833	1806	17.927839312133
Tspan8	41	1.48288055010513	28	1.02872636925718	10	0.380392948939618		36	1.36228228682984	30	0.87511522192172	40	1.40738989261742	24	0.831905091116049	17	0.528319752617391	16	0.43860235094586
Tspan7	589	6.69824353772444	517	5.9724938438745	612	7.31993470509162		430	5.11630458786923	547	5.01712170837289	434	4.80139562879207	332	3.61846145644218	304	2.97060451823053	403	3.47359631591899
Tspan6	652	16.6949665464341	555	14.4361195271374	517	13.9232		478	12.8058423439338	634	13.0932929984731	534	13.3018283318902	459	11.264	409	8.99884725237541	423	8.20931622590398
Tspan5	595	2.63118695333395	625	2.80759388192749	685	3.18592434673646		568	2.62800007817516	771	2.74986130978988	592	2.5467632380585	704	2.98364829790848	845	3.21082817274482	989	3.31481803683917
Tspan4	889	19.0560021917854	936	20.3809963197426	1157	26.0839607515484		956	21.4402686175793	1427	24.6703708226083	1090	22.7294357847399	1241	25.4942384128266	1692	31.1642016995432	2089	33.9388508667367
Tspan33	0	0	0	0	3	0.106875020436708		0	0	0	0	0	0	0	0	1	0.0291051890644381	0	0
Tspan32	146	4.24524228093213	191	5.64160299463291	182	5.56584565889908		127	3.86363100840041	197	4.61995262975285	142	4.01670645157268	75	2.09002324746819	68	1.69896390631487	102	2.2479076088213
Tspan31	2554	89.4143942424786	2492	88.6245641647358	2722	100.227018778076		2452	89.8150897832428	3113	87.8996888303804	2580	87.8695446747652	2938	98.5776737587775	3075	92.5033115716258	3566	94.6229633596425
Tspan3	948	37.1625274309184	946	37.6710365678884	880	36.281875069711		782	32.0734705082571	1027	32.4705032943917	860	32.796498648611	861	32.3474674953495	873	29.4060549083645	925	27.4832000161619
Tspan2	9	0.13984558078121	5	0.0789215798776758	8	0.13073936475247		7	0.113801129952073	11	0.137854387778499	7	0.105812360220973	7	0.104242424970009	8	0.106812440748172	3	0.0353310181255391
Tspan18	2	0.0241634550749708	0	0	0	0		2	0.0252814122154795	1	0.0097443014015526	0	0	0	0	0	0	4	0.0366283781494003
Tspan17	586	21.365355573094	559	20.7035035683023	617	23.6596229346436		498	18.9969617588387	636	18.7021	512	18.1599477311418	332	11.6008769663235	378	11.8421327026259	369	10.1968853312657
Tspan15	497	5.5679190525935	441	5.0187393639356	469	5.52610983769791		444	5.20429362006653	654	5.90929870813428	556	6.05959278625358	525	5.63684451717992	677	6.51704631508195	767	6.51269212759132
Tspan14	1076	23.3151076848387	1074	23.640081224551	1146	26.1167972734821		927	21.0158608990145	1273	22.2471933466208	995	20.9739563256971	1112	23.0924583934841	1280	23.8320136339399	1413	23.2057696294618
Tspan13	7	0.246723577949585	5	0.179020245151545	11	0.407770163777498		11	0.405646372287374	3	0.0852816394114042	3	0.102864612276328	10	0.337794708951178	8	0.242285942040315	4	0.106856579000591
Tspan12	422	10.5700382138927	487	12.3911780195615	352	9.2729286024435		507	13.2866153588548	544	10.9896706538486	453	11.0381027570267	495	11.8825468045082	395	8.50132886570087	444	8.42899384974614
Tspan11	11	0.143986752865628	7	0.0930780811118174	14	0.192738304526454		6	0.082171913400255	3	0.0316718023538297	8	0.101871327105641	0	0	2	0.0224949723128392	1	0.00992106997963188
Tspan10	0	0	0	0	0	0		0	0	0	0	0	0	0	0	0	0	0	0
Tspan1	0	0	0	0	0	0		2	0.0699007996692164	0	0	0	0	0	0	0	0	0	0
Tsnaxip1	1	0.0293540456844059	2	0.0596372336814936	0	0		7	0.214985070961863	5	0.118374904423365	0	0	1	0.0281324913518023	3	0.0756684495252585	0	0
Tsnax	992	28.4537721343253	1009	29.3994274066237	1127	33.9986943450942		997	29.9202785360249	1410	32.6188736844779	1088	30.3591212519718	1060	29.1389749823065	1305	32.1635741556972	1593	34.6316045132342
Tsn	2228	40.4203637658547	2221	40.9310719324455	2169	41.3861215715353		2131	40.4493	2816	41.2039975667536	2221	39.1981629491245	2521	43.8326880892495	2550	39.7512533353182	2882	39.6285031107512
Tslp	19	0.966085024921657	10	0.516513025395982	8	0.427820786984452		12	0.638388848591929	20	0.820188009943137	10	0.494645284839656	7	0.341114371882356	4	0.174762140488944	4	0.154152439173395
Tsku	407	8.30398736740346	329	6.81879599273286	320	6.86676832089434		407	8.68818333372034	570	9.37969674646139	518	10.2814449521395	427	8.34949817003914	377	6.60935737834546	483	7.46909634895842
Tsks	0	0	0	0	0	0		0	0	0	0	0	0	0	0	0	0	0	0
Tshz3	578	1.67993002051884	545	1.6090864719331	388	1.18605608014315		458	1.39274345879521	560	1.31272286805822	471	1.33173061565002	266	0.740943713264531	302	0.754216293397001	282	0.621213837906456
Tshz2	0	0	2	0.0141189759633517	0	0		0	0	0	0	0	0	1	0.00666030170525085	0	0	0	0
Tshz1	731	7.26801779019353	673	6.79724928414205	539	5.63634431894708		562	5.84624776743495	793	6.35906791464414	639	6.1806135138289	419	3.99257291192893	374	3.19518362342816	406	3.05952001524729
Tshr	2	0.0278122656894925	0	0	0	0		1	0.0145495201609397	0	0	0	0	0	0	0	0	1	0.0105398646603475
Tshb	0	0	0	0	0	0		0	0	0	0	0	0	0	0	0	0	0	0
Tsga8	0	0	0	0	0	0		0	0	0	0	0	0	0	0	0	0	0	0
Tsga13	0	0	0	0	0	0		0	0	0	0	0	0	0	0	0	0	0	0
Tsga10ip	3	0.119048872632248	1	0.0403109989960681	3	0.125208967150968		3	0.124556840628373	2	0.0640111602607846	2	0.0772086843900775	0	0	1	0.0340980581486772	0	0
Tsga10	36	0.192856915386544	21	0.114280343976523	27	0.15212711374049		37	0.207384711253837	35	0.151224595336299	36	0.187614906172031	18	0.0924156343316161	28	0.128889150561361	8	0.0324826432845614
Tsg101	1027	35.7149875604905	1067	37.6932866938935	1013	37.0509758509446		1048	38.1314779913352	1321	37.0513936734941	1077	36.4357645650328	1165	38.8281065926003	1508	45.0616423003871	1580	41.6452819703251
Tsfm	662	38.0248825112407	623	36.351092420112	725	43.7983796675264		704	42.3082290933489	988	45.7708004172522	739	41.293952517529	1106	60.8842901013818	1147	56.6107520048118	1401	60.9925354209339
Tsen54	256	5.85203838793762	255	5.92143423364165	302	7.26079691961143		251	6.00320562474517	388	7.15353321238837	277	6.15997705293354	263	5.76186631559357	355	6.97302414093387	427	7.39816028714535
Tsen34	1288	30.3015262176527	1229	29.3710891859127	1483	36.6944123881273		1229	30.2512148538606	1632	30.9663819395845	1326	30.3475956397297	1531	34.5194652535362	1710	34.5676905496975	1990	35.4838207933087
Tsen2	441	16.0183894667815	554	20.4413489828765	453	17.3056775455369		534	20.2938204261524	676	19.8038043211104	567	20.0352812100721	512	17.8233956784735	517	16.1360197617231	608	16.7383443813272
Tsen15	420	25.1253013449454	403	24.4898747334242	392	24.6636984496588		450	28.1654568128765	612	29.5280713927437	496	28.8652809961929	589	33.768946488034	705	36.239043017783	749	33.9603741973044
Tsc22d4	1156	24.6777751675587	1063	23.0515940224432	1171	26.2914906573965		945	21.1067941401187	1307	22.5032594763975	1007	20.9126834596567	877	17.9427080503812	1139	20.8928414170502	1268	20.5161602675745
Tsc22d3	587	9.48414171677403	545	8.94490977961382	554	9.4141224795546		698	11.7993382985853	843	10.9852306358199	649	10.2008592344369	939	14.5400451148752	1022	14.1884986772194	1161	14.2174206702298
Tsc22d2	2303	10.4704766494922	2266	10.4653064208783	1646	7.87068427603261		2241	10.6599868254337	2932	10.7512299764869	2648	11.7117722840251	2875	12.5271013735927	3672	14.3450082333967	4022	13.8593620892095
Tsc22d1	12207	83.2449990503042	11657	80.7524176001167	11160	80.0430352274005		10418	74.3320068067943	12618	69.4003087257949	10132	67.2165957606586	13026	85.1335042653047	13265	77.7288204258459	14547	75.1884803559115
Tsc2	1445	15.1633256225807	1386	14.7743836803536	1374	15.1643392908166		1230	13.5043604823094	1617	13.6854	1387	14.1590853448952	1159	11.6560198504087	1433	12.9210682140593	1509	12.0017482946264
Tsc1	1289	10.4392968723316	1260	10.3659331723573	1145	9.75290431745974		1271	10.7697637910238	1623	10.6012852897812	1342	10.5731153664198	1208	9.37617044065292	1374	9.56160235139807	1596	9.79670156121832
Tsacc	17	1.28741268743015	15	1.15393049640141	16	1.27438013195592		10	0.792339232004694	27	1.64912774669628	21	1.54710675514151	16	1.16125895028043	21	1.36651301639861	20	1.14796201909573
Try5	233	19.7158408440366	317	27.2482222876843	272	24.2068585614349		149	13.1913106471893	244	16.6521716985034	226	18.6037264944101	197	15.975918525179	176	12.7966904668634	212	13.5963990950826
Try4	0	0	0	0	0	0		0	0	0	0	0	0	0	0	0	0	0	0
Try10	0	0	0	0	0	0		0	0	0	0	0	0	0	0	0	0	0	0
Trub2	631	9.23121694954025	598	8.8869003666307	597	9.18573845518601		579	8.86238186317704	748	8.82577532598902	591	8.41103041943742	722	10.1229484281474	705	8.86226	805	8.92594361869195
Trub1	536	5.66759304775618	601	6.45547004016473	465	5.17126707699645		594	6.57147123105546	662	5.64564452903496	587	6.03815274062045	384	3.89139504711757	437	3.97046087518566	497	3.98307898224701
Trrap	2829	13.2530655523842	2676	12.7347093239854	2690	13.253965158844		2491	12.2095433998943	3236	12.2268218047919	2667	12.1545403181614	2282	10.2456441261026	2346	9.44358777052037	2684	9.53003664304458
Trpv6	7	0.162038743305004	5	0.117573747071865	13	0.316500444742724		9	0.217974471099652	9	0.16802929568456	10	0.225191996137726	2	0.0443701656634641	3	0.0596716017601851	4	0.0701793720690354
Trpv5	0	0	0	0	0	0		0	0	0	0	0	0	0	0	0	0	0	0
Trpv4	4	0.081123269282218	4	0.0824071649135659	2	0.0426604659672558		3	0.0636574158567505	7	0.114499915032606	7	0.138106976446404	6	0.116621045837184	6	0.104559216010665	6	0.0922285464174756
Trpv3	5	0.0590507854027645	6	0.071982421626016	0	0		4	0.0494262842059035	9	0.0857274399310665	2	0.0229782946398767	2	0.0226373662768118	0	0	5	0.0447563167403153
Trpv2	13	0.262316281425666	13	0.266467824265763	15	0.318334200496953		16	0.337787966725431	21	0.341761282559366	14	0.274816025771886	18	0.348092469652756	27	0.468135174035248	28	0.428221616530798
Trpv1	0	0	0	0	0	0		0	0	0	0	0	0	0	0	0	0	0	0
Trpt1	33	0.899714488742829	37	1.02473607906497	42	1.20434305008606		41	1.16954497660548	45	0.989520872414302	30	0.795690464229197	27	0.70549634285817	30	0.702809533201214	37	0.764576875751309
Trps1	1108	2.51729858095749	957	2.20864764773965	691	1.6511372069258		1018	2.41983105176079	1205	2.20802348706351	1097	2.4245643906624	538	1.17143305473287	642	1.25330165555318	572	0.984962417550812
Trpm8	0	0	0	0	0	0		0	0	0	0	0	0	0	0	0	0	0	0
Trpm7	2955	22.1456703161257	2853	21.7196411401942	1720	13.5571979705671		2601	20.3945437470983	3284	19.8498013437793	3001	21.8791005776037	1609	11.5565344264573	1842	11.8616904325129	2009	11.4114266267424
Trpm6	76	0.670812000635796	35	0.313815798930193	36	0.334194946051079		27	0.249340767566004	26	0.185089699496088	29	0.249010323949037	5	0.0422958214164029	6	0.0455055215402583	4	0.0267593698942747
Trpm5	0	0	0	0	0	0		0	0	0	0	0	0	0	0	0	0	0	0
Trpm4	464	6.3882226384676	398	5.56627506429884	382	5.53140645077202		311	4.47986316336271	378	4.19735337519895	230	3.08050574606927	207	2.73132032581383	165	1.95196318250258	224	2.3374306884858
Trpm3	18	0.0369096885924631	11	0.0229129015894635	6	0.0129398509042085		7	0.0150178655790809	24	0.0396917995009694	24	0.0478752706256135	15	0.0294780915462477	7	0.0123336474625033	13	0.020204117644126
Trpm2	0	0	0	0	0	0		0	0	0	0	0	0	0	0	0	0	0	0
Trpm1	1	0.00606193466463582	0	0	2	0.0127512098437142		0	0	0	0	0	0	0	0	1	0.00520879020820505	0	0
Trpd52l3	0	0	0	0	0	0		0	0	0	0	0	0	0	0	0	0	0	0
Trpc7	1	0.017604802983193	2	0.0357668500183295	1	0.0185157502938401		4	0.0736772584565403	0	0	2	0.0342525799839616	0	0	0	0	0	0
Trpc6	0	0	0	0	0	0		0	0	0	0	0	0	0	0	0	0	0	0
Trpc5os	1	0.0162889909842089	2	0.0330935766812229	1	0.0171318525910321		3	0.0511278740190484	1	0.0131375945356189	0	0	2	0.0312222650955595	0	0	0	0
Trpc5	1	0.00797206439488275	0	0	0	0		1	0.00834090346558693	0	0	0	0	0	0	0	0	0	0
Trpc4ap	2560	54.256703628002	2387	51.390801020317	2697	60.1180010595916		2296	50.9128747539426	3040	51.9647322772479	2449	50.493369022167	2738	55.6143814542623	3159	57.5292457165023	3606	57.9252373603656
Trpc4	0	0	0	0	0	0		0	0	0	0	0	0	0	0	0	0	0	0
Trpc3	0	0	0	0	0	0		0	0	0	0	0	0	0	0	0	0	0	0
Trpc2	0	0	0	0	0	0		0	0	0	0	0	0	0	0	0	0	0	0
Trpc1	36	0.502787078811158	42	0.595868498656901	26	0.381913580138758		39	0.569886686443928	48	0.540685242408837	48	0.65216121791017	57	0.762951078566816	34	0.408024404040796	51	0.53985912179708
Trpa1	0	0	0	0	0	0		0	0	0	0	0	0	0	0	0	0	0	0
Trp73	0	0	0	0	0	0		0	0	0	0	0	0	0	0	0	0	0	0
Trp63	5	0.0491362124730268	0	0	1	0.0103357457780607		0	0	1	0.00792598678595188	0	0	0	0	0	0	0	0
Trp53tg5	14	0.346060860975238	8	0.20087873460331	11	0.285974480285969		4	0.103449104689161	8	0.159490972611846	8	0.192374081602119	1	0.0236899790413244	11	0.233637606308296	0	0
[truncated: 20,174 more rows]
