# Supplementary material for: Transcriptomic Analysis of Pleiotropic Effects of Scandium Chloride on C2C12 Myoblasts
Source: Toxics. 2026 Jul 16;14(7):623. doi: 10.3390/toxics14070623 (PMC13417790; doi:10.3390/toxics14070623)
Supplement: Supplementary file 1 [file toxics-14-00623-s001.zip › Table S3.xlsx]

## Sheet: Sc_10nM_vs_Con_all_FC2fold_GO_B
ID	Description	GeneRatio	BgRatio	RichFactor	FoldEnrichment	zScore	pvalue	p.adjust	qvalue	geneID	Count
GO:0061448	connective tissue development	46162	209/10233	0.0239234	12.2404	7.26531	4.09055e-05	0.0318654	0.0242419	Thbs1/Ogn/Maf/Col6a1/Acta2	5
GO:0051216	cartilage development	46132	138/10233	0.0289855	14.8304	7.23837	0.000129719	0.0368839	0.0280597	Thbs1/Ogn/Maf/Col6a1	4
GO:0042246	tissue regeneration	46101	57/10233	0.0526316	26.9289	8.68665	0.000174665	0.0368839	0.0280597	Postn/Myod1/Col6a1	3
GO:0045661	regulation of myoblast differentiation	46101	59/10233	0.0508475	26.0161	8.52743	0.000193576	0.0368839	0.0280597	Myod1/Id3/Ccl9	3
GO:0044857	plasma membrane raft organization	46073	12/10233	0.166667	85.275	12.9259	0.000236738	0.0368839	0.0280597	Colec12/Col6a1	2
GO:0048265	response to pain	46073	15/10233	0.133333	68.22	11.5287	0.000375307	0.0487273	0.0370698	Thbs1/Col6a1	2
GO:0045445	myoblast differentiation	46101	84/10233	0.0357143	18.2732	7.03428	0.000549964	0.0490727	0.0373325	Myod1/Id3/Ccl9	3
GO:0014850	response to muscle activity	46073	20/10233	0.1	51.165	9.93706	0.000675158	0.0490727	0.0373325	Postn/Col6a1	2
GO:0045662	negative regulation of myoblast differentiation	46073	20/10233	0.1	51.165	9.93706	0.000675158	0.0490727	0.0373325	Id3/Ccl9	2
GO:0031667	response to nutrient levels	46162	390/10233	0.0128205	6.55962	4.95373	0.000756246	0.0490727	0.0373325	Postn/Myod1/Maf/Inhbb/Col6a1	5
GO:0043491	phosphatidylinositol 3-kinase/protein kinase B signal transduction	46132	223/10233	0.0179372	9.17758	5.4636	0.000808278	0.0490727	0.0373325	Thbs1/Rcn3/Col6a2/Col6a1	4
GO:0010763	positive regulation of fibroblast migration	46073	22/10233	0.0909091	46.5136	9.45665	0.000818928	0.0490727	0.0373325	Thbs1/Acta2	2
GO:0031579	membrane raft organization	46073	22/10233	0.0909091	46.5136	9.45665	0.000818928	0.0490727	0.0373325	Colec12/Col6a1	2
GO:0001953	negative regulation of cell-matrix adhesion	46073	26/10233	0.0769231	39.3577	8.6658	0.00114678	0.0638103	0.0485443	Thbs1/Postn	2
GO:0035987	endodermal cell differentiation	46073	30/10233	0.0666667	34.11	8.03664	0.00152775	0.0727461	0.0553423	Col6a1/Col12a1	2
GO:0048741	skeletal muscle fiber development	46073	32/10233	0.0625	31.9781	7.76654	0.00173791	0.0727461	0.0553423	Myod1/Col6a1	2
GO:0043403	skeletal muscle tissue regeneration	46073	33/10233	0.0606061	31.0091	7.64062	0.00184787	0.0727461	0.0553423	Myod1/Col6a1	2
GO:0055002	striated muscle cell development	46101	128/10233	0.0234375	11.9918	5.53763	0.00186524	0.0727461	0.0553423	Myod1/Myl9/Col6a1	3
GO:0009612	response to mechanical stimulus	46101	130/10233	0.0230769	11.8073	5.4876	0.00194989	0.0727461	0.0553423	Thbs1/Postn/Col6a1	3
GO:0014904	myotube cell development	46073	34/10233	0.0588235	30.0971	7.52018	0.00196106	0.0727461	0.0553423	Myod1/Col6a1	2
GO:0060428	lung epithelium development	46073	34/10233	0.0588235	30.0971	7.52018	0.00196106	0.0727461	0.0553423	Rcn3/Col6a1	2
GO:0061061	muscle structure development	46162	496/10233	0.0100806	5.15776	4.20055	0.0022167	0.0784915	0.0597131	Myod1/Myl9/Id3/Col6a1/Ccl9	5
GO:0001706	endoderm formation	46073	37/10233	0.0540541	27.6568	7.18806	0.00231995	0.0785756	0.0597771	Col6a1/Col12a1	2
GO:0007160	cell-matrix adhesion	46101	148/10233	0.0202703	10.3713	5.08172	0.00282138	0.0860279	0.0654465	Thbs1/Postn/Nid2	3
GO:0055001	muscle cell development	46101	149/10233	0.0201342	10.3017	5.06124	0.00287577	0.0860279	0.0654465	Myod1/Myl9/Col6a1	3
GO:0031099	regeneration	46101	150/10233	0.02	10.233	5.04095	0.0029308	0.0860279	0.0654465	Postn/Myod1/Col6a1	3
GO:0010762	regulation of fibroblast migration	46073	42/10233	0.047619	24.3643	6.71409	0.00298171	0.0860279	0.0654465	Thbs1/Acta2	2
GO:0010812	negative regulation of cell-substrate adhesion	46073	43/10233	0.0465116	23.7977	6.62913	0.0031235	0.0869003	0.0661102	Thbs1/Postn	2
GO:0060326	cell chemotaxis	46101	161/10233	0.0186335	9.53385	4.82968	0.00357965	0.0945875	0.0719583	Thbs1/Saa3/Ccl9	3
GO:0060348	bone development	46101	162/10233	0.0185185	9.475	4.81149	0.00364265	0.0945875	0.0719583	Thbs1/Ogn/Col6a1	3
GO:0033555	multicellular organismal response to stress	46073	50/10233	0.04	20.466	6.1058	0.00420276	0.105611	0.0803447	Thbs1/Col6a1	2
GO:0001501	skeletal system development	46132	354/10233	0.0112994	5.78136	4.05149	0.00439498	0.10699	0.0813939	Thbs1/Ogn/Maf/Col6a1	4
GO:0014823	response to activity	46073	54/10233	0.037037	18.95	5.85231	0.0048866	0.115353	0.0877561	Postn/Col6a1	2
GO:0007492	endoderm development	46073	60/10233	0.0333333	17.055	5.51925	0.00600198	0.134122	0.102035	Col6a1/Col12a1	2
GO:0010761	fibroblast migration	46073	61/10233	0.0327869	16.7754	5.46841	0.00619819	0.134122	0.102035	Thbs1/Acta2	2
GO:0035914	skeletal muscle cell differentiation	46073	61/10233	0.0327869	16.7754	5.46841	0.00619819	0.134122	0.102035	Myod1/Col6a1	2
GO:0030855	epithelial cell differentiation	46132	395/10233	0.0101266	5.18127	3.75035	0.0064804	0.135911	0.103396	Maf/Id3/Col6a1/Acta2	4
GO:0071560	cellular response to transforming growth factor beta stimulus	46101	201/10233	0.0149254	7.63657	4.205	0.00665191	0.135911	0.103396	Thbs1/Postn/Acta2	3
GO:0071347	cellular response to interleukin-1	46073	64/10233	0.03125	15.9891	5.32285	0.00680428	0.135911	0.103396	Saa3/Inhbb	2
GO:0071559	response to transforming growth factor beta	46101	208/10233	0.0144231	7.37957	4.11338	0.00731112	0.139325	0.105993	Thbs1/Postn/Acta2	3
GO:0044344	cellular response to fibroblast growth factor stimulus	46073	67/10233	0.0298507	15.2731	5.18681	0.00743633	0.139325	0.105993	Thbs1/Postn	2
GO:0030335	positive regulation of cell migration	46132	412/10233	0.00970874	4.96748	3.63751	0.00751177	0.139325	0.105993	Thbs1/Postn/Ccl9/Acta2	4
GO:2000147	positive regulation of cell motility	46132	422/10233	0.00947867	4.84976	3.57398	0.00816698	0.147283	0.112047	Thbs1/Postn/Ccl9/Acta2	4
GO:0071774	response to fibroblast growth factor	46073	71/10233	0.028169	14.4127	5.0185	0.00831894	0.147283	0.112047	Thbs1/Postn	2
GO:0040017	positive regulation of locomotion	46132	430/10233	0.00930233	4.75953	3.52458	0.0087178	0.150363	0.11439	Thbs1/Postn/Ccl9/Acta2	4
GO:0031669	cellular response to nutrient levels	46101	225/10233	0.0133333	6.822	3.90758	0.00907048	0.150363	0.11439	Postn/Myod1/Inhbb	3
GO:0070555	response to interleukin-1	46073	76/10233	0.0263158	13.4645	4.82633	0.00948532	0.150363	0.11439	Saa3/Inhbb	2
GO:0051146	striated muscle cell differentiation	46101	229/10233	0.0131004	6.70284	3.86225	0.00951764	0.150363	0.11439	Myod1/Myl9/Col6a1	3
GO:0032355	response to estradiol	46073	77/10233	0.025974	13.2896	4.79006	0.0097269	0.150363	0.11439	Postn/Myod1	2
GO:0007517	muscle organ development	46101	233/10233	0.0128755	6.58777	3.81799	0.00997764	0.150363	0.11439	Myod1/Id3/Col6a1	3
GO:0006935	chemotaxis	46101	237/10233	0.0126582	6.47658	3.77476	0.0104505	0.150363	0.11439	Thbs1/Saa3/Ccl9	3
GO:0042330	taxis	46101	237/10233	0.0126582	6.47658	3.77476	0.0104505	0.150363	0.11439	Thbs1/Saa3/Ccl9	3
GO:0031589	cell-substrate adhesion	46101	239/10233	0.0125523	6.42238	3.75352	0.0106919	0.150363	0.11439	Thbs1/Postn/Nid2	3
GO:1901655	cellular response to ketone	46073	81/10233	0.0246914	12.6333	4.65146	0.0107206	0.150363	0.11439	Postn/Inhbb	2
GO:0001704	formation of primary germ layer	46073	82/10233	0.0243902	12.4793	4.61833	0.0109758	0.150363	0.11439	Col6a1/Col12a1	2
GO:0051592	response to calcium ion	46073	82/10233	0.0243902	12.4793	4.61833	0.0109758	0.150363	0.11439	Thbs1/Inhbb	2
GO:0007507	heart development	46132	460/10233	0.00869565	4.44913	3.3496	0.0110021	0.150363	0.11439	Thbs1/Myod1/Id3/Col6a1	4
GO:0003012	muscle system process	46101	246/10233	0.0121951	6.23963	3.68103	0.0115622	0.155292	0.11814	Myod1/Col6a1/Acta2	3
GO:0006954	inflammatory response	46132	470/10233	0.00851064	4.35447	3.29458	0.011843	0.156104	0.118758	Thbs1/Saa3/Col6a1/Ccl9	4
GO:0032963	collagen metabolic process	46073	86/10233	0.0232558	11.8988	4.49137	0.0120234	0.156104	0.118758	Rcn3/Col6a1	2
GO:0008217	regulation of blood pressure	46073	87/10233	0.0229885	11.7621	4.46094	0.012292	0.156714	0.119221	Postn/Acta2	2
GO:0070482	response to oxygen levels	46101	253/10233	0.0118577	6.067	3.6113	0.0124727	0.156714	0.119221	Postn/Myod1/Col6a1	3
GO:0001952	regulation of cell-matrix adhesion	46073	93/10233	0.0215054	11.0032	4.28826	0.0139585	0.172598	0.131305	Thbs1/Postn	2
GO:0014902	myotube differentiation	46073	95/10233	0.0210526	10.7716	4.23418	0.0145347	0.173471	0.13197	Myod1/Col6a1	2
GO:0007009	plasma membrane organization	46073	107/10233	0.0186916	9.56355	3.94045	0.0182043	0.173471	0.13197	Colec12/Col6a1	2
GO:0001765	membrane raft assembly	46042	10/10233	0.1	51.165	7.02312	0.0193821	0.173471	0.13197	Col6a1	1
GO:0002577	regulation of antigen processing and presentation	46042	10/10233	0.1	51.165	7.02312	0.0193821	0.173471	0.13197	Thbs1	1
GO:0048266	behavioral response to pain	46042	10/10233	0.1	51.165	7.02312	0.0193821	0.173471	0.13197	Thbs1	1
GO:0070486	leukocyte aggregation	46042	10/10233	0.1	51.165	7.02312	0.0193821	0.173471	0.13197	Thbs1	1
GO:0090051	negative regulation of cell migration involved in sprouting angiogenesis	46042	10/10233	0.1	51.165	7.02312	0.0193821	0.173471	0.13197	Thbs1	1
GO:1900025	negative regulation of substrate adhesion-dependent cell spreading	46042	10/10233	0.1	51.165	7.02312	0.0193821	0.173471	0.13197	Postn	1
GO:1902043	positive regulation of extrinsic apoptotic signaling pathway via death domain receptors	46042	10/10233	0.1	51.165	7.02312	0.0193821	0.173471	0.13197	Thbs1	1
GO:2000489	regulation of hepatic stellate cell activation	46042	10/10233	0.1	51.165	7.02312	0.0193821	0.173471	0.13197	Acta2	1
GO:0007584	response to nutrient	46073	112/10233	0.0178571	9.13661	3.83142	0.019838	0.173471	0.13197	Postn/Maf	2
GO:0042692	muscle cell differentiation	46101	309/10233	0.00970874	4.96748	3.13378	0.0212412	0.173471	0.13197	Myod1/Myl9/Col6a1	3
GO:0010755	regulation of plasminogen activation	46042	11/10233	0.0909091	46.5136	6.68326	0.0213005	0.173471	0.13197	Thbs1	1
GO:0055091	phospholipid homeostasis	46042	11/10233	0.0909091	46.5136	6.68326	0.0213005	0.173471	0.13197	Rcn3	1
GO:0070341	fat cell proliferation	46042	11/10233	0.0909091	46.5136	6.68326	0.0213005	0.173471	0.13197	Col6a1	1
GO:1901741	positive regulation of myoblast fusion	46042	11/10233	0.0909091	46.5136	6.68326	0.0213005	0.173471	0.13197	Myod1	1
GO:1903671	negative regulation of sprouting angiogenesis	46042	11/10233	0.0909091	46.5136	6.68326	0.0213005	0.173471	0.13197	Thbs1	1
GO:0002043	blood vessel endothelial cell proliferation involved in sprouting angiogenesis	46042	12/10233	0.0833333	42.6375	6.38627	0.0232154	0.173471	0.13197	Thbs1	1
GO:0007263	nitric oxide mediated signal transduction	46042	12/10233	0.0833333	42.6375	6.38627	0.0232154	0.173471	0.13197	Thbs1	1
GO:0010759	positive regulation of macrophage chemotaxis	46042	12/10233	0.0833333	42.6375	6.38627	0.0232154	0.173471	0.13197	Thbs1	1
GO:0030903	notochord development	46042	12/10233	0.0833333	42.6375	6.38627	0.0232154	0.173471	0.13197	Id3	1
GO:0032891	negative regulation of organic acid transport	46042	12/10233	0.0833333	42.6375	6.38627	0.0232154	0.173471	0.13197	Thbs1	1
GO:0071732	cellular response to nitric oxide	46042	12/10233	0.0833333	42.6375	6.38627	0.0232154	0.173471	0.13197	Thbs1	1
GO:0098528	skeletal muscle fiber differentiation	46042	12/10233	0.0833333	42.6375	6.38627	0.0232154	0.173471	0.13197	Col6a1	1
GO:2000343	positive regulation of chemokine (C-X-C motif) ligand 2 production	46042	12/10233	0.0833333	42.6375	6.38627	0.0232154	0.173471	0.13197	Postn	1
GO:0009611	response to wounding	46101	328/10233	0.00914634	4.67973	2.99739	0.0248267	0.173471	0.13197	Thbs1/Inhbb/Col6a1	3
GO:2001235	positive regulation of apoptotic signaling pathway	46073	127/10233	0.015748	8.05748	3.54144	0.0250932	0.173471	0.13197	Thbs1/Inhbb	2
GO:0006103	2-oxoglutarate metabolic process	46042	13/10233	0.0769231	39.3577	6.12375	0.0251267	0.173471	0.13197	Col6a1	1
GO:0014829	vascular associated smooth muscle contraction	46042	13/10233	0.0769231	39.3577	6.12375	0.0251267	0.173471	0.13197	Acta2	1
GO:0031639	plasminogen activation	46042	13/10233	0.0769231	39.3577	6.12375	0.0251267	0.173471	0.13197	Thbs1	1
GO:0035733	hepatic stellate cell activation	46042	13/10233	0.0769231	39.3577	6.12375	0.0251267	0.173471	0.13197	Acta2	1
GO:0042795	snRNA transcription by RNA polymerase II	46042	13/10233	0.0769231	39.3577	6.12375	0.0251267	0.173471	0.13197	Myod1	1
GO:0043129	surfactant homeostasis	46042	13/10233	0.0769231	39.3577	6.12375	0.0251267	0.173471	0.13197	Rcn3	1
GO:0044320	cellular response to leptin stimulus	46042	13/10233	0.0769231	39.3577	6.12375	0.0251267	0.173471	0.13197	Inhbb	1
GO:0044539	long-chain fatty acid import into cell	46042	13/10233	0.0769231	39.3577	6.12375	0.0251267	0.173471	0.13197	Thbs1	1
GO:0060143	positive regulation of syncytium formation by plasma membrane fusion	46042	13/10233	0.0769231	39.3577	6.12375	0.0251267	0.173471	0.13197	Myod1	1
GO:0072109	glomerular mesangium development	46042	13/10233	0.0769231	39.3577	6.12375	0.0251267	0.173471	0.13197	Acta2	1
GO:0097066	response to thyroid hormone	46042	13/10233	0.0769231	39.3577	6.12375	0.0251267	0.173471	0.13197	Inhbb	1
GO:1902170	cellular response to reactive nitrogen species	46042	13/10233	0.0769231	39.3577	6.12375	0.0251267	0.173471	0.13197	Thbs1	1
GO:2000291	regulation of myoblast proliferation	46042	13/10233	0.0769231	39.3577	6.12375	0.0251267	0.173471	0.13197	Myod1	1
GO:2001026	regulation of endothelial cell chemotaxis	46042	13/10233	0.0769231	39.3577	6.12375	0.0251267	0.173471	0.13197	Thbs1	1
GO:0006909	phagocytosis	46073	131/10233	0.0152672	7.81145	3.47208	0.0265814	0.173471	0.13197	Thbs1/Colec12	2
GO:0007369	gastrulation	46073	131/10233	0.0152672	7.81145	3.47208	0.0265814	0.173471	0.13197	Col6a1/Col12a1	2
GO:0001709	cell fate determination	46042	14/10233	0.0714286	36.5464	5.88945	0.0270345	0.173471	0.13197	Myod1	1
GO:0006953	acute-phase response	46042	14/10233	0.0714286	36.5464	5.88945	0.0270345	0.173471	0.13197	Saa3	1
GO:0019934	cGMP-mediated signaling	46042	14/10233	0.0714286	36.5464	5.88945	0.0270345	0.173471	0.13197	Thbs1	1
GO:0021983	pituitary gland development	46042	14/10233	0.0714286	36.5464	5.88945	0.0270345	0.173471	0.13197	Inhbb	1
GO:0048643	positive regulation of skeletal muscle tissue development	46042	14/10233	0.0714286	36.5464	5.88945	0.0270345	0.173471	0.13197	Myod1	1
GO:0071397	cellular response to cholesterol	46042	14/10233	0.0714286	36.5464	5.88945	0.0270345	0.173471	0.13197	Inhbb	1
GO:0140354	lipid import into cell	46042	14/10233	0.0714286	36.5464	5.88945	0.0270345	0.173471	0.13197	Thbs1	1
GO:0007519	skeletal muscle tissue development	46073	133/10233	0.0150376	7.69398	3.4385	0.0273388	0.173471	0.13197	Myod1/Col6a1	2
GO:0043434	response to peptide hormone	46101	342/10233	0.00877193	4.48816	2.90341	0.0276687	0.173471	0.13197	Serpina3g/Inhbb/Col6a1	3
GO:0009411	response to UV	46073	137/10233	0.0145985	7.46934	3.37337	0.02888	0.173471	0.13197	Col6a2/Col6a1	2
GO:0071356	cellular response to tumor necrosis factor	46073	137/10233	0.0145985	7.46934	3.37337	0.02888	0.173471	0.13197	Postn/Myod1	2
GO:0030194	positive regulation of blood coagulation	46042	15/10233	0.0666667	34.11	5.67859	0.0289387	0.173471	0.13197	Thbs1	1
GO:0030728	ovulation	46042	15/10233	0.0666667	34.11	5.67859	0.0289387	0.173471	0.13197	Inhbb	1
GO:0040037	negative regulation of fibroblast growth factor receptor signaling pathway	46042	15/10233	0.0666667	34.11	5.67859	0.0289387	0.173471	0.13197	Thbs1	1
GO:0043501	skeletal muscle adaptation	46042	15/10233	0.0666667	34.11	5.67859	0.0289387	0.173471	0.13197	Myod1	1
GO:0060065	uterus development	46042	15/10233	0.0666667	34.11	5.67859	0.0289387	0.173471	0.13197	Col6a1	1
GO:0071731	response to nitric oxide	46042	15/10233	0.0666667	34.11	5.67859	0.0289387	0.173471	0.13197	Thbs1	1
GO:1900048	positive regulation of hemostasis	46042	15/10233	0.0666667	34.11	5.67859	0.0289387	0.173471	0.13197	Thbs1	1
GO:1901739	regulation of myoblast fusion	46042	15/10233	0.0666667	34.11	5.67859	0.0289387	0.173471	0.13197	Myod1	1
GO:1902001	fatty acid transmembrane transport	46042	15/10233	0.0666667	34.11	5.67859	0.0289387	0.173471	0.13197	Thbs1	1
GO:1905523	positive regulation of macrophage migration	46042	15/10233	0.0666667	34.11	5.67859	0.0289387	0.173471	0.13197	Thbs1	1
GO:0048660	regulation of smooth muscle cell proliferation	46073	140/10233	0.0142857	7.30929	3.32623	0.0300585	0.173471	0.13197	Thbs1/Ogn	2
GO:0060538	skeletal muscle organ development	46073	140/10233	0.0142857	7.30929	3.32623	0.0300585	0.173471	0.13197	Myod1/Col6a1	2
GO:0006910	phagocytosis, recognition	46042	16/10233	0.0625	31.9781	5.48747	0.0308394	0.173471	0.13197	Colec12	1
GO:0010758	regulation of macrophage chemotaxis	46042	16/10233	0.0625	31.9781	5.48747	0.0308394	0.173471	0.13197	Thbs1	1
GO:0044321	response to leptin	46042	16/10233	0.0625	31.9781	5.48747	0.0308394	0.173471	0.13197	Inhbb	1
GO:2000353	positive regulation of endothelial cell apoptotic process	46042	16/10233	0.0625	31.9781	5.48747	0.0308394	0.173471	0.13197	Thbs1	1
GO:0009749	response to glucose	46073	144/10233	0.0138889	7.10625	3.26551	0.0316597	0.173471	0.13197	Thbs1/Col6a2	2
GO:0009636	response to toxic substance	46073	145/10233	0.0137931	7.05724	3.25069	0.0320652	0.173471	0.13197	Inhbb/Col6a1	2
GO:0007623	circadian rhythm	46073	146/10233	0.0136986	7.0089	3.23601	0.0324729	0.173471	0.13197	Id3/Col6a1	2
GO:0048659	smooth muscle cell proliferation	46073	146/10233	0.0136986	7.0089	3.23601	0.0324729	0.173471	0.13197	Thbs1/Ogn	2
GO:1901654	response to ketone	46073	146/10233	0.0136986	7.0089	3.23601	0.0324729	0.173471	0.13197	Postn/Inhbb	2
GO:0009301	snRNA transcription	46042	17/10233	0.0588235	30.0971	5.31315	0.0327366	0.173471	0.13197	Myod1	1
GO:0043032	positive regulation of macrophage activation	46042	17/10233	0.0588235	30.0971	5.31315	0.0327366	0.173471	0.13197	Thbs1	1
GO:0072567	chemokine (C-X-C motif) ligand 2 production	46042	17/10233	0.0588235	30.0971	5.31315	0.0327366	0.173471	0.13197	Postn	1
GO:1990542	mitochondrial transmembrane transport	46042	17/10233	0.0588235	30.0971	5.31315	0.0327366	0.173471	0.13197	Col6a1	1
GO:2000341	regulation of chemokine (C-X-C motif) ligand 2 production	46042	17/10233	0.0588235	30.0971	5.31315	0.0327366	0.173471	0.13197	Postn	1
GO:0009746	response to hexose	46073	147/10233	0.0136054	6.96122	3.22146	0.0328826	0.173471	0.13197	Thbs1/Col6a2	2
GO:0030324	lung development	46073	149/10233	0.0134228	6.86779	3.19278	0.0337083	0.173471	0.13197	Rcn3/Col6a1	2
GO:0034284	response to monosaccharide	46073	150/10233	0.0133333	6.822	3.17864	0.0341242	0.173471	0.13197	Thbs1/Col6a2	2
GO:0030323	respiratory tube development	46073	151/10233	0.013245	6.77682	3.16463	0.0345421	0.173471	0.13197	Rcn3/Col6a1	2
GO:0009617	response to bacterium	46101	373/10233	0.0080429	4.11515	2.71215	0.0345655	0.173471	0.13197	Saa3/Colec12/Col6a1	3
GO:0042755	eating behavior	46042	18/10233	0.0555556	28.425	5.15326	0.0346302	0.173471	0.13197	Col6a1	1
GO:0045844	positive regulation of striated muscle tissue development	46042	18/10233	0.0555556	28.425	5.15326	0.0346302	0.173471	0.13197	Myod1	1
GO:0048636	positive regulation of muscle organ development	46042	18/10233	0.0555556	28.425	5.15326	0.0346302	0.173471	0.13197	Myod1	1
GO:0060142	regulation of syncytium formation by plasma membrane fusion	46042	18/10233	0.0555556	28.425	5.15326	0.0346302	0.173471	0.13197	Myod1	1
GO:0072520	seminiferous tubule development	46042	18/10233	0.0555556	28.425	5.15326	0.0346302	0.173471	0.13197	Inhbb	1
GO:1901863	positive regulation of muscle tissue development	46042	18/10233	0.0555556	28.425	5.15326	0.0346302	0.173471	0.13197	Myod1	1
GO:2000191	regulation of fatty acid transport	46042	18/10233	0.0555556	28.425	5.15326	0.0346302	0.173471	0.13197	Thbs1	1
GO:0034612	response to tumor necrosis factor	46073	154/10233	0.012987	6.64481	3.12334	0.0358082	0.173471	0.13197	Postn/Myod1	2
GO:0002021	response to dietary excess	46042	19/10233	0.0526316	26.9289	5.0059	0.0365203	0.173471	0.13197	Col6a1	1
GO:0003417	growth plate cartilage development	46042	19/10233	0.0526316	26.9289	5.0059	0.0365203	0.173471	0.13197	Thbs1	1
GO:0010955	negative regulation of protein processing	46042	19/10233	0.0526316	26.9289	5.0059	0.0365203	0.173471	0.13197	Thbs1	1
GO:0036315	cellular response to sterol	46042	19/10233	0.0526316	26.9289	5.0059	0.0365203	0.173471	0.13197	Inhbb	1
GO:0045672	positive regulation of osteoclast differentiation	46042	19/10233	0.0526316	26.9289	5.0059	0.0365203	0.173471	0.13197	Ccl9	1
GO:0051450	myoblast proliferation	46042	19/10233	0.0526316	26.9289	5.0059	0.0365203	0.173471	0.13197	Myod1	1
GO:0072537	fibroblast activation	46042	19/10233	0.0526316	26.9289	5.0059	0.0365203	0.173471	0.13197	Acta2	1
GO:1903318	negative regulation of protein maturation	46042	19/10233	0.0526316	26.9289	5.0059	0.0365203	0.173471	0.13197	Thbs1	1
GO:0009267	cellular response to starvation	46073	157/10233	0.0127389	6.51783	3.08314	0.0370923	0.175121	0.133225	Myod1/Inhbb	2
GO:0034698	response to gonadotropin	46042	20/10233	0.05	25.5825	4.86948	0.0384069	0.175596	0.133586	Inhbb	1
GO:0050820	positive regulation of coagulation	46042	20/10233	0.05	25.5825	4.86948	0.0384069	0.175596	0.133586	Thbs1	1
GO:0070723	response to cholesterol	46042	20/10233	0.05	25.5825	4.86948	0.0384069	0.175596	0.133586	Inhbb	1
GO:0071634	regulation of transforming growth factor beta production	46042	20/10233	0.05	25.5825	4.86948	0.0384069	0.175596	0.133586	Thbs1	1
GO:0072012	glomerulus vasculature development	46042	20/10233	0.05	25.5825	4.86948	0.0384069	0.175596	0.133586	Acta2	1
GO:0072593	reactive oxygen species metabolic process	46073	161/10233	0.0124224	6.3559	3.03114	0.0388322	0.175596	0.133586	Thbs1/Col6a1	2
GO:0071396	cellular response to lipid	46101	395/10233	0.00759494	3.88595	2.58853	0.0399622	0.175596	0.133586	Myod1/Inhbb/Id3	3
GO:0010810	regulation of cell-substrate adhesion	46073	164/10233	0.0121951	6.23963	2.99329	0.0401576	0.175596	0.133586	Thbs1/Postn	2
GO:0035767	endothelial cell chemotaxis	46042	21/10233	0.047619	24.3643	4.7427	0.04029	0.175596	0.133586	Thbs1	1
GO:0051882	mitochondrial depolarization	46042	21/10233	0.047619	24.3643	4.7427	0.04029	0.175596	0.133586	Col6a1	1
GO:0009743	response to carbohydrate	46073	167/10233	0.011976	6.12754	2.95636	0.0415004	0.175596	0.133586	Thbs1/Col6a2	2
GO:0032369	negative regulation of lipid transport	46042	22/10233	0.0454545	23.2568	4.62444	0.0421695	0.175596	0.133586	Thbs1	1
GO:0043277	apoptotic cell clearance	46042	22/10233	0.0454545	23.2568	4.62444	0.0421695	0.175596	0.133586	Thbs1	1
GO:0043537	negative regulation of blood vessel endothelial cell migration	46042	22/10233	0.0454545	23.2568	4.62444	0.0421695	0.175596	0.133586	Thbs1	1
GO:0048641	regulation of skeletal muscle tissue development	46042	22/10233	0.0454545	23.2568	4.62444	0.0421695	0.175596	0.133586	Myod1	1
GO:0061437	renal system vasculature development	46042	22/10233	0.0454545	23.2568	4.62444	0.0421695	0.175596	0.133586	Acta2	1
GO:0061440	kidney vasculature development	46042	22/10233	0.0454545	23.2568	4.62444	0.0421695	0.175596	0.133586	Acta2	1
GO:0071295	cellular response to vitamin	46042	22/10233	0.0454545	23.2568	4.62444	0.0421695	0.175596	0.133586	Postn	1
GO:0060541	respiratory system development	46073	171/10233	0.0116959	5.98421	2.90851	0.0433172	0.175596	0.133586	Rcn3/Col6a1	2
GO:0022011	myelination in peripheral nervous system	46042	23/10233	0.0434783	22.2457	4.51377	0.0440456	0.175596	0.133586	Col6a1	1
GO:0030511	positive regulation of transforming growth factor beta receptor signaling pathway	46042	23/10233	0.0434783	22.2457	4.51377	0.0440456	0.175596	0.133586	Thbs1	1
GO:0032292	peripheral nervous system axon ensheathment	46042	23/10233	0.0434783	22.2457	4.51377	0.0440456	0.175596	0.133586	Col6a1	1
GO:0060479	lung cell differentiation	46042	23/10233	0.0434783	22.2457	4.51377	0.0440456	0.175596	0.133586	Col6a1	1
GO:0060487	lung epithelial cell differentiation	46042	23/10233	0.0434783	22.2457	4.51377	0.0440456	0.175596	0.133586	Col6a1	1
GO:0071604	transforming growth factor beta production	46042	23/10233	0.0434783	22.2457	4.51377	0.0440456	0.175596	0.133586	Thbs1	1
GO:1903846	positive regulation of cellular response to transforming growth factor beta stimulus	46042	23/10233	0.0434783	22.2457	4.51377	0.0440456	0.175596	0.133586	Thbs1	1
GO:0001937	negative regulation of endothelial cell proliferation	46042	24/10233	0.0416667	21.3188	4.40991	0.0459182	0.175596	0.133586	Thbs1	1
GO:0030195	negative regulation of blood coagulation	46042	24/10233	0.0416667	21.3188	4.40991	0.0459182	0.175596	0.133586	Thbs1	1
GO:0032613	interleukin-10 production	46042	24/10233	0.0416667	21.3188	4.40991	0.0459182	0.175596	0.133586	Thbs1	1
GO:0032653	regulation of interleukin-10 production	46042	24/10233	0.0416667	21.3188	4.40991	0.0459182	0.175596	0.133586	Thbs1	1
GO:0070306	lens fiber cell differentiation	46042	24/10233	0.0416667	21.3188	4.40991	0.0459182	0.175596	0.133586	Maf	1
GO:0071392	cellular response to estradiol stimulus	46042	24/10233	0.0416667	21.3188	4.40991	0.0459182	0.175596	0.133586	Myod1	1
GO:1900047	negative regulation of hemostasis	46042	24/10233	0.0416667	21.3188	4.40991	0.0459182	0.175596	0.133586	Thbs1	1
GO:0032869	cellular response to insulin stimulus	46073	179/10233	0.0111732	5.71676	2.81721	0.04704	0.175596	0.133586	Inhbb/Col6a1	2
GO:0030198	extracellular matrix organization	46073	180/10233	0.0111111	5.685	2.80619	0.0475136	0.175596	0.133586	Postn/Col6a1	2
GO:0043062	extracellular structure organization	46073	180/10233	0.0111111	5.685	2.80619	0.0475136	0.175596	0.133586	Postn/Col6a1	2
GO:0045229	external encapsulating structure organization	46073	180/10233	0.0111111	5.685	2.80619	0.0475136	0.175596	0.133586	Postn/Col6a1	2
GO:0003416	endochondral bone growth	46042	25/10233	0.04	20.466	4.31216	0.0477873	0.175596	0.133586	Thbs1	1
GO:0019226	transmission of nerve impulse	46042	25/10233	0.04	20.466	4.31216	0.0477873	0.175596	0.133586	Col6a1	1
GO:0030262	apoptotic nuclear changes	46042	25/10233	0.04	20.466	4.31216	0.0477873	0.175596	0.133586	Col6a1	1
GO:0031638	zymogen activation	46042	25/10233	0.04	20.466	4.31216	0.0477873	0.175596	0.133586	Thbs1	1
GO:0036314	response to sterol	46042	25/10233	0.04	20.466	4.31216	0.0477873	0.175596	0.133586	Inhbb	1
GO:0040036	regulation of fibroblast growth factor receptor signaling pathway	46042	25/10233	0.04	20.466	4.31216	0.0477873	0.175596	0.133586	Thbs1	1
GO:0048246	macrophage chemotaxis	46042	25/10233	0.04	20.466	4.31216	0.0477873	0.175596	0.133586	Thbs1	1
GO:0050819	negative regulation of coagulation	46042	25/10233	0.04	20.466	4.31216	0.0477873	0.175596	0.133586	Thbs1	1
GO:0071398	cellular response to fatty acid	46042	25/10233	0.04	20.466	4.31216	0.0477873	0.175596	0.133586	Id3	1
GO:1905521	regulation of macrophage migration	46042	25/10233	0.04	20.466	4.31216	0.0477873	0.175596	0.133586	Thbs1	1
GO:0006921	cellular component disassembly involved in execution phase of apoptosis	46042	26/10233	0.0384615	19.6788	4.21994	0.0496529	0.179905	0.136865	Col6a1	1
GO:0050922	negative regulation of chemotaxis	46042	26/10233	0.0384615	19.6788	4.21994	0.0496529	0.179905	0.136865	Thbs1	1
GO:1903115	regulation of actin filament-based movement	46042	26/10233	0.0384615	19.6788	4.21994	0.0496529	0.179905	0.136865	Acta2	1
GO:0001818	negative regulation of cytokine production	46073	185/10233	0.0108108	5.53135	2.75228	0.049908	0.179992	0.136931	Thbs1/Inhbb	2
GO:0007162	negative regulation of cell adhesion	46073	186/10233	0.0107527	5.50161	2.74173	0.0503922	0.180767	0.13752	Thbs1/Postn	2
GO:0042594	response to starvation	46073	187/10233	0.0106952	5.47219	2.73126	0.0508781	0.180767	0.13752	Myod1/Inhbb	2
GO:0006911	phagocytosis, engulfment	46042	27/10233	0.037037	18.95	4.13273	0.0515151	0.180767	0.13752	Thbs1	1
GO:0060351	cartilage development involved in endochondral bone morphogenesis	46042	27/10233	0.037037	18.95	4.13273	0.0515151	0.180767	0.13752	Thbs1	1
GO:0071622	regulation of granulocyte chemotaxis	46042	27/10233	0.037037	18.95	4.13273	0.0515151	0.180767	0.13752	Thbs1	1
GO:0098868	bone growth	46042	27/10233	0.037037	18.95	4.13273	0.0515151	0.180767	0.13752	Thbs1	1
GO:0001667	ameboidal-type cell migration	46073	191/10233	0.0104712	5.35759	2.69012	0.0528391	0.181564	0.138126	Thbs1/Acta2	2
GO:0051896	regulation of phosphatidylinositol 3-kinase/protein kinase B signal transduction	46073	192/10233	0.0104167	5.32969	2.68002	0.0533336	0.181564	0.138126	Thbs1/Rcn3	2
GO:0032615	interleukin-12 production	46042	28/10233	0.0357143	18.2732	4.05009	0.0533737	0.181564	0.138126	Thbs1	1
GO:0032655	regulation of interleukin-12 production	46042	28/10233	0.0357143	18.2732	4.05009	0.0533737	0.181564	0.138126	Thbs1	1
GO:0032924	activin receptor signaling pathway	46042	28/10233	0.0357143	18.2732	4.05009	0.0533737	0.181564	0.138126	Inhbb	1
GO:0035850	epithelial cell differentiation involved in kidney development	46042	28/10233	0.0357143	18.2732	4.05009	0.0533737	0.181564	0.138126	Acta2	1
GO:0044060	regulation of endocrine process	46042	28/10233	0.0357143	18.2732	4.05009	0.0533737	0.181564	0.138126	Inhbb	1
GO:0008285	negative regulation of cell population proliferation	46101	447/10233	0.00671141	3.43389	2.32847	0.0543469	0.184071	0.140033	Thbs1/Ogn/Myod1	3
GO:0032870	cellular response to hormone stimulus	46101	448/10233	0.00669643	3.42623	2.32385	0.0546456	0.184281	0.140193	Myod1/Inhbb/Col6a1	3
GO:0061844	antimicrobial humoral immune response mediated by antimicrobial peptide	46042	29/10233	0.0344828	17.6431	3.97161	0.055229	0.185275	0.140949	Ccl9	1
GO:0043065	positive regulation of apoptotic process	46101	455/10233	0.00659341	3.37352	2.29188	0.056759	0.185275	0.140949	Thbs1/Inhbb/Id3	3
GO:0003197	endocardial cushion development	46042	30/10233	0.0333333	17.055	3.89696	0.0570807	0.185275	0.140949	Thbs1	1
GO:0006099	tricarboxylic acid cycle	46042	30/10233	0.0333333	17.055	3.89696	0.0570807	0.185275	0.140949	Col6a1	1
GO:0007520	myoblast fusion	46042	30/10233	0.0333333	17.055	3.89696	0.0570807	0.185275	0.140949	Myod1	1
GO:0010830	regulation of myotube differentiation	46042	30/10233	0.0333333	17.055	3.89696	0.0570807	0.185275	0.140949	Myod1	1
GO:0046676	negative regulation of insulin secretion	46042	30/10233	0.0333333	17.055	3.89696	0.0570807	0.185275	0.140949	Inhbb	1
GO:0085029	extracellular matrix assembly	46042	30/10233	0.0333333	17.055	3.89696	0.0570807	0.185275	0.140949	Col6a1	1
GO:0090049	regulation of cell migration involved in sprouting angiogenesis	46042	30/10233	0.0333333	17.055	3.89696	0.0570807	0.185275	0.140949	Thbs1	1
GO:1901699	cellular response to nitrogen compound	46101	457/10233	0.00656455	3.35875	2.28286	0.0573702	0.185441	0.141076	Thbs1/Inhbb/Col6a1	3
GO:0060485	mesenchyme development	46073	202/10233	0.00990099	5.06584	2.58269	0.058371	0.187897	0.142944	Thbs1/Acta2	2
GO:0071320	cellular response to cAMP	46042	31/10233	0.0322581	16.5048	3.82582	0.058929	0.188138	0.143128	Inhbb	1
GO:1905953	negative regulation of lipid localization	46042	31/10233	0.0322581	16.5048	3.82582	0.058929	0.188138	0.143128	Thbs1	1
GO:0033002	muscle cell proliferation	46073	204/10233	0.00980392	5.01618	2.564	0.0593982	0.188862	0.143678	Thbs1/Ogn	2
GO:0001817	regulation of cytokine production	46101	467/10233	0.00642398	3.28683	2.23848	0.0604745	0.18906	0.143829	Thbs1/Postn/Inhbb	3
GO:0043030	regulation of macrophage activation	46042	32/10233	0.03125	15.9891	3.75791	0.0607739	0.18906	0.143829	Thbs1	1
GO:0070098	chemokine-mediated signaling pathway	46042	32/10233	0.03125	15.9891	3.75791	0.0607739	0.18906	0.143829	Ccl9	1
GO:0071711	basement membrane organization	46042	32/10233	0.03125	15.9891	3.75791	0.0607739	0.18906	0.143829	Col6a1	1
GO:1903670	regulation of sprouting angiogenesis	46042	32/10233	0.03125	15.9891	3.75791	0.0607739	0.18906	0.143829	Thbs1	1
GO:0001816	cytokine production	46101	470/10233	0.00638298	3.26585	2.2254	0.0614215	0.18906	0.143829	Thbs1/Postn/Inhbb	3
GO:0043068	positive regulation of programmed cell death	46101	470/10233	0.00638298	3.26585	2.2254	0.0614215	0.18906	0.143829	Thbs1/Inhbb/Id3	3
GO:0048511	rhythmic process	46073	208/10233	0.00961538	4.91971	2.52733	0.0614717	0.18906	0.143829	Id3/Col6a1	2
GO:0048608	reproductive structure development	46073	210/10233	0.00952381	4.87286	2.50935	0.062518	0.18906	0.143829	Inhbb/Col6a1	2
GO:0014888	striated muscle adaptation	46042	33/10233	0.030303	15.5045	3.693	0.0626154	0.18906	0.143829	Myod1	1
GO:0015909	long-chain fatty acid transport	46042	33/10233	0.030303	15.5045	3.693	0.0626154	0.18906	0.143829	Thbs1	1
GO:0032330	regulation of chondrocyte differentiation	46042	33/10233	0.030303	15.5045	3.693	0.0626154	0.18906	0.143829	Maf	1
GO:0061045	negative regulation of wound healing	46042	33/10233	0.030303	15.5045	3.693	0.0626154	0.18906	0.143829	Thbs1	1
GO:0032868	response to insulin	46073	213/10233	0.00938967	4.80423	2.48279	0.0640991	0.190547	0.144961	Inhbb/Col6a1	2
GO:0010596	negative regulation of endothelial cell migration	46042	34/10233	0.0294118	15.0485	3.63087	0.0644534	0.190547	0.144961	Thbs1	1
GO:0061005	cell differentiation involved in kidney development	46042	34/10233	0.0294118	15.0485	3.63087	0.0644534	0.190547	0.144961	Acta2	1
GO:0010038	response to metal ion	46073	214/10233	0.00934579	4.78178	2.47405	0.0646292	0.190547	0.144961	Thbs1/Inhbb	2
GO:0061458	reproductive system development	46073	214/10233	0.00934579	4.78178	2.47405	0.0646292	0.190547	0.144961	Inhbb/Col6a1	2
GO:0071363	cellular response to growth factor stimulus	46101	485/10233	0.00618557	3.16485	2.16152	0.0662637	0.190547	0.144961	Thbs1/Postn/Acta2	3
GO:0003016	respiratory system process	46042	35/10233	0.0285714	14.6186	3.5713	0.066288	0.190547	0.144961	Col6a1	1
GO:0019730	antimicrobial humoral response	46042	35/10233	0.0285714	14.6186	3.5713	0.066288	0.190547	0.144961	Ccl9	1
GO:0021536	diencephalon development	46042	35/10233	0.0285714	14.6186	3.5713	0.066288	0.190547	0.144961	Inhbb	1
GO:0030219	megakaryocyte differentiation	46042	35/10233	0.0285714	14.6186	3.5713	0.066288	0.190547	0.144961	Maf	1
GO:0051155	positive regulation of striated muscle cell differentiation	46042	35/10233	0.0285714	14.6186	3.5713	0.066288	0.190547	0.144961	Myod1	1
GO:0072132	mesenchyme morphogenesis	46042	35/10233	0.0285714	14.6186	3.5713	0.066288	0.190547	0.144961	Acta2	1
GO:0090278	negative regulation of peptide hormone secretion	46042	35/10233	0.0285714	14.6186	3.5713	0.066288	0.190547	0.144961	Inhbb	1
GO:0050867	positive regulation of cell activation	46073	219/10233	0.00913242	4.6726	2.43114	0.0673027	0.191619	0.145776	Thbs1/Acta2	2
GO:0002250	adaptive immune response	46073	220/10233	0.00909091	4.65136	2.42272	0.0678419	0.191619	0.145776	Serpina3g/Csf2rb	2
GO:0014044	Schwann cell development	46042	36/10233	0.0277778	14.2125	3.51414	0.0681191	0.191619	0.145776	Col6a1	1
GO:0099024	plasma membrane invagination	46042	36/10233	0.0277778	14.2125	3.51414	0.0681191	0.191619	0.145776	Thbs1	1
GO:2000351	regulation of endothelial cell apoptotic process	46042	36/10233	0.0277778	14.2125	3.51414	0.0681191	0.191619	0.145776	Thbs1	1
GO:0001822	kidney development	46073	221/10233	0.00904977	4.63032	2.41434	0.0683826	0.191619	0.145776	Id3/Acta2	2
GO:0009416	response to light stimulus	46073	221/10233	0.00904977	4.63032	2.41434	0.0683826	0.191619	0.145776	Col6a2/Col6a1	2
GO:0002792	negative regulation of peptide secretion	46042	37/10233	0.027027	13.8284	3.45921	0.0699469	0.192316	0.146306	Inhbb	1
GO:0048009	insulin-like growth factor receptor signaling pathway	46042	37/10233	0.027027	13.8284	3.45921	0.0699469	0.192316	0.146306	Col6a1	1
GO:1902041	regulation of extrinsic apoptotic signaling pathway via death domain receptors	46042	37/10233	0.027027	13.8284	3.45921	0.0699469	0.192316	0.146306	Thbs1	1
GO:1905517	macrophage migration	46042	37/10233	0.027027	13.8284	3.45921	0.0699469	0.192316	0.146306	Thbs1	1
GO:0072001	renal system development	46073	226/10233	0.00884956	4.52788	2.3732	0.0711081	0.192316	0.146306	Id3/Acta2	2
GO:0016202	regulation of striated muscle tissue development	46042	38/10233	0.0263158	13.4645	3.40636	0.0717712	0.192316	0.146306	Myod1	1
GO:0030193	regulation of blood coagulation	46042	38/10233	0.0263158	13.4645	3.40636	0.0717712	0.192316	0.146306	Thbs1	1
GO:0032722	positive regulation of chemokine production	46042	38/10233	0.0263158	13.4645	3.40636	0.0717712	0.192316	0.146306	Postn	1
GO:0045663	positive regulation of myoblast differentiation	46042	38/10233	0.0263158	13.4645	3.40636	0.0717712	0.192316	0.146306	Myod1	1
GO:0050918	positive chemotaxis	46042	38/10233	0.0263158	13.4645	3.40636	0.0717712	0.192316	0.146306	Saa3	1
GO:1900046	regulation of hemostasis	46042	38/10233	0.0263158	13.4645	3.40636	0.0717712	0.192316	0.146306	Thbs1	1
GO:0141091	transforming growth factor beta receptor superfamily signaling pathway	46073	230/10233	0.00869565	4.44913	2.34114	0.0733146	0.192316	0.146306	Thbs1/Inhbb	2
GO:0032720	negative regulation of tumor necrosis factor production	46042	39/10233	0.025641	13.1192	3.35547	0.0735922	0.192316	0.146306	Thbs1	1
GO:0032890	regulation of organic acid transport	46042	39/10233	0.025641	13.1192	3.35547	0.0735922	0.192316	0.146306	Thbs1	1
GO:0048634	regulation of muscle organ development	46042	39/10233	0.025641	13.1192	3.35547	0.0735922	0.192316	0.146306	Myod1	1
GO:1901861	regulation of muscle tissue development	46042	39/10233	0.025641	13.1192	3.35547	0.0735922	0.192316	0.146306	Myod1	1
GO:1903556	negative regulation of tumor necrosis factor superfamily cytokine production	46042	39/10233	0.025641	13.1192	3.35547	0.0735922	0.192316	0.146306	Thbs1	1
GO:0000768	syncytium formation by plasma membrane fusion	46042	40/10233	0.025	12.7912	3.30642	0.0754097	0.192316	0.146306	Myod1	1
GO:0002763	positive regulation of myeloid leukocyte differentiation	46042	40/10233	0.025	12.7912	3.30642	0.0754097	0.192316	0.146306	Ccl9	1
GO:0003073	regulation of systemic arterial blood pressure	46042	40/10233	0.025	12.7912	3.30642	0.0754097	0.192316	0.146306	Postn	1
GO:0009994	oocyte differentiation	46042	40/10233	0.025	12.7912	3.30642	0.0754097	0.192316	0.146306	Inhbb	1
GO:0030239	myofibril assembly	46042	40/10233	0.025	12.7912	3.30642	0.0754097	0.192316	0.146306	Myl9	1
GO:0048599	oocyte development	46042	40/10233	0.025	12.7912	3.30642	0.0754097	0.192316	0.146306	Inhbb	1
GO:0060986	endocrine hormone secretion	46042	40/10233	0.025	12.7912	3.30642	0.0754097	0.192316	0.146306	Inhbb	1
GO:0140253	cell-cell fusion	46042	40/10233	0.025	12.7912	3.30642	0.0754097	0.192316	0.146306	Myod1	1
GO:1990868	response to chemokine	46042	40/10233	0.025	12.7912	3.30642	0.0754097	0.192316	0.146306	Ccl9	1
GO:1990869	cellular response to chemokine	46042	40/10233	0.025	12.7912	3.30642	0.0754097	0.192316	0.146306	Ccl9	1
GO:0036293	response to decreased oxygen levels	46073	234/10233	0.00854701	4.37308	2.3098	0.0755438	0.192316	0.146306	Postn/Col6a1	2
GO:0031670	cellular response to nutrient	46042	41/10233	0.0243902	12.4793	3.25908	0.0772239	0.194684	0.148108	Postn	1
GO:0050818	regulation of coagulation	46042	41/10233	0.0243902	12.4793	3.25908	0.0772239	0.194684	0.148108	Thbs1	1
GO:0072577	endothelial cell apoptotic process	46042	41/10233	0.0243902	12.4793	3.25908	0.0772239	0.194684	0.148108	Thbs1	1
GO:0006949	syncytium formation	46042	42/10233	0.0238095	12.1821	3.21336	0.0790347	0.197333	0.150123	Myod1	1
GO:0014037	Schwann cell differentiation	46042	42/10233	0.0238095	12.1821	3.21336	0.0790347	0.197333	0.150123	Col6a1	1
GO:0090303	positive regulation of wound healing	46042	42/10233	0.0238095	12.1821	3.21336	0.0790347	0.197333	0.150123	Thbs1	1
GO:0002526	acute inflammatory response	46042	43/10233	0.0232558	11.8988	3.16917	0.0808421	0.197417	0.150187	Saa3	1
GO:0010324	membrane invagination	46042	43/10233	0.0232558	11.8988	3.16917	0.0808421	0.197417	0.150187	Thbs1	1
GO:0048286	lung alveolus development	46042	43/10233	0.0232558	11.8988	3.16917	0.0808421	0.197417	0.150187	Col6a1	1
GO:0050879	multicellular organismal movement	46042	43/10233	0.0232558	11.8988	3.16917	0.0808421	0.197417	0.150187	Col6a1	1
GO:0070542	response to fatty acid	46042	43/10233	0.0232558	11.8988	3.16917	0.0808421	0.197417	0.150187	Id3	1
GO:0070613	regulation of protein processing	46042	43/10233	0.0232558	11.8988	3.16917	0.0808421	0.197417	0.150187	Thbs1	1
GO:0071709	membrane assembly	46042	43/10233	0.0232558	11.8988	3.16917	0.0808421	0.197417	0.150187	Col6a1	1
GO:0034976	response to endoplasmic reticulum stress	46073	246/10233	0.00813008	4.15976	2.21984	0.0823629	0.198091	0.1507	Thbs1/Rcn3	2
GO:0002042	cell migration involved in sprouting angiogenesis	46042	44/10233	0.0227273	11.6284	3.12642	0.0826461	0.198091	0.1507	Thbs1	1
GO:0042310	vasoconstriction	46042	44/10233	0.0227273	11.6284	3.12642	0.0826461	0.198091	0.1507	Acta2	1
GO:0061035	regulation of cartilage development	46042	44/10233	0.0227273	11.6284	3.12642	0.0826461	0.198091	0.1507	Maf	1
GO:0071277	cellular response to calcium ion	46042	44/10233	0.0227273	11.6284	3.12642	0.0826461	0.198091	0.1507	Inhbb	1
GO:0071385	cellular response to glucocorticoid stimulus	46042	44/10233	0.0227273	11.6284	3.12642	0.0826461	0.198091	0.1507	Myod1	1
GO:0007631	feeding behavior	46042	45/10233	0.0222222	11.37	3.08503	0.0844468	0.198091	0.1507	Col6a1	1
GO:0045668	negative regulation of osteoblast differentiation	46042	45/10233	0.0222222	11.37	3.08503	0.0844468	0.198091	0.1507	Id3	1
GO:0045670	regulation of osteoclast differentiation	46042	45/10233	0.0222222	11.37	3.08503	0.0844468	0.198091	0.1507	Ccl9	1
GO:0048662	negative regulation of smooth muscle cell proliferation	46042	45/10233	0.0222222	11.37	3.08503	0.0844468	0.198091	0.1507	Ogn	1
GO:0140962	multicellular organismal-level chemical homeostasis	46042	45/10233	0.0222222	11.37	3.08503	0.0844468	0.198091	0.1507	Rcn3	1
GO:1903317	regulation of protein maturation	46042	45/10233	0.0222222	11.37	3.08503	0.0844468	0.198091	0.1507	Thbs1	1
GO:2001238	positive regulation of extrinsic apoptotic signaling pathway	46042	45/10233	0.0222222	11.37	3.08503	0.0844468	0.198091	0.1507	Thbs1	1
GO:0007178	cell surface receptor protein serine/threonine kinase signaling pathway	46073	250/10233	0.008	4.0932	2.19112	0.0846784	0.198091	0.1507	Thbs1/Inhbb	2
GO:0007585	respiratory gaseous exchange by respiratory system	46042	46/10233	0.0217391	11.1228	3.04492	0.0862441	0.20055	0.15257	Col6a1	1
GO:0046888	negative regulation of hormone secretion	46042	46/10233	0.0217391	11.1228	3.04492	0.0862441	0.20055	0.15257	Inhbb	1
GO:0032835	glomerulus development	46042	47/10233	0.0212766	10.8862	3.00603	0.0880381	0.200877	0.152819	Acta2	1
GO:0051899	membrane depolarization	46042	47/10233	0.0212766	10.8862	3.00603	0.0880381	0.200877	0.152819	Col6a1	1
GO:0060350	endochondral bone morphogenesis	46042	47/10233	0.0212766	10.8862	3.00603	0.0880381	0.200877	0.152819	Thbs1	1
GO:0060425	lung morphogenesis	46042	47/10233	0.0212766	10.8862	3.00603	0.0880381	0.200877	0.152819	Col6a1	1
GO:2000243	positive regulation of reproductive process	46042	47/10233	0.0212766	10.8862	3.00603	0.0880381	0.200877	0.152819	Inhbb	1
GO:0001654	eye development	46073	256/10233	0.0078125	3.99727	2.14914	0.0881899	0.200877	0.152819	Maf/Inhbb	2
GO:0071375	cellular response to peptide hormone stimulus	46073	256/10233	0.0078125	3.99727	2.14914	0.0881899	0.200877	0.152819	Inhbb/Col6a1	2
GO:0150063	visual system development	46073	257/10233	0.0077821	3.98171	2.14226	0.0887795	0.201382	0.153203	Maf/Inhbb	2
GO:0006939	smooth muscle contraction	46042	48/10233	0.0208333	10.6594	2.9683	0.0898287	0.201382	0.153203	Acta2	1
GO:0050709	negative regulation of protein secretion	46042	48/10233	0.0208333	10.6594	2.9683	0.0898287	0.201382	0.153203	Inhbb	1
GO:0051345	positive regulation of hydrolase activity	46042	48/10233	0.0208333	10.6594	2.9683	0.0898287	0.201382	0.153203	Rcn3	1
GO:0071384	cellular response to corticosteroid stimulus	46042	48/10233	0.0208333	10.6594	2.9683	0.0898287	0.201382	0.153203	Myod1	1
GO:0048880	sensory system development	46073	259/10233	0.00772201	3.95097	2.12862	0.0899625	0.201382	0.153203	Maf/Inhbb	2
GO:0009306	protein secretion	46073	261/10233	0.00766284	3.92069	2.11511	0.0911504	0.20304	0.154465	Rcn3/Inhbb	2
GO:0008543	fibroblast growth factor receptor signaling pathway	46042	49/10233	0.0204082	10.4418	2.93166	0.091616	0.20304	0.154465	Thbs1	1
GO:1903053	regulation of extracellular matrix organization	46042	49/10233	0.0204082	10.4418	2.93166	0.091616	0.20304	0.154465	Col6a1	1
GO:0035592	establishment of protein localization to extracellular region	46073	262/10233	0.00763359	3.90573	2.10841	0.0917461	0.20304	0.154465	Rcn3/Inhbb	2
GO:0008015	blood circulation	46073	263/10233	0.00760456	3.89087	2.10174	0.0923431	0.203207	0.154592	Postn/Acta2	2
GO:0051402	neuron apoptotic process	46073	263/10233	0.00760456	3.89087	2.10174	0.0923431	0.203207	0.154592	Col6a2/Col6a1	2
GO:0071692	protein localization to extracellular region	46073	264/10233	0.00757576	3.87614	2.0951	0.0929412	0.203236	0.154614	Rcn3/Inhbb	2
GO:0032964	collagen biosynthetic process	46042	50/10233	0.02	10.233	2.89607	0.0933999	0.203236	0.154614	Rcn3	1
GO:0043536	positive regulation of blood vessel endothelial cell migration	46042	50/10233	0.02	10.233	2.89607	0.0933999	0.203236	0.154614	Thbs1	1
GO:1903035	negative regulation of response to wounding	46042	50/10233	0.02	10.233	2.89607	0.0933999	0.203236	0.154614	Thbs1	1
GO:0002690	positive regulation of leukocyte chemotaxis	46042	51/10233	0.0196078	10.0324	2.86146	0.0951805	0.204258	0.155391	Thbs1	1
GO:0007422	peripheral nervous system development	46042	51/10233	0.0196078	10.0324	2.86146	0.0951805	0.204258	0.155391	Col6a1	1
GO:0014911	positive regulation of smooth muscle cell migration	46042	51/10233	0.0196078	10.0324	2.86146	0.0951805	0.204258	0.155391	Postn	1
GO:0016073	snRNA metabolic process	46042	51/10233	0.0196078	10.0324	2.86146	0.0951805	0.204258	0.155391	Myod1	1
GO:2000379	positive regulation of reactive oxygen species metabolic process	46042	51/10233	0.0196078	10.0324	2.86146	0.0951805	0.204258	0.155391	Thbs1	1
GO:0002088	lens development in camera-type eye	46042	52/10233	0.0192308	9.83942	2.8278	0.0969578	0.205245	0.156142	Maf	1
GO:0030199	collagen fibril organization	46042	52/10233	0.0192308	9.83942	2.8278	0.0969578	0.205245	0.156142	Col6a1	1
GO:0044091	membrane biogenesis	46042	52/10233	0.0192308	9.83942	2.8278	0.0969578	0.205245	0.156142	Col6a1	1
GO:0070252	actin-mediated cell contraction	46042	52/10233	0.0192308	9.83942	2.8278	0.0969578	0.205245	0.156142	Acta2	1
GO:1900024	regulation of substrate adhesion-dependent cell spreading	46042	52/10233	0.0192308	9.83942	2.8278	0.0969578	0.205245	0.156142	Postn	1
GO:0001503	ossification	46073	272/10233	0.00735294	3.76213	2.04313	0.0977687	0.206401	0.157021	Id3/Col6a1	2
GO:0043410	positive regulation of MAPK cascade	46073	273/10233	0.00732601	3.74835	2.03677	0.0983773	0.207124	0.157572	Thbs1/Acta2	2
GO:0050886	endocrine process	46042	53/10233	0.0188679	9.65377	2.79504	0.0987318	0.20731	0.157713	Inhbb	1
GO:0000381	regulation of alternative mRNA splicing, via spliceosome	46042	54/10233	0.0185185	9.475	2.76314	0.100502	0.209897	0.159681	Myod1	1
GO:0001656	metanephros development	46042	54/10233	0.0185185	9.475	2.76314	0.100502	0.209897	0.159681	Id3	1
GO:0051149	positive regulation of muscle cell differentiation	46042	55/10233	0.0181818	9.30273	2.73206	0.10227	0.212449	0.161622	Myod1	1
GO:0051591	response to cAMP	46042	55/10233	0.0181818	9.30273	2.73206	0.10227	0.212449	0.161622	Inhbb	1
GO:0015908	fatty acid transport	46042	56/10233	0.0178571	9.13661	2.70176	0.104034	0.213832	0.162675	Thbs1	1
GO:0071621	granulocyte chemotaxis	46042	56/10233	0.0178571	9.13661	2.70176	0.104034	0.213832	0.162675	Thbs1	1
GO:0071677	positive regulation of mononuclear cell migration	46042	56/10233	0.0178571	9.13661	2.70176	0.104034	0.213832	0.162675	Thbs1	1
GO:1903036	positive regulation of response to wounding	46042	56/10233	0.0178571	9.13661	2.70176	0.104034	0.213832	0.162675	Thbs1	1
GO:0003013	circulatory system process	46073	284/10233	0.00704225	3.60317	1.96875	0.105146	0.215549	0.163981	Postn/Acta2	2
GO:0032602	chemokine production	46042	57/10233	0.0175439	8.97632	2.67221	0.105795	0.215744	0.164129	Postn	1
GO:0032642	regulation of chemokine production	46042	57/10233	0.0175439	8.97632	2.67221	0.105795	0.215744	0.164129	Postn	1
GO:0001819	positive regulation of cytokine production	46073	286/10233	0.00699301	3.57797	1.95674	0.10639	0.216392	0.164622	Thbs1/Postn	2
GO:0033273	response to vitamin	46042	58/10233	0.0172414	8.82155	2.64337	0.107552	0.217231	0.16526	Postn	1
GO:0097194	execution phase of apoptosis	46042	58/10233	0.0172414	8.82155	2.64337	0.107552	0.217231	0.16526	Col6a1	1
GO:0051051	negative regulation of transport	46073	288/10233	0.00694444	3.55313	1.94484	0.107639	0.217231	0.16526	Thbs1/Inhbb	2
GO:0003151	outflow tract morphogenesis	46042	59/10233	0.0169492	8.67203	2.61523	0.109306	0.218469	0.166202	Thbs1	1
GO:0019882	antigen processing and presentation	46042	59/10233	0.0169492	8.67203	2.61523	0.109306	0.218469	0.166202	Thbs1	1
GO:0042116	macrophage activation	46042	59/10233	0.0169492	8.67203	2.61523	0.109306	0.218469	0.166202	Thbs1	1
GO:0019221	cytokine-mediated signaling pathway	46073	291/10233	0.00687285	3.51649	1.92719	0.109521	0.218469	0.166202	Csf2rb/Ccl9	2
GO:0030162	regulation of proteolysis	46073	293/10233	0.00682594	3.49249	1.91555	0.11078	0.218469	0.166202	Thbs1/Rcn3	2
GO:0006112	energy reserve metabolic process	46042	60/10233	0.0166667	8.5275	2.58774	0.111057	0.218469	0.166202	Col6a1	1
GO:0006959	humoral immune response	46042	60/10233	0.0166667	8.5275	2.58774	0.111057	0.218469	0.166202	Ccl9	1
GO:0051262	protein tetramerization	46042	60/10233	0.0166667	8.5275	2.58774	0.111057	0.218469	0.166202	Col6a1	1
GO:0060612	adipose tissue development	46042	60/10233	0.0166667	8.5275	2.58774	0.111057	0.218469	0.166202	Col6a1	1
GO:0097009	energy homeostasis	46042	60/10233	0.0166667	8.5275	2.58774	0.111057	0.218469	0.166202	Col6a1	1
GO:0048477	oogenesis	46042	61/10233	0.0163934	8.3877	2.56088	0.112805	0.221348	0.168392	Inhbb	1
GO:0014706	striated muscle tissue development	46073	299/10233	0.00668896	3.42241	1.88122	0.114582	0.224269	0.170615	Myod1/Col6a1	2
GO:0032760	positive regulation of tumor necrosis factor production	46042	64/10233	0.015625	7.99453	2.48387	0.118028	0.230436	0.175307	Thbs1	1
GO:1903557	positive regulation of tumor necrosis factor superfamily cytokine production	46042	65/10233	0.0153846	7.87154	2.4593	0.119763	0.233238	0.177438	Thbs1	1
GO:0002688	regulation of leukocyte chemotaxis	46042	66/10233	0.0151515	7.75227	2.43525	0.121494	0.234849	0.178663	Thbs1	1
GO:0008625	extrinsic apoptotic signaling pathway via death domain receptors	46042	66/10233	0.0151515	7.75227	2.43525	0.121494	0.234849	0.178663	Thbs1	1
GO:0016064	immunoglobulin mediated immune response	46042	66/10233	0.0151515	7.75227	2.43525	0.121494	0.234849	0.178663	Csf2rb	1
GO:0001942	hair follicle development	46042	67/10233	0.0149254	7.63657	2.41171	0.123222	0.236429	0.179866	Col6a1	1
GO:0019724	B cell mediated immunity	46042	67/10233	0.0149254	7.63657	2.41171	0.123222	0.236429	0.179866	Csf2rb	1
GO:0030048	actin filament-based movement	46042	67/10233	0.0149254	7.63657	2.41171	0.123222	0.236429	0.179866	Acta2	1
GO:0008593	regulation of Notch signaling pathway	46042	68/10233	0.0147059	7.52426	2.38864	0.124947	0.238564	0.18149	Postn	1
GO:0071230	cellular response to amino acid stimulus	46042	68/10233	0.0147059	7.52426	2.38864	0.124947	0.238564	0.18149	Col6a1	1
GO:0060537	muscle tissue development	46073	316/10233	0.00632911	3.23829	1.7885	0.125541	0.239111	0.181906	Myod1/Col6a1	2
GO:0022404	molting cycle process	46042	69/10233	0.0144928	7.41522	2.36604	0.126669	0.239268	0.182025	Col6a1	1
GO:0022405	hair cycle process	46042	69/10233	0.0144928	7.41522	2.36604	0.126669	0.239268	0.182025	Col6a1	1
GO:0000380	alternative mRNA splicing, via spliceosome	46042	70/10233	0.0142857	7.30929	2.34389	0.128388	0.239268	0.182025	Myod1	1
GO:0007259	cell surface receptor signaling pathway via JAK-STAT	46042	70/10233	0.0142857	7.30929	2.34389	0.128388	0.239268	0.182025	Csf2rb	1
GO:0051881	regulation of mitochondrial membrane potential	46042	70/10233	0.0142857	7.30929	2.34389	0.128388	0.239268	0.182025	Col6a1	1
GO:0060349	bone morphogenesis	46042	70/10233	0.0142857	7.30929	2.34389	0.128388	0.239268	0.182025	Thbs1	1
GO:0090100	positive regulation of transmembrane receptor protein serine/threonine kinase signaling pathway	46042	70/10233	0.0142857	7.30929	2.34389	0.128388	0.239268	0.182025	Thbs1	1
GO:0090288	negative regulation of cellular response to growth factor stimulus	46042	70/10233	0.0142857	7.30929	2.34389	0.128388	0.239268	0.182025	Thbs1	1
GO:0097306	cellular response to alcohol	46042	70/10233	0.0142857	7.30929	2.34389	0.128388	0.239268	0.182025	Inhbb	1
GO:0007338	single fertilization	46042	71/10233	0.0140845	7.20634	2.32217	0.130103	0.24131	0.183579	Col6a1	1
GO:0051153	regulation of striated muscle cell differentiation	46042	71/10233	0.0140845	7.20634	2.32217	0.130103	0.24131	0.183579	Myod1	1
GO:0030099	myeloid cell differentiation	46073	324/10233	0.00617284	3.15833	1.74701	0.130788	0.242005	0.184108	Maf/Ccl9	2
GO:0043648	dicarboxylic acid metabolic process	46042	72/10233	0.0138889	7.10625	2.30087	0.131815	0.242751	0.184675	Col6a1	1
GO:0097530	granulocyte migration	46042	72/10233	0.0138889	7.10625	2.30087	0.131815	0.242751	0.184675	Thbs1	1
GO:0009314	response to radiation	46073	327/10233	0.00611621	3.12936	1.73178	0.13277	0.243595	0.185317	Col6a2/Col6a1	2
GO:0016525	negative regulation of angiogenesis	46042	73/10233	0.0136986	7.0089	2.27997	0.133524	0.243595	0.185317	Thbs1	1
GO:0035270	endocrine system development	46042	73/10233	0.0136986	7.0089	2.27997	0.133524	0.243595	0.185317	Inhbb	1
GO:0045639	positive regulation of myeloid cell differentiation	46042	73/10233	0.0136986	7.0089	2.27997	0.133524	0.243595	0.185317	Ccl9	1
GO:0015718	monocarboxylic acid transport	46042	74/10233	0.0135135	6.91419	2.25946	0.135229	0.243851	0.185512	Thbs1	1
GO:0043535	regulation of blood vessel endothelial cell migration	46042	74/10233	0.0135135	6.91419	2.25946	0.135229	0.243851	0.185512	Thbs1	1
GO:0071229	cellular response to acid chemical	46042	74/10233	0.0135135	6.91419	2.25946	0.135229	0.243851	0.185512	Col6a1	1
GO:1901343	negative regulation of vasculature development	46042	74/10233	0.0135135	6.91419	2.25946	0.135229	0.243851	0.185512	Thbs1	1
GO:2000181	negative regulation of blood vessel morphogenesis	46042	74/10233	0.0135135	6.91419	2.25946	0.135229	0.243851	0.185512	Thbs1	1
GO:0006839	mitochondrial transport	46042	75/10233	0.0133333	6.822	2.23933	0.136932	0.245218	0.186552	Col6a1	1
GO:0010927	cellular component assembly involved in morphogenesis	46042	75/10233	0.0133333	6.822	2.23933	0.136932	0.245218	0.186552	Myl9	1
GO:0032989	cellular anatomical entity morphogenesis	46042	75/10233	0.0133333	6.822	2.23933	0.136932	0.245218	0.186552	Myl9	1
GO:0010720	positive regulation of cell development	46073	338/10233	0.00591716	3.02751	1.67739	0.140099	0.247503	0.18829	Myod1/Ccl9	2
GO:0090066	regulation of anatomical structure size	46073	338/10233	0.00591716	3.02751	1.67739	0.140099	0.247503	0.18829	Col6a1/Acta2	2
GO:2001233	regulation of apoptotic signaling pathway	46073	338/10233	0.00591716	3.02751	1.67739	0.140099	0.247503	0.18829	Thbs1/Inhbb	2
GO:0061041	regulation of wound healing	46042	77/10233	0.012987	6.64481	2.20015	0.140327	0.247503	0.18829	Thbs1	1
GO:0008037	cell recognition	46042	78/10233	0.0128205	6.55962	2.18108	0.14202	0.247503	0.18829	Colec12	1
GO:0030316	osteoclast differentiation	46042	78/10233	0.0128205	6.55962	2.18108	0.14202	0.247503	0.18829	Ccl9	1
GO:0034763	negative regulation of transmembrane transport	46042	78/10233	0.0128205	6.55962	2.18108	0.14202	0.247503	0.18829	Thbs1	1
GO:0042303	molting cycle	46042	78/10233	0.0128205	6.55962	2.18108	0.14202	0.247503	0.18829	Col6a1	1
GO:0042476	odontogenesis	46042	78/10233	0.0128205	6.55962	2.18108	0.14202	0.247503	0.18829	Id3	1
GO:0042633	hair cycle	46042	78/10233	0.0128205	6.55962	2.18108	0.14202	0.247503	0.18829	Col6a1	1
GO:0046683	response to organophosphorus	46042	78/10233	0.0128205	6.55962	2.18108	0.14202	0.247503	0.18829	Inhbb	1
GO:0051336	regulation of hydrolase activity	46042	78/10233	0.0128205	6.55962	2.18108	0.14202	0.247503	0.18829	Rcn3	1
GO:0002761	regulation of myeloid leukocyte differentiation	46042	79/10233	0.0126582	6.47658	2.16234	0.14371	0.249889	0.190105	Ccl9	1
GO:0002062	chondrocyte differentiation	46042	80/10233	0.0125	6.39562	2.14392	0.145397	0.25114	0.191057	Maf	1
GO:0014910	regulation of smooth muscle cell migration	46042	80/10233	0.0125	6.39562	2.14392	0.145397	0.25114	0.191057	Postn	1
GO:0097696	cell surface receptor signaling pathway via STAT	46042	80/10233	0.0125	6.39562	2.14392	0.145397	0.25114	0.191057	Csf2rb	1
GO:0001936	regulation of endothelial cell proliferation	46042	81/10233	0.0123457	6.31667	2.12581	0.14708	0.253485	0.192841	Thbs1	1
GO:0034446	substrate adhesion-dependent cell spreading	46042	82/10233	0.0121951	6.23963	2.10801	0.14876	0.254691	0.193758	Postn	1
GO:0070665	positive regulation of leukocyte proliferation	46042	82/10233	0.0121951	6.23963	2.10801	0.14876	0.254691	0.193758	Csf2rb	1
GO:0071675	regulation of mononuclear cell migration	46042	82/10233	0.0121951	6.23963	2.10801	0.14876	0.254691	0.193758	Thbs1	1
GO:0008585	female gonad development	46042	83/10233	0.0120482	6.16446	2.0905	0.150437	0.256997	0.195513	Inhbb	1
GO:0046545	development of primary female sexual characteristics	46042	84/10233	0.0119048	6.09107	2.07327	0.152112	0.257627	0.195992	Inhbb	1
GO:0090130	tissue migration	46042	84/10233	0.0119048	6.09107	2.07327	0.152112	0.257627	0.195992	Acta2	1
GO:0016049	cell growth	46073	358/10233	0.00558659	2.85838	1.58389	0.153656	0.257627	0.195992	Postn/Csf2rb	2
GO:0021782	glial cell development	46042	85/10233	0.0117647	6.01941	2.05632	0.153782	0.257627	0.195992	Col6a1	1
GO:0035150	regulation of tube size	46042	85/10233	0.0117647	6.01941	2.05632	0.153782	0.257627	0.195992	Acta2	1
GO:0035296	regulation of tube diameter	46042	85/10233	0.0117647	6.01941	2.05632	0.153782	0.257627	0.195992	Acta2	1
GO:0050921	positive regulation of chemotaxis	46042	85/10233	0.0117647	6.01941	2.05632	0.153782	0.257627	0.195992	Thbs1	1
GO:0051384	response to glucocorticoid	46042	85/10233	0.0117647	6.01941	2.05632	0.153782	0.257627	0.195992	Myod1	1
GO:0097746	blood vessel diameter maintenance	46042	85/10233	0.0117647	6.01941	2.05632	0.153782	0.257627	0.195992	Acta2	1
GO:0002687	positive regulation of leukocyte migration	46042	86/10233	0.0116279	5.94942	2.03964	0.15545	0.25765	0.19601	Thbs1	1
GO:0006096	glycolytic process	46042	86/10233	0.0116279	5.94942	2.03964	0.15545	0.25765	0.19601	Col6a1	1
GO:0032368	regulation of lipid transport	46042	86/10233	0.0116279	5.94942	2.03964	0.15545	0.25765	0.19601	Thbs1	1
GO:0050954	sensory perception of mechanical stimulus	46042	86/10233	0.0116279	5.94942	2.03964	0.15545	0.25765	0.19601	Col6a1	1
GO:0098773	skin epidermis development	46042	86/10233	0.0116279	5.94942	2.03964	0.15545	0.25765	0.19601	Col6a1	1
GO:0014074	response to purine-containing compound	46042	87/10233	0.0114943	5.88103	2.02322	0.157115	0.259846	0.19768	Inhbb	1
GO:0007423	sensory organ development	46073	364/10233	0.00549451	2.81126	1.55709	0.157778	0.259846	0.19768	Maf/Inhbb	2
GO:0050865	regulation of cell activation	46073	365/10233	0.00547945	2.80356	1.55268	0.158467	0.259846	0.19768	Thbs1/Acta2	2
GO:0010595	positive regulation of endothelial cell migration	46042	88/10233	0.0113636	5.8142	2.00705	0.158776	0.259846	0.19768	Thbs1	1
GO:0030282	bone mineralization	46042	88/10233	0.0113636	5.8142	2.00705	0.158776	0.259846	0.19768	Col6a1	1
GO:0098739	import across plasma membrane	46042	88/10233	0.0113636	5.8142	2.00705	0.158776	0.259846	0.19768	Thbs1	1
GO:0014909	smooth muscle cell migration	46042	89/10233	0.011236	5.74888	1.99113	0.160435	0.260849	0.198443	Postn	1
GO:0051224	negative regulation of protein transport	46042	89/10233	0.011236	5.74888	1.99113	0.160435	0.260849	0.198443	Inhbb	1
GO:0010657	muscle cell apoptotic process	46042	90/10233	0.0111111	5.685	1.97545	0.16209	0.260849	0.198443	Col6a1	1
GO:0019364	pyridine nucleotide catabolic process	46042	90/10233	0.0111111	5.685	1.97545	0.16209	0.260849	0.198443	Col6a1	1
GO:0030038	contractile actin filament bundle assembly	46042	90/10233	0.0111111	5.685	1.97545	0.16209	0.260849	0.198443	Myl9	1
GO:0043149	stress fiber assembly	46042	90/10233	0.0111111	5.685	1.97545	0.16209	0.260849	0.198443	Myl9	1
GO:0046032	ADP catabolic process	46042	90/10233	0.0111111	5.685	1.97545	0.16209	0.260849	0.198443	Col6a1	1
GO:1905039	carboxylic acid transmembrane transport	46042	90/10233	0.0111111	5.685	1.97545	0.16209	0.260849	0.198443	Thbs1	1
GO:0009137	purine nucleoside diphosphate catabolic process	46042	91/10233	0.010989	5.62253	1.96	0.163742	0.260849	0.198443	Col6a1	1
GO:0009181	purine ribonucleoside diphosphate catabolic process	46042	91/10233	0.010989	5.62253	1.96	0.163742	0.260849	0.198443	Col6a1	1
GO:0046660	female sex differentiation	46042	91/10233	0.010989	5.62253	1.96	0.163742	0.260849	0.198443	Inhbb	1
GO:0072526	pyridine-containing compound catabolic process	46042	91/10233	0.010989	5.62253	1.96	0.163742	0.260849	0.198443	Col6a1	1
GO:1903825	organic acid transmembrane transport	46042	91/10233	0.010989	5.62253	1.96	0.163742	0.260849	0.198443	Thbs1	1
GO:0009566	fertilization	46042	92/10233	0.0108696	5.56141	1.94478	0.165391	0.262938	0.200033	Col6a1	1
GO:0008584	male gonad development	46042	93/10233	0.0107527	5.50161	1.92979	0.167037	0.264476	0.201202	Inhbb	1
GO:0031960	response to corticosteroid	46042	93/10233	0.0107527	5.50161	1.92979	0.167037	0.264476	0.201202	Myod1	1
GO:0043200	response to amino acid	46042	94/10233	0.0106383	5.44309	1.915	0.16868	0.264829	0.201471	Col6a1	1
GO:0043500	muscle adaptation	46042	94/10233	0.0106383	5.44309	1.915	0.16868	0.264829	0.201471	Myod1	1
GO:0046546	development of primary male sexual characteristics	46042	94/10233	0.0106383	5.44309	1.915	0.16868	0.264829	0.201471	Inhbb	1
GO:0009134	nucleoside diphosphate catabolic process	46042	95/10233	0.0105263	5.38579	1.90043	0.17032	0.264829	0.201471	Col6a1	1
GO:0009191	ribonucleoside diphosphate catabolic process	46042	95/10233	0.0105263	5.38579	1.90043	0.17032	0.264829	0.201471	Col6a1	1
GO:0046031	ADP metabolic process	46042	95/10233	0.0105263	5.38579	1.90043	0.17032	0.264829	0.201471	Col6a1	1
GO:0048024	regulation of mRNA splicing, via spliceosome	46042	95/10233	0.0105263	5.38579	1.90043	0.17032	0.264829	0.201471	Myod1	1
GO:0048661	positive regulation of smooth muscle cell proliferation	46042	95/10233	0.0105263	5.38579	1.90043	0.17032	0.264829	0.201471	Thbs1	1
GO:1903531	negative regulation of secretion by cell	46042	95/10233	0.0105263	5.38579	1.90043	0.17032	0.264829	0.201471	Inhbb	1
GO:0009135	purine nucleoside diphosphate metabolic process	46042	97/10233	0.0103093	5.27474	1.87189	0.173591	0.267776	0.203713	Col6a1	1
GO:0009179	purine ribonucleoside diphosphate metabolic process	46042	97/10233	0.0103093	5.27474	1.87189	0.173591	0.267776	0.203713	Col6a1	1
GO:0036503	ERAD pathway	46042	97/10233	0.0103093	5.27474	1.87189	0.173591	0.267776	0.203713	Rcn3	1
GO:0072006	nephron development	46042	97/10233	0.0103093	5.27474	1.87189	0.173591	0.267776	0.203713	Acta2	1
GO:0001935	endothelial cell proliferation	46042	98/10233	0.0102041	5.22092	1.85792	0.175221	0.268695	0.204413	Thbs1	1
GO:0042327	positive regulation of phosphorylation	46042	98/10233	0.0102041	5.22092	1.85792	0.175221	0.268695	0.204413	Thbs1	1
GO:2000241	regulation of reproductive process	46042	98/10233	0.0102041	5.22092	1.85792	0.175221	0.268695	0.204413	Inhbb	1
GO:0002040	sprouting angiogenesis	46042	99/10233	0.010101	5.16818	1.84413	0.176849	0.270659	0.205906	Thbs1	1
GO:0006275	regulation of DNA replication	46042	100/10233	0.01	5.1165	1.83053	0.178473	0.272076	0.206984	Id3	1
GO:0043534	blood vessel endothelial cell migration	46042	100/10233	0.01	5.1165	1.83053	0.178473	0.272076	0.206984	Thbs1	1
GO:0001101	response to acid chemical	46042	102/10233	0.00980392	5.01618	1.80387	0.181713	0.27464	0.208935	Col6a1	1
GO:0010811	positive regulation of cell-substrate adhesion	46042	102/10233	0.00980392	5.01618	1.80387	0.181713	0.27464	0.208935	Thbs1	1
GO:0051048	negative regulation of secretion	46042	102/10233	0.00980392	5.01618	1.80387	0.181713	0.27464	0.208935	Inhbb	1
GO:1904950	negative regulation of establishment of protein localization	46042	102/10233	0.00980392	5.01618	1.80387	0.181713	0.27464	0.208935	Inhbb	1
GO:0051248	negative regulation of protein metabolic process	46073	399/10233	0.00501253	2.56466	1.41078	0.182242	0.27464	0.208935	Thbs1/Inhbb	2
GO:0007292	female gamete generation	46042	103/10233	0.00970874	4.96748	1.7908	0.183329	0.27464	0.208935	Inhbb	1
GO:0007596	blood coagulation	46042	103/10233	0.00970874	4.96748	1.7908	0.183329	0.27464	0.208935	Thbs1	1
GO:0046887	positive regulation of hormone secretion	46042	103/10233	0.00970874	4.96748	1.7908	0.183329	0.27464	0.208935	Inhbb	1
GO:1905952	regulation of lipid localization	46042	103/10233	0.00970874	4.96748	1.7908	0.183329	0.27464	0.208935	Thbs1	1
GO:0045667	regulation of osteoblast differentiation	46042	104/10233	0.00961538	4.91971	1.77789	0.184941	0.274998	0.209208	Id3	1
GO:0050680	negative regulation of epithelial cell proliferation	46042	104/10233	0.00961538	4.91971	1.77789	0.184941	0.274998	0.209208	Thbs1	1
GO:0070374	positive regulation of ERK1 and ERK2 cascade	46042	104/10233	0.00961538	4.91971	1.77789	0.184941	0.274998	0.209208	Acta2	1
GO:0007610	behavior	46073	405/10233	0.00493827	2.52667	1.38726	0.1865	0.274998	0.209208	Thbs1/Col6a1	2
GO:0007599	hemostasis	46042	105/10233	0.00952381	4.87286	1.76516	0.18655	0.274998	0.209208	Thbs1	1
GO:0014812	muscle cell migration	46042	105/10233	0.00952381	4.87286	1.76516	0.18655	0.274998	0.209208	Postn	1
GO:0050817	coagulation	46042	105/10233	0.00952381	4.87286	1.76516	0.18655	0.274998	0.209208	Thbs1	1
GO:0055007	cardiac muscle cell differentiation	46042	105/10233	0.00952381	4.87286	1.76516	0.18655	0.274998	0.209208	Myod1	1
GO:0032640	tumor necrosis factor production	46042	106/10233	0.00943396	4.82689	1.75258	0.188157	0.274998	0.209208	Thbs1	1
GO:0032680	regulation of tumor necrosis factor production	46042	106/10233	0.00943396	4.82689	1.75258	0.188157	0.274998	0.209208	Thbs1	1
GO:0045861	negative regulation of proteolysis	46042	106/10233	0.00943396	4.82689	1.75258	0.188157	0.274998	0.209208	Thbs1	1
GO:0046661	male sex differentiation	46042	106/10233	0.00943396	4.82689	1.75258	0.188157	0.274998	0.209208	Inhbb	1
GO:0071248	cellular response to metal ion	46042	106/10233	0.00943396	4.82689	1.75258	0.188157	0.274998	0.209208	Inhbb	1
GO:0071706	tumor necrosis factor superfamily cytokine production	46042	107/10233	0.00934579	4.78178	1.74015	0.18976	0.275789	0.209809	Thbs1	1
GO:1903555	regulation of tumor necrosis factor superfamily cytokine production	46042	107/10233	0.00934579	4.78178	1.74015	0.18976	0.275789	0.209809	Thbs1	1
GO:2000377	regulation of reactive oxygen species metabolic process	46042	107/10233	0.00934579	4.78178	1.74015	0.18976	0.275789	0.209809	Thbs1	1
GO:0009185	ribonucleoside diphosphate metabolic process	46042	108/10233	0.00925926	4.7375	1.72788	0.19136	0.277267	0.210934	Col6a1	1
GO:0043408	regulation of MAPK cascade	46073	412/10233	0.00485437	2.48374	1.36034	0.191489	0.277267	0.210934	Thbs1/Acta2	2
GO:0009154	purine ribonucleotide catabolic process	46042	109/10233	0.00917431	4.69404	1.71576	0.192958	0.278876	0.212157	Col6a1	1
GO:0006090	pyruvate metabolic process	46042	110/10233	0.00909091	4.65136	1.70379	0.194552	0.279109	0.212335	Col6a1	1
GO:0009132	nucleoside diphosphate metabolic process	46042	110/10233	0.00909091	4.65136	1.70379	0.194552	0.279109	0.212335	Col6a1	1
GO:0017015	regulation of transforming growth factor beta receptor signaling pathway	46042	110/10233	0.00909091	4.65136	1.70379	0.194552	0.279109	0.212335	Thbs1	1
GO:1903034	regulation of response to wounding	46042	110/10233	0.00909091	4.65136	1.70379	0.194552	0.279109	0.212335	Thbs1	1
GO:0042552	myelination	46042	111/10233	0.00900901	4.60946	1.69196	0.196143	0.28006	0.213058	Col6a1	1
GO:0048598	embryonic morphogenesis	46073	420/10233	0.0047619	2.43643	1.33023	0.197215	0.28006	0.213058	Col6a1/Col12a1	2
GO:0007272	ensheathment of neurons	46042	112/10233	0.00892857	4.5683	1.68026	0.197732	0.28006	0.213058	Col6a1	1
GO:0008286	insulin receptor signaling pathway	46042	112/10233	0.00892857	4.5683	1.68026	0.197732	0.28006	0.213058	Col6a1	1
GO:0008366	axon ensheathment	46042	112/10233	0.00892857	4.5683	1.68026	0.197732	0.28006	0.213058	Col6a1	1
GO:0030595	leukocyte chemotaxis	46042	112/10233	0.00892857	4.5683	1.68026	0.197732	0.28006	0.213058	Thbs1	1
GO:1903844	regulation of cellular response to transforming growth factor beta stimulus	46042	112/10233	0.00892857	4.5683	1.68026	0.197732	0.28006	0.213058	Thbs1	1
GO:0031214	biomineral tissue development	46042	113/10233	0.00884956	4.52788	1.66871	0.199317	0.281793	0.214377	Col6a1	1
GO:0009261	ribonucleotide catabolic process	46042	114/10233	0.00877193	4.48816	1.65729	0.200899	0.282492	0.214909	Col6a1	1
GO:0035107	appendage morphogenesis	46042	114/10233	0.00877193	4.48816	1.65729	0.200899	0.282492	0.214909	Col6a1	1
GO:0035108	limb morphogenesis	46042	114/10233	0.00877193	4.48816	1.65729	0.200899	0.282492	0.214909	Col6a1	1
GO:0045766	positive regulation of angiogenesis	46042	115/10233	0.00869565	4.44913	1.646	0.202479	0.282672	0.215045	Thbs1	1
GO:0048839	inner ear development	46042	115/10233	0.00869565	4.44913	1.646	0.202479	0.282672	0.215045	Maf	1
GO:0055088	lipid homeostasis	46042	115/10233	0.00869565	4.44913	1.646	0.202479	0.282672	0.215045	Rcn3	1
GO:0071674	mononuclear cell migration	46042	115/10233	0.00869565	4.44913	1.646	0.202479	0.282672	0.215045	Thbs1	1
GO:0006986	response to unfolded protein	46042	116/10233	0.00862069	4.41078	1.63484	0.204055	0.283855	0.215946	Thbs1	1
GO:0050684	regulation of mRNA processing	46042	116/10233	0.00862069	4.41078	1.63484	0.204055	0.283855	0.215946	Myod1	1
GO:0006195	purine nucleotide catabolic process	46042	117/10233	0.00854701	4.37308	1.6238	0.205629	0.285026	0.216836	Col6a1	1
GO:0051147	regulation of muscle cell differentiation	46042	117/10233	0.00854701	4.37308	1.6238	0.205629	0.285026	0.216836	Myod1	1
GO:0050796	regulation of insulin secretion	46042	118/10233	0.00847458	4.33602	1.61289	0.207199	0.286185	0.217718	Inhbb	1
GO:1904018	positive regulation of vasculature development	46042	118/10233	0.00847458	4.33602	1.61289	0.207199	0.286185	0.217718	Thbs1	1
GO:0043085	positive regulation of catalytic activity	46042	120/10233	0.00833333	4.26375	1.59142	0.210331	0.289484	0.220228	Rcn3	1
GO:1990138	neuron projection extension	46042	120/10233	0.00833333	4.26375	1.59142	0.210331	0.289484	0.220228	Postn	1
GO:0040008	regulation of growth	46073	441/10233	0.00453515	2.32041	1.25433	0.212362	0.291699	0.221912	Myod1/Csf2rb	2
GO:0003018	vascular process in circulatory system	46042	122/10233	0.00819672	4.19385	1.57042	0.213452	0.291699	0.221912	Acta2	1
GO:0042742	defense response to bacterium	46042	122/10233	0.00819672	4.19385	1.57042	0.213452	0.291699	0.221912	Colec12	1
GO:0050920	regulation of chemotaxis	46042	122/10233	0.00819672	4.19385	1.57042	0.213452	0.291699	0.221912	Thbs1	1
GO:0007169	cell surface receptor protein tyrosine kinase signaling pathway	46073	443/10233	0.00451467	2.30993	1.24732	0.213812	0.291699	0.221912	Thbs1/Col6a1	2
GO:0007219	Notch signaling pathway	46042	123/10233	0.00813008	4.15976	1.56009	0.215008	0.292654	0.222639	Postn	1
GO:0010256	endomembrane system organization	46073	445/10233	0.00449438	2.29955	1.24035	0.215264	0.292654	0.222639	Colec12/Col6a1	2
GO:1902107	positive regulation of leukocyte differentiation	46042	124/10233	0.00806452	4.12621	1.54986	0.216561	0.293393	0.223201	Ccl9	1
GO:1903708	positive regulation of hemopoiesis	46042	124/10233	0.00806452	4.12621	1.54986	0.216561	0.293393	0.223201	Ccl9	1
GO:0045596	negative regulation of cell differentiation	46073	450/10233	0.00444444	2.274	1.22309	0.218898	0.296044	0.225218	Id3/Ccl9	2
GO:0097529	myeloid leukocyte migration	46042	126/10233	0.00793651	4.06071	1.52973	0.219658	0.296557	0.225608	Thbs1	1
GO:0010594	regulation of endothelial cell migration	46042	128/10233	0.0078125	3.99727	1.51001	0.222743	0.300198	0.228378	Thbs1	1
GO:0002685	regulation of leukocyte migration	46042	129/10233	0.00775194	3.96628	1.5003	0.224281	0.300198	0.228378	Thbs1	1
GO:0009166	nucleotide catabolic process	46042	129/10233	0.00775194	3.96628	1.5003	0.224281	0.300198	0.228378	Col6a1	1
GO:0051017	actin filament bundle assembly	46042	129/10233	0.00775194	3.96628	1.5003	0.224281	0.300198	0.228378	Myl9	1
GO:2001236	regulation of extrinsic apoptotic signaling pathway	46042	129/10233	0.00775194	3.96628	1.5003	0.224281	0.300198	0.228378	Thbs1	1
GO:0051897	positive regulation of phosphatidylinositol 3-kinase/protein kinase B signal transduction	46042	130/10233	0.00769231	3.93577	1.49069	0.225817	0.301218	0.229154	Thbs1	1
GO:0061572	actin filament bundle organization	46042	130/10233	0.00769231	3.93577	1.49069	0.225817	0.301218	0.229154	Myl9	1
GO:0048639	positive regulation of developmental growth	46042	131/10233	0.00763359	3.90573	1.48117	0.227349	0.302227	0.229922	Myod1	1
GO:0072523	purine-containing compound catabolic process	46042	131/10233	0.00763359	3.90573	1.48117	0.227349	0.302227	0.229922	Col6a1	1
GO:0016052	carbohydrate catabolic process	46042	132/10233	0.00757576	3.87614	1.47175	0.228879	0.303226	0.230682	Col6a1	1
GO:0035051	cardiocyte differentiation	46042	132/10233	0.00757576	3.87614	1.47175	0.228879	0.303226	0.230682	Myod1	1
GO:0043583	ear development	46042	133/10233	0.0075188	3.84699	1.46241	0.230406	0.304731	0.231827	Maf	1
GO:0035966	response to topologically incorrect protein	46042	135/10233	0.00740741	3.79	1.44402	0.233451	0.308234	0.234492	Thbs1	1
GO:0008361	regulation of cell size	46042	136/10233	0.00735294	3.76213	1.43495	0.234969	0.309714	0.235618	Col6a1	1
GO:0002274	myeloid leukocyte activation	46042	137/10233	0.00729927	3.73467	1.42597	0.236485	0.31066	0.236338	Thbs1	1
GO:0048771	tissue remodeling	46042	137/10233	0.00729927	3.73467	1.42597	0.236485	0.31066	0.236338	Col6a1	1
GO:0006897	endocytosis	46073	475/10233	0.00421053	2.15432	1.14001	0.237163	0.311027	0.236616	Thbs1/Colec12	2
GO:0090276	regulation of peptide hormone secretion	46042	138/10233	0.00724638	3.70761	1.41707	0.237997	0.311596	0.23705	Inhbb	1
GO:0002791	regulation of peptide secretion	46042	139/10233	0.00719424	3.68094	1.40825	0.239507	0.312266	0.23756	Inhbb	1
GO:0045727	positive regulation of translation	46042	139/10233	0.00719424	3.68094	1.40825	0.239507	0.312266	0.23756	Thbs1	1
GO:0002064	epithelial cell development	46042	140/10233	0.00714286	3.65464	1.39952	0.241014	0.312266	0.23756	Acta2	1
GO:0010562	positive regulation of phosphorus metabolic process	46042	140/10233	0.00714286	3.65464	1.39952	0.241014	0.312266	0.23756	Thbs1	1
GO:0045937	positive regulation of phosphate metabolic process	46042	140/10233	0.00714286	3.65464	1.39952	0.241014	0.312266	0.23756	Thbs1	1
GO:0071453	cellular response to oxygen levels	46042	140/10233	0.00714286	3.65464	1.39952	0.241014	0.312266	0.23756	Myod1	1
GO:0046496	nicotinamide nucleotide metabolic process	46042	141/10233	0.0070922	3.62872	1.39086	0.242518	0.312266	0.23756	Col6a1	1
GO:0048736	appendage development	46042	141/10233	0.0070922	3.62872	1.39086	0.242518	0.312266	0.23756	Col6a1	1
GO:0060173	limb development	46042	141/10233	0.0070922	3.62872	1.39086	0.242518	0.312266	0.23756	Col6a1	1
GO:0090087	regulation of peptide transport	46042	141/10233	0.0070922	3.62872	1.39086	0.242518	0.312266	0.23756	Inhbb	1
GO:0000165	MAPK cascade	46073	483/10233	0.00414079	2.11863	1.11449	0.243035	0.312417	0.237674	Thbs1/Acta2	2
GO:0030073	insulin secretion	46042	142/10233	0.00704225	3.60317	1.38229	0.244019	0.312649	0.237851	Inhbb	1
GO:0070663	regulation of leukocyte proliferation	46042	142/10233	0.00704225	3.60317	1.38229	0.244019	0.312649	0.237851	Csf2rb	1
GO:0045637	regulation of myeloid cell differentiation	46042	143/10233	0.00699301	3.57797	1.37379	0.245517	0.314052	0.238918	Ccl9	1
GO:0001649	osteoblast differentiation	46042	145/10233	0.00689655	3.52862	1.35701	0.248505	0.316834	0.241034	Id3	1
GO:1901292	nucleoside phosphate catabolic process	46042	145/10233	0.00689655	3.52862	1.35701	0.248505	0.316834	0.241034	Col6a1	1
GO:0045165	cell fate commitment	46042	146/10233	0.00684932	3.50445	1.34874	0.249995	0.318213	0.242083	Myod1	1
GO:0030155	regulation of cell adhesion	46073	496/10233	0.00403226	2.0631	1.07405	0.2526	0.320424	0.243766	Thbs1/Postn	2
GO:0031032	actomyosin structure organization	46042	148/10233	0.00675676	3.45709	1.3324	0.252966	0.320424	0.243766	Myl9	1
GO:0035265	organ growth	46042	148/10233	0.00675676	3.45709	1.3324	0.252966	0.320424	0.243766	Thbs1	1
GO:0097190	apoptotic signaling pathway	46073	500/10233	0.004	2.0466	1.06184	0.255548	0.323123	0.245819	Thbs1/Inhbb	2
GO:0071383	cellular response to steroid hormone stimulus	46042	150/10233	0.00666667	3.411	1.31634	0.255927	0.323123	0.245819	Myod1	1
GO:0072524	pyridine-containing compound metabolic process	46042	152/10233	0.00657895	3.36612	1.30054	0.258876	0.326317	0.248249	Col6a1	1
GO:0045862	positive regulation of proteolysis	46042	155/10233	0.00645161	3.30097	1.27734	0.263278	0.331331	0.252063	Rcn3	1
GO:0016485	protein processing	46042	156/10233	0.00641026	3.27981	1.26974	0.26474	0.332634	0.253054	Thbs1	1
GO:0006936	muscle contraction	46042	158/10233	0.00632911	3.23829	1.2547	0.267656	0.335756	0.255429	Acta2	1
GO:0008406	gonad development	46042	159/10233	0.00628931	3.21792	1.24728	0.26911	0.337036	0.256404	Inhbb	1
GO:0002449	lymphocyte mediated immunity	46042	160/10233	0.00625	3.19781	1.23991	0.270561	0.337768	0.25696	Csf2rb	1
GO:0043484	regulation of RNA splicing	46042	160/10233	0.00625	3.19781	1.23991	0.270561	0.337768	0.25696	Myod1	1
GO:0007179	transforming growth factor beta receptor signaling pathway	46042	161/10233	0.00621118	3.17795	1.2326	0.272009	0.338491	0.25751	Thbs1	1
GO:0045137	development of primary sexual characteristics	46042	161/10233	0.00621118	3.17795	1.2326	0.272009	0.338491	0.25751	Inhbb	1
GO:0000302	response to reactive oxygen species	46042	164/10233	0.00609756	3.11982	1.211	0.276338	0.342782	0.260775	Col6a1	1
GO:0048705	skeletal system morphogenesis	46042	164/10233	0.00609756	3.11982	1.211	0.276338	0.342782	0.260775	Thbs1	1
GO:0002573	myeloid leukocyte differentiation	46042	165/10233	0.00606061	3.10091	1.20392	0.277775	0.344017	0.261714	Ccl9	1
GO:0030072	peptide hormone secretion	46042	166/10233	0.0060241	3.08223	1.19688	0.27921	0.345245	0.262649	Inhbb	1
GO:0046883	regulation of hormone secretion	46042	167/10233	0.00598802	3.06377	1.1899	0.280642	0.346466	0.263577	Inhbb	1
GO:0002790	peptide secretion	46042	168/10233	0.00595238	3.04554	1.18297	0.282071	0.34768	0.264501	Inhbb	1
GO:0042325	regulation of phosphorylation	46042	169/10233	0.00591716	3.02751	1.17609	0.283498	0.348336	0.265	Thbs1	1
GO:0043588	skin development	46042	169/10233	0.00591716	3.02751	1.17609	0.283498	0.348336	0.265	Col6a1	1
GO:1903828	negative regulation of protein localization	46042	170/10233	0.00588235	3.00971	1.16926	0.284922	0.349078	0.265565	Inhbb	1
GO:0015849	organic acid transport	46042	171/10233	0.00584795	2.99211	1.16248	0.286343	0.349078	0.265565	Thbs1	1
GO:0046942	carboxylic acid transport	46042	171/10233	0.00584795	2.99211	1.16248	0.286343	0.349078	0.265565	Thbs1	1
GO:0070372	regulation of ERK1 and ERK2 cascade	46042	171/10233	0.00584795	2.99211	1.16248	0.286343	0.349078	0.265565	Acta2	1
GO:0097305	response to alcohol	46042	171/10233	0.00584795	2.99211	1.16248	0.286343	0.349078	0.265565	Inhbb	1
GO:0043542	endothelial cell migration	46042	174/10233	0.00574713	2.94052	1.14244	0.29059	0.353151	0.268663	Thbs1	1
GO:0048738	cardiac muscle tissue development	46042	174/10233	0.00574713	2.94052	1.14244	0.29059	0.353151	0.268663	Myod1	1
GO:0060560	developmental growth involved in morphogenesis	46042	176/10233	0.00568182	2.9071	1.12931	0.293409	0.355467	0.270425	Postn	1
GO:0090092	regulation of transmembrane receptor protein serine/threonine kinase signaling pathway	46042	176/10233	0.00568182	2.9071	1.12931	0.293409	0.355467	0.270425	Thbs1	1
GO:0002460	adaptive immune response based on somatic recombination of immune receptors built from immunoglobulin superfamily domains	46042	178/10233	0.00561798	2.87444	1.11637	0.296216	0.357756	0.272166	Csf2rb	1
GO:0010001	glial cell differentiation	46042	178/10233	0.00561798	2.87444	1.11637	0.296216	0.357756	0.272166	Col6a1	1
GO:0007600	sensory perception	46042	179/10233	0.00558659	2.85838	1.10997	0.297616	0.357783	0.272187	Col6a1	1
GO:0048588	developmental cell growth	46042	179/10233	0.00558659	2.85838	1.10997	0.297616	0.357783	0.272187	Postn	1
GO:0051259	protein complex oligomerization	46042	179/10233	0.00558659	2.85838	1.10997	0.297616	0.357783	0.272187	Col6a1	1
GO:0046034	ATP metabolic process	46042	180/10233	0.00555556	2.8425	1.10361	0.299014	0.358356	0.272623	Col6a1	1
GO:1901136	carbohydrate derivative catabolic process	46042	180/10233	0.00555556	2.8425	1.10361	0.299014	0.358356	0.272623	Col6a1	1
GO:0046434	organophosphate catabolic process	46042	181/10233	0.00552486	2.8268	1.09729	0.300408	0.359475	0.273474	Col6a1	1
GO:0003007	heart morphogenesis	46042	183/10233	0.00546448	2.7959	1.08478	0.303189	0.361692	0.27516	Thbs1	1
GO:0097191	extrinsic apoptotic signaling pathway	46042	183/10233	0.00546448	2.7959	1.08478	0.303189	0.361692	0.27516	Thbs1	1
GO:0008544	epidermis development	46042	185/10233	0.00540541	2.76568	1.07245	0.30596	0.364439	0.27725	Col6a1	1
GO:0015833	peptide transport	46042	186/10233	0.00537634	2.75081	1.06634	0.307342	0.364968	0.277653	Inhbb	1
GO:0050878	regulation of body fluid levels	46042	186/10233	0.00537634	2.75081	1.06634	0.307342	0.364968	0.277653	Thbs1	1
GO:0007548	sex differentiation	46042	187/10233	0.00534759	2.7361	1.06027	0.30872	0.365491	0.278051	Inhbb	1
GO:0045444	fat cell differentiation	46042	187/10233	0.00534759	2.7361	1.06027	0.30872	0.365491	0.278051	Inhbb	1
GO:0050708	regulation of protein secretion	46042	189/10233	0.00529101	2.70714	1.04825	0.31147	0.368187	0.280102	Inhbb	1
GO:0070371	ERK1 and ERK2 cascade	46042	190/10233	0.00526316	2.69289	1.0423	0.312841	0.369248	0.280909	Acta2	1
GO:0044093	positive regulation of molecular function	46042	193/10233	0.00518135	2.65104	1.02468	0.316939	0.373518	0.284157	Rcn3	1
GO:0045927	positive regulation of growth	46042	195/10233	0.00512821	2.62385	1.01311	0.319658	0.375586	0.28573	Myod1	1
GO:0070661	leukocyte proliferation	46042	195/10233	0.00512821	2.62385	1.01311	0.319658	0.375586	0.28573	Csf2rb	1
GO:0007281	germ cell development	46042	196/10233	0.00510204	2.61046	1.00738	0.321013	0.376044	0.286079	Inhbb	1
GO:0030336	negative regulation of cell migration	46042	196/10233	0.00510204	2.61046	1.00738	0.321013	0.376044	0.286079	Thbs1	1
GO:0045765	regulation of angiogenesis	46042	198/10233	0.00505051	2.58409	0.99603	0.323717	0.378641	0.288055	Thbs1	1
GO:0009205	purine ribonucleoside triphosphate metabolic process	46042	200/10233	0.005	2.55825	0.984817	0.32641	0.381219	0.290016	Col6a1	1
GO:0050900	leukocyte migration	46042	202/10233	0.0049505	2.53292	0.973737	0.329093	0.383204	0.291526	Thbs1	1
GO:0060070	canonical Wnt signaling pathway	46042	202/10233	0.0049505	2.53292	0.973737	0.329093	0.383204	0.291526	Col6a1	1
GO:1901342	regulation of vasculature development	46042	203/10233	0.00492611	2.52044	0.968248	0.33043	0.383614	0.291838	Thbs1	1
GO:2000146	negative regulation of cell motility	46042	203/10233	0.00492611	2.52044	0.968248	0.33043	0.383614	0.291838	Thbs1	1
GO:0002696	positive regulation of leukocyte activation	46042	204/10233	0.00490196	2.50809	0.96279	0.331765	0.384591	0.292581	Thbs1	1
GO:0046879	hormone secretion	46042	205/10233	0.00487805	2.49585	0.957365	0.333098	0.385562	0.29332	Inhbb	1
GO:1902105	regulation of leukocyte differentiation	46042	207/10233	0.00483092	2.47174	0.946609	0.335756	0.387867	0.295073	Ccl9	1
GO:0009144	purine nucleoside triphosphate metabolic process	46042	208/10233	0.00480769	2.45986	0.941278	0.337081	0.387867	0.295073	Col6a1	1
GO:0009914	hormone transport	46042	208/10233	0.00480769	2.45986	0.941278	0.337081	0.387867	0.295073	Inhbb	1
GO:0050790	regulation of catalytic activity	46042	208/10233	0.00480769	2.45986	0.941278	0.337081	0.387867	0.295073	Rcn3	1
GO:1903532	positive regulation of secretion by cell	46042	209/10233	0.00478469	2.44809	0.935978	0.338403	0.388814	0.295794	Inhbb	1
GO:0042886	amide transport	46042	210/10233	0.0047619	2.43643	0.930708	0.339723	0.389756	0.296511	Inhbb	1
GO:0022412	cellular process involved in reproduction in multicellular organism	46042	212/10233	0.00471698	2.41344	0.920258	0.342356	0.391623	0.297931	Inhbb	1
GO:0042391	regulation of membrane potential	46042	212/10233	0.00471698	2.41344	0.920258	0.342356	0.391623	0.297931	Col6a1	1
GO:0002443	leukocyte mediated immunity	46042	213/10233	0.00469484	2.40211	0.915077	0.343668	0.392548	0.298635	Csf2rb	1
GO:0032496	response to lipopolysaccharide	46042	215/10233	0.00465116	2.37977	0.904801	0.346286	0.394381	0.300029	Col6a1	1
GO:0040013	negative regulation of locomotion	46042	215/10233	0.00465116	2.37977	0.904801	0.346286	0.394381	0.300029	Thbs1	1
GO:0090287	regulation of cellular response to growth factor stimulus	46042	216/10233	0.00462963	2.36875	0.899706	0.347591	0.39529	0.30072	Thbs1	1
GO:0009141	nucleoside triphosphate metabolic process	46042	219/10233	0.00456621	2.3363	0.884588	0.351491	0.397982	0.302769	Col6a1	1
GO:0015711	organic anion transport	46042	219/10233	0.00456621	2.3363	0.884588	0.351491	0.397982	0.302769	Thbs1	1
GO:0048545	response to steroid hormone	46042	219/10233	0.00456621	2.3363	0.884588	0.351491	0.397982	0.302769	Myod1	1
GO:0001666	response to hypoxia	46042	220/10233	0.00454545	2.32568	0.879604	0.352787	0.398291	0.303004	Postn	1
GO:0051047	positive regulation of secretion	46042	220/10233	0.00454545	2.32568	0.879604	0.352787	0.398291	0.303004	Inhbb	1
GO:0034762	regulation of transmembrane transport	46042	225/10233	0.00444444	2.274	0.855078	0.359226	0.404389	0.307643	Thbs1	1
GO:0043010	camera-type eye development	46042	225/10233	0.00444444	2.274	0.855078	0.359226	0.404389	0.307643	Maf	1
GO:0002237	response to molecule of bacterial origin	46042	227/10233	0.00440529	2.25396	0.845447	0.361785	0.406681	0.309387	Col6a1	1
GO:0007159	leukocyte cell-cell adhesion	46042	230/10233	0.00434783	2.22457	0.831188	0.365604	0.410383	0.312203	Thbs1	1
GO:0009060	aerobic respiration	46042	232/10233	0.00431034	2.20539	0.821803	0.368139	0.412633	0.313915	Col6a1	1
GO:0042060	wound healing	46042	237/10233	0.00421941	2.15886	0.79875	0.374433	0.419085	0.318823	Thbs1	1
GO:0032102	negative regulation of response to external stimulus	46042	238/10233	0.00420168	2.14979	0.794208	0.375684	0.419883	0.31943	Thbs1	1
GO:0009410	response to xenobiotic stimulus	46042	241/10233	0.00414938	2.12303	0.780714	0.379425	0.423456	0.322148	Col6a1	1
GO:0009150	purine ribonucleotide metabolic process	46042	242/10233	0.00413223	2.11426	0.776259	0.380667	0.424234	0.32274	Col6a1	1
GO:0042063	gliogenesis	46042	246/10233	0.00406504	2.07988	0.758653	0.385612	0.429131	0.326466	Col6a1	1
GO:0006260	DNA replication	46042	247/10233	0.00404858	2.07146	0.754304	0.386843	0.429886	0.32704	Id3	1
GO:0006869	lipid transport	46042	248/10233	0.00403226	2.0631	0.749975	0.388071	0.430637	0.327611	Thbs1	1
GO:0048638	regulation of developmental growth	46042	250/10233	0.004	2.0466	0.741376	0.39052	0.432123	0.328742	Myod1	1
GO:0050678	regulation of epithelial cell proliferation	46042	250/10233	0.004	2.0466	0.741376	0.39052	0.432123	0.328742	Thbs1	1
GO:1903311	regulation of mRNA metabolic process	46042	251/10233	0.00398406	2.03845	0.737107	0.391741	0.43286	0.329302	Myod1	1
GO:0000377	RNA splicing, via transesterification reactions with bulged adenosine as nucleophile	46042	254/10233	0.00393701	2.01437	0.724417	0.39539	0.435656	0.331429	Myod1	1
GO:0000398	mRNA splicing, via spliceosome	46042	254/10233	0.00393701	2.01437	0.724417	0.39539	0.435656	0.331429	Myod1	1
GO:0000375	RNA splicing, via transesterification reactions	46042	255/10233	0.00392157	2.00647	0.720225	0.396602	0.436374	0.331975	Myod1	1
GO:0009259	ribonucleotide metabolic process	46042	258/10233	0.00387597	1.98314	0.707762	0.400223	0.439737	0.334534	Col6a1	1
GO:0032535	regulation of cellular component size	46042	261/10233	0.00383142	1.96034	0.695464	0.403824	0.442446	0.336595	Col6a1	1
GO:0045333	cellular respiration	46042	261/10233	0.00383142	1.96034	0.695464	0.403824	0.442446	0.336595	Col6a1	1
GO:0010876	lipid localization	46042	262/10233	0.00381679	1.95286	0.691401	0.40502	0.443132	0.337117	Thbs1	1
GO:0019693	ribose phosphate metabolic process	46042	264/10233	0.00378788	1.93807	0.683328	0.407404	0.445116	0.338626	Col6a1	1
GO:0030900	forebrain development	46042	267/10233	0.00374532	1.91629	0.671348	0.410964	0.448377	0.341107	Inhbb	1
GO:0032970	regulation of actin filament-based process	46042	275/10233	0.00363636	1.86055	0.640137	0.420358	0.457984	0.348416	Acta2	1
GO:1903706	regulation of hemopoiesis	46042	277/10233	0.00361011	1.84711	0.632495	0.422684	0.459875	0.349855	Ccl9	1
GO:0009615	response to virus	46042	279/10233	0.00358423	1.83387	0.624915	0.425001	0.461109	0.350793	Acta2	1
GO:0019220	regulation of phosphate metabolic process	46042	279/10233	0.00358423	1.83387	0.624915	0.425001	0.461109	0.350793	Thbs1	1
GO:0051174	regulation of phosphorus metabolic process	46042	281/10233	0.00355872	1.82082	0.617396	0.42731	0.462968	0.352207	Thbs1	1
GO:0048872	homeostasis of number of cells	46042	284/10233	0.00352113	1.80158	0.60623	0.430756	0.466054	0.354555	Col6a1	1
GO:0007186	G protein-coupled receptor signaling pathway	46042	292/10233	0.00342466	1.75223	0.57709	0.439849	0.475233	0.361538	Ccl9	1
GO:0001558	regulation of cell growth	46042	297/10233	0.003367	1.72273	0.559327	0.445463	0.480631	0.365644	Csf2rb	1
GO:0050673	epithelial cell proliferation	46042	303/10233	0.00330033	1.68861	0.538445	0.452128	0.486989	0.370482	Thbs1	1
GO:0006163	purine nucleotide metabolic process	46042	304/10233	0.00328947	1.68306	0.535009	0.453231	0.486989	0.370482	Col6a1	1
GO:0010817	regulation of hormone levels	46042	304/10233	0.00328947	1.68306	0.535009	0.453231	0.486989	0.370482	Inhbb	1
GO:0044057	regulation of system process	46042	306/10233	0.00326797	1.67206	0.528175	0.455432	0.48868	0.371768	Inhbb	1
GO:0016055	Wnt signaling pathway	46042	308/10233	0.00324675	1.6612	0.52139	0.457624	0.490357	0.373043	Col6a1	1
GO:0006417	regulation of translation	46042	309/10233	0.00323625	1.65583	0.518015	0.458717	0.490853	0.373421	Thbs1	1
GO:0023061	signal release	46042	310/10233	0.00322581	1.65048	0.514653	0.459808	0.491345	0.373795	Inhbb	1
GO:0048568	embryonic organ development	46042	313/10233	0.00319489	1.63466	0.504637	0.463068	0.494151	0.37593	Id3	1
GO:0015980	energy derivation by oxidation of organic compounds	46042	318/10233	0.00314465	1.60896	0.488176	0.46846	0.499221	0.379787	Col6a1	1
GO:0007015	actin filament organization	46042	320/10233	0.003125	1.59891	0.48167	0.470602	0.500819	0.381002	Myl9	1
GO:0007283	spermatogenesis	46042	322/10233	0.00310559	1.58898	0.475209	0.472736	0.501719	0.381687	Inhbb	1
GO:0045785	positive regulation of cell adhesion	46042	322/10233	0.00310559	1.58898	0.475209	0.472736	0.501719	0.381687	Thbs1	1
GO:0048732	gland development	46042	326/10233	0.00306748	1.56948	0.462417	0.47698	0.505534	0.38459	Inhbb	1
GO:0006979	response to oxidative stress	46042	329/10233	0.00303951	1.55517	0.452934	0.480142	0.507504	0.386088	Col6a1	1
GO:0016310	phosphorylation	46042	329/10233	0.00303951	1.55517	0.452934	0.480142	0.507504	0.386088	Thbs1	1
GO:0002694	regulation of leukocyte activation	46042	330/10233	0.0030303	1.55045	0.449794	0.481192	0.507924	0.386408	Thbs1	1
GO:0048232	male gamete generation	46042	334/10233	0.00299401	1.53189	0.437336	0.485371	0.511642	0.389237	Inhbb	1
GO:0002683	negative regulation of immune system process	46042	335/10233	0.00298507	1.52731	0.434246	0.48641	0.512046	0.389543	Thbs1	1
GO:0065009	regulation of molecular function	46042	337/10233	0.00296736	1.51825	0.428097	0.488484	0.513534	0.390676	Rcn3	1
GO:0009117	nucleotide metabolic process	46042	345/10233	0.00289855	1.48304	0.403887	0.496699	0.521467	0.396711	Col6a1	1
GO:0051223	regulation of protein transport	46042	348/10233	0.00287356	1.47026	0.394963	0.499747	0.523961	0.398608	Inhbb	1
GO:0006091	generation of precursor metabolites and energy	46042	349/10233	0.00286533	1.46605	0.392007	0.500759	0.524316	0.398879	Col6a1	1
GO:0022411	cellular component disassembly	46042	352/10233	0.00284091	1.45355	0.383191	0.503784	0.526775	0.400749	Col6a1	1
GO:0002252	immune effector process	46042	356/10233	0.00280899	1.43722	0.371561	0.50779	0.530252	0.403394	Csf2rb	1
GO:0140694	membraneless organelle assembly	46042	357/10233	0.00280112	1.43319	0.368675	0.508787	0.530582	0.403645	Myl9	1
GO:1903530	regulation of secretion by cell	46042	360/10233	0.00277778	1.42125	0.360069	0.511765	0.532975	0.405465	Inhbb	1
GO:0007005	mitochondrion organization	46042	362/10233	0.00276243	1.4134	0.354373	0.513741	0.534318	0.406488	Col6a1	1
GO:0005975	carbohydrate metabolic process	46042	374/10233	0.0026738	1.36805	0.32088	0.52544	0.545757	0.415189	Col6a1	1
GO:0001525	angiogenesis	46042	378/10233	0.0026455	1.35357	0.309965	0.529279	0.549013	0.417667	Thbs1	1
GO:0051046	regulation of secretion	46042	381/10233	0.00262467	1.34291	0.301858	0.53214	0.551246	0.419365	Inhbb	1
GO:0001701	in utero embryonic development	46042	392/10233	0.00255102	1.30523	0.27269	0.542487	0.561218	0.426952	Maf	1
GO:0008380	RNA splicing	46042	399/10233	0.00250627	1.28233	0.254565	0.548958	0.56716	0.431472	Myod1	1
GO:0072521	purine-containing compound metabolic process	46042	403/10233	0.00248139	1.2696	0.244354	0.552617	0.570183	0.433772	Col6a1	1
GO:0070201	regulation of establishment of protein localization	46042	409/10233	0.00244499	1.25098	0.22923	0.558052	0.575029	0.437459	Inhbb	1
GO:0002521	leukocyte differentiation	46042	412/10233	0.00242718	1.24187	0.221753	0.560746	0.576281	0.438411	Ccl9	1
GO:0051604	protein maturation	46042	412/10233	0.00242718	1.24187	0.221753	0.560746	0.576281	0.438411	Thbs1	1
GO:0032787	monocarboxylic acid metabolic process	46042	418/10233	0.00239234	1.22404	0.206963	0.566087	0.580239	0.441422	Col6a1	1
GO:0051052	regulation of DNA metabolic process	46042	418/10233	0.00239234	1.22404	0.206963	0.566087	0.580239	0.441422	Id3	1
GO:0048729	tissue morphogenesis	46042	421/10233	0.0023753	1.21532	0.199649	0.568734	0.582187	0.442904	Acta2	1
GO:0006397	mRNA processing	46042	433/10233	0.00230947	1.18164	0.170907	0.579171	0.592093	0.45044	Myod1	1
GO:0032103	positive regulation of response to external stimulus	46042	436/10233	0.00229358	1.17351	0.163847	0.581743	0.593942	0.451847	Thbs1	1
GO:0010608	post-transcriptional regulation of gene expression	46042	437/10233	0.00228833	1.17082	0.161504	0.582597	0.594035	0.451918	Thbs1	1
GO:0007420	brain development	46042	443/10233	0.00225734	1.15497	0.147559	0.587685	0.59688	0.454082	Inhbb	1
GO:0034655	nucleobase-containing compound catabolic process	46042	443/10233	0.00225734	1.15497	0.147559	0.587685	0.59688	0.454082	Col6a1	1
GO:0048812	neuron projection morphogenesis	46042	443/10233	0.00225734	1.15497	0.147559	0.587685	0.59688	0.454082	Postn	1
GO:0048514	blood vessel morphogenesis	46042	446/10233	0.00224215	1.1472	0.140657	0.590207	0.598661	0.455437	Thbs1	1
GO:0098609	cell-cell adhesion	46042	448/10233	0.00223214	1.14208	0.136081	0.59188	0.599577	0.456134	Thbs1	1
GO:0007276	gamete generation	46042	449/10233	0.00222717	1.13953	0.133801	0.592715	0.599642	0.456184	Inhbb	1
GO:0120039	plasma membrane bounded cell projection morphogenesis	46042	456/10233	0.00219298	1.12204	0.117977	0.598509	0.604719	0.460046	Postn	1
GO:0048858	cell projection morphogenesis	46042	459/10233	0.00217865	1.11471	0.111269	0.600968	0.606417	0.461337	Postn	1
GO:0006753	nucleoside phosphate metabolic process	46042	465/10233	0.00215054	1.10032	0.0979808	0.605843	0.610546	0.464478	Col6a1	1
GO:0006914	autophagy	46042	472/10233	0.00211864	1.084	0.0826882	0.611459	0.614615	0.467574	Col6a1	1
GO:0061919	process utilizing autophagic mechanism	46042	472/10233	0.00211864	1.084	0.0826882	0.611459	0.614615	0.467574	Col6a1	1
GO:0055086	nucleobase-containing small molecule metabolic process	46042	482/10233	0.00207469	1.06151	0.0612203	0.619351	0.621746	0.472999	Col6a1	1
GO:0030036	actin cytoskeleton organization	46042	488/10233	0.00204918	1.04846	0.0485455	0.624013	0.625619	0.475946	Myl9	1
GO:0060322	head development	46042	490/10233	0.00204082	1.04418	0.0443539	0.625555	0.626359	0.476508	Inhbb	1
GO:0050877	nervous system process	46042	493/10233	0.0020284	1.03783	0.0380973	0.627856	0.627856	0.477647	Col6a1	1

## Sheet: Sc_10nM_vs_Con_all_FC2fold_GO_C
ID	Description	GeneRatio	BgRatio	RichFactor	FoldEnrichment	zScore	pvalue	p.adjust	qvalue	geneID	Count
GO:0030312	external encapsulating structure	46286	210/10347	0.0428571	21.1163	13.2811	1.17211e-10	3.04749e-09	1.85071e-09	Thbs1/Postn/Ogn/Nid2/Colec12/Col6a2/Col6a1/Col12a1/Acta2	9
GO:0031012	extracellular matrix	46286	210/10347	0.0428571	21.1163	13.2811	1.17211e-10	3.04749e-09	1.85071e-09	Thbs1/Postn/Ogn/Nid2/Colec12/Col6a2/Col6a1/Col12a1/Acta2	9
GO:0005581	collagen trimer	46133	28/10347	0.142857	70.3878	16.5796	2.48757e-07	4.31179e-06	2.61849e-06	Colec12/Col6a2/Col6a1/Col12a1	4
GO:0043292	contractile muscle fiber	46133	153/10347	0.0261438	12.8814	6.67685	0.000226133	0.00293973	0.00178526	Myod1/Myl9/Col6a1/Acta2	4
GO:0005604	basement membrane	46102	67/10347	0.0447761	22.0618	7.7995	0.000317526	0.00330227	0.00200543	Nid2/Col6a1/Acta2	3
GO:0030016	myofibril	46102	147/10347	0.0204082	10.0554	4.9865	0.00309721	0.0268425	0.0163011	Myod1/Myl9/Col6a1	3
GO:0016529	sarcoplasmic reticulum	46074	49/10347	0.0408163	20.1108	6.04686	0.00435621	0.0323604	0.0196521	Thbs1/Col6a1	2
GO:0016528	sarcoplasm	46074	65/10347	0.0307692	15.1604	5.16445	0.00755597	0.0491138	0.0298262	Thbs1/Col6a1	2
GO:0001725	stress fiber	46074	73/10347	0.0273973	13.499	4.83279	0.00945407	0.0491612	0.029855	Myl9/Acta2	2
GO:0097517	contractile actin filament bundle	46074	73/10347	0.0273973	13.499	4.83279	0.00945407	0.0491612	0.029855	Myl9/Acta2	2
GO:0032432	actin filament bundle	46074	80/10347	0.025	12.3179	4.58266	0.0112714	0.0512066	0.0310971	Myl9/Acta2	2
GO:0042641	actomyosin	46074	82/10347	0.0243902	12.0174	4.51687	0.0118169	0.0512066	0.0310971	Myl9/Acta2	2
GO:0042383	sarcolemma	46074	106/10347	0.0188679	9.2965	3.87174	0.0192322	0.0747316	0.0453836	Col6a2/Col6a1	2
GO:0031091	platelet alpha granule	46043	10/10347	0.1	49.2714	6.88688	0.02012	0.0747316	0.0453836	Thbs1	1
GO:0098644	complex of collagen trimers	46043	12/10347	0.0833333	41.0595	6.26139	0.0240975	0.0835381	0.0507316	Col12a1	1
GO:0034364	high-density lipoprotein particle	46043	14/10347	0.0714286	35.1939	5.77336	0.0280596	0.0911937	0.0553808	Saa3	1
GO:0034358	plasma lipoprotein particle	46043	19/10347	0.0526316	25.9323	4.90525	0.0378979	0.107629	0.0653617	Saa3	1
GO:1990777	lipoprotein particle	46043	19/10347	0.0526316	25.9323	4.90525	0.0378979	0.107629	0.0653617	Saa3	1
GO:0009897	external side of plasma membrane	46074	156/10347	0.0128205	6.31685	3.01744	0.039326	0.107629	0.0653617	Thbs1/Csf2rb	2
GO:0016459	myosin complex	46043	21/10347	0.047619	23.4626	4.64658	0.0418066	0.108347	0.0657975	Myl9	1
GO:0032994	protein-lipid complex	46043	22/10347	0.0454545	22.3961	4.53034	0.0437553	0.108347	0.0657975	Saa3	1
GO:0009986	cell surface	46102	405/10347	0.00740741	3.64974	2.45314	0.0469269	0.110918	0.0673592	Thbs1/Nid2/Csf2rb	3
GO:0000791	euchromatin	46043	58/10347	0.0172414	8.49507	2.58127	0.111447	0.24932	0.151409	Myod1	1
GO:0005881	cytoplasmic microtubule	46043	60/10347	0.0166667	8.2119	2.52645	0.115071	0.24932	0.151409	Saa3	1
GO:0031594	neuromuscular junction	46043	72/10347	0.0138889	6.84325	2.24367	0.136518	0.266605	0.161906	Postn	1
GO:0030175	filopodium	46043	73/10347	0.0136986	6.74951	2.22307	0.138283	0.266605	0.161906	Acta2	1
GO:0098552	side of membrane	46074	329/10347	0.00607903	2.99522	1.65855	0.142643	0.266605	0.161906	Thbs1/Csf2rb	2
GO:0098802	plasma membrane signaling receptor complex	46043	76/10347	0.0131579	6.48308	2.16349	0.143557	0.266605	0.161906	Csf2rb	1
GO:0005788	endoplasmic reticulum lumen	46043	84/10347	0.0119048	5.86565	2.01917	0.15747	0.275937	0.167573	Rcn3	1
GO:0030018	Z disc	46043	85/10347	0.0117647	5.79664	2.00244	0.159194	0.275937	0.167573	Myl9	1
GO:0015629	actin cytoskeleton	46074	361/10347	0.00554017	2.72972	1.50856	0.165392	0.277433	0.168481	Myl9/Acta2	2
GO:0031674	I band	46043	95/10347	0.0105263	5.18647	1.84857	0.17625	0.286407	0.173931	Myl9	1
GO:0005667	transcription regulator complex	46074	401/10347	0.00498753	2.45743	1.34235	0.194716	0.306825	0.186331	Myod1/Maf	2
GO:0031514	motile cilium	46043	119/10347	0.00840336	4.14046	1.55382	0.21585	0.330124	0.20048	Acta2	1
GO:0030017	sarcomere	46043	134/10347	0.00746269	3.67697	1.40653	0.239672	0.356085	0.216246	Myl9	1
GO:0098858	actin-based cell projection	46043	146/10347	0.00684932	3.37476	1.30318	0.258232	0.373002	0.22652	Acta2	1
GO:0043235	receptor complex	46043	162/10347	0.00617284	3.04145	1.18099	0.282308	0.396758	0.240946	Csf2rb	1
GO:0030027	lamellipodium	46043	178/10347	0.00561798	2.76806	1.07299	0.305639	0.418243	0.253994	Acta2	1
GO:0005802	trans-Golgi network	46043	185/10347	0.00540541	2.66332	1.02944	0.315618	0.420823	0.255561	Postn	1
GO:0030141	secretory granule	46043	205/10347	0.00487805	2.40348	0.915277	0.34338	0.437231	0.265525	Thbs1	1
GO:0090575	RNA polymerase II transcription regulator complex	46043	206/10347	0.00485437	2.39182	0.909924	0.34474	0.437231	0.265525	Maf	1
GO:0098797	plasma membrane protein complex	46043	234/10347	0.0042735	2.10562	0.77144	0.381738	0.467829	0.284106	Csf2rb	1
GO:0005938	cell cortex	46043	238/10347	0.00420168	2.07023	0.753252	0.386858	0.467829	0.284106	Myl9	1
GO:0098791	Golgi apparatus subcompartment	46043	274/10347	0.00364964	1.79823	0.603882	0.431158	0.50955	0.309443	Postn	1
GO:0005874	microtubule	46043	325/10347	0.00307692	1.51604	0.426266	0.488727	0.560551	0.340415	Saa3	1
GO:0031252	cell leading edge	46043	340/10347	0.00294118	1.44916	0.379768	0.504574	0.560551	0.340415	Acta2	1
GO:0099503	secretory vesicle	46043	342/10347	0.00292398	1.44069	0.373734	0.506651	0.560551	0.340415	Thbs1	1
GO:0000323	lytic vacuole	46043	412/10347	0.00242718	1.19591	0.182999	0.574347	0.609511	0.370148	Col6a1	1
GO:0005764	lysosome	46043	412/10347	0.00242718	1.19591	0.182999	0.574347	0.609511	0.370148	Col6a1	1
GO:0099513	polymeric cytoskeletal fiber	46043	450/10347	0.00222222	1.09492	0.0928421	0.607292	0.631583	0.383553	Saa3	1
GO:0044297	cell body	46043	483/10347	0.00207039	1.02011	0.0204146	0.633918	0.643927	0.391049	Acta2	1
GO:0005773	vacuole	46043	496/10347	0.00201613	0.993376	-0.00681834	0.643927	0.643927	0.391049	Col6a1	1

## Sheet: Sc_10nM_vs_Con_all_FC2fold_GO_M
ID	Description	GeneRatio	BgRatio	RichFactor	FoldEnrichment	zScore	pvalue	p.adjust	qvalue	geneID	Count
GO:0005201	extracellular matrix structural constituent	46223	71/10163	0.0985915	50.0993	18.4347	4.327e-11	3.20198e-09	1.68525e-09	Thbs1/Postn/Ogn/Nid2/Col6a2/Col6a1/Col12a1	7
GO:0005198	structural molecule activity	46254	380/10163	0.0210526	10.6979	8.55568	3.01405e-07	1.1152e-05	5.86947e-06	Thbs1/Postn/Ogn/Nid2/Myl9/Col6a2/Col6a1/Col12a1	8
GO:0030020	extracellular matrix structural constituent conferring tensile strength	46101	17/10163	0.176471	89.6735	16.2477	4.35505e-06	0.000107424	5.65392e-05	Col6a2/Col6a1/Col12a1	3
GO:0005518	collagen binding	46101	41/10163	0.0731707	37.1817	10.3079	6.62452e-05	0.00122554	0.000645019	Thbs1/Col6a2/Col6a1	3
GO:0071813	lipoprotein particle binding	46073	14/10163	0.142857	72.5929	11.9026	0.000330117	0.00382209	0.00201163	Thbs1/Colec12	2
GO:0071814	protein-lipid complex binding	46073	14/10163	0.142857	72.5929	11.9026	0.000330117	0.00382209	0.00201163	Thbs1/Colec12	2
GO:0048018	receptor ligand activity	46132	179/10163	0.0223464	11.3553	6.20667	0.000361549	0.00382209	0.00201163	Saa3/Ogn/Inhbb/Ccl9	4
GO:0030546	signaling receptor activator activity	46132	188/10163	0.0212766	10.8117	6.0296	0.000435653	0.00402979	0.00212094	Saa3/Ogn/Inhbb/Ccl9	4
GO:0030545	signaling receptor regulator activity	46132	198/10163	0.020202	10.2657	5.84644	0.000530121	0.00435877	0.00229409	Saa3/Ogn/Inhbb/Ccl9	4
GO:0042056	chemoattractant activity	46073	22/10163	0.0909091	46.1955	9.42295	0.000830114	0.00614284	0.00323308	Saa3/Ccl9	2
GO:0043425	bHLH transcription factor binding	46073	26/10163	0.0769231	39.0885	8.63469	0.00116241	0.00781985	0.00411571	Myod1/Id3	2
GO:0005509	calcium ion binding	46132	278/10163	0.0143885	7.31151	4.73793	0.00187777	0.0115796	0.00609453	Thbs1/Rcn3/Nid2/Myl9	4
GO:0005125	cytokine activity	46073	56/10163	0.0357143	18.1482	5.71378	0.00531674	0.0290905	0.0153108	Inhbb/Ccl9	2
GO:0004866	endopeptidase inhibitor activity	46073	57/10163	0.0350877	17.8298	5.65782	0.0055036	0.0290905	0.0153108	Thbs1/Serpina3g	2
GO:0008083	growth factor activity	46073	61/10163	0.0327869	16.6607	5.44744	0.00628089	0.0299821	0.0157801	Ogn/Inhbb	2
GO:0030414	peptidase inhibitor activity	46073	62/10163	0.0322581	16.3919	5.39794	0.00648262	0.0299821	0.0157801	Thbs1/Serpina3g	2
GO:0008201	heparin binding	46073	72/10163	0.0277778	14.1153	4.95904	0.00865991	0.0376961	0.01984	Thbs1/Postn	2
GO:0061135	endopeptidase regulator activity	46073	75/10163	0.0266667	13.5507	4.84414	0.00936881	0.0385162	0.0202717	Thbs1/Serpina3g	2
GO:0019838	growth factor binding	46073	88/10163	0.0227273	11.5489	4.41312	0.0127281	0.0495724	0.0260908	Thbs1/Col6a1	2
GO:0005539	glycosaminoglycan binding	46073	104/10163	0.0192308	9.77212	3.99268	0.0174775	0.0615874	0.0324144	Thbs1/Postn	2
GO:0061134	peptidase regulator activity	46073	104/10163	0.0192308	9.77212	3.99268	0.0174775	0.0615874	0.0324144	Thbs1/Serpina3g	2
GO:0005044	scavenger receptor activity	46042	10/10163	0.1	50.815	6.99817	0.0195144	0.0656395	0.0345471	Colec12	1
GO:0048407	platelet-derived growth factor binding	46042	11/10163	0.0909091	46.1955	6.65942	0.0214459	0.0689997	0.0363156	Col6a1	1
GO:0004869	cysteine-type endopeptidase inhibitor activity	46042	13/10163	0.0769231	39.0885	6.10174	0.0252979	0.0752273	0.0395933	Serpina3g	1
GO:0001664	G protein-coupled receptor binding	46073	127/10163	0.015748	8.00236	3.52604	0.0254146	0.0752273	0.0395933	Saa3/Ccl9	2
GO:0140678	molecular function inhibitor activity	46101	339/10163	0.00884956	4.4969	2.90777	0.0275288	0.0770029	0.0405278	Thbs1/Serpina3g/Id3	3
GO:0038187	pattern recognition receptor activity	46042	15/10163	0.0666667	33.8767	5.65802	0.0291355	0.0770029	0.0405278	Colec12	1
GO:0050431	transforming growth factor beta binding	46042	16/10163	0.0625	31.7594	5.46752	0.0310489	0.0770029	0.0405278	Thbs1	1
GO:0008009	chemokine activity	46042	17/10163	0.0588235	29.8912	5.29375	0.0329587	0.0770029	0.0405278	Ccl9	1
GO:0017134	fibroblast growth factor binding	46042	17/10163	0.0588235	29.8912	5.29375	0.0329587	0.0770029	0.0405278	Thbs1	1
GO:0048020	CCR chemokine receptor binding	46042	17/10163	0.0588235	29.8912	5.29375	0.0329587	0.0770029	0.0405278	Ccl9	1
GO:1901681	sulfur compound binding	46073	147/10163	0.0136054	6.91361	3.2069	0.0332985	0.0770029	0.0405278	Thbs1/Postn	2
GO:0050839	cell adhesion molecule binding	46073	167/10163	0.011976	6.08563	2.94246	0.0420187	0.0924006	0.0486319	Thbs1/Postn	2
GO:0001968	fibronectin binding	46042	22/10163	0.0454545	23.0977	4.60723	0.0424543	0.0924006	0.0486319	Thbs1	1
GO:0043236	laminin binding	46042	23/10163	0.0434783	22.0935	4.49691	0.0443428	0.0937533	0.0493438	Thbs1	1
GO:0015026	coreceptor activity	46042	25/10163	0.04	20.326	4.29593	0.0481091	0.0988909	0.0520478	Csf2rb	1
GO:0042379	chemokine receptor binding	46042	26/10163	0.0384615	19.5442	4.20399	0.049987	0.0999739	0.0526179	Ccl9	1
GO:0004867	serine-type endopeptidase inhibitor activity	46042	30/10163	0.0333333	16.9383	3.882	0.0574633	0.106698	0.0561567	Serpina3g	1
GO:0005179	hormone activity	46042	30/10163	0.0333333	16.9383	3.882	0.0574633	0.106698	0.0561567	Inhbb	1
GO:0005504	fatty acid binding	46042	31/10163	0.0322581	16.3919	3.81108	0.0593236	0.106698	0.0561567	Id3	1
GO:0001786	phosphatidylserine binding	46042	33/10163	0.030303	15.3985	3.67867	0.0630338	0.106698	0.0561567	Thbs1	1
GO:0004896	cytokine receptor activity	46042	33/10163	0.030303	15.3985	3.67867	0.0630338	0.106698	0.0561567	Csf2rb	1
GO:0070888	E-box binding	46042	33/10163	0.030303	15.3985	3.67867	0.0630338	0.106698	0.0561567	Myod1	1
GO:0038024	cargo receptor activity	46042	34/10163	0.0294118	14.9456	3.61672	0.0648837	0.106698	0.0561567	Colec12	1
GO:0140416	transcription regulator inhibitor activity	46042	34/10163	0.0294118	14.9456	3.61672	0.0648837	0.106698	0.0561567	Id3	1
GO:0140375	immune receptor activity	46042	38/10163	0.0263158	13.3724	3.39288	0.0722486	0.116226	0.0611716	Csf2rb	1
GO:0050840	extracellular matrix binding	46042	42/10163	0.0238095	12.0988	3.20045	0.0795584	0.12334	0.0649159	Thbs1	1
GO:0017022	myosin binding	46042	43/10163	0.0232558	11.8174	3.15638	0.0813773	0.12334	0.0649159	Myl9	1
GO:0001228	DNA-binding transcription activator activity, RNA polymerase II-specific	46073	245/10163	0.00816327	4.14816	2.21488	0.0827583	0.12334	0.0649159	Myod1/Maf	2
GO:0004857	enzyme inhibitor activity	46073	246/10163	0.00813008	4.1313	2.20762	0.0833401	0.12334	0.0649159	Thbs1/Serpina3g	2
GO:0033293	monocarboxylic acid binding	46042	45/10163	0.0222222	11.2922	3.07248	0.0850048	0.12334	0.0649159	Id3	1
GO:0001216	DNA-binding transcription activator activity	46073	252/10163	0.00793651	4.03294	2.16484	0.0868583	0.123606	0.0650558	Myod1/Maf	2
GO:0005200	structural constituent of cytoskeleton	46042	48/10163	0.0208333	10.5865	2.95609	0.0904205	0.126248	0.0664461	Myl9	1
GO:0019955	cytokine binding	46042	59/10163	0.0169492	8.61271	2.60399	0.110019	0.150396	0.0791556	Thbs1	1
GO:0072341	modified amino acid binding	46042	60/10163	0.0166667	8.46917	2.57658	0.111781	0.150396	0.0791556	Thbs1	1
GO:0038023	signaling receptor activity	46073	302/10163	0.00662252	3.36523	1.85284	0.117828	0.152969	0.08051	Csf2rb/Colec12	2
GO:0060089	molecular transducer activity	46073	302/10163	0.00662252	3.36523	1.85284	0.117828	0.152969	0.08051	Csf2rb/Colec12	2
GO:1990841	promoter-specific chromatin binding	46042	71/10163	0.0140845	7.15704	2.31171	0.130941	0.167063	0.0879279	Myod1	1
GO:0031490	chromatin DNA binding	46042	84/10163	0.0119048	6.0494	2.06344	0.15308	0.191998	0.101052	Myod1	1
GO:0005178	integrin binding	46042	93/10163	0.0107527	5.46398	1.92031	0.168091	0.207312	0.109112	Thbs1	1
GO:0002020	protease binding	46042	105/10163	0.00952381	4.83952	1.75605	0.187713	0.22542	0.118642	Thbs1	1
GO:0031406	carboxylic acid binding	46042	107/10163	0.00934579	4.74907	1.73111	0.190941	0.22542	0.118642	Id3	1
GO:0043177	organic acid binding	46042	109/10163	0.00917431	4.66193	1.70677	0.194156	0.22542	0.118642	Id3	1
GO:0140297	DNA-binding transcription factor binding	46073	414/10163	0.00483092	2.45483	1.342	0.194958	0.22542	0.118642	Myod1/Id3	2
GO:0030246	carbohydrate binding	46042	122/10163	0.00819672	4.16516	1.56174	0.214761	0.244497	0.128682	Colec12	1
GO:0016922	nuclear receptor binding	46042	127/10163	0.00787402	4.00118	1.51125	0.222551	0.249527	0.13133	Myod1	1
GO:0005126	cytokine receptor binding	46042	143/10163	0.00699301	3.5535	1.3655	0.246991	0.272797	0.143577	Ccl9	1
GO:0003714	transcription corepressor activity	46042	162/10163	0.00617284	3.13673	1.21732	0.275066	0.299337	0.157546	Id3	1
GO:0004888	transmembrane signaling receptor activity	46042	200/10163	0.005	2.54075	0.977178	0.32826	0.352047	0.185288	Csf2rb	1
GO:0031625	ubiquitin protein ligase binding	46042	273/10163	0.003663	1.86136	0.6406	0.42022	0.444233	0.233807	Myod1	1
GO:0044389	ubiquitin-like protein ligase binding	46042	289/10163	0.00346021	1.7583	0.580721	0.438712	0.457249	0.240657	Myod1	1
GO:0061629	RNA polymerase II-specific DNA-binding transcription factor binding	46042	296/10163	0.00337838	1.71672	0.555682	0.446624	0.45903	0.241595	Myod1	1
GO:0005543	phospholipid binding	46042	315/10163	0.0031746	1.61317	0.490893	0.46757	0.473975	0.249461	Thbs1	1
GO:0003712	transcription coregulator activity	46042	414/10163	0.00241546	1.22742	0.209779	0.565072	0.565072	0.297406	Id3	1

## Sheet: Sc_1mM_vs_Con_all_FC2_GO_BP
ID	Description	GeneRatio	BgRatio	RichFactor	FoldEnrichment	zScore	pvalue	p.adjust	qvalue	geneID	Count
GO:2000147	positive regulation of cell motility	59/519	422/10233	0.13981	2.75661	8.51804	6.507e-13	1.57652e-09	1.23303e-09	Vegfd/Tnfrsf18/Thbs1/Synpo2/Srpx2/Spn/Sparc/Serpine1/Sema6c/Sema4f/Sema3b/Selp/S1pr1/Rin2/Ptn/Ptgs2/Ppbp/Postn/Pdgfrb/Pdgfd/Nedd9/Mylk/Myc/Mmp14/Mapk8ip3/Lgals9/Lgals3/Itgb3/Irs1/Igfbp5/Igf1r/Hgf/Hbegf/Foxc2/Fn1/Fgf7/Fat1/F3/F2r/Enpp2/Egr1/Dab2/Cyp1b1/Cxcl12/Col1a1/Cfap69/Cd99/Ccl9/Ccl8/Ccl20/Ccl2/Bmp4/Atoh8/Angpt4/Angpt1/Amot/Adamts1/Acta2/Ackr3	59
GO:0030335	positive regulation of cell migration	58/519	412/10233	0.140777	2.77566	8.50346	7.73185e-13	1.57652e-09	1.23303e-09	Vegfd/Tnfrsf18/Thbs1/Synpo2/Srpx2/Spn/Sparc/Serpine1/Sema6c/Sema4f/Sema3b/Selp/S1pr1/Rin2/Ptn/Ptgs2/Ppbp/Postn/Pdgfrb/Pdgfd/Nedd9/Mylk/Myc/Mmp14/Mapk8ip3/Lgals9/Lgals3/Itgb3/Irs1/Igfbp5/Igf1r/Hgf/Hbegf/Foxc2/Fn1/Fgf7/Fat1/F3/F2r/Enpp2/Egr1/Dab2/Cyp1b1/Cxcl12/Col1a1/Cd99/Ccl9/Ccl8/Ccl20/Ccl2/Bmp4/Atoh8/Angpt4/Angpt1/Amot/Adamts1/Acta2/Ackr3	58
GO:0040017	positive regulation of locomotion	59/519	430/10233	0.137209	2.70532	8.35077	1.47206e-12	2.00102e-09	1.56503e-09	Vegfd/Tnfrsf18/Thbs1/Synpo2/Srpx2/Spn/Sparc/Serpine1/Sema6c/Sema4f/Sema3b/Selp/S1pr1/Rin2/Ptn/Ptgs2/Ppbp/Postn/Pdgfrb/Pdgfd/Nedd9/Mylk/Myc/Mmp14/Mapk8ip3/Lgals9/Lgals3/Itgb3/Irs1/Igfbp5/Igf1r/Hgf/Hbegf/Foxc2/Fn1/Fgf7/Fat1/F3/F2r/Enpp2/Egr1/Dab2/Cyp1b1/Cxcl12/Col1a1/Cfap69/Cd99/Ccl9/Ccl8/Ccl20/Ccl2/Bmp4/Atoh8/Angpt4/Angpt1/Amot/Adamts1/Acta2/Ackr3	59
GO:0061448	connective tissue development	38/519	209/10233	0.181818	3.58487	8.72681	3.98479e-12	4.06249e-09	3.17734e-09	Wnt10b/Trpm4/Thbs3/Thbs1/Scx/Rorc/Prrx2/Por/Pdgfrb/Pdgfd/Pbxip1/Ogn/Mustn1/Mgp/Maf/Lpl/Loxl2/Lox/Itgb8/Itgb3/Ifrd1/Id2/Hspg2/Foxc2/Enpp1/Egr1/Col6a1/Col3a1/Col1a1/Ccn3/Ccn2/Bmp4/Bmp1/Bgn/Arid5a/Amer1/Adamts7/Acta2	38
GO:0048514	blood vessel morphogenesis	58/519	446/10233	0.130045	2.56406	7.8066	2.1814e-11	1.77915e-08	1.3915e-08	Zfp354c/Vegfd/Tnfrsf12a/Thbs1/Srpx2/Sparc/Serpine1/S1pr1/Rin2/Rgcc/Ptn/Ptgs2/Prrx2/Ppp1r15a/Pik3r3/Pdgfrb/Notch3/Mylk/Mmp14/Loxl2/Lox/Lgals3/Klf5/Jup/Itgb8/Itgb3/Igfbp7/Hspg2/Hpgd/Hgf/Hes1/Heg1/Hbegf/Foxc2/Fn1/F3/Ereg/Enpp1/Emilin1/Cyp1b1/Cxcl12/Col3a1/Cfh/Ccn3/Ccn2/Ccl2/Camp/C3/Bmp4/Atp2b4/Angpt4/Angpt1/Amotl2/Amot/Adrb2/Adm2/Adamts1/Ackr3	58
GO:0006935	chemotaxis	39/519	237/10233	0.164557	3.24453	8.08075	4.99773e-11	2.91153e-08	2.27716e-08	Vegfd/Vcam1/Trpm4/Thbs1/Serpine1/Sema6c/Sema4f/Sema3b/S1pr1/Rac3/Ptn/Ppbp/Plxna3/Pdgfrb/Pdgfd/Nedd9/Lox/Lgr4/Lgals9/Lgals3/Itgb3/Hgf/Hbegf/Fn1/Fgf7/F3/Enpp2/Cxcl5/Cxcl12/Ccn3/Ccl9/Ccl8/Ccl20/Ccl2/C3/Bmp4/Angpt1/Amot/Ackr3	39
GO:0042330	taxis	39/519	237/10233	0.164557	3.24453	8.08075	4.99773e-11	2.91153e-08	2.27716e-08	Vegfd/Vcam1/Trpm4/Thbs1/Serpine1/Sema6c/Sema4f/Sema3b/S1pr1/Rac3/Ptn/Ppbp/Plxna3/Pdgfrb/Pdgfd/Nedd9/Lox/Lgr4/Lgals9/Lgals3/Itgb3/Hgf/Hbegf/Fn1/Fgf7/F3/Enpp2/Cxcl5/Cxcl12/Ccn3/Ccl9/Ccl8/Ccl20/Ccl2/C3/Bmp4/Angpt1/Amot/Ackr3	39
GO:0030198	extracellular matrix organization	33/519	180/10233	0.183333	3.61474	8.18054	8.61209e-11	3.51201e-08	2.7468e-08	Scx/Rgcc/Postn/Pbxip1/Olfml2b/Nphp3/Mmp14/Mmp11/Matn2/Ltbp4/Loxl3/Loxl2/Lox/Lgals3/Lamb2/Lama2/Itgb3/Hspg2/Foxc2/Fn1/Emilin1/Cyp1b1/Col6a1/Col5a2/Col3a1/Col1a2/Col1a1/Ccn2/Ccdc80/Aebp1/Adamts7/Adamts2/Adamts1	33
GO:0043062	extracellular structure organization	33/519	180/10233	0.183333	3.61474	8.18054	8.61209e-11	3.51201e-08	2.7468e-08	Scx/Rgcc/Postn/Pbxip1/Olfml2b/Nphp3/Mmp14/Mmp11/Matn2/Ltbp4/Loxl3/Loxl2/Lox/Lgals3/Lamb2/Lama2/Itgb3/Hspg2/Foxc2/Fn1/Emilin1/Cyp1b1/Col6a1/Col5a2/Col3a1/Col1a2/Col1a1/Ccn2/Ccdc80/Aebp1/Adamts7/Adamts2/Adamts1	33
GO:0045229	external encapsulating structure organization	33/519	180/10233	0.183333	3.61474	8.18054	8.61209e-11	3.51201e-08	2.7468e-08	Scx/Rgcc/Postn/Pbxip1/Olfml2b/Nphp3/Mmp14/Mmp11/Matn2/Ltbp4/Loxl3/Loxl2/Lox/Lgals3/Lamb2/Lama2/Itgb3/Hspg2/Foxc2/Fn1/Emilin1/Cyp1b1/Col6a1/Col5a2/Col3a1/Col1a2/Col1a1/Ccn2/Ccdc80/Aebp1/Adamts7/Adamts2/Adamts1	33
GO:0009617	response to bacterium	50/519	373/10233	0.134048	2.643	7.47167	1.98893e-10	7.37351e-08	5.76695e-08	Vegfd/Trim55/Trim30a/Ssc5d/Spon2/Spn/Slc9a9/Serpine1/Rnase4/Ptgs2/Ptgfr/Ppbp/Plac8/Pdcd4/Ogt/Noct/Ly6a/Lpl/Lgals9/Irgm2/Irgm1/Igtp/Ifit3/Ifit1/Ifi44/Hpgd/Havcr2/Gsta2/Gsta1/Gch1/Fmo1/Fam20a/F2r/Enpp1/Emilin1/Cxcl5/Colec12/Col6a1/Clec4d/Cd68/Cd24a/Ccl2/Ccdc80/Car5b/Car3/Camp/C3/Arid5a/Ankrd1/Abcd2	50
GO:0006954	inflammatory response	57/519	470/10233	0.121277	2.39118	7.13684	5.187e-10	1.76272e-07	1.37865e-07	Zdhhc1/Vwf/Vnn1/Vcam1/Trim55/Trim30a/Thbs1/Spn/Slc7a2/Serpine1/Selp/Ptn/Ptgs2/Ptgfr/Ppbp/Pdcd4/Pbxip1/Ogt/Lpl/Loxl3/Lgals9/Lgals2/Irgm2/Irgm1/Igtp/Ier3/Hmga1/Hgf/Havcr2/Fosl1/Fn1/Fam114a1/F3/F2r/Ephb6/Enpp3/Enpp1/Cxcl5/Cp/Col6a1/Cfh/Cebpa/Cd68/Cd24a/Ccn3/Ccl9/Ccl8/Ccl20/Ccl2/Casp12/Camp/C3/C1qtnf3/Afap1l2/Adcy7/Abcd2/Abcd1	57
GO:0001525	angiogenesis	49/519	378/10233	0.12963	2.55588	7.12455	9.83946e-10	3.08656e-07	2.41405e-07	Zfp354c/Vegfd/Tnfrsf12a/Thbs1/Srpx2/Sparc/Serpine1/S1pr1/Rgcc/Ptn/Ptgs2/Ppp1r15a/Pik3r3/Pdgfrb/Notch3/Mmp14/Loxl2/Lgals3/Klf5/Jup/Itgb8/Itgb3/Igfbp7/Hspg2/Hgf/Hbegf/Foxc2/Fn1/F3/Ereg/Emilin1/Cyp1b1/Cxcl12/Cfh/Ccn3/Ccn2/Ccl2/Camp/C3/Bmp4/Atp2b4/Angpt4/Angpt1/Amotl2/Amot/Adrb2/Adm2/Adamts1/Ackr3	49
GO:0050900	leukocyte migration	33/519	202/10233	0.163366	3.22106	7.36933	1.94616e-09	5.66887e-07	4.43372e-07	Vegfd/Vcam1/Trpm4/Trim55/Tnfrsf18/Thbs1/Spn/Serpine1/Selp/S1pr1/Rac3/Ptn/Ppbp/Pdgfd/Nedd9/Mmp14/Lgals9/Lgals3/Itgb7/Itgb3/Gdf15/Enpp1/Emilin1/Cxcl5/Cxcl12/Cnn2/Cd99/Cd24a/Ccn3/Ccl8/Ccl20/Ccl2/C3	33
GO:0030199	collagen fibril organization	16/519	52/10233	0.307692	6.0667	8.46635	2.89192e-09	7.86217e-07	6.14914e-07	Scx/Mmp11/Loxl3/Loxl2/Lox/Foxc2/Emilin1/Cyp1b1/Col6a1/Col5a2/Col3a1/Col1a2/Col1a1/Aebp1/Adamts7/Adamts2	16
GO:0001503	ossification	39/519	272/10233	0.143382	2.82704	7.05903	3.18728e-09	8.12357e-07	6.35359e-07	Wnt10b/Trpm4/Tmem64/Tmem119/Thbs3/Scx/S1pr1/Rassf2/Ranbp3l/Ptn/Ptgs2/Noct/Myog/Mmp14/Mgp/Lrrc17/Lox/Lgr4/Igfbp5/Ifitm1/Id3/Id2/Hspg2/Gabbr1/Fzd1/Foxc2/Enpp1/Col6a1/Col1a2/Col1a1/Cebpa/Ccn3/Ccn2/Bmp4/Bmp1/Areg/Adrb2/Adamts7/Actn3	39
GO:0006959	humoral immune response	17/519	60/10233	0.283333	5.58642	8.23549	3.80539e-09	9.12846e-07	7.13952e-07	Spon2/Rnase4/Ppbp/Lgals3/Cxcl5/Cxcl12/Cfh/Ccl9/Ccl8/Ccl20/Ccl2/Camp/C3/C1s2/C1s1/C1rl/C1ra	17
GO:0031099	regeneration	27/519	150/10233	0.18	3.54902	7.26923	6.994e-09	1.51302e-06	1.18336e-06	Wnt10b/Serpine1/Ptn/Postn/Nrep/Nefl/Myod1/Mustn1/Matn2/Mapk8ip3/Lifr/Lamb2/Klf5/Igf1r/Ifrd1/Hgf/Fas/Enpp1/Cxcl5/Cxcl12/Col6a1/Cebpa/Ccnd1/Ccn3/Ccl2/Car3/Capn3	27
GO:0032963	collagen metabolic process	20/519	86/10233	0.232558	4.58529	7.71738	7.04938e-09	1.51302e-06	1.18336e-06	Tnfrsf12a/Serpine1/Scx/Rgcc/Rcn3/Pdgfrb/P3h3/Mrc2/Mmp14/Mmp11/Fn1/F2r/Emilin1/Col6a1/Col1a2/Col1a1/Ccn2/Ccl2/Bmp4/Adamts2	20
GO:0001501	skeletal system development	45/519	354/10233	0.127119	2.50637	6.66716	9.15835e-09	1.85012e-06	1.44701e-06	Wnt10b/Wdr19/Vcan/Tmem119/Thbs3/Thbs1/Sparc/Scx/Rdh10/Rassf2/Ranbp3l/Prrx2/Por/Pdgfrb/Pbxip1/Ogn/Myc/Mustn1/Mmp14/Mgp/Maf/Lrrc17/Loxl2/Lox/Lgals3/Itgb8/Hspg2/Hoxc8/Gas1/Foxc2/Enpp1/Col6a1/Col5a2/Col3a1/Col1a2/Col1a1/Ccn3/Ccn2/Bmp4/Bmp1/Bgn/Arid5a/Amer1/Adamts7/Actn3	45
GO:0031640	killing of cells of another organism	13/519	36/10233	0.361111	7.11994	8.50212	9.98101e-09	1.85012e-06	1.44701e-06	Ppbp/Lgals3/Irgm2/Igtp/Cxcl5/Cxcl12/Ccl8/Ccl20/Camp/C3/C1s2/C1s1/C1ra	13
GO:0141061	disruption of cell in another organism	13/519	36/10233	0.361111	7.11994	8.50212	9.98101e-09	1.85012e-06	1.44701e-06	Ppbp/Lgals3/Irgm2/Igtp/Cxcl5/Cxcl12/Ccl8/Ccl20/Camp/C3/C1s2/C1s1/C1ra	13
GO:0061061	muscle structure development	56/519	496/10233	0.112903	2.22609	6.47015	1.04416e-08	1.85134e-06	1.44796e-06	Zbed6/Wnt10b/Tnnt1/Tmem119/Scx/S1pr1/Ranbp3l/Pdgfrb/Pdcd4/Myog/Myod1/Mylk/Myl9/Myc/Mustn1/Mmp14/Mbnl1/Maff/Lox/Ldb3/Lamb2/Lama2/Klf5/Jph2/Igfbp5/Ifrd1/Id3/Id2/Hes1/Heg1/Gdf15/Fzd2/Fzd1/Foxc2/Fdps/Ereg/Egr1/Dmpk/Des/Cxcl12/Col6a1/Col3a1/Cfh/Cdon/Cdk5/Ccn3/Ccl9/Ccl8/Capn3/Bmp4/Atf3/Ankrd1/Angpt1/Adrb2/Actn3/Acadm	56
GO:0072012	glomerulus vasculature development	10/519	20/10233	0.5	9.85838	9.16553	1.20612e-08	2.0494e-06	1.60287e-06	Pdgfrb/Pdgfd/Notch3/Itgb3/Hes1/Foxc2/Egr1/Bmp4/Angpt1/Acta2	10
GO:0051216	cartilage development	25/519	138/10233	0.181159	3.57188	7.03075	2.22709e-08	3.63282e-06	2.84129e-06	Wnt10b/Thbs3/Thbs1/Scx/Prrx2/Por/Pbxip1/Ogn/Mustn1/Mgp/Maf/Loxl2/Itgb8/Hspg2/Enpp1/Col6a1/Col3a1/Col1a1/Ccn3/Ccn2/Bmp4/Bmp1/Bgn/Arid5a/Adamts7	25
GO:0009611	response to wounding	42/519	328/10233	0.128049	2.52471	6.48726	2.36979e-08	3.71693e-06	2.90707e-06	Vwf/Tspan32/Tnfrsf12a/Thbs1/Slc7a11/Slc1a3/Serpine2/Serpine1/Selp/Ptn/Pros1/Nrep/Nefl/Mylk/Mrln/Matn2/Mapk8ip3/Macf1/Lamb2/Itgb3/Inhbb/Igf1r/Hmga1/Hbegf/Foxc2/Fosl1/Fn1/F3/F2r/Enpp1/Emilin1/Col6a1/Col3a1/Cnn2/Cfh/Cd24a/Cd109/Ccl2/C1qtnf1/Anxa8/Angpt4/Angpt1	42
GO:0141060	disruption of anatomical structure in another organism	13/519	39/10233	0.333333	6.57225	8.05853	3.04819e-08	4.6039e-06	3.60079e-06	Ppbp/Lgals3/Irgm2/Igtp/Cxcl5/Cxcl12/Ccl8/Ccl20/Camp/C3/C1s2/C1s1/C1ra	13
GO:0008285	negative regulation of cell population proliferation	51/519	447/10233	0.114094	2.24956	6.24417	3.54306e-08	5.16021e-06	4.03589e-06	Wwc1/Wnt10b/Tspan32/Thbs1/Spry1/Spn/Sparc/Slc16a2/Serpine2/Rgcc/Rerg/Ptn/Ptgs2/Ppp1r15a/Pdcd4/P3h3/Ogn/Ndrg1/Myog/Myod1/Myc/Lgals9/Lgals3/Irgm1/Igfbp5/Ift74/Ifitm1/Ifit3/Hspg2/Hmga1/Hes1/Havcr2/Gas1/Gabbr1/Fosl1/Fas/F2r/Etv4/Ereg/Enpp3/Dab2/Cyp1b1/Cxcl12/Cebpa/Cd24a/Cd109/Ccn3/Ccl2/Bmp4/Atoh8/Ackr3	51
GO:0061437	renal system vasculature development	10/519	22/10233	0.454545	8.96217	8.64118	3.84915e-08	5.23228e-06	4.09225e-06	Pdgfrb/Pdgfd/Notch3/Itgb3/Hes1/Foxc2/Egr1/Bmp4/Angpt1/Acta2	10
GO:0061440	kidney vasculature development	10/519	22/10233	0.454545	8.96217	8.64118	3.84915e-08	5.23228e-06	4.09225e-06	Pdgfrb/Pdgfd/Notch3/Itgb3/Hes1/Foxc2/Egr1/Bmp4/Angpt1/Acta2	10
GO:0032835	glomerulus development	14/519	47/10233	0.297872	5.87308	7.73954	4.54669e-08	5.9811e-06	4.67792e-06	Pdgfrb/Pdgfd/Notch3/Lgr4/Lamb2/Itgb3/Hes1/Foxc2/Egr1/Cfh/Cd24a/Bmp4/Angpt1/Acta2	14
GO:0030155	regulation of cell adhesion	54/519	496/10233	0.108871	2.14658	6.0506	6.76072e-08	8.61569e-06	6.73848e-06	Wnt10b/Vnn1/Vcam1/Tspan32/Tnfrsf18/Thbs1/Spn/Slc7a1/Serpine2/Serpine1/Selp/S1pr1/Rnd1/Rin2/Rgcc/Rac3/Ptn/Postn/Plekha2/Nedd9/Mmp14/Macf1/Loxl3/Lgals9/Lgals3/Lamb2/Lama4/Lama2/Kif26b/Jup/Itgb3/Irgm1/Il7/Ift74/Hspg2/Hes1/Havcr2/Foxc2/Fn1/Ephb6/Enpp2/Emilin1/Dbn1/Dab2/Cyp1b1/Cxcl12/Col1a1/Col16a1/Cd24a/Ccl2/Ccdc80/C1qtnf1/Bmp4/Angpt1	54
GO:0071363	cellular response to growth factor stimulus	53/519	485/10233	0.109278	2.15462	6.02165	7.98307e-08	9.86514e-06	7.7157e-06	Vegfd/Tspan32/Tmem119/Thbs1/Tgfbr3l/Stmn2/Spry1/Spon2/Sparc/Serpine1/Scx/Rgcc/Postn/Peg10/Pdgfrl/Pdgfrb/Pdgfd/Pdcd4/Ogt/Nrep/Myog/Ltbp4/Lox/Lgals9/Itgb8/Itgb3/Igf1r/Hpgd/Hgf/Hes1/Gdf15/Fzd1/Fstl1/Fgf7/Enpp1/Emilin1/Egr1/Ddit4/Dbn1/Dab2/Col3a1/Col1a2/Col1a1/Cd109/Ccn2/Ccl2/Bmp4/Atp2b4/Atf3/Ankrd1/Angpt1/Adamts7/Acta2	53
GO:0032964	collagen biosynthetic process	14/519	50/10233	0.28	5.52069	7.40657	1.08404e-07	1.29383e-05	1.01193e-05	Tnfrsf12a/Serpine1/Scx/Rgcc/Rcn3/Pdgfrb/P3h3/Fn1/F2r/Emilin1/Col1a1/Ccn2/Ccl2/Bmp4	14
GO:0002685	regulation of leukocyte migration	23/519	129/10233	0.178295	3.51539	6.64536	1.11045e-07	1.29383e-05	1.01193e-05	Vegfd/Tnfrsf18/Thbs1/Spn/Serpine1/Selp/Rac3/Ptn/Ppbp/Pdgfd/Nedd9/Mmp14/Lgals9/Lgals3/Itgb3/Gdf15/Emilin1/Cxcl12/Cnn2/Cd99/Ccn3/Ccl20/Ccl2	23
GO:0060326	cell chemotaxis	26/519	161/10233	0.161491	3.18407	6.45635	1.32181e-07	1.48203e-05	1.15912e-05	Vegfd/Vcam1/Trpm4/Thbs1/Serpine1/S1pr1/Rac3/Ptn/Ppbp/Pdgfrb/Pdgfd/Nedd9/Lox/Lgals3/Hgf/Hbegf/Enpp2/Cxcl5/Cxcl12/Ccn3/Ccl9/Ccl8/Ccl20/Ccl2/C3/Ackr3	26
GO:0031589	cell-substrate adhesion	33/519	239/10233	0.138075	2.7224	6.2277	1.34466e-07	1.48203e-05	1.15912e-05	Vwf/Vcam1/Tnfrsf12a/Thbs1/Ston1/Serpine1/Rin2/Rac3/Ptn/Postn/Plekha2/Nid2/Nedd9/Mmp14/Macf1/Lamb2/Jup/Itgb8/Itgb7/Itgb3/Fn1/Enpp2/Emilin1/Dbn1/Dab2/Col3a1/Col1a1/Col16a1/Cdk5/Ccn2/Ccdc80/Angpt1/Actn3	33
GO:0002687	positive regulation of leukocyte migration	18/519	86/10233	0.209302	4.12676	6.73039	2.24492e-07	2.40916e-05	1.88424e-05	Vegfd/Tnfrsf18/Thbs1/Spn/Serpine1/Selp/Ptn/Ppbp/Pdgfd/Nedd9/Mmp14/Lgals9/Lgals3/Itgb3/Cxcl12/Cd99/Ccl20/Ccl2	18
GO:0071674	mononuclear cell migration	21/519	115/10233	0.182609	3.60045	6.48209	2.61119e-07	2.73037e-05	2.13547e-05	Trpm4/Trim55/Thbs1/Spn/Serpine1/S1pr1/Pdgfd/Nedd9/Mmp14/Lgals9/Lgals3/Itgb7/Itgb3/Enpp1/Emilin1/Cxcl12/Cnn2/Cd99/Ccn3/Ccl20/Ccl2	21
GO:0071560	cellular response to transforming growth factor beta stimulus	29/519	201/10233	0.144279	2.84471	6.10515	3.06022e-07	3.1199e-05	2.44013e-05	Thbs1/Tgfbr3l/Spry1/Serpine1/Scx/Rgcc/Postn/Peg10/Pdgfd/Ogt/Nrep/Ltbp4/Lox/Lgals9/Itgb8/Igf1r/Hpgd/Gdf15/Emilin1/Dbn1/Dab2/Col3a1/Col1a2/Col1a1/Cd109/Ccl2/Atf3/Ankrd1/Acta2	29
GO:0030324	lung development	24/519	149/10233	0.161074	3.17585	6.18403	4.23315e-07	4.21043e-05	3.29305e-05	Tns3/Spry1/Sparc/Slc7a11/Rdh10/Rcn3/Pdgfrb/Nphp3/Mmp14/Mgp/Mapk8ip3/Loxl3/Lox/Igfbp5/Hmga1/Hes1/Heg1/Fgf7/Col6a1/Col3a1/Cebpa/Ccn2/Bmp4/Adamts2	24
GO:0033627	cell adhesion mediated by integrin	13/519	48/10233	0.270833	5.33996	6.96611	4.75124e-07	4.61323e-05	3.60809e-05	Vcam1/Serpine1/Rac3/Itgb8/Itgb7/Itgb3/Ift74/Foxc2/Emilin1/Cyp1b1/Col16a1/Cd24a/Ccn3	13
GO:0001906	cell killing	20/519	110/10233	0.181818	3.58487	6.30006	5.41523e-07	5.04884e-05	3.94878e-05	Serpinb9e/Pvr/Ppbp/Lgals9/Lgals3/Irgm2/Igtp/Havcr2/H2-M10.1/Cxcl5/Cxcl12/Cfh/Ccl8/Ccl20/Ccl2/Camp/C3/C1s2/C1s1/C1ra	20
GO:0030323	respiratory tube development	24/519	151/10233	0.15894	3.13379	6.10565	5.44749e-07	5.04884e-05	3.94878e-05	Tns3/Spry1/Sparc/Slc7a11/Rdh10/Rcn3/Pdgfrb/Nphp3/Mmp14/Mgp/Mapk8ip3/Loxl3/Lox/Igfbp5/Hmga1/Hes1/Heg1/Fgf7/Col6a1/Col3a1/Cebpa/Ccn2/Bmp4/Adamts2	24
GO:0071559	response to transforming growth factor beta	29/519	208/10233	0.139423	2.74897	5.8903	6.37488e-07	5.77706e-05	4.51834e-05	Thbs1/Tgfbr3l/Spry1/Serpine1/Scx/Rgcc/Postn/Peg10/Pdgfd/Ogt/Nrep/Ltbp4/Lox/Lgals9/Itgb8/Igf1r/Hpgd/Gdf15/Emilin1/Dbn1/Dab2/Col3a1/Col1a2/Col1a1/Cd109/Ccl2/Atf3/Ankrd1/Acta2	29
GO:0019730	antimicrobial humoral response	11/519	35/10233	0.314286	6.1967	7.11818	7.05809e-07	6.25715e-05	4.89383e-05	Spon2/Rnase4/Ppbp/Lgals3/Cxcl5/Cxcl12/Ccl9/Ccl8/Ccl20/Ccl2/Camp	11
GO:0001822	kidney development	30/519	221/10233	0.135747	2.67648	5.82371	7.29905e-07	6.31471e-05	4.93884e-05	Vcan/Tet2/Tbc1d32/Spry1/Rdh10/Pdgfrb/Pdgfd/Nphp3/Notch3/Myc/Lgr4/Lamb2/Kif26b/Itgb3/Id3/Id2/Hpgd/Hes1/Foxc2/Enpp1/Egr1/Cfh/Cd24a/Car2/Bmp4/Bicc1/Angpt1/Amer1/Adamts1/Acta2	30
GO:0007517	muscle organ development	31/519	233/10233	0.133047	2.62326	5.79337	7.43272e-07	6.31471e-05	4.93884e-05	Wnt10b/Scx/S1pr1/Myog/Myod1/Mylk/Myc/Mustn1/Mbnl1/Maff/Lox/Klf5/Jph2/Id3/Heg1/Fzd2/Fzd1/Foxc2/Egr1/Des/Col6a1/Col3a1/Cdon/Cdk5/Capn3/Bmp4/Atf3/Ankrd1/Angpt1/Adrb2/Actn3	31
GO:0043491	phosphatidylinositol 3-kinase/protein kinase B signal transduction	30/519	223/10233	0.134529	2.65248	5.76682	8.86392e-07	7.37695e-05	5.76964e-05	Thbs1/Sesn1/Serpine2/Selp/Rgcc/Rcn3/Pros1/Plk3/Pik3r3/Pik3ip1/Pdgfrb/Pdgfd/Lox/Irs1/Igfbp5/Igf1r/Hmga1/Hgf/Hbegf/Gfral/Gdf15/Fn1/F2r/Cxcl12/Col6a2/Col6a1/C1qtnf3/C1qtnf1/Angpt1/Agap2	30
GO:0040008	regulation of growth	47/519	441/10233	0.106576	2.10133	5.46471	9.38845e-07	7.65722e-05	5.98884e-05	Wwc1/Wrn/Ttc3/Tnfrsf12a/Sesn1/Serpine2/Serpine1/Sema6c/Sema4f/Selenop/Rerg/Plxna3/Plac8/Osgin1/Olfm1/Myod1/Musk/Mmp14/Macf1/Il7/Igfbp7/Igfbp5/Igf1r/Ifrd1/Hbegf/Ghr/Gdf15/Gas1/Gamt/Foxs1/Foxc2/Fn1/Fdps/Enpp1/Dusp6/Dbn1/Dab2/Cxcl12/Csf2rb/Crabp2/Cirbp/Cdk5/Ccn3/Capn3/C3/Adrb2/Actn3	47
GO:0048661	positive regulation of smooth muscle cell proliferation	18/519	95/10233	0.189474	3.73581	6.19207	1.06789e-06	8.48069e-05	6.63289e-05	Thbs1/S1pr1/Rgcc/Ptgs2/Pdgfrb/Pdgfd/Notch3/Myc/Itgb3/Igfbp5/Igf1r/Id2/Hpgd/Hbegf/Ereg/Egr1/Bmp4/Adamts1	18
GO:0072109	glomerular mesangium development	7/519	13/10233	0.538462	10.6167	8.01933	1.08986e-06	8.48069e-05	6.63289e-05	Pdgfrb/Pdgfd/Itgb3/Foxc2/Egr1/Bmp4/Acta2	7
GO:0048659	smooth muscle cell proliferation	23/519	146/10233	0.157534	3.10607	5.92423	1.1022e-06	8.48069e-05	6.63289e-05	Thbs1/Spon2/S1pr1/Rgcc/Ptgs2/Pdgfrb/Pdgfd/Pdcd4/Ogn/Notch3/Myc/Itgb3/Igfbp5/Igf1r/Id2/Hpgd/Hbegf/Ereg/Enpp1/Egr1/Ccn3/Bmp4/Adamts1	23
GO:0061041	regulation of wound healing	16/519	77/10233	0.207792	4.09699	6.30505	1.17195e-06	8.7498e-05	6.84337e-05	Vwf/Tnfrsf12a/Thbs1/Serpine2/Serpine1/Pros1/Mylk/Hbegf/Foxc2/F3/F2r/Emilin1/Cd109/Ccl2/C1qtnf1/Angpt1	16
GO:0072001	renal system development	30/519	226/10233	0.132743	2.61727	5.68263	1.18009e-06	8.7498e-05	6.84337e-05	Vcan/Tet2/Tbc1d32/Spry1/Rdh10/Pdgfrb/Pdgfd/Nphp3/Notch3/Myc/Lgr4/Lamb2/Kif26b/Itgb3/Id3/Id2/Hpgd/Hes1/Foxc2/Enpp1/Egr1/Cfh/Cd24a/Car2/Bmp4/Bicc1/Angpt1/Amer1/Adamts1/Acta2	30
GO:0048771	tissue remodeling	22/519	137/10233	0.160584	3.1662	5.89995	1.35417e-06	9.86123e-05	7.71263e-05	Tns3/Tmem64/Tmem119/S1pr1/Rassf2/Ptn/Pdk4/Mmp14/Lgr4/Itgb3/Il7/Igfbp5/Foxc2/Fam114a1/F2r/Enpp1/Col6a1/Cd24a/Ccl2/Car2/Bgn/Adrb2	22
GO:0001656	metanephros development	13/519	54/10233	0.240741	4.74663	6.38043	2.06184e-06	0.000147512	0.000115372	Spry1/Rdh10/Pdgfrb/Myc/Lgr4/Lamb2/Kif26b/Id3/Id2/Hes1/Foxc2/Egr1/Bmp4	13
GO:1903034	regulation of response to wounding	19/519	110/10233	0.172727	3.40562	5.86319	2.33129e-06	0.000162847	0.000127365	Vwf/Tnfrsf12a/Thbs1/Serpine2/Serpine1/Ptn/Pros1/Mylk/Igf1r/Hbegf/Foxc2/F3/F2r/Emilin1/Cd24a/Cd109/Ccl2/C1qtnf1/Angpt1	19
GO:0032965	regulation of collagen biosynthetic process	11/519	39/10233	0.282051	5.56114	6.59627	2.35605e-06	0.000162847	0.000127365	Tnfrsf12a/Serpine1/Scx/Rgcc/Pdgfrb/Fn1/F2r/Emilin1/Ccn2/Ccl2/Bmp4	11
GO:0045785	positive regulation of cell adhesion	37/519	322/10233	0.114907	2.26559	5.33369	2.45544e-06	0.000166888	0.000130526	Wnt10b/Vnn1/Vcam1/Tnfrsf18/Thbs1/Spn/Slc7a1/Selp/Rin2/Rac3/Ptn/Plekha2/Nedd9/Lgals9/Lamb2/Lama2/Kif26b/Jup/Itgb3/Irgm1/Il7/Ift74/Hes1/Havcr2/Foxc2/Fn1/Ephb6/Enpp2/Emilin1/Dbn1/Dab2/Cxcl12/Col16a1/Cd24a/Ccl2/Ccdc80/Angpt1	37
GO:0007169	cell surface receptor protein tyrosine kinase signaling pathway	46/519	443/10233	0.103837	2.04734	5.2091	2.53642e-06	0.000169566	0.000132621	Vegfd/Tspan32/Thbs1/Ston1/Spry1/Rassf2/Pik3r3/Pdk4/Pdk2/Pdgfrl/Pdgfrb/Pdgfd/Ogt/Nedd9/Musk/Mmp14/Lox/Itgb3/Irs1/Igfbp5/Igf1r/Hmga1/Hgf/Hbegf/Gprc5a/Ghr/Gfral/Gdf15/Foxc2/Fgf7/F3/Ereg/Ephb6/Enpp1/Emilin1/Ddit4/Col6a1/Col4a5/Col1a1/Ccn2/Ccl2/Bmp4/Areg/Angpt4/Angpt1/Afap1l2	46
GO:1903036	positive regulation of response to wounding	13/519	56/10233	0.232143	4.57711	6.20413	3.20286e-06	0.000210665	0.000164765	Vwf/Thbs1/Serpine1/Ptn/Mylk/Igf1r/Hbegf/Foxc2/F3/F2r/Emilin1/Cd24a/Ccl2	13
GO:0007178	cell surface receptor protein serine/threonine kinase signaling pathway	31/519	250/10233	0.124	2.44488	5.34608	3.39946e-06	0.000216609	0.000169414	Tmem119/Thbs1/Tgfbr3l/Spry1/Scx/Rgcc/Peg10/Pdcd4/Ogt/Nrep/Ltbp4/Lox/Lgals9/Itgb8/Inhbb/Hpgd/Hes1/Gdf15/Fzd1/Fstl1/Emilin1/Egr1/Dab2/Col3a1/Col1a2/Cd109/Ccn3/Ccl2/Bmp4/Atoh8/Atf3	31
GO:0048638	regulation of developmental growth	31/519	250/10233	0.124	2.44488	5.34608	3.39946e-06	0.000216609	0.000169414	Wwc1/Ttc3/Tnfrsf12a/Serpine1/Sema6c/Sema4f/Plxna3/Plac8/Olfm1/Myod1/Musk/Macf1/Il7/Igf1r/Ifrd1/Ghr/Gdf15/Gamt/Foxs1/Foxc2/Fn1/Fdps/Dusp6/Dbn1/Cxcl12/Crabp2/Cdk5/Capn3/C3/Adrb2/Actn3	31
GO:0007596	blood coagulation	18/519	103/10233	0.174757	3.44565	5.76597	3.61409e-06	0.000226743	0.000177339	Vwf/Tspan32/Thbs1/Slc7a11/Serpine2/Serpine1/Selp/Pros1/Itgb3/Fn1/F3/F2r/Emilin1/Cfh/C1qtnf1/Anxa8/Angpt4/Angpt1	18
GO:1901342	regulation of vasculature development	27/519	203/10233	0.133005	2.62243	5.39669	3.90147e-06	0.000241064	0.00018854	Zfp354c/Tnfrsf12a/Thbs1/Sparc/Serpine1/Rgcc/Ptn/Ppp1r15a/Lgals3/Jup/Itgb8/Itgb3/Hgf/Foxc2/F3/Emilin1/Cyp1b1/Cxcl12/Ccl2/Camp/C3/Atp2b4/Angpt4/Amot/Adrb2/Adm2/Adamts1	27
GO:0051896	regulation of phosphatidylinositol 3-kinase/protein kinase B signal transduction	26/519	192/10233	0.135417	2.66998	5.3993	4.21619e-06	0.000256621	0.000200708	Thbs1/Sesn1/Serpine2/Selp/Rcn3/Pros1/Plk3/Pik3ip1/Pdgfrb/Pdgfd/Lox/Irs1/Igfbp5/Igf1r/Hmga1/Hgf/Hbegf/Gfral/Gdf15/Fn1/F2r/Cxcl12/C1qtnf3/C1qtnf1/Angpt1/Agap2	26
GO:0033002	muscle cell proliferation	27/519	204/10233	0.132353	2.60957	5.36737	4.28735e-06	0.000257115	0.000201094	Thbs1/Spon2/S1pr1/Rgcc/Ptgs2/Pdgfrb/Pdgfd/Pdcd4/Ogn/Notch3/Myog/Myc/Itgb3/Igfbp5/Igf1r/Id2/Hpgd/Hgf/Hbegf/Foxc2/Ereg/Enpp1/Egr1/Ccn3/Bmp4/Angpt1/Adamts1	27
GO:0007599	hemostasis	18/519	105/10233	0.171429	3.38002	5.66601	4.79901e-06	0.000279577	0.000218662	Vwf/Tspan32/Thbs1/Slc7a11/Serpine2/Serpine1/Selp/Pros1/Itgb3/Fn1/F3/F2r/Emilin1/Cfh/C1qtnf1/Anxa8/Angpt4/Angpt1	18
GO:0050817	coagulation	18/519	105/10233	0.171429	3.38002	5.66601	4.79901e-06	0.000279577	0.000218662	Vwf/Tspan32/Thbs1/Slc7a11/Serpine2/Serpine1/Selp/Pros1/Itgb3/Fn1/F3/F2r/Emilin1/Cfh/C1qtnf1/Anxa8/Angpt4/Angpt1	18
GO:0007160	cell-matrix adhesion	22/519	148/10233	0.148649	2.93087	5.46904	5.049e-06	0.000286459	0.000224045	Vcam1/Thbs1/Ston1/Serpine1/Rin2/Postn/Plekha2/Nid2/Mmp14/Macf1/Jup/Itgb8/Itgb7/Itgb3/Fn1/Enpp2/Emilin1/Col3a1/Col16a1/Cdk5/Ccn2/Actn3	22
GO:0141091	transforming growth factor beta receptor superfamily signaling pathway	29/519	230/10233	0.126087	2.48603	5.26854	5.05764e-06	0.000286459	0.000224045	Tmem119/Thbs1/Tgfbr3l/Spry1/Scx/Rgcc/Peg10/Pdcd4/Ogt/Nrep/Ltbp4/Lox/Lgals9/Itgb8/Inhbb/Hpgd/Hes1/Gdf15/Fzd1/Fstl1/Emilin1/Egr1/Dab2/Col3a1/Col1a2/Cd109/Ccl2/Bmp4/Atf3	29
GO:0060541	respiratory system development	24/519	171/10233	0.140351	2.76726	5.3867	5.27585e-06	0.000294725	0.000230509	Tns3/Spry1/Sparc/Slc7a11/Rdh10/Rcn3/Pdgfrb/Nphp3/Mmp14/Mgp/Mapk8ip3/Loxl3/Lox/Igfbp5/Hmga1/Hes1/Heg1/Fgf7/Col6a1/Col3a1/Cebpa/Ccn2/Bmp4/Adamts2	24
GO:0032967	positive regulation of collagen biosynthetic process	9/519	28/10233	0.321429	6.33753	6.53699	6.01724e-06	0.000331599	0.000259349	Tnfrsf12a/Serpine1/Scx/Rgcc/Pdgfrb/F2r/Ccn2/Ccl2/Bmp4	9
GO:0002683	negative regulation of immune system process	37/519	335/10233	0.110448	2.17767	5.06568	6.22774e-06	0.000338623	0.000264843	Tspan32/Trim30a/Tmem176b/Tmem176a/Thbs1/Spn/Serpinb9e/Pvr/Parp14/Ogt/Myc/Milr1/Lrrc17/Loxl3/Lgr4/Lgals9/Lgals3/Irgm2/Irgm1/Igtp/Id2/Havcr2/Gdf15/Fn1/Fas/Enpp3/Emilin1/Cxcl12/Col3a1/Cnn2/Cebpa/Cd68/Cd24a/Ccn3/Ccl2/Bmp4/Angpt1	37
GO:0010712	regulation of collagen metabolic process	11/519	43/10233	0.255814	5.04382	6.14192	6.72044e-06	0.000360605	0.000282035	Tnfrsf12a/Serpine1/Scx/Rgcc/Pdgfrb/Fn1/F2r/Emilin1/Ccn2/Ccl2/Bmp4	11
GO:0043542	endothelial cell migration	24/519	174/10233	0.137931	2.71955	5.28783	7.15979e-06	0.00037919	0.000296571	Tns3/Thbs1/Srpx2/Sparc/Rin2/Rgcc/Ptn/Ptgs2/Pik3r3/Loxl2/Jup/Itgb3/Fstl1/Foxc2/Fn1/Cyp1b1/Cxcl12/Ccn3/Bmp4/Atp2b4/Atoh8/Angpt4/Angpt1/Amot	24
GO:0050878	regulation of body fluid levels	25/519	186/10233	0.134409	2.6501	5.24945	7.37274e-06	0.000385059	0.000301161	Vwf/Tspan32/Thbs1/Slc7a11/Serpine2/Serpine1/Selp/Pros1/Prl2c5/Prl2c3/Itgb3/Heg1/Fn1/F3/F2r/Enpp1/Emilin1/Csn3/Cfh/Ccnd1/C1qtnf1/Anxa8/Angpt4/Angpt1/Adrb2	25
GO:0045765	regulation of angiogenesis	26/519	198/10233	0.131313	2.58907	5.21893	7.45946e-06	0.000385059	0.000301161	Zfp354c/Tnfrsf12a/Thbs1/Sparc/Serpine1/Rgcc/Ptn/Ppp1r15a/Lgals3/Jup/Itgb8/Itgb3/Hgf/Foxc2/F3/Emilin1/Cyp1b1/Ccl2/Camp/C3/Atp2b4/Angpt4/Amot/Adrb2/Adm2/Adamts1	26
GO:0061844	antimicrobial humoral immune response mediated by antimicrobial peptide	9/519	29/10233	0.310345	6.119	6.38063	8.33642e-06	0.000424949	0.00033236	Ppbp/Lgals3/Cxcl5/Cxcl12/Ccl9/Ccl8/Ccl20/Ccl2/Camp	9
GO:0035456	response to interferon-beta	11/519	44/10233	0.25	4.92919	6.0371	8.55606e-06	0.00043076	0.000336905	Ube2g2/Shfl/Irgm2/Irgm1/Ikbke/Igtp/Ifitm1/Ifit3/Ifit1/Ifi47/Ifi203	11
GO:0045596	negative regulation of cell differentiation	45/519	450/10233	0.1	1.97168	4.87255	8.83725e-06	0.000439491	0.000343734	Zbed6/Wnt10b/Ttc3/Trpm4/Tmem64/Tmem176b/Tmem176a/Tmem119/Spry1/Sema6c/Sema4f/Ranbp3l/Ptn/Plxna3/Pdcd4/Nphp3/Notch3/Noct/Myc/Mmp11/Lrrc17/Loxl3/Lmo2/Itgb3/Irgm1/Igfbp5/Ifrd1/Id3/Id2/Hes1/Fas/Ereg/Enpp1/Eif2ak4/Col5a2/Cebpa/Cdk5/Cd24a/Ccnd1/Ccn3/Ccl9/Capn3/Bmp4/Areg/Adamts7	45
GO:0050877	nervous system process	48/519	493/10233	0.0973631	1.91968	4.8378	9.07754e-06	0.000446003	0.000348826	Wnt10b/Wdr19/Trpm4/Tnnt1/Tnnc2/Slc7a11/Slc1a3/Serpine2/Serpinb6b/S1pr1/Rdh10/Rac3/Ptn/Ptgs2/P2rx6/Nefl/Nedd9/Myc/Musk/Lamb2/Kcnab1/Jsrp1/Hgf/Gprin3/Gch1/Fzd2/Foxs1/Enpp1/Eif2ak4/Egr1/Dmpk/Dbn1/Cxcl12/Col6a1/Col1a1/Chrng/Cfh/Cfap69/Cebpa/Cdk5/Ccn3/Ccl2/Car6/Car3/Cacnb3/Atp2a1/Adrb2/Actn3	48
GO:0007411	axon guidance	20/519	132/10233	0.151515	2.98739	5.31193	1.01085e-05	0.000490745	0.00038382	Sema6c/Sema4f/Sema3b/Rac3/Plxna3/Palld/Notch3/Matn2/Mapk8ip3/Lgr4/Lamb2/Lama2/Kif5c/Gas1/Etv4/Ephb6/Cxcl12/Cdk5/Arhgef25/Ablim1	20
GO:0002237	response to molecule of bacterial origin	28/519	227/10233	0.123348	2.43202	5.0431	1.12052e-05	0.000527314	0.000412422	Trim55/Trim30a/Ssc5d/Spon2/Serpine1/Ptgs2/Ptgfr/Ppbp/Pdcd4/Ogt/Noct/Lgals9/Irgm2/Irgm1/Igtp/Hpgd/Havcr2/Gch1/Fmo1/F2r/Cxcl5/Col6a1/Cd68/Cd24a/Ccl2/Camp/Arid5a/Ankrd1	28
GO:0097485	neuron projection guidance	20/519	133/10233	0.150376	2.96493	5.27201	1.13473e-05	0.000527314	0.000412422	Sema6c/Sema4f/Sema3b/Rac3/Plxna3/Palld/Notch3/Matn2/Mapk8ip3/Lgr4/Lamb2/Lama2/Kif5c/Gas1/Etv4/Ephb6/Cxcl12/Cdk5/Arhgef25/Ablim1	20
GO:0003009	skeletal muscle contraction	9/519	30/10233	0.3	5.91503	6.23143	1.1379e-05	0.000527314	0.000412422	Tnnt1/Tnnc2/Jsrp1/Dmpk/Chrng/Car3/Atp2a1/Adrb2/Actn3	9
GO:0010714	positive regulation of collagen metabolic process	9/519	30/10233	0.3	5.91503	6.23143	1.1379e-05	0.000527314	0.000412422	Tnfrsf12a/Serpine1/Scx/Rgcc/Pdgfrb/F2r/Ccn2/Ccl2/Bmp4	9
GO:0001816	cytokine production	46/519	470/10233	0.0978723	1.92973	4.76955	1.22898e-05	0.000563119	0.000440425	Zbtb37/Vegfd/Trpm4/Trim30a/Tia1/Thbs1/Ssc5d/Spon2/Spn/Serpine1/Rgcc/Ptgs2/Postn/Pdcd4/Lpl/Lgr4/Lgals9/Irgm2/Irgm1/Inhbb/Il7/Ikbke/Igtp/Hgf/Heg1/Havcr2/Fn1/F3/F2r/Ereg/Egr1/Cyp1b1/Cxcl5/Col3a1/Cd24a/Ccl20/Ccl2/Camp/C3/C1qtnf3/Arid5a/Angpt1/Afap1l2/Adcy7/Abcd2/Abcd1	46
GO:0001649	osteoblast differentiation	21/519	145/10233	0.144828	2.85553	5.20133	1.24845e-05	0.000565687	0.000442434	Wnt10b/Trpm4/Tmem64/Tmem119/Rassf2/Ranbp3l/Noct/Lox/Lgr4/Igfbp5/Ifitm1/Id3/Id2/Gabbr1/Fzd1/Enpp1/Col1a1/Cebpa/Ccn2/Bmp4/Areg	21
GO:0046849	bone remodeling	13/519	63/10233	0.206349	4.06854	5.64685	1.27998e-05	0.000573598	0.000448621	Tns3/Tmem64/Tmem119/S1pr1/Rassf2/Ptn/Pdk4/Lgr4/Itgb3/Il7/Enpp1/Car2/Adrb2	13
GO:0071675	regulation of mononuclear cell migration	15/519	82/10233	0.182927	3.60672	5.47788	1.31802e-05	0.000578527	0.000452476	Thbs1/Spn/Serpine1/Pdgfd/Nedd9/Mmp14/Lgals9/Lgals3/Itgb3/Emilin1/Cxcl12/Cnn2/Ccn3/Ccl20/Ccl2	15
GO:0030193	regulation of blood coagulation	10/519	38/10233	0.263158	5.18862	5.97908	1.34772e-05	0.000578527	0.000452476	Vwf/Thbs1/Serpine2/Serpine1/Pros1/F3/F2r/Emilin1/C1qtnf1/Angpt1	10
GO:0050918	positive chemotaxis	10/519	38/10233	0.263158	5.18862	5.97908	1.34772e-05	0.000578527	0.000452476	Vegfd/S1pr1/Lgals3/Hgf/Fgf7/F3/Cxcl12/Ccl2/Bmp4/Angpt1	10
GO:1900046	regulation of hemostasis	10/519	38/10233	0.263158	5.18862	5.97908	1.34772e-05	0.000578527	0.000452476	Vwf/Thbs1/Serpine2/Serpine1/Pros1/F3/F2r/Emilin1/C1qtnf1/Angpt1	10
GO:0031214	biomineral tissue development	18/519	113/10233	0.159292	3.14072	5.28901	1.38458e-05	0.000588156	0.000460007	Wnt10b/Trpm4/Tmem119/S1pr1/Ptn/Ptgs2/Mgp/Lox/Lgr4/Fam20a/Enpp1/Col6a1/Col1a2/Col1a1/Cdon/Bmp4/Adrb2/Actn3	18
GO:0006936	muscle contraction	22/519	158/10233	0.139241	2.74537	5.11045	1.47607e-05	0.000616947	0.000482525	Trpm4/Tnnt1/Tnnc2/Ptgs2/Mylk/Jup/Jsrp1/Gsn/F2r/Ehd3/Dmpk/Dbn1/Chrng/Ccn2/Car3/Cacng1/Atp2b4/Atp2a1/Anxa6/Adrb2/Actn3/Acta2	22
GO:0046427	positive regulation of receptor signaling pathway via JAK-STAT	8/519	24/10233	0.333333	6.57225	6.31698	1.48261e-05	0.000616947	0.000482525	Prl2c5/Prl2c3/Hes1/Ghr/F2r/Cyp1b1/Cxcl5/Agap2	8
GO:0042692	muscle cell differentiation	34/519	309/10233	0.110032	2.16948	4.82497	1.61217e-05	0.000664084	0.000519391	Zbed6/Wnt10b/Tnnt1/Tmem119/Pdgfrb/Pdcd4/Myog/Myod1/Myl9/Myc/Mmp14/Lox/Ldb3/Lamb2/Lama2/Klf5/Igfbp5/Ifrd1/Id2/Hes1/Gdf15/Fdps/Ereg/Dmpk/Cxcl12/Col6a1/Cfh/Cdon/Ccn3/Ccl8/Capn3/Bmp4/Actn3/Acadm	34
GO:0060350	endochondral bone morphogenesis	11/519	47/10233	0.234043	4.61456	5.74074	1.69178e-05	0.000689909	0.000539589	Tmem119/Thbs3/Thbs1/Scx/Por/Mmp14/Hspg2/Enpp1/Col3a1/Col1a1/Bmp4	11
GO:1901861	regulation of muscle tissue development	10/519	39/10233	0.25641	5.05558	5.86513	1.73121e-05	0.000698998	0.000546698	Wnt10b/Myog/Myod1/Lox/Jph2/Igfbp5/Cdon/Bmp4/Adrb2/Actn3	10
GO:0098609	cell-cell adhesion	44/519	448/10233	0.0982143	1.93647	4.68507	1.75417e-05	0.000701325	0.000548518	Wnt10b/Vnn1/Vcam1/Tspan32/Thbs1/Srpx2/Spn/Slc7a11/Slc7a1/Serpine2/Selp/Scarf2/Rgcc/Pvr/Pcdh19/Palld/Lpp/Loxl3/Lgals9/Lgals3/Lgals2/Kif26b/Jup/Itgb8/Itgb7/Itgb3/Irgm1/Il7/Hes1/Havcr2/Fat1/Ephb6/Emilin1/Cyp1b1/Cxcl12/Cfh/Cdon/Cdh15/Cd99/Cd24a/Ccn3/Ccl2/C1qtnf1/Bmp4	44
GO:0050865	regulation of cell activation	38/519	365/10233	0.10411	2.0527	4.73373	1.83587e-05	0.000721503	0.0005643	Wnt10b/Vnn1/Vcam1/Tspan32/Thbs1/Spn/Slc7a2/Slc7a1/Serpine2/Selp/Rorc/Pdgfrb/Nedd9/Mmp14/Milr1/Loxl3/Lgals9/Lgals3/Kmt5c/Irgm1/Il7/Id2/Hes1/Havcr2/Fn1/Fas/Ephb6/Enpp3/Emilin1/Clec4d/Cebpa/Cd24a/Ccn2/Ccl2/Capn3/C1qtnf1/Bmp4/Acta2	38
GO:0071677	positive regulation of mononuclear cell migration	12/519	56/10233	0.214286	4.22502	5.59347	1.84003e-05	0.000721503	0.0005643	Thbs1/Spn/Serpine1/Pdgfd/Nedd9/Mmp14/Lgals9/Lgals3/Itgb3/Cxcl12/Ccl20/Ccl2	12
GO:0003012	muscle system process	29/519	246/10233	0.117886	2.32433	4.85973	1.87887e-05	0.000729718	0.000570725	Trpm4/Tnnt1/Tnnc2/Ptgs2/Myog/Myod1/Mylk/Jup/Jsrp1/Igfbp5/Gsn/Fdps/Fbxo32/F2r/Ehd3/Dmpk/Dbn1/Col6a1/Chrng/Ccn2/Car3/Cacng1/Bmp4/Atp2b4/Atp2a1/Anxa6/Adrb2/Actn3/Acta2	29
GO:0031638	zymogen activation	8/519	25/10233	0.32	6.30936	6.14338	2.08427e-05	0.000796819	0.000623206	Thbs1/Serpine2/Serpine1/Mmp14/C1s2/C1s1/C1rl/C1ra	8
GO:0090280	positive regulation of calcium ion import	6/519	13/10233	0.461538	9.10004	6.75458	2.09072e-05	0.000796819	0.000623206	Serpine1/Pdgfrb/Lgals3/Cxcl12/Ccl2/Adrb2	6
GO:0001817	regulation of cytokine production	45/519	467/10233	0.0963597	1.8999	4.60109	2.26969e-05	0.00085702	0.00067029	Zbtb37/Vegfd/Trpm4/Trim30a/Tia1/Thbs1/Ssc5d/Spon2/Spn/Serpine1/Rgcc/Ptgs2/Postn/Pdcd4/Lpl/Lgr4/Lgals9/Irgm2/Irgm1/Inhbb/Il7/Ikbke/Igtp/Hgf/Heg1/Havcr2/Fn1/F3/F2r/Ereg/Egr1/Cyp1b1/Cxcl5/Cd24a/Ccl20/Ccl2/Camp/C3/C1qtnf3/Arid5a/Angpt1/Afap1l2/Adcy7/Abcd2/Abcd1	45
GO:0006937	regulation of muscle contraction	15/519	86/10233	0.174419	3.43897	5.24991	2.38803e-05	0.000893431	0.000698767	Trpm4/Tnnt1/Tnnc2/Ptgs2/Jup/F2r/Ehd3/Dmpk/Dbn1/Ccn2/Cacng1/Atp2a1/Anxa6/Adrb2/Actn3	15
GO:0048660	regulation of smooth muscle cell proliferation	20/519	140/10233	0.142857	2.81668	5.00262	2.45934e-05	0.000911745	0.000713092	Thbs1/S1pr1/Rgcc/Ptgs2/Pdgfrb/Pdgfd/Pdcd4/Ogn/Notch3/Myc/Itgb3/Igfbp5/Igf1r/Id2/Hpgd/Hbegf/Ereg/Egr1/Bmp4/Adamts1	20
GO:0051928	positive regulation of calcium ion transport	11/519	49/10233	0.22449	4.42621	5.55671	2.58067e-05	0.000948105	0.000741529	Serpine1/Pdgfrb/Mylk/Lgals3/F2r/Cxcl12/Ccl2/Capn3/Bmp4/Atp2a1/Adrb2	11
GO:0072006	nephron development	16/519	97/10233	0.164948	3.25225	5.1515	2.65274e-05	0.000957279	0.000748704	Pdgfrb/Pdgfd/Notch3/Myc/Lgr4/Lamb2/Kif26b/Itgb3/Hes1/Foxc2/Egr1/Cfh/Cd24a/Bmp4/Angpt1/Acta2	16
GO:0048705	skeletal system morphogenesis	22/519	164/10233	0.134146	2.64493	4.90842	2.67364e-05	0.000957279	0.000748704	Wnt10b/Wdr19/Tmem119/Thbs3/Thbs1/Scx/Rdh10/Prrx2/Por/Pdgfrb/Myc/Mmp14/Hspg2/Hoxc8/Gas1/Foxc2/Enpp1/Col3a1/Col1a1/Ccn2/Bmp4/Actn3	22
GO:0070509	calcium ion import	9/519	33/10233	0.272727	5.3773	5.82141	2.67606e-05	0.000957279	0.000748704	Serpine1/Pdgfrb/Lgals3/Hes1/Cxcl12/Cdk5/Ccl2/Atp2a1/Adrb2	9
GO:0050818	regulation of coagulation	10/519	41/10233	0.243902	4.80897	5.64851	2.78549e-05	0.000985073	0.000770443	Vwf/Thbs1/Serpine2/Serpine1/Pros1/F3/F2r/Emilin1/C1qtnf1/Angpt1	10
GO:0009612	response to mechanical stimulus	19/519	130/10233	0.146154	2.88168	4.99065	2.82623e-05	0.000985073	0.000770443	Thbs1/Slc1a3/Serpine2/Scx/Ptn/Psph/Postn/Myc/Mmp14/Jup/Itgb3/Gsn/Cxcl12/Col6a1/Col1a1/Cnn2/Ccl2/Cacnb3/Ankrd1	19
GO:0051897	positive regulation of phosphatidylinositol 3-kinase/protein kinase B signal transduction	19/519	130/10233	0.146154	2.88168	4.99065	2.82623e-05	0.000985073	0.000770443	Thbs1/Selp/Pros1/Pdgfrb/Pdgfd/Irs1/Igfbp5/Igf1r/Hgf/Hbegf/Gfral/Gdf15/Fn1/F2r/Cxcl12/C1qtnf3/C1qtnf1/Angpt1/Agap2	19
GO:0007186	G protein-coupled receptor signaling pathway	32/519	292/10233	0.109589	2.16074	4.65132	3.10369e-05	0.00107261	0.00083891	Serpine1/S1pr1/Ptgfr/P2ry10b/Mrgprf/Lpar6/Lgr4/Itgb3/Hpgd/Gprc5a/Gng2/Gabbr1/Fzd2/Fzd1/Fam114a1/F2r/Ereg/Deptor/Cxcl5/Cxcl12/Cry1/Ccl9/Ccl8/Ccl2/Car2/C3/Atp2b4/Areg/Adrb2/Adm2/Adcy7/Ackr3	32
GO:0030282	bone mineralization	15/519	88/10233	0.170455	3.36081	5.14093	3.1673e-05	0.0010854	0.00084891	Wnt10b/Trpm4/Tmem119/S1pr1/Ptn/Ptgs2/Mgp/Lox/Lgr4/Enpp1/Col6a1/Col1a2/Bmp4/Adrb2/Actn3	15
GO:0032496	response to lipopolysaccharide	26/519	215/10233	0.12093	2.38435	4.74177	3.25713e-05	0.00110688	0.00086571	Trim55/Trim30a/Spon2/Serpine1/Ptgs2/Ptgfr/Ppbp/Pdcd4/Ogt/Noct/Lgals9/Irgm2/Irgm1/Igtp/Hpgd/Havcr2/Gch1/Fmo1/F2r/Cxcl5/Col6a1/Cd68/Ccl2/Camp/Arid5a/Ankrd1	26
GO:0072678	T cell migration	9/519	34/10233	0.264706	5.21914	5.69574	3.47774e-05	0.00116121	0.000908201	Spn/S1pr1/Lgals9/Itgb7/Itgb3/Cxcl12/Cd99/Ccl20/Ccl2	9
GO:0090303	positive regulation of wound healing	10/519	42/10233	0.238095	4.69447	5.5454	3.49227e-05	0.00116121	0.000908201	Vwf/Thbs1/Serpine1/Mylk/Hbegf/Foxc2/F3/F2r/Emilin1/Ccl2	10
GO:0006956	complement activation	6/519	14/10233	0.428571	8.45004	6.44738	3.50242e-05	0.00116121	0.000908201	Cfh/C3/C1s2/C1s1/C1rl/C1ra	6
GO:0050820	positive regulation of coagulation	7/519	20/10233	0.35	6.90087	6.10547	3.60507e-05	0.0011856	0.000927281	Vwf/Thbs1/Serpine1/F3/F2r/Emilin1/Angpt1	7
GO:0014911	positive regulation of smooth muscle cell migration	11/519	51/10233	0.215686	4.25264	5.38231	3.84691e-05	0.00125501	0.000981568	Postn/Pdgfrb/Pdgfd/Myc/Itgb3/Igfbp5/Fat1/F3/Egr1/Cyp1b1/Adamts1	11
GO:0006816	calcium ion transport	25/519	205/10233	0.121951	2.40448	4.69517	3.99972e-05	0.00129451	0.00101246	Trpm4/Serpine1/Ptgs2/Pdgfrb/P2rx6/Mylk/Mrln/Lgals3/Itgb3/Hes1/F2r/Cxcl12/Cdk5/Ccn2/Ccl8/Ccl2/Capn3/Cacng1/Cacnb3/Bmp4/Atp2b4/Atp2a1/Atp13a4/Anxa6/Adrb2	25
GO:0050879	multicellular organismal movement	10/519	43/10233	0.232558	4.58529	5.44549	4.34688e-05	0.00139579	0.00109167	Tnnt1/Tnnc2/Jsrp1/Dmpk/Col6a1/Chrng/Car3/Atp2a1/Adrb2/Actn3	10
GO:0035914	skeletal muscle cell differentiation	12/519	61/10233	0.196721	3.87871	5.21224	4.55336e-05	0.00145067	0.0011346	Scx/Myog/Myod1/Myc/Maff/Klf5/Egr1/Col6a1/Cdon/Capn3/Atf3/Ankrd1	12
GO:0070372	regulation of ERK1 and ERK2 cascade	22/519	171/10233	0.128655	2.53666	4.6838	5.12501e-05	0.00162014	0.00126714	Spry1/Pdgfrb/Pdgfd/Mturn/Itgb3/Havcr2/Fn1/F2r/Emilin1/Dusp9/Dusp6/Dusp4/Dab2/Cxcl12/Ccn2/C3/C1qtnf3/Bmp4/Atf3/Angpt1/Acta2/Ackr3	22
GO:0043410	positive regulation of MAPK cascade	30/519	273/10233	0.10989	2.16668	4.51614	5.20653e-05	0.00163325	0.00127739	Wwc1/Trim30a/Thbs1/Rassf2/Pdgfrb/Pdgfd/Mturn/Mapk8ip3/Itgb3/Igf1r/Hgf/Havcr2/Gsn/Ghr/Gfral/Gdf15/Fgf7/F2r/Dab2/Cxcl12/Cdon/Ccn2/C3/C1qtnf3/C1qtnf1/Bmp4/Angpt1/Adrb2/Acta2/Ackr3	30
GO:0043408	regulation of MAPK cascade	40/519	412/10233	0.0970874	1.91425	4.37825	5.53037e-05	0.00169756	0.00132769	Wwc1/Trim30a/Thbs1/Spry1/Rassf2/Pdgfrb/Pdgfd/Pdcd4/Mturn/Mapk8ip3/Itgb3/Igf1r/Hgf/Havcr2/Gsn/Ghr/Gfral/Gdf15/Fn1/Fgf7/Fas/F2r/Emilin1/Dusp9/Dusp6/Dusp4/Dab2/Cxcl12/Cdon/Cd24a/Ccn2/C3/C1qtnf3/C1qtnf1/Bmp4/Atf3/Angpt1/Adrb2/Acta2/Ackr3	40
GO:0030194	positive regulation of blood coagulation	6/519	15/10233	0.4	7.88671	6.16935	5.58815e-05	0.00169756	0.00132769	Vwf/Thbs1/Serpine1/F3/F2r/Emilin1	6
GO:0072111	cell proliferation involved in kidney development	6/519	15/10233	0.4	7.88671	6.16935	5.58815e-05	0.00169756	0.00132769	Pdgfrb/Pdgfd/Myc/Itgb3/Egr1/Bmp4	6
GO:1900048	positive regulation of hemostasis	6/519	15/10233	0.4	7.88671	6.16935	5.58815e-05	0.00169756	0.00132769	Vwf/Thbs1/Serpine1/F3/F2r/Emilin1	6
GO:0090257	regulation of muscle system process	21/519	160/10233	0.13125	2.58783	4.67895	5.62792e-05	0.00169756	0.00132769	Trpm4/Tnnt1/Tnnc2/Ptgs2/Myog/Jup/Igfbp5/Gsn/Fdps/Fbxo32/F2r/Ehd3/Dmpk/Dbn1/Ccn2/Cacng1/Atp2b4/Atp2a1/Anxa6/Adrb2/Actn3	21
GO:2000351	regulation of endothelial cell apoptotic process	9/519	36/10233	0.25	4.92919	5.45862	5.7001e-05	0.00169756	0.00132769	Thbs1/Serpine1/Rgcc/Pdcd4/Itgb3/F3/Ccl2/Bmp4/Angpt1	9
GO:0007229	integrin-mediated signaling pathway	13/519	72/10233	0.180556	3.55997	5.03846	5.70294e-05	0.00169756	0.00132769	Tspan32/Serpine1/Ptn/Loxl3/Lamb2/Lama2/Itgb8/Itgb7/Itgb3/Fn1/Dab2/Col3a1/Ccn2	13
GO:0061564	axon development	34/519	329/10233	0.103343	2.0376	4.42168	5.89566e-05	0.00174221	0.00136261	Ttc3/Tnfrsf12a/Sema6c/Sema4f/Sema3b/Rac3/Ptn/Plxna3/Palld/Olfm1/Nrep/Nptx1/Notch3/Nefl/Matn2/Mapk8ip3/Macf1/Lgr4/Lamb2/Lama2/Kif5c/Igf1r/Ifrd1/Gas1/Fn1/Etv4/Ephb6/Enpp1/Dbn1/Cxcl12/Crabp2/Cdk5/Arhgef25/Ablim1	34
GO:0060537	muscle tissue development	33/519	316/10233	0.10443	2.05903	4.42004	6.1608e-05	0.00180746	0.00141365	Wnt10b/Scx/S1pr1/Pdgfrb/Myog/Myod1/Mylk/Myc/Mbnl1/Maff/Lox/Klf5/Jph2/Igfbp5/Ifrd1/Id2/Hspg2/Heg1/Foxc2/Fdps/Egr1/Col6a1/Col3a1/Cdon/Cdk5/Capn3/Bmp4/Atf3/Ankrd1/Angpt1/Adrb2/Actn3/Acadm	33
GO:0097529	myeloid leukocyte migration	18/519	126/10233	0.142857	2.81668	4.74261	6.21757e-05	0.00181109	0.00141648	Vegfd/Trim55/Thbs1/Serpine1/Rac3/Ppbp/Pdgfd/Mmp14/Lgals3/Enpp1/Emilin1/Cxcl5/Cxcl12/Cnn2/Cd99/Ccn3/Ccl8/Ccl2	18
GO:0042060	wound healing	27/519	237/10233	0.113924	2.24621	4.48661	6.62338e-05	0.00188652	0.00147548	Vwf/Tspan32/Tnfrsf12a/Thbs1/Slc7a11/Serpine2/Serpine1/Selp/Pros1/Mylk/Macf1/Itgb3/Hbegf/Foxc2/Fn1/F3/F2r/Emilin1/Col3a1/Cnn2/Cfh/Cd109/Ccl2/C1qtnf1/Anxa8/Angpt4/Angpt1	27
GO:0016525	negative regulation of angiogenesis	13/519	73/10233	0.178082	3.5112	4.97693	6.62345e-05	0.00188652	0.00147548	Zfp354c/Thbs1/Sparc/Serpine1/Rgcc/Ptn/Emilin1/Ccl2/Atp2b4/Angpt4/Amot/Adrb2/Adamts1	13
GO:0008228	opsonization	5/519	10/10233	0.5	9.85838	6.47784	6.70782e-05	0.00188652	0.00147548	Spon2/C3/C1s2/C1s1/C1ra	5
GO:0032352	positive regulation of hormone metabolic process	5/519	10/10233	0.5	9.85838	6.47784	6.70782e-05	0.00188652	0.00147548	Rdh10/Por/Igf1r/Egr1/Dab2	5
GO:0072110	glomerular mesangial cell proliferation	5/519	10/10233	0.5	9.85838	6.47784	6.70782e-05	0.00188652	0.00147548	Pdgfrb/Pdgfd/Itgb3/Egr1/Bmp4	5
GO:0060348	bone development	21/519	162/10233	0.12963	2.55588	4.61383	6.76424e-05	0.00188935	0.0014777	Tmem119/Thbs3/Thbs1/Sparc/Scx/Ranbp3l/Por/Ogn/Mmp14/Lrrc17/Lox/Hspg2/Enpp1/Col6a1/Col3a1/Col1a1/Bmp4/Bgn/Amer1/Adamts7/Actn3	21
GO:0007409	axonogenesis	31/519	291/10233	0.106529	2.10041	4.40179	7.07702e-05	0.00196327	0.00153551	Ttc3/Tnfrsf12a/Sema6c/Sema4f/Sema3b/Rac3/Plxna3/Palld/Olfm1/Nptx1/Notch3/Nefl/Matn2/Mapk8ip3/Macf1/Lgr4/Lamb2/Lama2/Kif5c/Igf1r/Ifrd1/Gas1/Fn1/Etv4/Ephb6/Dbn1/Cxcl12/Crabp2/Cdk5/Arhgef25/Ablim1	31
GO:0072210	metanephric nephron development	7/519	22/10233	0.318182	6.27352	5.72324	7.25756e-05	0.00199975	0.00156404	Pdgfrb/Lgr4/Lamb2/Kif26b/Hes1/Egr1/Bmp4	7
GO:0032787	monocarboxylic acid metabolic process	40/519	418/10233	0.0956938	1.88677	4.27878	7.62251e-05	0.00207146	0.00162012	Vnn1/Slc1a3/Rdh10/Ptgs2/Por/Pdk4/Pdk2/Pdk1/Ogt/Myog/Myc/Mmut/Lpl/Irs1/Ier3/Idh1/Hpgd/Haghl/Hacd4/Gsta1/Gdf15/Gatd1/Gamt/Fmo1/Enpp1/Ddit4/Cyp39a1/Cyp2d22/Cyp1b1/Crabp2/Cp/Col6a1/C3/Aspa/Akr1c14/Actn3/Acsbg1/Acadm/Abcd2/Abcd1	40
GO:1901343	negative regulation of vasculature development	13/519	74/10233	0.175676	3.46376	4.91646	7.67019e-05	0.00207146	0.00162012	Zfp354c/Thbs1/Sparc/Serpine1/Rgcc/Ptn/Emilin1/Ccl2/Atp2b4/Angpt4/Amot/Adrb2/Adamts1	13
GO:2000181	negative regulation of blood vessel morphogenesis	13/519	74/10233	0.175676	3.46376	4.91646	7.67019e-05	0.00207146	0.00162012	Zfp354c/Thbs1/Sparc/Serpine1/Rgcc/Ptn/Emilin1/Ccl2/Atp2b4/Angpt4/Amot/Adrb2/Adamts1	13
GO:0044057	regulation of system process	32/519	306/10233	0.104575	2.06188	4.35907	7.74502e-05	0.00207791	0.00162517	Trpm4/Tnnt1/Tnnc2/Ptgs2/Myog/Mdm4/Jup/Inhbb/Igfbp5/Hgf/Hbegf/Gsn/Gch1/Fdps/Fbxo32/F2r/Ehd3/Dmpk/Dbn1/Dab2/Cry1/Ccn3/Ccn2/Cacng1/Cacnb3/C1qtnf1/Atp2b4/Atp2a1/Anxa6/Adrb2/Adm2/Actn3	32
GO:0031667	response to nutrient levels	38/519	390/10233	0.0974359	1.92112	4.28696	7.8751e-05	0.00209139	0.00163572	Wrn/Upp1/Sesn1/Rnase4/Psph/Prl2c5/Prl2c3/Postn/Por/Pdk4/Pdk2/Ogt/Myod1/Maf/Lpl/Inhbb/Gsta1/Gprin3/Ghr/Gfral/Gdf15/Fas/Enpp1/Eif2ak4/Deptor/Col6a1/Col1a1/Chac1/Cfh/Cebpa/Cdon/Cd68/Ccnd1/Ccl2/Bmf/Atf3/Adrb2/Acadm	38
GO:0014902	myotube differentiation	15/519	95/10233	0.157895	3.11317	4.78284	7.93904e-05	0.00209139	0.00163572	Wnt10b/Tmem119/Myog/Myod1/Myc/Mmp14/Klf5/Gdf15/Dmpk/Cxcl12/Col6a1/Cdon/Ccn3/Ccl8/Actn3	15
GO:0060560	developmental growth involved in morphogenesis	22/519	176/10233	0.125	2.4646	4.53007	7.94915e-05	0.00209139	0.00163572	Ttc3/Tnfrsf12a/Spry1/Sema6c/Sema4f/S1pr1/Rdh10/Postn/Plxna3/Olfm1/Macf1/Lamb2/Kif26b/Ifrd1/Fn1/Eif2ak4/Dbn1/Cxcl12/Crabp2/Cdk5/Bmp4/Areg	22
GO:0006910	phagocytosis, recognition	6/519	16/10233	0.375	7.39379	5.91591	8.55967e-05	0.00222333	0.00173891	Spon2/Colec12/C3/C1s2/C1s1/C1ra	6
GO:2000353	positive regulation of endothelial cell apoptotic process	6/519	16/10233	0.375	7.39379	5.91591	8.55967e-05	0.00222333	0.00173891	Thbs1/Rgcc/Pdcd4/F3/Ccl2/Bmp4	6
GO:0060485	mesenchyme development	24/519	202/10233	0.118812	2.34259	4.45462	8.64125e-05	0.00223032	0.00174437	Thbs1/Tgfbr3l/Spry1/Sema6c/Sema4f/Sema3b/Scx/Rgcc/Rdh10/Ranbp3l/Pdcd4/Olfm1/Myc/Mdm4/Loxl3/Loxl2/Hes1/Foxc2/Fn1/Dab2/Col1a1/Bmp4/Amer1/Acta2	24
GO:0085029	extracellular matrix assembly	8/519	30/10233	0.266667	5.2578	5.39818	9.00802e-05	0.00228307	0.00178563	Rgcc/Ltbp4/Lox/Lamb2/Emilin1/Col6a1/Col3a1/Col1a2	8
GO:0016202	regulation of striated muscle tissue development	9/519	38/10233	0.236842	4.66976	5.23842	9.01373e-05	0.00228307	0.00178563	Wnt10b/Myog/Myod1/Lox/Jph2/Cdon/Bmp4/Adrb2/Actn3	9
GO:0045123	cellular extravasation	9/519	38/10233	0.236842	4.66976	5.23842	9.01373e-05	0.00228307	0.00178563	Vcam1/Trim55/Spn/Selp/Pdgfd/Itgb7/Cxcl12/Cd99/Ccl2	9
GO:0070371	ERK1 and ERK2 cascade	23/519	190/10233	0.121053	2.38677	4.45978	9.06956e-05	0.00228307	0.00178563	Spry1/Pdgfrb/Pdgfd/Myc/Mturn/Itgb3/Havcr2/Fn1/F2r/Emilin1/Dusp9/Dusp6/Dusp4/Dab2/Cxcl12/Ccn2/C3/C1qtnf3/Bmp4/Atf3/Angpt1/Acta2/Ackr3	23
GO:0032103	positive regulation of response to external stimulus	41/519	436/10233	0.0940367	1.8541	4.21279	9.16091e-05	0.00229191	0.00179255	Zdhhc1/Vegfd/Trim30a/Thbs1/Serpine1/S1pr1/Pvr/Ptn/Ptgs2/Ppbp/Pdgfrb/Pdgfd/Pdcd4/Parp9/Ogt/Nedd9/Lpl/Lgr4/Lgals9/Lgals2/Irgm2/Irgm1/Ikbke/Igtp/Igf1r/Ifi203/Hexim1/Havcr2/Fosl1/Fn1/F3/Ereg/Enpp3/Emilin1/Cxcl12/Cebpa/Cd24a/Ccl2/Casp12/Camp/C3	41
GO:0045453	bone resorption	10/519	47/10233	0.212766	4.19506	5.07447	9.77676e-05	0.00243107	0.00190138	Tns3/Tmem64/Tmem119/S1pr1/Pdk4/Itgb3/Il7/Enpp1/Car2/Adrb2	10
GO:0055080	monoatomic cation homeostasis	34/519	338/10233	0.100592	1.98334	4.24933	0.00010085	0.00249253	0.00194945	Tmem64/Tmem203/Tmem175/Tmem106b/Steap2/Snapin/Slc9a9/Slc9a5/Slc9a2/Slc7a11/Slc40a1/Slc25a27/Slc1a3/Scara5/Pdk4/Pdk2/Myc/Jph2/Itgb3/Herpud1/Fam20a/F2r/Enpp1/Dmpk/Cp/Cdk5/Ccl8/Ccl2/Car2/Capn3/Atp2b4/Atp2a1/Atp13a4/Anxa6	34
GO:0061387	regulation of extent of cell growth	13/519	76/10233	0.171053	3.3726	4.7986	0.000102001	0.00250579	0.00195982	Ttc3/Tnfrsf12a/Sema6c/Sema4f/Plxna3/Olfm1/Macf1/Ifrd1/Fn1/Dbn1/Cxcl12/Crabp2/Cdk5	13
GO:0048639	positive regulation of developmental growth	18/519	131/10233	0.137405	2.70917	4.55075	0.000104161	0.00254354	0.00198934	Tnfrsf12a/Serpine1/Myod1/Musk/Macf1/Il7/Igf1r/Ghr/Foxs1/Fn1/Fdps/Dbn1/Cxcl12/Crabp2/Capn3/C3/Adrb2/Actn3	18
GO:0014074	response to purine-containing compound	14/519	87/10233	0.16092	3.17281	4.70435	0.000110683	0.0026867	0.00210131	Wnt10b/Trpm4/Scx/P2rx6/Irs1/Inhbb/Igfbp5/Hmga1/Enpp1/Col1a1/Ccl2/Birc2/Areg/Aqp9	14
GO:0048634	regulation of muscle organ development	9/519	39/10233	0.230769	4.55002	5.134	0.000111985	0.00270222	0.00211345	Wnt10b/Myog/Myod1/Lox/Jph2/Cdon/Bmp4/Adrb2/Actn3	9
GO:0042246	tissue regeneration	11/519	57/10233	0.192982	3.80499	4.90846	0.000113071	0.00271237	0.00212139	Wnt10b/Serpine1/Ptn/Postn/Myod1/Mustn1/Klf5/Ifrd1/Col6a1/Ccn3/Capn3	11
GO:0043065	positive regulation of apoptotic process	42/519	455/10233	0.0923077	1.82001	4.13584	0.000114129	0.00272175	0.00212873	Wnt10b/Vnn1/Tnfrsf12a/Tia1/Thbs1/Spry1/Rgcc/Rassf2/Ptn/Ptgs2/Ppp1r15a/Pdgfrb/Pdcd4/Olfm1/Myc/Musk/Lgals2/Inhbb/Ifit2/Id3/Hpgd/Gsn/Gch1/Fosl1/Fbxo32/Fas/F3/F2r/Emilin1/Egr1/Dusp6/Cyp1b1/Cdk5/Cd24a/Ccn2/Ccl2/Casp12/Bmp4/Bmf/Atf3/Ankrd1/Adrb2	42
GO:1904894	positive regulation of receptor signaling pathway via STAT	8/519	31/10233	0.258065	5.0882	5.26908	0.000116084	0.0027308	0.00213581	Prl2c5/Prl2c3/Hes1/Ghr/F2r/Cyp1b1/Cxcl5/Agap2	8
GO:0002523	leukocyte migration involved in inflammatory response	5/519	11/10233	0.454545	8.96217	6.10695	0.000117857	0.0027308	0.00213581	Trim55/Ptn/Ppbp/Cd24a/Ccl2	5
GO:0060330	regulation of response to type II interferon	5/519	11/10233	0.454545	8.96217	6.10695	0.000117857	0.0027308	0.00213581	Parp9/Parp14/Irgm2/Irgm1/Igtp	5
GO:0060334	regulation of type II interferon-mediated signaling pathway	5/519	11/10233	0.454545	8.96217	6.10695	0.000117857	0.0027308	0.00213581	Parp9/Parp14/Irgm2/Irgm1/Igtp	5
GO:0071285	cellular response to lithium ion	5/519	11/10233	0.454545	8.96217	6.10695	0.000117857	0.0027308	0.00213581	Myog/Id2/Fas/Cebpa/Adcy7	5
GO:0030516	regulation of axon extension	12/519	67/10233	0.179104	3.53136	4.80487	0.000118757	0.00273611	0.00213996	Ttc3/Tnfrsf12a/Sema6c/Sema4f/Plxna3/Olfm1/Macf1/Ifrd1/Fn1/Dbn1/Cxcl12/Cdk5	12
GO:0071466	cellular response to xenobiotic stimulus	14/519	88/10233	0.159091	3.13676	4.65303	0.000125631	0.00285963	0.00223656	Serpine1/Rorc/Mylk/Myc/Itgb3/Gsta2/Gsta1/Fmo1/Cyp2d22/Cyp1b1/Cebpa/Ccl2/Aox1/Ankrd1	14
GO:1901699	cellular response to nitrogen compound	42/519	457/10233	0.0919037	1.81204	4.10508	0.000125819	0.00285963	0.00223656	Wnt10b/Vcam1/Trpm4/Thbs1/Slc1a3/Sesn1/Scx/Por/Pik3r3/Pdk4/Pdk2/Ogt/Ly6c1/Ly6a/Lpl/Klf5/Jup/Itgb3/Irs1/Inhbb/Igfbp5/Igf1r/Hmga1/Ghr/Gdf15/Gabrb2/Gabra1/Foxc2/Fam114a1/Enpp1/Egr1/Col6a1/Chrng/Cdk5/Ccl2/Car3/Car2/Camp/Atp2b4/Aqp9/Agap2/Adrb2	42
GO:0008045	motor neuron axon guidance	6/519	17/10233	0.352941	6.95886	5.68345	0.000126649	0.00285963	0.00223656	Rac3/Plxna3/Kif5c/Etv4/Cxcl12/Cdk5	6
GO:0050801	monoatomic ion homeostasis	34/519	342/10233	0.0994152	1.96015	4.17441	0.000126923	0.00285963	0.00223656	Tmem64/Tmem203/Tmem175/Tmem106b/Steap2/Snapin/Slc9a9/Slc9a5/Slc9a2/Slc7a11/Slc40a1/Slc25a27/Slc1a3/Scara5/Pdk4/Pdk2/Myc/Jph2/Itgb3/Herpud1/Fam20a/F2r/Enpp1/Dmpk/Cp/Cdk5/Ccl8/Ccl2/Car2/Capn3/Atp2b4/Atp2a1/Atp13a4/Anxa6	34
GO:0046683	response to organophosphorus	13/519	78/10233	0.166667	3.28613	4.6846	0.000134207	0.00299897	0.00234555	Wnt10b/Trpm4/Scx/P2rx6/Inhbb/Igfbp5/Hmga1/Enpp1/Col1a1/Ccl2/Birc2/Areg/Aqp9	13
GO:0090279	regulation of calcium ion import	7/519	24/10233	0.291667	5.75072	5.38566	0.000134794	0.00299897	0.00234555	Serpine1/Pdgfrb/Lgals3/Hes1/Cxcl12/Ccl2/Adrb2	7
GO:0042742	defense response to bacterium	17/519	122/10233	0.139344	2.74742	4.48791	0.000135314	0.00299897	0.00234555	Ssc5d/Spon2/Spn/Slc9a9/Serpine1/Rnase4/Plac8/Lgals9/Irgm2/Irgm1/Igtp/Havcr2/Emilin1/Cxcl5/Colec12/Clec4d/Camp	17
GO:0050881	musculoskeletal movement	9/519	40/10233	0.225	4.43627	5.03305	0.000138095	0.00304407	0.00238082	Tnnt1/Tnnc2/Jsrp1/Dmpk/Chrng/Car3/Atp2a1/Adrb2/Actn3	9
GO:0050905	neuromuscular process	16/519	111/10233	0.144144	2.84206	4.5102	0.00014146	0.00310147	0.00242571	Tnnt1/Tnnc2/Slc1a3/Rac3/Nefl/Jsrp1/Gch1/Foxs1/Dmpk/Dbn1/Chrng/Cfh/Car3/Atp2a1/Adrb2/Actn3	16
GO:0014909	smooth muscle cell migration	14/519	89/10233	0.157303	3.10151	4.60243	0.000142297	0.00310313	0.00242701	Serpine1/Postn/Pdgfrb/Pdgfd/Myc/Itgb3/Igfbp5/Fat1/F3/Enpp1/Egr1/Cyp1b1/Ccn3/Adamts1	14
GO:0030001	metal ion transport	37/519	387/10233	0.0956072	1.88507	4.10266	0.000144343	0.00313101	0.00244882	Trpm4/Tmem175/Steap2/Slc9a9/Slc9a5/Slc9a2/Slc40a1/Slc1a3/Serpine2/Serpine1/Scara5/Ptgs2/Pdgfrb/P2rx6/Mylk/Mrln/Lgals3/Kcnj15/Kcnab1/Itgb3/Hes1/F2r/Dmpk/Cxcl12/Cdk5/Ccn2/Ccl8/Ccl2/Capn3/Cacng1/Cacnb3/Bmp4/Atp2b4/Atp2a1/Atp13a4/Anxa6/Adrb2	37
GO:0050673	epithelial cell proliferation	31/519	303/10233	0.10231	2.01723	4.1546	0.000149616	0.00322823	0.00252485	Wnt10b/Thbs1/Sparc/Rgcc/Ptn/Myc/Mmp14/Loxl2/Lgr4/Itgb3/Igfbp5/Ift74/Id2/Hspg2/Hgf/Hes1/Gas1/Fgf7/F3/Etv4/Ereg/Dab2/Cxcl12/Cd109/Ccnd1/Ccn3/Ccl2/Bmp4/Atoh8/Areg/Agap2	31
GO:0019221	cytokine-mediated signaling pathway	30/519	291/10233	0.103093	2.03266	4.13076	0.000166719	0.00357832	0.00279867	Ugcg/Tnfrsf18/Parp9/Parp14/Oasl2/Lifr/Irs1/Irgm2/Irgm1/Il7/Ikbke/Igtp/Ifitm1/Ghr/Fosl1/Fas/F3/Ereg/Egr1/Cxcl5/Cxcl12/Csf2rb/Cebpa/Cd24a/Ccl9/Ccl8/Ccl2/Birc2/Angpt1/Ackr3	30
GO:0072577	endothelial cell apoptotic process	9/519	41/10233	0.219512	4.32807	4.93537	0.000169101	0.00359678	0.0028131	Thbs1/Serpine1/Rgcc/Pdcd4/Itgb3/F3/Ccl2/Bmp4/Angpt1	9
GO:0071222	cellular response to lipopolysaccharide	18/519	136/10233	0.132353	2.60957	4.36766	0.000169343	0.00359678	0.0028131	Trim55/Trim30a/Spon2/Serpine1/Ppbp/Pdcd4/Ogt/Irgm2/Irgm1/Igtp/Havcr2/Gch1/Cxcl5/Cd68/Ccl2/Camp/Arid5a/Ankrd1	18
GO:0002062	chondrocyte differentiation	13/519	80/10233	0.1625	3.20397	4.57424	0.000174814	0.00367192	0.00287187	Wnt10b/Scx/Por/Mustn1/Maf/Loxl2/Hspg2/Col3a1/Ccn3/Ccn2/Bmp4/Arid5a/Adamts7	13
GO:0001958	endochondral ossification	7/519	25/10233	0.28	5.52069	5.23082	0.000179109	0.00367192	0.00287187	Tmem119/Scx/Mmp14/Hspg2/Enpp1/Col1a1/Bmp4	7
GO:0036075	replacement ossification	7/519	25/10233	0.28	5.52069	5.23082	0.000179109	0.00367192	0.00287187	Tmem119/Scx/Mmp14/Hspg2/Enpp1/Col1a1/Bmp4	7
GO:0071398	cellular response to fatty acid	7/519	25/10233	0.28	5.52069	5.23082	0.000179109	0.00367192	0.00287187	Pdk4/Lpl/Irs1/Id3/Hes1/Ccl2/Camp	7
GO:0032102	negative regulation of response to external stimulus	26/519	238/10233	0.109244	2.15393	4.16334	0.000179505	0.00367192	0.00287187	Thbs1/Spn/Serpine2/Serpine1/Serpinb9e/Pvr/Pros1/Plxna3/Parp14/Lgals9/Irgm2/Irgm1/Igtp/Ier3/Hgf/Havcr2/Enpp3/Dbn1/Cd24a/Cd109/Ccn3/Ccl2/Cacnb3/C1qtnf3/C1qtnf1/Angpt1	26
GO:0007162	negative regulation of cell adhesion	22/519	186/10233	0.11828	2.33209	4.23776	0.000180277	0.00367192	0.00287187	Tspan32/Thbs1/Spn/Serpine2/Serpine1/Rnd1/Rgcc/Postn/Mmp14/Loxl3/Lgals9/Lgals3/Hspg2/Havcr2/Enpp2/Cyp1b1/Cxcl12/Col1a1/Cd24a/C1qtnf1/Bmp4/Angpt1	22
GO:0010811	positive regulation of cell-substrate adhesion	15/519	102/10233	0.147059	2.89952	4.45639	0.000180887	0.00367192	0.00287187	Thbs1/Rin2/Rac3/Ptn/Plekha2/Nedd9/Jup/Itgb3/Fn1/Enpp2/Emilin1/Dbn1/Dab2/Col16a1/Ccdc80	15
GO:0007179	transforming growth factor beta receptor signaling pathway	20/519	161/10233	0.124224	2.44929	4.28425	0.000181103	0.00367192	0.00287187	Thbs1/Tgfbr3l/Spry1/Rgcc/Peg10/Ogt/Nrep/Ltbp4/Lox/Lgals9/Itgb8/Hpgd/Gdf15/Emilin1/Dab2/Col3a1/Col1a2/Cd109/Ccl2/Atf3	20
GO:0001562	response to protozoan	6/519	18/10233	0.333333	6.57225	5.46906	0.000181885	0.00367192	0.00287187	Tspan32/Spn/Irgm2/Igtp/Ier3/Enpp1	6
GO:0007157	heterophilic cell-cell adhesion via plasma membrane cell adhesion molecules	6/519	18/10233	0.333333	6.57225	5.46906	0.000181885	0.00367192	0.00287187	Vcam1/Selp/Scarf2/Pvr/Lgals9/Cd24a	6
GO:0060349	bone morphogenesis	12/519	70/10233	0.171429	3.38002	4.61831	0.000183418	0.00368463	0.00288181	Tmem119/Thbs3/Thbs1/Scx/Por/Mmp14/Hspg2/Enpp1/Col3a1/Col1a1/Bmp4/Actn3	12
GO:0014888	striated muscle adaptation	8/519	33/10233	0.242424	4.77982	5.02682	0.000186782	0.00373381	0.00292027	Tnnt1/Myog/Myod1/Igfbp5/Gsn/Bmp4/Atp2b4/Actn3	8
GO:0010226	response to lithium ion	5/519	12/10233	0.416667	8.21532	5.78049	0.00019364	0.00383333	0.00299811	Myog/Id2/Fas/Cebpa/Adcy7	5
GO:1901722	regulation of cell proliferation involved in kidney development	5/519	12/10233	0.416667	8.21532	5.78049	0.00019364	0.00383333	0.00299811	Pdgfd/Myc/Itgb3/Egr1/Bmp4	5
GO:0062012	regulation of small molecule metabolic process	27/519	254/10233	0.106299	2.09588	4.0879	0.000213104	0.00418006	0.0032693	Slc7a11/Rorc/Rdh10/Ptgs2/Pdk4/Pdk2/Pdk1/Ogt/Myog/Myc/Irs1/Ier3/Gdf15/Fmo1/Fdps/Epm2aip1/Egr1/Ddit4/Dab2/Cry1/C1qtnf3/C1qtnf1/Atp2b4/Actn3/Acadm/Abcd2/Abcd1	27
GO:0007204	positive regulation of cytosolic calcium ion concentration	11/519	61/10233	0.180328	3.55548	4.627	0.000213206	0.00418006	0.0032693	Trpm4/Ptgfr/Jph2/Fzd2/F2r/Cdk5/Cd24a/Cacnb3/C1qtnf1/Bmp4/Ackr3	11
GO:0071396	cellular response to lipid	37/519	395/10233	0.0936709	1.84689	3.96767	0.000218012	0.00425383	0.003327	Trim55/Trim30a/Spon2/Serpine1/Rorc/Ptgfr/Ppbp/Pdk4/Pdcd4/Ogt/Myog/Myod1/Lpl/Krt13/Irs1/Irgm2/Irgm1/Inhbb/Igtp/Id3/Hes1/Havcr2/Gprin3/Gch1/Fbxo32/Ddit4/Dab2/Cxcl5/Cry1/Col1a1/Cdon/Cd68/Ccl2/Camp/Bmp4/Arid5a/Ankrd1	37
GO:0045667	regulation of osteoblast differentiation	15/519	104/10233	0.144231	2.84376	4.36821	0.000225345	0.00435922	0.00340942	Wnt10b/Trpm4/Tmem64/Tmem119/Rassf2/Ranbp3l/Noct/Igfbp5/Ifitm1/Id3/Id2/Fzd1/Cebpa/Bmp4/Areg	15
GO:0001704	formation of primary germ layer	13/519	82/10233	0.158537	3.12583	4.4673	0.000225551	0.00435922	0.00340942	Scx/Mmp14/Macf1/Itgb3/Foxc2/Fn1/Dusp4/Dab2/Col6a1/Col5a2/Col12a1/Bmp4/Atoh8	13
GO:0043068	positive regulation of programmed cell death	42/519	470/10233	0.0893617	1.76192	3.90871	0.000232172	0.00445711	0.00348598	Wnt10b/Vnn1/Tnfrsf12a/Tia1/Thbs1/Spry1/Rgcc/Rassf2/Ptn/Ptgs2/Ppp1r15a/Pdgfrb/Pdcd4/Olfm1/Myc/Musk/Lgals2/Inhbb/Ifit2/Id3/Hpgd/Gsn/Gch1/Fosl1/Fbxo32/Fas/F3/F2r/Emilin1/Egr1/Dusp6/Cyp1b1/Cdk5/Cd24a/Ccn2/Ccl2/Casp12/Bmp4/Bmf/Atf3/Ankrd1/Adrb2	42
GO:0010810	regulation of cell-substrate adhesion	20/519	164/10233	0.121951	2.40448	4.19093	0.000232802	0.00445711	0.00348598	Thbs1/Serpine1/Rin2/Rac3/Ptn/Postn/Plekha2/Nedd9/Mmp14/Macf1/Jup/Itgb3/Fn1/Enpp2/Emilin1/Dbn1/Dab2/Col1a1/Col16a1/Ccdc80	20
GO:0050829	defense response to Gram-negative bacterium	7/519	26/10233	0.269231	5.30836	5.0841	0.000234493	0.00446852	0.00349491	Ssc5d/Serpine1/Irgm2/Irgm1/Igtp/Cxcl5/Camp	7
GO:0031102	neuron projection regeneration	10/519	52/10233	0.192308	3.79169	4.66485	0.000237746	0.00448856	0.00351058	Ptn/Nrep/Nefl/Matn2/Mapk8ip3/Lamb2/Igf1r/Hgf/Fas/Enpp1	10
GO:0072676	lymphocyte migration	10/519	52/10233	0.192308	3.79169	4.66485	0.000237746	0.00448856	0.00351058	Spn/S1pr1/Nedd9/Lgals9/Itgb7/Itgb3/Cxcl12/Cd99/Ccl20/Ccl2	10
GO:0060538	skeletal muscle organ development	18/519	140/10233	0.128571	2.53501	4.22698	0.000244864	0.00460163	0.00359901	Wnt10b/Scx/Myog/Myod1/Myc/Mbnl1/Maff/Klf5/Egr1/Des/Col6a1/Cdon/Cdk5/Capn3/Atf3/Ankrd1/Adrb2/Actn3	18
GO:0002526	acute inflammatory response	9/519	43/10233	0.209302	4.12676	4.74905	0.000248637	0.0046511	0.00363771	Vwf/Vnn1/Spn/Ptgs2/Fn1/F3/Ephb6/Cebpa/C3	9
GO:0014812	muscle cell migration	15/519	105/10233	0.142857	2.81668	4.3249	0.000250913	0.00465451	0.00364037	Tcp11l2/Serpine1/Postn/Pdgfrb/Pdgfd/Myc/Itgb3/Igfbp5/Fat1/F3/Enpp1/Egr1/Cyp1b1/Ccn3/Adamts1	15
GO:0002021	response to dietary excess	6/519	19/10233	0.315789	6.22635	5.27038	0.000254526	0.00465451	0.00364037	Gfral/Gdf15/Enpp1/Col6a1/Cfh/Adrb2	6
GO:0010955	negative regulation of protein processing	6/519	19/10233	0.315789	6.22635	5.27038	0.000254526	0.00465451	0.00364037	Thbs1/Serpine2/Serpine1/Ppp1r15a/Gas1/Chac1	6
GO:0060343	trabecula formation	6/519	19/10233	0.315789	6.22635	5.27038	0.000254526	0.00465451	0.00364037	Wnt10b/Thbs3/Slc40a1/Enpp1/Col1a1/Adamts1	6
GO:1903318	negative regulation of protein maturation	6/519	19/10233	0.315789	6.22635	5.27038	0.000254526	0.00465451	0.00364037	Thbs1/Serpine2/Serpine1/Ppp1r15a/Gas1/Chac1	6
GO:0014706	striated muscle tissue development	30/519	299/10233	0.100334	1.97827	3.96824	0.000268208	0.00488282	0.00381894	Wnt10b/Scx/S1pr1/Pdgfrb/Myog/Myod1/Myc/Mbnl1/Maff/Lox/Klf5/Jph2/Ifrd1/Id2/Hspg2/Heg1/Foxc2/Fdps/Egr1/Col6a1/Cdon/Cdk5/Capn3/Bmp4/Atf3/Ankrd1/Angpt1/Adrb2/Actn3/Acadm	30
GO:0043434	response to peptide hormone	33/519	342/10233	0.0964912	1.90249	3.92376	0.00027756	0.00503063	0.00393454	Serpina3g/Por/Pik3r3/Pdk4/Pdk2/Ogt/Nefl/Lpl/Klf5/Itgb3/Irs1/Inhbb/Igfbp5/Igf1r/Hmga1/Ghr/Gdf15/Foxc2/Fam114a1/Ereg/Epm2aip1/Enpp1/Egr1/Cry1/Cp/Col6a1/Col3a1/Col1a1/Ccl2/Car3/Car2/Atp2a1/Areg	33
GO:0032635	interleukin-6 production	13/519	84/10233	0.154762	3.0514	4.36359	0.0002884	0.00513715	0.00401786	Vegfd/Trim30a/Spon2/Lpl/Lgals9/Hgf/Havcr2/F2r/Ereg/Cd24a/C1qtnf3/Arid5a/Afap1l2	13
GO:0032675	regulation of interleukin-6 production	13/519	84/10233	0.154762	3.0514	4.36359	0.0002884	0.00513715	0.00401786	Vegfd/Trim30a/Spon2/Lpl/Lgals9/Hgf/Havcr2/F2r/Ereg/Cd24a/C1qtnf3/Arid5a/Afap1l2	13
GO:0048675	axon extension	13/519	84/10233	0.154762	3.0514	4.36359	0.0002884	0.00513715	0.00401786	Ttc3/Tnfrsf12a/Sema6c/Sema4f/Plxna3/Olfm1/Macf1/Lamb2/Ifrd1/Fn1/Dbn1/Cxcl12/Cdk5	13
GO:0035458	cellular response to interferon-beta	8/519	35/10233	0.228571	4.50669	4.80329	0.000289498	0.00513715	0.00401786	Ube2g2/Irgm2/Irgm1/Igtp/Ifit3/Ifit1/Ifi47/Ifi203	8
GO:0007507	heart development	41/519	460/10233	0.0891304	1.75736	3.8418	0.000290842	0.00513715	0.00401786	Vcan/Vcam1/Thbs1/Tbc1d32/Spry1/Scx/S1pr1/Pdgfrb/Pdcd4/Olfm1/Nphp3/Myod1/Mdm4/Lox/Ldb3/Jph2/Ift74/Id3/Id2/Hspg2/Hmga1/Hexim1/Hes1/Heg1/Fzd2/Fzd1/Foxc2/Fn1/Fdps/Fam114a1/Enpp1/Emilin1/Dusp6/Col6a1/Col3a1/Bmp4/Bicc1/Ankrd1/Angpt1/Adamts1/Acadm	41
GO:1904018	positive regulation of vasculature development	16/519	118/10233	0.135593	2.67346	4.22608	0.000290996	0.00513715	0.00401786	Thbs1/Serpine1/Lgals3/Jup/Itgb8/Itgb3/Hgf/Foxc2/F3/Emilin1/Cyp1b1/Cxcl12/Camp/C3/Angpt4/Adm2	16
GO:0061035	regulation of cartilage development	9/519	44/10233	0.204545	4.03297	4.66009	0.000298754	0.0052337	0.00409336	Scx/Por/Mustn1/Maf/Loxl2/Ccn2/Bmp4/Bmp1/Adamts7	9
GO:0002455	humoral immune response mediated by circulating immunoglobulin	5/519	13/10233	0.384615	7.58337	5.48984	0.000301598	0.0052337	0.00409336	C3/C1s2/C1s1/C1rl/C1ra	5
GO:0033630	positive regulation of cell adhesion mediated by integrin	5/519	13/10233	0.384615	7.58337	5.48984	0.000301598	0.0052337	0.00409336	Rac3/Itgb3/Ift74/Foxc2/Cd24a	5
GO:0044849	estrous cycle	5/519	13/10233	0.384615	7.58337	5.48984	0.000301598	0.0052337	0.00409336	Ptn/Igf1r/Enpp2/Egr1/Car2	5
GO:0071219	cellular response to molecule of bacterial origin	18/519	143/10233	0.125874	2.48183	4.12464	0.000319361	0.00551845	0.00431608	Trim55/Trim30a/Spon2/Serpine1/Ppbp/Pdcd4/Ogt/Irgm2/Irgm1/Igtp/Havcr2/Gch1/Cxcl5/Cd68/Ccl2/Camp/Arid5a/Ankrd1	18
GO:0006941	striated muscle contraction	14/519	96/10233	0.145833	2.87536	4.26708	0.0003221	0.00554229	0.00433472	Trpm4/Tnnt1/Tnnc2/Jup/Jsrp1/Gsn/Ehd3/Dmpk/Chrng/Ccn2/Car3/Atp2a1/Adrb2/Actn3	14
GO:0050921	positive regulation of chemotaxis	13/519	85/10233	0.152941	3.0155	4.31289	0.000325062	0.00556976	0.0043562	Vegfd/Thbs1/Serpine1/S1pr1/Ptn/Ppbp/Pdgfrb/Pdgfd/Nedd9/Fn1/F3/Cxcl12/Ccl2	13
GO:0034109	homotypic cell-cell adhesion	10/519	54/10233	0.185185	3.65125	4.51503	0.000328304	0.00560178	0.00438125	Tspan32/Slc7a11/Serpine2/Jup/Itgb3/Emilin1/Cfh/Cd99/Cd24a/C1qtnf1	10
GO:0033622	integrin activation	6/519	20/10233	0.3	5.91503	5.08545	0.000348158	0.00589124	0.00460764	Selp/Foxc2/Fn1/Cxcl12/Col16a1/Cd24a	6
GO:0061036	positive regulation of cartilage development	6/519	20/10233	0.3	5.91503	5.08545	0.000348158	0.00589124	0.00460764	Scx/Por/Mustn1/Loxl2/Bmp4/Bmp1	6
GO:0061383	trabecula morphogenesis	8/519	36/10233	0.222222	4.3815	4.69775	0.000355926	0.00598454	0.00468061	Wnt10b/Thbs3/Slc40a1/S1pr1/Heg1/Enpp1/Col1a1/Adamts1	8
GO:0048667	cell morphogenesis involved in neuron differentiation	37/519	405/10233	0.091358	1.80128	3.80318	0.000356607	0.00598454	0.00468061	Ttc3/Tnfrsf12a/Tmem106b/Slc1a3/Sema6c/Sema4f/Sema3b/Rac3/Ptn/Plxna3/Palld/Olfm1/Nptx1/Notch3/Nefl/Matn2/Mapk8ip3/Macf1/Lgr4/Lamb2/Lama2/Kif5c/Igf1r/Ifrd1/Id2/Hes1/Gprin3/Gas1/Fn1/Etv4/Ephb6/Dbn1/Cxcl12/Crabp2/Cdk5/Arhgef25/Ablim1	37
GO:0045926	negative regulation of growth	20/519	170/10233	0.117647	2.31962	4.01028	0.000376218	0.00628777	0.00491777	Wwc1/Ttc3/Sesn1/Serpine2/Sema6c/Sema4f/Rerg/Plxna3/Plac8/Osgin1/Igfbp5/Ifrd1/Gdf15/Gas1/Enpp1/Dab2/Cirbp/Cdk5/Ccn3/Adrb2	20
GO:0055082	intracellular chemical homeostasis	39/519	436/10233	0.0894495	1.76366	3.76668	0.000380023	0.00632545	0.00494724	Zbed6/Vcam1/Trpm4/Tmem64/Tmem203/Tmem175/Tmem106b/Steap2/Snapin/Slc9a9/Slc9a5/Slc9a2/Slc7a11/Slc40a1/Slc25a27/Slc1a3/Scara5/Ogt/Nptx1/Myc/Itgb3/Igf1r/Herpud1/F2r/Enpp1/Dmpk/Cp/Col1a1/Cdk5/Ccl8/Ccl2/Car2/Capn3/Camp/C1qtnf3/Atp2b4/Atp2a1/Atp13a4/Anxa6	39
GO:0007519	skeletal muscle tissue development	17/519	133/10233	0.12782	2.52019	4.07875	0.000387622	0.0064257	0.00502565	Wnt10b/Scx/Myog/Myod1/Myc/Mbnl1/Maff/Klf5/Egr1/Col6a1/Cdon/Cdk5/Capn3/Atf3/Ankrd1/Adrb2/Actn3	17
GO:1905517	macrophage migration	8/519	37/10233	0.216216	4.26308	4.59599	0.000434255	0.0071696	0.00560747	Trim55/Thbs1/Mmp14/Lgals3/Enpp1/Emilin1/Cnn2/Ccl2	8
GO:0001818	negative regulation of cytokine production	21/519	185/10233	0.113514	2.23812	3.92802	0.000441402	0.00725822	0.00567678	Trim30a/Tia1/Thbs1/Ssc5d/Rgcc/Pdcd4/Lgr4/Lgals9/Irgm2/Irgm1/Inhbb/Igtp/Hgf/Havcr2/Fn1/Cd24a/C1qtnf3/Angpt1/Adcy7/Abcd2/Abcd1	21
GO:0048643	positive regulation of skeletal muscle tissue development	5/519	14/10233	0.357143	7.0417	5.22858	0.000449695	0.00736489	0.00576021	Myog/Myod1/Cdon/Adrb2/Actn3	5
GO:0098739	import across plasma membrane	13/519	88/10233	0.147727	2.9127	4.16512	0.00045977	0.00749976	0.00586569	Trpm4/Thbs1/Steap2/Slc9a9/Slc9a5/Slc9a2/Slc7a2/Slc7a11/Slc7a1/Slc1a3/Slc16a2/Kcnj15/Adrb2	13
GO:0006109	regulation of carbohydrate metabolic process	17/519	135/10233	0.125926	2.48285	4.00878	0.000462456	0.00751353	0.00587646	Rorc/Pdk4/Pdk2/Pdk1/Ogt/Myog/Myc/Irs1/Ier3/Epm2aip1/Enpp1/Ddit4/Cry1/C1qtnf3/C1qtnf1/Actn3/Acadm	17
GO:0030517	negative regulation of axon extension	6/519	21/10233	0.285714	5.63336	4.91264	0.00046673	0.00755288	0.00590723	Ttc3/Sema6c/Sema4f/Plxna3/Ifrd1/Cdk5	6
GO:0033628	regulation of cell adhesion mediated by integrin	7/519	29/10233	0.241379	4.75922	4.68572	0.000487357	0.0078555	0.00614392	Serpine1/Rac3/Itgb3/Ift74/Foxc2/Cyp1b1/Cd24a	7
GO:0070167	regulation of biomineral tissue development	11/519	67/10233	0.164179	3.23708	4.24628	0.000497706	0.00798832	0.0062478	Wnt10b/Trpm4/Tmem119/S1pr1/Ptn/Mgp/Enpp1/Cdon/Bmp4/Adrb2/Actn3	11
GO:0043113	receptor clustering	9/519	47/10233	0.191489	3.77555	4.4082	0.000501474	0.00798832	0.0062478	Wdr19/Slc7a11/Ptn/Musk/Lgals9/Itgb7/Gsn/Etv5/Cdk5	9
GO:0060415	muscle tissue morphogenesis	9/519	47/10233	0.191489	3.77555	4.4082	0.000501474	0.00798832	0.0062478	S1pr1/Mylk/Heg1/Fzd2/Fzd1/Foxc2/Col3a1/Ankrd1/Angpt1	9
GO:0045444	fat cell differentiation	21/519	187/10233	0.112299	2.21418	3.87323	0.000510029	0.0080134	0.00626741	Wnt10b/Trpm4/Tmem64/Rorc/Rnasel/Ptgs2/Plac8/Noct/Mmp11/Lpl/Lama4/Klf5/Inhbb/Ifrd1/Id2/Hes1/Enpp1/Cebpa/Ccnd1/Aldh6a1/Adrb2	21
GO:0030595	leukocyte chemotaxis	15/519	112/10233	0.133929	2.64064	4.03529	0.000510533	0.0080134	0.00626741	Vegfd/Trpm4/Thbs1/Serpine1/S1pr1/Ptn/Ppbp/Nedd9/Lgals3/Cxcl5/Cxcl12/Ccn3/Ccl8/Ccl2/C3	15
GO:0050866	negative regulation of cell activation	16/519	124/10233	0.129032	2.5441	3.9985	0.000512946	0.0080134	0.00626741	Tspan32/Spn/Serpine2/Milr1/Loxl3/Lgals9/Lgals3/Id2/Havcr2/Fn1/Fas/Enpp3/Emilin1/Cd24a/C1qtnf1/Bmp4	16
GO:0006812	monoatomic cation transport	41/519	473/10233	0.0866808	1.70906	3.64969	0.000516243	0.0080134	0.00626741	Trpm4/Tmem175/Steap2/Slc9a9/Slc9a5/Slc9a2/Slc7a11/Slc40a1/Slc25a27/Slc1a3/Serpine2/Serpine1/Scara5/Ptgs2/Pdgfrb/P2rx6/Mylk/Mrln/Lgals3/Kcnj15/Kcnab1/Itgb3/Hes1/F2r/Ehd3/Dmpk/Cxcl12/Chrng/Cdk5/Ccn2/Ccl8/Ccl2/Capn3/Cacng1/Cacnb3/Bmp4/Atp2b4/Atp2a1/Atp13a4/Anxa6/Adrb2	41
GO:0030500	regulation of bone mineralization	10/519	57/10233	0.175439	3.45908	4.30315	0.000516803	0.0080134	0.00626741	Wnt10b/Trpm4/Tmem119/S1pr1/Ptn/Mgp/Enpp1/Bmp4/Adrb2/Actn3	10
GO:0032602	chemokine production	10/519	57/10233	0.175439	3.45908	4.30315	0.000516803	0.0080134	0.00626741	Postn/Lpl/Lgals9/Il7/Havcr2/Egr1/Cxcl5/Cd24a/Camp/C1qtnf3	10
GO:0032642	regulation of chemokine production	10/519	57/10233	0.175439	3.45908	4.30315	0.000516803	0.0080134	0.00626741	Postn/Lpl/Lgals9/Il7/Havcr2/Egr1/Cxcl5/Cd24a/Camp/C1qtnf3	10
GO:0002274	myeloid leukocyte activation	17/519	137/10233	0.124088	2.44661	3.94004	0.000549427	0.00848698	0.00663781	Tspan32/Trim55/Thbs1/Slc7a2/Ndrg1/Milr1/Lgals9/Itgb8/Irgm1/Havcr2/Fn1/Enpp3/Cxcl5/Clec4d/Cebpa/Cd99/Camp	17
GO:0030003	intracellular monoatomic cation homeostasis	29/519	298/10233	0.0973154	1.91875	3.72035	0.000560064	0.00861865	0.0067408	Tmem64/Tmem203/Tmem175/Tmem106b/Steap2/Snapin/Slc9a9/Slc9a5/Slc9a2/Slc7a11/Slc40a1/Slc25a27/Slc1a3/Scara5/Myc/Itgb3/Herpud1/F2r/Dmpk/Cp/Cdk5/Ccl8/Ccl2/Car2/Capn3/Atp2b4/Atp2a1/Atp13a4/Anxa6	29
GO:0043270	positive regulation of monoatomic ion transport	13/519	90/10233	0.144444	2.84798	4.07005	0.000573711	0.00879546	0.00687908	Serpine1/Pdgfrb/Mylk/Lgals3/F2r/Ehd3/Cxcl12/Ccl2/Capn3/Cacnb3/Bmp4/Atp2a1/Adrb2	13
GO:0051146	striated muscle cell differentiation	24/519	229/10233	0.104803	2.06639	3.77233	0.000580265	0.00886263	0.00693161	Wnt10b/Tnnt1/Tmem119/Pdgfrb/Myog/Myod1/Myl9/Myc/Mmp14/Ldb3/Klf5/Igfbp5/Gdf15/Fdps/Dmpk/Cxcl12/Col6a1/Cdon/Ccn3/Ccl8/Capn3/Bmp4/Actn3/Acadm	24
GO:0060078	regulation of postsynaptic membrane potential	10/519	58/10233	0.172414	3.39944	4.23567	0.000596707	0.00907974	0.00710142	P2rx6/Gabrb2/Gabra1/Gabbr1/Dmpk/Dbn1/Chrng/Cdk5/Cacnb3/Adrb2	10
GO:0043269	regulation of monoatomic ion transport	23/519	216/10233	0.106481	2.09947	3.77491	0.000601198	0.00911407	0.00712827	Serpine2/Serpine1/Ptgs2/Pdgfrb/Mylk/Mrln/Lgals3/Kcnj15/Kcnab1/Itgb3/Hes1/F2r/Ehd3/Dmpk/Cxcl12/Ccl2/Car2/Capn3/Cacng1/Cacnb3/Bmp4/Atp2a1/Adrb2	23
GO:0030879	mammary gland development	14/519	102/10233	0.137255	2.70622	4.0029	0.000605651	0.00914757	0.00715447	Prl2c5/Prl2c3/Irs1/Igfbp5/Igf1r/Id2/Etv5/Etv4/Csn3/Ccnd1/Ccl2/Bmp4/Areg/Agap2	14
GO:0010830	regulation of myotube differentiation	7/519	30/10233	0.233333	4.60058	4.56493	0.000608267	0.00915319	0.00715887	Tmem119/Myog/Myod1/Mmp14/Dmpk/Ccn3/Actn3	7
GO:0048641	regulation of skeletal muscle tissue development	6/519	22/10233	0.272727	5.3773	4.7506	0.000614538	0.00921355	0.00720608	Wnt10b/Myog/Myod1/Cdon/Adrb2/Actn3	6
GO:1901739	regulation of myoblast fusion	5/519	15/10233	0.333333	6.57225	4.99182	0.000646602	0.00965877	0.00755429	Myog/Myod1/Gdf15/Cxcl12/Ccl8	5
GO:0014910	regulation of smooth muscle cell migration	12/519	80/10233	0.15	2.95751	4.06273	0.000655114	0.0097502	0.0076258	Serpine1/Postn/Pdgfrb/Pdgfd/Myc/Itgb3/Igfbp5/Fat1/F3/Egr1/Cyp1b1/Adamts1	12
GO:0045766	positive regulation of angiogenesis	15/519	115/10233	0.130435	2.57175	3.91787	0.000677895	0.0100526	0.00786228	Thbs1/Serpine1/Lgals3/Jup/Itgb8/Itgb3/Hgf/Foxc2/F3/Emilin1/Cyp1b1/Camp/C3/Angpt4/Adm2	15
GO:0045661	regulation of myoblast differentiation	10/519	59/10233	0.169492	3.34182	4.16965	0.000686556	0.0101342	0.0079261	Ranbp3l/Myog/Myod1/Mustn1/Id3/Cdon/Ccl9/Ccl8/Capn3/Bmp4	10
GO:0008347	glial cell migration	9/519	49/10233	0.183673	3.62145	4.25152	0.000690853	0.0101342	0.0079261	Vcan/Mmp14/Matn2/Fn1/Fas/Enpp1/Col3a1/Cdk5/Ccl2	9
GO:0050688	regulation of defense response to virus	9/519	49/10233	0.183673	3.62145	4.25152	0.000690853	0.0101342	0.0079261	Zdhhc1/Tspan32/Spn/Parp9/Irgm2/Irgm1/Igtp/Eif2ak4/Dtx3l	9
GO:0006873	intracellular monoatomic ion homeostasis	29/519	302/10233	0.0960265	1.89333	3.64237	0.000694905	0.0101571	0.00794402	Tmem64/Tmem203/Tmem175/Tmem106b/Steap2/Snapin/Slc9a9/Slc9a5/Slc9a2/Slc7a11/Slc40a1/Slc25a27/Slc1a3/Scara5/Myc/Itgb3/Herpud1/F2r/Dmpk/Cp/Cdk5/Ccl8/Ccl2/Car2/Capn3/Atp2b4/Atp2a1/Atp13a4/Anxa6	29
GO:0050867	positive regulation of cell activation	23/519	219/10233	0.105023	2.07071	3.70216	0.000728881	0.0106074	0.00829623	Wnt10b/Vnn1/Vcam1/Thbs1/Spn/Slc7a1/Selp/Pdgfrb/Mmp14/Lgals9/Kmt5c/Irgm1/Il7/Hes1/Havcr2/Ephb6/Clec4d/Cebpa/Cd24a/Ccn2/Ccl2/Capn3/Acta2	23
GO:0010594	regulation of endothelial cell migration	16/519	128/10233	0.125	2.4646	3.85407	0.000730917	0.0106074	0.00829623	Thbs1/Srpx2/Sparc/Rin2/Rgcc/Ptn/Ptgs2/Jup/Itgb3/Foxc2/Bmp4/Atp2b4/Atoh8/Angpt4/Angpt1/Amot	16
GO:0010906	regulation of glucose metabolic process	12/519	81/10233	0.148148	2.921	4.01199	0.000734473	0.0106212	0.00830704	Rorc/Pdk4/Pdk2/Pdk1/Ogt/Irs1/Epm2aip1/Cry1/C1qtnf3/C1qtnf1/Actn3/Acadm	12
GO:0070374	positive regulation of ERK1 and ERK2 cascade	14/519	104/10233	0.134615	2.65418	3.91905	0.000738172	0.010637	0.00831936	Pdgfrb/Pdgfd/Mturn/Itgb3/Havcr2/F2r/Cxcl12/Ccn2/C3/C1qtnf3/Bmp4/Angpt1/Acta2/Ackr3	14
GO:0048729	tissue morphogenesis	37/519	421/10233	0.087886	1.73283	3.54919	0.000744815	0.0106949	0.00836467	Spry1/Scx/S1pr1/Rdh10/Nphp3/Mylk/Myc/Mmp14/Mgp/Mdm4/Macf1/Lgr4/Krt13/Kif26b/Itgb3/Igfbp5/Igf1r/Hgf/Hes1/Heg1/Hbegf/Fzd2/Fzd1/Foxc2/Fgf7/Fat1/Etv5/Etv4/Enpp1/Cxcl12/Col3a1/Car2/Bmp4/Areg/Ankrd1/Angpt1/Acta2	37
GO:0000165	MAPK cascade	41/519	483/10233	0.0848861	1.67368	3.50582	0.00078435	0.0111864	0.00874908	Wwc1/Trim30a/Thbs1/Spry1/Rassf2/Pdgfrb/Pdgfd/Pdcd4/Myc/Mturn/Mapk8ip3/Itgb3/Igf1r/Hgf/Havcr2/Gsn/Ghr/Gfral/Gdf15/Fn1/Fgf7/Fas/F2r/Emilin1/Dusp9/Dusp6/Dusp4/Dab2/Cxcl12/Cdon/Cd24a/Ccn2/C3/C1qtnf3/C1qtnf1/Bmp4/Atf3/Angpt1/Adrb2/Acta2/Ackr3	41
GO:0007492	endoderm development	10/519	60/10233	0.166667	3.28613	4.10503	0.000787273	0.0111864	0.00874908	Mmp14/Fn1/Dusp4/Dab2/Col6a1/Col5a2/Col12a1/Bmp4/Angpt4/Angpt1	10
GO:0030168	platelet activation	10/519	60/10233	0.166667	3.28613	4.10503	0.000787273	0.0111864	0.00874908	Vwf/Tspan32/Slc7a11/Serpine2/Selp/Itgb3/F2r/Emilin1/Cfh/C1qtnf1	10
GO:0048762	mesenchymal cell differentiation	19/519	167/10233	0.113772	2.24322	3.74407	0.000792327	0.0112191	0.00877467	Tgfbr3l/Spry1/Sema6c/Sema4f/Sema3b/Rgcc/Rdh10/Ranbp3l/Pdcd4/Olfm1/Loxl3/Loxl2/Hes1/Foxc2/Fn1/Dab2/Col1a1/Bmp4/Amer1	19
GO:0051924	regulation of calcium ion transport	16/519	129/10233	0.124031	2.44549	3.81881	0.000796354	0.0112371	0.00878876	Serpine1/Ptgs2/Pdgfrb/Mylk/Mrln/Lgals3/Itgb3/Hes1/F2r/Cxcl12/Ccl2/Capn3/Cacng1/Bmp4/Atp2a1/Adrb2	16
GO:0051147	regulation of muscle cell differentiation	15/519	117/10233	0.128205	2.52779	3.84164	0.000813684	0.0114421	0.00894905	Zbed6/Tmem119/Pdcd4/Myog/Myod1/Mmp14/Lamb2/Lama2/Id2/Fdps/Ereg/Dmpk/Ccn3/Bmp4/Actn3	15
GO:1903706	regulation of hemopoiesis	27/519	277/10233	0.0974729	1.92185	3.5952	0.000839245	0.011761	0.00919845	Wnt10b/Vnn1/Tmem64/Tmem176b/Tmem176a/Rorc/Rassf2/Ptn/Nedd9/Myc/Mturn/Mmp14/Lrrc17/Loxl3/Lox/Lmo2/Lgals9/Itgb3/Irgm1/Il7/Id2/Fas/Cebpa/Cd24a/Ccl9/Car2/Bmp4	27
GO:0099536	synaptic signaling	37/519	424/10233	0.0872642	1.72057	3.50275	0.000849466	0.0118631	0.00927832	Sorcs2/Snapin/Slc7a11/Slc1a3/Serpine2/Rac3/Pvalb/Ptn/Ptgs2/P2rx6/Nefl/Musk/Ly6c1/Ly6a/Lama2/Igf1r/Gprin3/Gabrb2/Gabra1/Gabbr1/F2r/Etv5/Enpp1/Eif2ak4/Egr1/Drp2/Doc2g/Dmpk/Dbn1/Clmp/Chrng/Cdk5/Cd24a/Ccl2/Car2/Cacnb3/Adrb2	37
GO:0010721	negative regulation of cell development	19/519	168/10233	0.113095	2.22987	3.71512	0.00085235	0.0118631	0.00927832	Ttc3/Tmem176b/Tmem176a/Sema6c/Sema4f/Ptn/Plxna3/Myc/Lrrc17/Loxl3/Irgm1/Ifrd1/Id2/Hes1/Fas/Cebpa/Cdk5/Cd24a/Bmp4	19
GO:0030855	epithelial cell differentiation	35/519	395/10233	0.0886076	1.74705	3.49996	0.000890641	0.0123539	0.00966216	Wnt10b/Ugcg/Spry1/Slc9a2/Serpine1/Scx/S1pr1/Ptgs2/Palld/Maff/Maf/Lamb2/Krt13/Klf5/Ift74/Id3/Id2/Hes1/Heg1/Fzd2/Fzd1/Fstl1/Foxc2/Fat1/Etv4/Dab2/Col6a1/Cebpa/Cd24a/Cd109/Ccnd1/Bmp4/Atoh8/Amotl2/Acta2	35
GO:0050901	leukocyte tethering or rolling	5/519	16/10233	0.3125	6.16149	4.77571	0.000901605	0.0124635	0.00974795	Vcam1/Spn/Selp/Itgb7/Cxcl12	5
GO:0016485	protein processing	18/519	156/10233	0.115385	2.27501	3.70916	0.000915135	0.0126078	0.00986081	Thbs1/Serpine2/Serpine1/Ppp1r15a/Ogt/Myc/Mmp14/Gsn/Gas1/F3/Chac1/Casp12/C1s2/C1s1/C1rl/C1ra/Bmp1/Adamts2	18
GO:0043243	positive regulation of protein-containing complex disassembly	7/519	32/10233	0.21875	4.31304	4.33856	0.000920894	0.0126445	0.00988945	Stmn2/Irgm2/Irgm1/Igtp/Igf1r/Fyco1/Adrb2	7
GO:0009615	response to virus	27/519	279/10233	0.0967742	1.90807	3.55459	0.000935912	0.0128075	0.010017	Zdhhc1/Tspan32/Trim55/Trim30a/Spon2/Spn/Shfl/Rnasel/Parp9/Oasl2/Lgals9/Itgb8/Irgm2/Irgm1/Ikbke/Igtp/Ifitm1/Ifit3/Ifit2/Ifit1/Ifi44/Ifi27l2a/Hes1/Eif2ak4/Dtx3l/Ddit4/Acta2	27
GO:0001894	tissue homeostasis	19/519	170/10233	0.111765	2.20364	3.65781	0.000984185	0.0133784	0.0104634	Tns3/Tmem64/Tmem119/Scx/S1pr1/Rac3/Ptgs2/Pdk4/Pdgfrb/Nphp3/Itgb3/Il7/F2r/Enpp1/Col3a1/Ccn2/Car2/Angpt1/Adrb2	19
GO:0060249	anatomical structure homeostasis	19/519	170/10233	0.111765	2.20364	3.65781	0.000984185	0.0133784	0.0104634	Tns3/Tmem64/Tmem119/Scx/S1pr1/Rac3/Ptgs2/Pdk4/Pdgfrb/Nphp3/Itgb3/Il7/F2r/Enpp1/Col3a1/Ccn2/Car2/Angpt1/Adrb2	19
GO:0030195	negative regulation of blood coagulation	6/519	24/10233	0.25	4.92919	4.45433	0.00101668	0.0136832	0.0107019	Thbs1/Serpine2/Serpine1/Pros1/C1qtnf1/Angpt1	6
GO:0045933	positive regulation of muscle contraction	6/519	24/10233	0.25	4.92919	4.45433	0.00101668	0.0136832	0.0107019	Ptgs2/F2r/Ccn2/Cacng1/Atp2a1/Actn3	6
GO:1900047	negative regulation of hemostasis	6/519	24/10233	0.25	4.92919	4.45433	0.00101668	0.0136832	0.0107019	Thbs1/Serpine2/Serpine1/Pros1/C1qtnf1/Angpt1	6
GO:0045445	myoblast differentiation	12/519	84/10233	0.142857	2.81668	3.86431	0.00102229	0.0137084	0.0107216	Wnt10b/Ranbp3l/Myog/Myod1/Mustn1/Mbnl1/Id3/Cdon/Ccl9/Ccl8/Capn3/Bmp4	12
GO:0006885	regulation of pH	10/519	62/10233	0.16129	3.18012	3.97979	0.00102527	0.0137084	0.0107216	Tmem175/Tmem106b/Snapin/Slc9a9/Slc9a5/Slc9a2/Slc7a11/Pdk4/Pdk2/Car2	10
GO:1990138	neuron projection extension	15/519	120/10233	0.125	2.4646	3.73021	0.00106024	0.0141296	0.011051	Ttc3/Tnfrsf12a/Sema6c/Sema4f/Postn/Plxna3/Olfm1/Macf1/Lamb2/Ifrd1/Fn1/Eif2ak4/Dbn1/Cxcl12/Cdk5	15
GO:0048644	muscle organ morphogenesis	9/519	52/10233	0.173077	3.41252	4.03127	0.00108081	0.0143568	0.0112287	S1pr1/Mylk/Heg1/Fzd2/Fzd1/Foxc2/Col3a1/Ankrd1/Angpt1	9
GO:0032330	regulation of chondrocyte differentiation	7/519	33/10233	0.212121	4.18234	4.23223	0.00111854	0.0147618	0.0115455	Por/Mustn1/Maf/Loxl2/Ccn2/Bmp4/Adamts7	7
GO:0061045	negative regulation of wound healing	7/519	33/10233	0.212121	4.18234	4.23223	0.00111854	0.0147618	0.0115455	Thbs1/Serpine2/Serpine1/Pros1/Cd109/C1qtnf1/Angpt1	7
GO:0001558	regulation of cell growth	28/519	297/10233	0.0942761	1.85882	3.47168	0.00113476	0.0149076	0.0116595	Ttc3/Tnfrsf12a/Sesn1/Serpine2/Sema6c/Sema4f/Rerg/Plxna3/Osgin1/Olfm1/Mmp14/Macf1/Igfbp7/Igfbp5/Ifrd1/Hbegf/Gas1/Fn1/Fdps/Enpp1/Dbn1/Dab2/Cxcl12/Csf2rb/Crabp2/Cirbp/Cdk5/Ccn3	28
GO:0051384	response to glucocorticoid	12/519	85/10233	0.141176	2.78354	3.81652	0.0011369	0.0149076	0.0116595	Por/Nefl/Myod1/Fbxo32/Fas/Ddit4/Cebpa/Ccnd1/Ccl2/Bmp4/Areg/Acsbg1	12
GO:0002252	immune effector process	32/519	356/10233	0.0898876	1.77229	3.42815	0.00115668	0.0151184	0.0118243	Trpm4/Spon2/Spn/Serpinb9e/Rorc/Pvr/Milr1/Loxl3/Lgals9/Lgals3/Kmt5c/Itgb8/Havcr2/H2-M10.1/Fas/Ephb6/Enpp3/Enpp1/Eif2ak4/Cxcl5/Csf2rb/Clec4d/Cfh/Cd24a/Ccl2/C3/C1s2/C1s1/C1rl/C1ra/Arid5a/Angpt1	32
GO:0002443	leukocyte mediated immunity	22/519	213/10233	0.103286	2.03647	3.53329	0.00117626	0.0153252	0.0119861	Trpm4/Spon2/Spn/Serpinb9e/Pvr/Milr1/Lgals9/Kmt5c/Havcr2/H2-M10.1/Fas/Ephb6/Cxcl5/Csf2rb/Cd24a/Ccl2/C3/C1s2/C1s1/C1rl/C1ra/Arid5a	22
GO:0003013	circulatory system process	27/519	284/10233	0.0950704	1.87448	3.4545	0.00122108	0.0157524	0.0123203	Trpm4/Slc16a2/Ptgs2/Postn/Mdm4/Jup/Ier3/Id2/Heg1/Hbegf/Gsn/Gch1/Foxc2/F2r/Emilin1/Ehd3/Dmpk/Col1a2/Cfh/Ccn2/Atp2b4/Atp2a1/Angpt1/Amot/Adrb2/Adm2/Acta2	27
GO:0043032	positive regulation of macrophage activation	5/519	17/10233	0.294118	5.79905	4.57724	0.0012245	0.0157524	0.0123203	Thbs1/Lgals9/Irgm1/Havcr2/Cebpa	5
GO:0045823	positive regulation of heart contraction	5/519	17/10233	0.294118	5.79905	4.57724	0.0012245	0.0157524	0.0123203	Trpm4/Gch1/Ccn2/Adrb2/Adm2	5
GO:1901096	regulation of autophagosome maturation	5/519	17/10233	0.294118	5.79905	4.57724	0.0012245	0.0157524	0.0123203	Irgm2/Irgm1/Igtp/Fyco1/Adrb2	5
GO:0002449	lymphocyte mediated immunity	18/519	160/10233	0.1125	2.21814	3.58956	0.00122882	0.0157583	0.0123248	Trpm4/Spn/Serpinb9e/Pvr/Lgals9/Kmt5c/Havcr2/H2-M10.1/Fas/Ephb6/Csf2rb/Cd24a/C3/C1s2/C1s1/C1rl/C1ra/Arid5a	18
GO:0048844	artery morphogenesis	9/519	53/10233	0.169811	3.34813	3.96142	0.00124461	0.0159046	0.0124393	Prrx2/Pdgfrb/Notch3/Mylk/Hpgd/Hes1/Foxc2/Col3a1/Bmp4	9
GO:0070613	regulation of protein processing	8/519	43/10233	0.186047	3.66823	4.05262	0.00124803	0.0159046	0.0124393	Thbs1/Serpine2/Serpine1/Ppp1r15a/Mmp14/Gsn/Gas1/Chac1	8
GO:0050920	regulation of chemotaxis	15/519	122/10233	0.122951	2.42419	3.65777	0.00125743	0.0159744	0.0124939	Vegfd/Thbs1/Serpine1/S1pr1/Ptn/Ppbp/Plxna3/Pdgfrb/Pdgfd/Nedd9/Fn1/F3/Cxcl12/Ccn3/Ccl2	15
GO:0050819	negative regulation of coagulation	6/519	25/10233	0.24	4.73202	4.31826	0.00128118	0.0162256	0.0126903	Thbs1/Serpine2/Serpine1/Pros1/C1qtnf1/Angpt1	6
GO:0001935	endothelial cell proliferation	13/519	98/10233	0.132653	2.61549	3.71424	0.00129658	0.0163698	0.0128031	Thbs1/Sparc/Rgcc/Mmp14/Loxl2/Itgb3/Hspg2/Fgf7/F3/Cxcl12/Ccl2/Bmp4/Atoh8	13
GO:0040013	negative regulation of locomotion	22/519	215/10233	0.102326	2.01753	3.4853	0.00132898	0.016727	0.0130825	Thbs1/Serpine1/Rgcc/Ptn/Plxna3/Ogt/Nedd9/Jup/Igfbp5/Ifitm1/Gdf15/Fas/Emilin1/Dbn1/Cyp1b1/Cxcl12/Col3a1/Cnn2/Ccn3/Ccl2/Atp2b4/Angpt4	22
GO:0001819	positive regulation of cytokine production	27/519	286/10233	0.0944056	1.86137	3.41502	0.00135466	0.0169979	0.0132943	Vegfd/Thbs1/Spon2/Spn/Serpine1/Rgcc/Ptgs2/Postn/Lpl/Lgals9/Il7/Ikbke/Hgf/Heg1/Havcr2/F3/F2r/Ereg/Egr1/Cyp1b1/Ccl20/Ccl2/Camp/C3/C1qtnf3/Arid5a/Afap1l2	27
GO:0002694	regulation of leukocyte activation	30/519	330/10233	0.0909091	1.79243	3.38221	0.0013693	0.0171289	0.0133968	Wnt10b/Vnn1/Vcam1/Tspan32/Thbs1/Spn/Slc7a2/Slc7a1/Rorc/Nedd9/Mmp14/Milr1/Loxl3/Lgals9/Lgals3/Kmt5c/Irgm1/Il7/Id2/Hes1/Havcr2/Fn1/Fas/Ephb6/Enpp3/Clec4d/Cebpa/Cd24a/Ccl2/Bmp4	30
GO:0008361	regulation of cell size	16/519	136/10233	0.117647	2.31962	3.58086	0.00140959	0.0175789	0.0137488	Ttc3/Tnfrsf12a/Sema6c/Sema4f/Plxna3/Olfm1/Ogt/Macf1/Ifrd1/Fn1/Deptor/Dbn1/Cxcl12/Crabp2/Col6a1/Cdk5	16
GO:0021675	nerve development	8/519	44/10233	0.181818	3.58487	3.97158	0.00145899	0.0180843	0.0141441	Vcam1/Slc1a3/Serpine2/Plxna3/Nptx1/Hes1/Gabrb2/Ackr3	8
GO:0046425	regulation of receptor signaling pathway via JAK-STAT	8/519	44/10233	0.181818	3.58487	3.97158	0.00145899	0.0180843	0.0141441	Prl2c5/Prl2c3/Hes1/Ghr/F2r/Cyp1b1/Cxcl5/Agap2	8
GO:0010595	positive regulation of endothelial cell migration	12/519	88/10233	0.136364	2.68865	3.67722	0.0015464	0.0190723	0.0149168	Thbs1/Srpx2/Sparc/Rin2/Ptgs2/Itgb3/Foxc2/Bmp4/Atoh8/Angpt4/Angpt1/Amot	12
GO:0043534	blood vessel endothelial cell migration	13/519	100/10233	0.13	2.56318	3.63082	0.00156449	0.0190723	0.0149168	Thbs1/Srpx2/Rgcc/Ptgs2/Pik3r3/Jup/Foxc2/Cyp1b1/Cxcl12/Atp2b4/Angpt4/Angpt1/Amot	13
GO:0007268	chemical synaptic transmission	34/519	393/10233	0.086514	1.70578	3.29785	0.00157943	0.0190723	0.0149168	Sorcs2/Snapin/Slc7a11/Slc1a3/Serpine2/Rac3/Pvalb/Ptn/Ptgs2/P2rx6/Nefl/Musk/Lama2/Igf1r/Gprin3/Gabrb2/Gabra1/Gabbr1/F2r/Etv5/Enpp1/Eif2ak4/Egr1/Doc2g/Dmpk/Dbn1/Clmp/Chrng/Cdk5/Cd24a/Ccl2/Car2/Cacnb3/Adrb2	34
GO:0098916	anterograde trans-synaptic signaling	34/519	393/10233	0.086514	1.70578	3.29785	0.00157943	0.0190723	0.0149168	Sorcs2/Snapin/Slc7a11/Slc1a3/Serpine2/Rac3/Pvalb/Ptn/Ptgs2/P2rx6/Nefl/Musk/Lama2/Igf1r/Gprin3/Gabrb2/Gabra1/Gabbr1/F2r/Etv5/Enpp1/Eif2ak4/Egr1/Doc2g/Dmpk/Dbn1/Clmp/Chrng/Cdk5/Cd24a/Ccl2/Car2/Cacnb3/Adrb2	34
GO:0042063	gliogenesis	24/519	246/10233	0.097561	1.92359	3.38916	0.00158267	0.0190723	0.0149168	Vcan/Serpine2/Ptn/Ndrg1/Myc/Mxra8/Mmp14/Matn2/Lamb2/Lama2/Id2/Hes1/Fn1/Fas/Etv5/Enpp2/Enpp1/Col6a1/Col3a1/Cdk5/Ccl2/Bmp4/Aspa/Areg	24
GO:0002686	negative regulation of leukocyte migration	6/519	26/10233	0.230769	4.55002	4.18922	0.00159518	0.0190723	0.0149168	Gdf15/Emilin1/Cxcl12/Cnn2/Ccn3/Ccl2	6
GO:1903115	regulation of actin filament-based movement	6/519	26/10233	0.230769	4.55002	4.18922	0.00159518	0.0190723	0.0149168	Trpm4/Jup/Dbn1/Atp2a1/Adrb2/Acta2	6
GO:2000403	positive regulation of lymphocyte migration	6/519	26/10233	0.230769	4.55002	4.18922	0.00159518	0.0190723	0.0149168	Spn/Nedd9/Lgals9/Itgb3/Cxcl12/Ccl20	6
GO:0014889	muscle atrophy	4/519	11/10233	0.363636	7.16973	4.73216	0.00162204	0.0190723	0.0149168	Myog/Gsn/Fbxo32/Actn3	4
GO:0061762	CAMKK-AMPK signaling cascade	4/519	11/10233	0.363636	7.16973	4.73216	0.00162204	0.0190723	0.0149168	Irgm2/Irgm1/Igtp/Cp	4
GO:1901741	positive regulation of myoblast fusion	4/519	11/10233	0.363636	7.16973	4.73216	0.00162204	0.0190723	0.0149168	Myod1/Gdf15/Cxcl12/Ccl8	4
GO:0001773	myeloid dendritic cell activation	5/519	18/10233	0.277778	5.47688	4.39397	0.00162551	0.0190723	0.0149168	Tspan32/Itgb8/Havcr2/Clec4d/Cd99	5
GO:0045844	positive regulation of striated muscle tissue development	5/519	18/10233	0.277778	5.47688	4.39397	0.00162551	0.0190723	0.0149168	Myog/Myod1/Cdon/Adrb2/Actn3	5
GO:0045932	negative regulation of muscle contraction	5/519	18/10233	0.277778	5.47688	4.39397	0.00162551	0.0190723	0.0149168	Tnnt1/Ptgs2/Dbn1/Atp2a1/Adrb2	5
GO:0048636	positive regulation of muscle organ development	5/519	18/10233	0.277778	5.47688	4.39397	0.00162551	0.0190723	0.0149168	Myog/Myod1/Cdon/Adrb2/Actn3	5
GO:0060142	regulation of syncytium formation by plasma membrane fusion	5/519	18/10233	0.277778	5.47688	4.39397	0.00162551	0.0190723	0.0149168	Myog/Myod1/Gdf15/Cxcl12/Ccl8	5
GO:1901863	positive regulation of muscle tissue development	5/519	18/10233	0.277778	5.47688	4.39397	0.00162551	0.0190723	0.0149168	Myog/Myod1/Cdon/Adrb2/Actn3	5
GO:2001044	regulation of integrin-mediated signaling pathway	5/519	18/10233	0.277778	5.47688	4.39397	0.00162551	0.0190723	0.0149168	Serpine1/Loxl3/Lamb2/Lama2/Dab2	5
GO:0032922	circadian regulation of gene expression	9/519	55/10233	0.163636	3.22638	3.82661	0.00163223	0.0190723	0.0149168	Rorc/Ogt/Noct/Lgr4/Id2/Egr1/Cry1/Ciart/Bhlhe40	9
GO:0051591	response to cAMP	9/519	55/10233	0.163636	3.22638	3.82661	0.00163223	0.0190723	0.0149168	Wnt10b/Scx/Inhbb/Igfbp5/Hmga1/Col1a1/Birc2/Areg/Aqp9	9
GO:0001667	ameboidal-type cell migration	20/519	191/10233	0.104712	2.06458	3.43282	0.00164183	0.0191297	0.0149616	Thbs1/Serpine1/Sema6c/Sema4f/Sema3b/Macf1/Itgb7/Itgb3/Irs1/Hbegf/Fn1/Fgf7/Fam114a1/Enpp2/Cxcl12/Ccn3/Bmp4/Amotl2/Amot/Acta2	20
GO:0045668	negative regulation of osteoblast differentiation	8/519	45/10233	0.177778	3.5052	3.89287	0.00169727	0.0196632	0.0153789	Trpm4/Tmem64/Ranbp3l/Noct/Igfbp5/Id3/Id2/Areg	8
GO:1903317	regulation of protein maturation	8/519	45/10233	0.177778	3.5052	3.89287	0.00169727	0.0196632	0.0153789	Thbs1/Serpine2/Serpine1/Ppp1r15a/Mmp14/Gsn/Gas1/Chac1	8
GO:0002250	adaptive immune response	22/519	220/10233	0.1	1.97168	3.36756	0.00178702	0.0206444	0.0161463	Trpm4/Spn/Serpina3g/Rorc/Pvr/Loxl3/Kmt5c/Havcr2/H2-M10.1/Fas/Ephb6/Eif2ak4/Csf2rb/Clec4d/Cd24a/C3/C1s2/C1s1/C1rl/C1ra/Arid5a/Adcy7	22
GO:0007600	sensory perception	19/519	179/10233	0.106145	2.09284	3.40941	0.00181531	0.020912	0.0163556	Wnt10b/Slc1a3/Serpine2/Serpinb6b/Rdh10/Myc/Lamb2/Fzd2/Enpp1/Cxcl12/Col6a1/Col1a1/Cfh/Cfap69/Cdk5/Ccn3/Ccl2/Car6/Cacnb3	19
GO:0008015	blood circulation	25/519	263/10233	0.095057	1.87422	3.31982	0.00183229	0.0210481	0.016462	Trpm4/Ptgs2/Postn/Mdm4/Jup/Ier3/Id2/Hbegf/Gsn/Gch1/Foxc2/F2r/Emilin1/Ehd3/Dmpk/Col1a2/Cfh/Ccn2/Atp2b4/Atp2a1/Angpt1/Amot/Adrb2/Adm2/Acta2	25
GO:0071216	cellular response to biotic stimulus	18/519	166/10233	0.108434	2.13796	3.41662	0.00186831	0.0213645	0.0167096	Trim55/Trim30a/Spon2/Serpine1/Ppbp/Pdcd4/Ogt/Irgm2/Irgm1/Igtp/Havcr2/Gch1/Cxcl5/Cd68/Ccl2/Camp/Arid5a/Ankrd1	18
GO:0099537	trans-synaptic signaling	34/519	397/10233	0.0856423	1.68859	3.23453	0.00187031	0.0213645	0.0167096	Sorcs2/Snapin/Slc7a11/Slc1a3/Serpine2/Rac3/Pvalb/Ptn/Ptgs2/P2rx6/Nefl/Musk/Lama2/Igf1r/Gprin3/Gabrb2/Gabra1/Gabbr1/F2r/Etv5/Enpp1/Eif2ak4/Egr1/Doc2g/Dmpk/Dbn1/Clmp/Chrng/Cdk5/Cd24a/Ccl2/Car2/Cacnb3/Adrb2	34
GO:0001101	response to acid chemical	13/519	102/10233	0.127451	2.51292	3.5494	0.00187676	0.0213665	0.0167111	Slc1a3/Sesn1/Pdgfd/Igf1r/Col6a1/Col5a2/Col3a1/Col1a2/Col1a1/Col16a1/Ccl2/Atp2b4/Agap2	13
GO:0008016	regulation of heart contraction	12/519	90/10233	0.133333	2.6289	3.58755	0.00188167	0.0213665	0.0167111	Trpm4/Mdm4/Jup/Hbegf/Gch1/Ehd3/Dmpk/Ccn2/Atp2b4/Atp2a1/Adrb2/Adm2	12
GO:1902105	regulation of leukocyte differentiation	21/519	207/10233	0.101449	2.00025	3.36043	0.00188621	0.0213665	0.0167111	Wnt10b/Vnn1/Tmem64/Tmem176b/Tmem176a/Rorc/Rassf2/Nedd9/Myc/Mmp14/Lrrc17/Loxl3/Lgals9/Itgb3/Il7/Id2/Fas/Cd24a/Ccl9/Car2/Bmp4	21
GO:0048858	cell projection morphogenesis	38/519	459/10233	0.0827887	1.63232	3.20387	0.00190346	0.0214648	0.016788	Ttc3/Tnfrsf12a/Tmem106b/Sema6c/Sema4f/Sema3b/Rac3/Ptn/Postn/Plxna3/Palld/Olfm1/Nptx1/Notch3/Nefl/Matn2/Mapk8ip3/Macf1/Lifr/Lgr4/Lamb2/Lama2/Kif5c/Itgb3/Igf1r/Ifrd1/Gas1/Fn1/Etv4/Ephb6/Enpp2/Eif2ak4/Dbn1/Cxcl12/Crabp2/Cdk5/Arhgef25/Ablim1	38
GO:0010463	mesenchymal cell proliferation	7/519	36/10233	0.194444	3.83382	3.93687	0.00191594	0.0214648	0.016788	Ptn/Prrx2/Myc/Irs1/Gas1/Fgf7/Bmp4	7
GO:0036119	response to platelet-derived growth factor	7/519	36/10233	0.194444	3.83382	3.93687	0.00191594	0.0214648	0.016788	Spon2/Pdgfrl/Pdgfrb/Pdgfd/Itgb3/Enpp1/Ccl2	7
GO:0070527	platelet aggregation	7/519	36/10233	0.194444	3.83382	3.93687	0.00191594	0.0214648	0.016788	Tspan32/Slc7a11/Serpine2/Itgb3/Emilin1/Cfh/C1qtnf1	7
GO:0010720	positive regulation of cell development	30/519	338/10233	0.0887574	1.75001	3.24102	0.00198548	0.0221829	0.0173497	Wnt10b/Vnn1/Tnfrsf12a/Tmem64/Serpine2/Ptn/Nefl/Nedd9/Myog/Myod1/Myc/Mmp14/Macf1/Lgals9/Itgb3/Il7/Id2/Hes1/Fn1/Etv5/Enpp2/Dbn1/Cxcl12/Crabp2/Cdon/Ccl9/Car2/Bmp4/Aspa/Actn3	30
GO:0045927	positive regulation of growth	20/519	195/10233	0.102564	2.02223	3.33126	0.00210496	0.0233123	0.018233	Tnfrsf12a/Serpine1/Myod1/Musk/Mmp14/Macf1/Il7/Igf1r/Hbegf/Ghr/Foxs1/Fn1/Fdps/Dbn1/Cxcl12/Crabp2/Capn3/C3/Adrb2/Actn3	20
GO:0035988	chondrocyte proliferation	5/519	19/10233	0.263158	5.18862	4.22391	0.00211515	0.0233123	0.018233	Pbxip1/Mustn1/Mmp14/Ccn3/Ccn2	5
GO:0045672	positive regulation of osteoclast differentiation	5/519	19/10233	0.263158	5.18862	4.22391	0.00211515	0.0233123	0.018233	Tmem64/Nedd9/Itgb3/Ccl9/Car2	5
GO:0141086	negative regulation of inflammasome-mediated signaling pathway	5/519	19/10233	0.263158	5.18862	4.22391	0.00211515	0.0233123	0.018233	Trim30a/Ogt/Irgm2/Irgm1/Igtp	5
GO:1903524	positive regulation of blood circulation	5/519	19/10233	0.263158	5.18862	4.22391	0.00211515	0.0233123	0.018233	Trpm4/Gch1/Ccn2/Adrb2/Adm2	5
GO:0061138	morphogenesis of a branching epithelium	15/519	129/10233	0.116279	2.29265	3.41502	0.00220693	0.0242584	0.0189729	Spry1/Rdh10/Myc/Mmp14/Mgp/Lgr4/Hgf/Foxc2/Fgf7/Etv5/Etv4/Cxcl12/Bmp4/Areg/Angpt1	15
GO:0030336	negative regulation of cell migration	20/519	196/10233	0.102041	2.01191	3.30624	0.00223661	0.0243458	0.0190413	Thbs1/Serpine1/Rgcc/Ptn/Ogt/Nedd9/Jup/Igfbp5/Ifitm1/Gdf15/Fas/Emilin1/Cyp1b1/Cxcl12/Col3a1/Cnn2/Ccn3/Ccl2/Atp2b4/Angpt4	20
GO:0019722	calcium-mediated signaling	13/519	104/10233	0.125	2.4646	3.46989	0.00223876	0.0243458	0.0190413	Trpm4/Pdk2/Pdgfrb/Irgm2/Irgm1/Igtp/Dmpk/Cp/Cd24a/Ccl20/Atp2b4/Actn3/Ackr3	13
GO:0045598	regulation of fat cell differentiation	13/519	104/10233	0.125	2.4646	3.46989	0.00223876	0.0243458	0.0190413	Wnt10b/Trpm4/Tmem64/Rorc/Ptgs2/Noct/Mmp11/Lpl/Klf5/Id2/Hes1/Enpp1/Cebpa	13
GO:0050680	negative regulation of epithelial cell proliferation	13/519	104/10233	0.125	2.4646	3.46989	0.00223876	0.0243458	0.0190413	Wnt10b/Thbs1/Sparc/Rgcc/Ptn/Ift74/Gas1/Etv4/Dab2/Cd109/Ccl2/Bmp4/Atoh8	13
GO:0001706	endoderm formation	7/519	37/10233	0.189189	3.7302	3.84543	0.00226166	0.0244015	0.0190848	Mmp14/Fn1/Dusp4/Dab2/Col6a1/Col5a2/Col12a1	7
GO:2000401	regulation of lymphocyte migration	7/519	37/10233	0.189189	3.7302	3.84543	0.00226166	0.0244015	0.0190848	Spn/Nedd9/Lgals9/Itgb3/Cxcl12/Ccl20/Ccl2	7
GO:0045600	positive regulation of fat cell differentiation	8/519	47/10233	0.170213	3.35604	3.74193	0.00226555	0.0244015	0.0190848	Trpm4/Tmem64/Ptgs2/Noct/Lpl/Klf5/Id2/Cebpa	8
GO:0048732	gland development	29/519	326/10233	0.0889571	1.75395	3.19773	0.00226782	0.0244015	0.0190848	Vwf/Tet2/Serpine2/Ptn/Prl2c5/Prl2c3/Pdgfrb/Nphp3/Irs1/Inhbb/Igfbp5/Igf1r/Id2/Hmga1/Hgf/Hes1/Fgf7/Etv5/Etv4/Csn3/Cp/Cebpa/Ccnd1/Ccl2/Car3/Bmp4/Areg/Agap2/Acadm	29
GO:0043588	skin development	18/519	169/10233	0.106509	2.10001	3.33288	0.00228119	0.0244808	0.0191468	Wnt10b/Ugcg/Ptgs2/Palld/Lgr4/Jup/Igfbp5/Ift74/Fgf7/Etv4/Enpp1/Col6a1/Col5a2/Col3a1/Col1a2/Col1a1/Cd109/Adamts2	18
GO:0070482	response to oxygen levels	24/519	253/10233	0.0948617	1.87036	3.24012	0.00230445	0.0246655	0.0192913	Vegfd/Rgcc/Ptgs2/Postn/Pdk1/Ogt/Ndrg1/Myod1/Myc/Mmp14/Loxl2/Fas/Egr1/Ddit4/Col6a1/Col1a1/Cfh/Cd24a/Ccnd1/Ccl2/Car3/Birc2/Angpt4/Adrb2	24
GO:0061430	bone trabecula morphogenesis	4/519	12/10233	0.333333	6.57225	4.46416	0.00233624	0.024746	0.0193542	Wnt10b/Thbs3/Enpp1/Col1a1	4
GO:0098719	sodium ion import across plasma membrane	4/519	12/10233	0.333333	6.57225	4.46416	0.00233624	0.024746	0.0193542	Trpm4/Slc9a9/Slc9a5/Slc9a2	4
GO:0140367	antibacterial innate immune response	4/519	12/10233	0.333333	6.57225	4.46416	0.00233624	0.024746	0.0193542	Irgm2/Irgm1/Igtp/Cxcl5	4
GO:2001046	positive regulation of integrin-mediated signaling pathway	4/519	12/10233	0.333333	6.57225	4.46416	0.00233624	0.024746	0.0193542	Loxl3/Lamb2/Lama2/Dab2	4
GO:0050919	negative chemotaxis	6/519	28/10233	0.214286	4.22502	3.94975	0.00239478	0.0253003	0.0197878	Sema6c/Sema4f/Sema3b/Plxna3/Lgr4/Itgb3	6
GO:0016049	cell growth	31/519	358/10233	0.0865922	1.70732	3.14885	0.00247067	0.0260347	0.0203622	Ttc3/Tnfrsf12a/Sesn1/Serpine2/Sema6c/Sema4f/Rerg/Postn/Plxna3/Osgin1/Olfm1/Mmp14/Macf1/Lamb2/Igfbp7/Igfbp5/Ifrd1/Hbegf/Gas1/Fn1/Fdps/Enpp1/Eif2ak4/Dbn1/Dab2/Cxcl12/Csf2rb/Crabp2/Cirbp/Cdk5/Ccn3	31
GO:0001936	regulation of endothelial cell proliferation	11/519	81/10233	0.135802	2.67759	3.50361	0.00247798	0.0260443	0.0203697	Thbs1/Sparc/Rgcc/Itgb3/Hspg2/Fgf7/F3/Cxcl12/Ccl2/Bmp4/Atoh8	11
GO:0031960	response to corticosteroid	12/519	93/10233	0.129032	2.5441	3.4575	0.00249447	0.0261503	0.0204526	Por/Nefl/Myod1/Fbxo32/Fas/Ddit4/Cebpa/Ccnd1/Ccl2/Bmp4/Areg/Acsbg1	12
GO:0007369	gastrulation	15/519	131/10233	0.114504	2.25764	3.34853	0.00256788	0.0268508	0.0210005	Scx/Nphp3/Mmp14/Macf1/Itgb3/Foxc2/Fn1/Dusp4/Dab2/Col6a1/Col5a2/Col12a1/Bmp4/Atoh8/Amot	15
GO:0007259	cell surface receptor signaling pathway via JAK-STAT	10/519	70/10233	0.142857	2.81668	3.52518	0.00263321	0.0274635	0.0214797	Prl2c5/Prl2c3/Loxl3/Hes1/Ghr/F2r/Cyp1b1/Cxcl5/Csf2rb/Agap2	10
GO:0032722	positive regulation of chemokine production	7/519	38/10233	0.184211	3.63204	3.75712	0.00265358	0.0275351	0.0215357	Postn/Lpl/Lgals9/Il7/Havcr2/Egr1/Camp	7
GO:0048701	embryonic cranial skeleton morphogenesis	7/519	38/10233	0.184211	3.63204	3.75712	0.00265358	0.0275351	0.0215357	Wdr19/Rdh10/Prrx2/Mmp14/Gas1/Foxc2/Bmp4	7
GO:0014850	response to muscle activity	5/519	20/10233	0.25	4.92919	4.06543	0.00270414	0.0278472	0.0217798	Postn/Myog/Fn1/Col6a1/Capn3	5
GO:0048483	autonomic nervous system development	5/519	20/10233	0.25	4.92919	4.06543	0.00270414	0.0278472	0.0217798	Vcam1/Plxna3/Hes1/Fn1/Ackr3	5
GO:0060333	type II interferon-mediated signaling pathway	5/519	20/10233	0.25	4.92919	4.06543	0.00270414	0.0278472	0.0217798	Parp9/Parp14/Irgm2/Irgm1/Igtp	5
GO:0097190	apoptotic signaling pathway	40/519	500/10233	0.08	1.57734	3.05956	0.00272098	0.02795	0.0218602	Vnn1/Tnfrsf12a/Thbs1/Spn/Serpine1/Ptgs2/Pdk2/Pdk1/Myc/Mdm4/Lgals3/Itprip/Inhbb/Il7/Ikbke/Ifi27l2a/Ier3/Hgf/Herpud1/Gfral/Gas1/Fzd1/Fas/Deptor/Ddit4/Dab2/Cyp1b1/Cxcl12/Chac1/Cd24a/Ccn2/Casp12/Car3/Bmp4/Bmf/Atp2a1/Atf3/Anxa6/Agap2/Ackr3	40
GO:0043200	response to amino acid	12/519	94/10233	0.12766	2.51703	3.41528	0.0027316	0.0279886	0.0218903	Slc1a3/Sesn1/Pdgfd/Igf1r/Col6a1/Col5a2/Col3a1/Col1a2/Col1a1/Col16a1/Ccl2/Agap2	12
GO:1903522	regulation of blood circulation	14/519	119/10233	0.117647	2.31962	3.34677	0.00274172	0.0280219	0.0219164	Trpm4/Ptgs2/Mdm4/Jup/Hbegf/Gch1/F2r/Ehd3/Dmpk/Ccn2/Atp2b4/Atp2a1/Adrb2/Adm2	14
GO:0042593	glucose homeostasis	19/519	186/10233	0.102151	2.01408	3.22608	0.00281692	0.0287185	0.0224612	Zbed6/Vcam1/Trpm4/Pdk4/Pdk2/Ogt/Nptx1/Mustn1/Igfbp5/Igf1r/Hmga1/Enpp1/Cry1/Cp/Col1a1/Cebpa/Ccl2/Camp/C1qtnf3	19
GO:0042445	hormone metabolic process	13/519	107/10233	0.121495	2.39549	3.35402	0.00288778	0.029341	0.0229481	Slco4a1/Slc16a2/Rdh10/Por/Igf1r/Ghr/Enpp1/Egr1/Dab2/Cyp2d22/Cyp1b1/Crabp2/Akr1c14	13
GO:0045124	regulation of bone resorption	6/519	29/10233	0.206897	4.07933	3.83826	0.00289237	0.029341	0.0229481	Tmem64/Tmem119/S1pr1/Pdk4/Itgb3/Car2	6
GO:1901654	response to ketone	16/519	146/10233	0.109589	2.16074	3.26509	0.00294006	0.0297488	0.0232671	Ptgfr/Psph/Postn/Por/Nefl/Mmp14/Inhbb/Haghl/Ghr/Gatd1/Fbxo32/Ddit4/Cebpa/Ccnd1/Ccl2/Bmp4	16
GO:0055074	calcium ion homeostasis	18/519	173/10233	0.104046	2.05146	3.22389	0.00294845	0.0297488	0.0232671	Tmem64/Tmem203/Slc25a27/Jph2/Itgb3/Herpud1/Fam20a/F2r/Enpp1/Dmpk/Cdk5/Ccl8/Ccl2/Capn3/Atp2b4/Atp2a1/Atp13a4/Anxa6	18
GO:0006942	regulation of striated muscle contraction	8/519	49/10233	0.163265	3.21906	3.59893	0.00297332	0.0297488	0.0232671	Trpm4/Jup/Ehd3/Dmpk/Ccn2/Atp2a1/Adrb2/Actn3	8
GO:0014032	neural crest cell development	8/519	49/10233	0.163265	3.21906	3.59893	0.00297332	0.0297488	0.0232671	Sema6c/Sema4f/Sema3b/Rdh10/Hes1/Foxc2/Fn1/Bmp4	8
GO:0030308	negative regulation of cell growth	15/519	133/10233	0.112782	2.2237	3.28324	0.00297634	0.0297488	0.0232671	Ttc3/Sesn1/Serpine2/Sema6c/Sema4f/Rerg/Plxna3/Osgin1/Ifrd1/Gas1/Enpp1/Dab2/Cirbp/Cdk5/Ccn3	15
GO:0043583	ear development	15/519	133/10233	0.112782	2.2237	3.28324	0.00297634	0.0297488	0.0232671	Wdr19/Sparc/Slc25a27/Rdh10/Prrx2/Myc/Maf/Igfbp7/Hes1/Gas1/Gabrb2/Fzd2/Enpp1/Cebpa/Bmp4	15
GO:0033500	carbohydrate homeostasis	19/519	187/10233	0.101604	2.00331	3.20054	0.00299206	0.0298328	0.0233327	Zbed6/Vcam1/Trpm4/Pdk4/Pdk2/Ogt/Nptx1/Mustn1/Igfbp5/Igf1r/Hmga1/Enpp1/Cry1/Cp/Col1a1/Cebpa/Ccl2/Camp/C1qtnf3	19
GO:0060840	artery development	11/519	83/10233	0.13253	2.61306	3.41054	0.0030122	0.0299604	0.0234325	Prrx2/Pdgfrb/Notch3/Mylk/Lox/Hpgd/Hes1/Foxc2/Enpp1/Col3a1/Bmp4	11
GO:0097009	energy homeostasis	9/519	60/10233	0.15	2.95751	3.51496	0.00303256	0.0300895	0.0235335	Gfral/Gdf15/Fmo1/Enpp1/Col6a1/Cfh/Cebpa/Ccl2/Adrb2	9
GO:0120039	plasma membrane bounded cell projection morphogenesis	37/519	456/10233	0.0811404	1.59983	3.02879	0.00306406	0.0303282	0.0237202	Ttc3/Tnfrsf12a/Tmem106b/Sema6c/Sema4f/Sema3b/Rac3/Ptn/Postn/Plxna3/Palld/Olfm1/Nptx1/Notch3/Nefl/Matn2/Mapk8ip3/Macf1/Lifr/Lgr4/Lamb2/Lama2/Kif5c/Igf1r/Ifrd1/Gas1/Fn1/Etv4/Ephb6/Enpp2/Eif2ak4/Dbn1/Cxcl12/Crabp2/Cdk5/Arhgef25/Ablim1	37
GO:0045778	positive regulation of ossification	7/519	39/10233	0.179487	3.53891	3.67174	0.00309561	0.0305664	0.0239065	Wnt10b/Tmem119/Ptn/Ccn3/Bmp4/Adrb2/Actn3	7
GO:0007159	leukocyte cell-cell adhesion	22/519	230/10233	0.0956522	1.88595	3.14104	0.00311497	0.0306093	0.0239401	Wnt10b/Vnn1/Vcam1/Tspan32/Thbs1/Spn/Slc7a1/Selp/Loxl3/Lgals9/Lgals3/Itgb7/Irgm1/Il7/Hes1/Havcr2/Ephb6/Cxcl12/Cfh/Cd24a/Ccl2/Bmp4	22
GO:0019216	regulation of lipid metabolic process	22/519	230/10233	0.0956522	1.88595	3.14104	0.00311497	0.0306093	0.0239401	Rorc/Rdh10/Ptgs2/Por/Pdk4/Pdk2/Pdk1/Ogt/Irs1/Igfbp7/Igf1r/Idh1/Id2/Hpgd/Gdf15/Fmo1/Fdps/Egr1/Dab2/C3/Abcd2/Abcd1	22
GO:0007423	sensory organ development	31/519	364/10233	0.0851648	1.67917	3.04972	0.00318145	0.0311874	0.0243922	Wnt10b/Wdr19/Tbc1d32/Spry1/Sparc/Slc25a27/Rdh10/Ptn/Prrx2/Pdgfrb/Myc/Maf/Lamb2/Krt13/Inhbb/Igfbp7/Hes1/Gas1/Gabrb2/Fzd2/Foxc2/Fat1/Enpp1/Cyp1b1/Crybg1/Col5a2/Cfh/Cebpa/Cdon/Bmp4/Atp2b4	31
GO:0042762	regulation of sulfur metabolic process	4/519	13/10233	0.307692	6.0667	4.22509	0.00324053	0.0313149	0.0244919	Slc7a11/Pdk4/Pdk2/Pdk1	4
GO:0060143	positive regulation of syncytium formation by plasma membrane fusion	4/519	13/10233	0.307692	6.0667	4.22509	0.00324053	0.0313149	0.0244919	Myod1/Gdf15/Cxcl12/Ccl8	4
GO:0060384	innervation	4/519	13/10233	0.307692	6.0667	4.22509	0.00324053	0.0313149	0.0244919	Vcam1/Serpine2/Nptx1/Gabrb2	4
GO:0060749	mammary gland alveolus development	4/519	13/10233	0.307692	6.0667	4.22509	0.00324053	0.0313149	0.0244919	Id2/Ccnd1/Areg/Agap2	4
GO:0061377	mammary gland lobule development	4/519	13/10233	0.307692	6.0667	4.22509	0.00324053	0.0313149	0.0244919	Id2/Ccnd1/Areg/Agap2	4
GO:1905671	regulation of lysosome organization	4/519	13/10233	0.307692	6.0667	4.22509	0.00324053	0.0313149	0.0244919	Tmem106b/Irgm2/Irgm1/Igtp	4
GO:0010565	regulation of ketone metabolic process	12/519	96/10233	0.125	2.4646	3.33245	0.00326083	0.0314284	0.0245807	Rdh10/Ptgs2/Pdk4/Pdk2/Pdk1/Irs1/Gdf15/Fmo1/Egr1/Dab2/Abcd2/Abcd1	12
GO:0072593	reactive oxygen species metabolic process	17/519	161/10233	0.10559	2.08189	3.19819	0.00326769	0.0314284	0.0245807	Trim30a/Thbs1/Sesn1/Pdk4/Pdgfrb/Ogt/Ier3/Gch1/Fas/Ddit4/Cyp1b1/Col6a1/Ccn2/Car3/Birc2/Abcd2/Abcd1	17
GO:2000146	negative regulation of cell motility	20/519	203/10233	0.0985222	1.94254	3.13517	0.00336717	0.0322763	0.0252438	Thbs1/Serpine1/Rgcc/Ptn/Ogt/Nedd9/Jup/Igfbp5/Ifitm1/Gdf15/Fas/Emilin1/Cyp1b1/Cxcl12/Col3a1/Cnn2/Ccn3/Ccl2/Atp2b4/Angpt4	20
GO:0048812	neuron projection morphogenesis	36/519	443/10233	0.0812641	1.60227	2.99546	0.00338378	0.0322763	0.0252438	Ttc3/Tnfrsf12a/Tmem106b/Sema6c/Sema4f/Sema3b/Rac3/Ptn/Postn/Plxna3/Palld/Olfm1/Nptx1/Notch3/Nefl/Matn2/Mapk8ip3/Macf1/Lifr/Lgr4/Lamb2/Lama2/Kif5c/Igf1r/Ifrd1/Gas1/Fn1/Etv4/Ephb6/Eif2ak4/Dbn1/Cxcl12/Crabp2/Cdk5/Arhgef25/Ablim1	36
GO:1903035	negative regulation of response to wounding	8/519	50/10233	0.16	3.15468	3.53017	0.00338626	0.0322763	0.0252438	Thbs1/Serpine2/Serpine1/Pros1/Cd24a/Cd109/C1qtnf1/Angpt1	8
GO:0048754	branching morphogenesis of an epithelial tube	13/519	109/10233	0.119266	2.35154	3.27892	0.00340021	0.0322763	0.0252438	Spry1/Rdh10/Myc/Mmp14/Mgp/Lgr4/Foxc2/Etv5/Etv4/Cxcl12/Bmp4/Areg/Angpt1	13
GO:0002691	regulation of cellular extravasation	5/519	21/10233	0.238095	4.69447	3.91716	0.00340333	0.0322763	0.0252438	Selp/Pdgfd/Cxcl12/Cd99/Ccl2	5
GO:0045577	regulation of B cell differentiation	5/519	21/10233	0.238095	4.69447	3.91716	0.00340333	0.0322763	0.0252438	Mmp14/Il7/Id2/Fas/Cd24a	5
GO:0002437	inflammatory response to antigenic stimulus	6/519	30/10233	0.2	3.94335	3.73168	0.00346339	0.0324683	0.025394	Spn/Ephb6/Enpp1/Cd68/Cd24a/C3	6
GO:0007520	myoblast fusion	6/519	30/10233	0.2	3.94335	3.73168	0.00346339	0.0324683	0.025394	Myog/Myod1/Gdf15/Cxcl12/Cdon/Ccl8	6
GO:0030501	positive regulation of bone mineralization	6/519	30/10233	0.2	3.94335	3.73168	0.00346339	0.0324683	0.025394	Wnt10b/Tmem119/Ptn/Bmp4/Adrb2/Actn3	6
GO:0035987	endodermal cell differentiation	6/519	30/10233	0.2	3.94335	3.73168	0.00346339	0.0324683	0.025394	Mmp14/Fn1/Dab2/Col6a1/Col5a2/Col12a1	6
GO:0046320	regulation of fatty acid oxidation	6/519	30/10233	0.2	3.94335	3.73168	0.00346339	0.0324683	0.025394	Pdk4/Irs1/Gdf15/Fmo1/Abcd2/Abcd1	6
GO:0090092	regulation of transmembrane receptor protein serine/threonine kinase signaling pathway	18/519	176/10233	0.102273	2.01649	3.14405	0.00354944	0.0331987	0.0259653	Thbs1/Tgfbr3l/Spry1/Peg10/Ogt/Nrep/Lox/Lgals9/Hes1/Gdf15/Fzd1/Fstl1/Emilin1/Dab2/Cd109/Ccn3/Bmp4/Atoh8	18
GO:0010959	regulation of metal ion transport	19/519	190/10233	0.1	1.97168	3.12487	0.00357294	0.0332138	0.0259771	Serpine2/Serpine1/Ptgs2/Pdgfrb/Mylk/Mrln/Lgals3/Kcnab1/Itgb3/Hes1/F2r/Dmpk/Cxcl12/Ccl2/Capn3/Cacng1/Bmp4/Atp2a1/Adrb2	19
GO:0000768	syncytium formation by plasma membrane fusion	7/519	40/10233	0.175	3.45043	3.58911	0.00359178	0.0332138	0.0259771	Myog/Myod1/Gdf15/Cxcl12/Cdon/Cd109/Ccl8	7
GO:0140253	cell-cell fusion	7/519	40/10233	0.175	3.45043	3.58911	0.00359178	0.0332138	0.0259771	Myog/Myod1/Gdf15/Cxcl12/Cdon/Cd109/Ccl8	7
GO:1990868	response to chemokine	7/519	40/10233	0.175	3.45043	3.58911	0.00359178	0.0332138	0.0259771	Lox/Cxcl5/Cxcl12/Ccl9/Ccl8/Ccl2/Ackr3	7
GO:1990869	cellular response to chemokine	7/519	40/10233	0.175	3.45043	3.58911	0.00359178	0.0332138	0.0259771	Lox/Cxcl5/Cxcl12/Ccl9/Ccl8/Ccl2/Ackr3	7
GO:0042098	T cell proliferation	14/519	123/10233	0.113821	2.24418	3.20868	0.00372013	0.0343229	0.0268445	Vcam1/Tspan32/Spn/Slc7a1/Myc/Lgals9/Lgals3/Irgm1/Hes1/Havcr2/Ephb6/Cxcl12/Cd24a/Bmp4	14
GO:0002690	positive regulation of leukocyte chemotaxis	8/519	51/10233	0.156863	3.09283	3.46311	0.00384233	0.0353702	0.0276637	Vegfd/Thbs1/Serpine1/Ptn/Ppbp/Nedd9/Cxcl12/Ccl2	8
GO:0050768	negative regulation of neurogenesis	12/519	98/10233	0.122449	2.4143	3.25167	0.00387004	0.0355451	0.0278004	Ttc3/Sema6c/Sema4f/Ptn/Plxna3/Ifrd1/Id2/Hes1/Fas/Cdk5/Cd24a/Bmp4	12
GO:0043535	regulation of blood vessel endothelial cell migration	10/519	74/10233	0.135135	2.66443	3.32139	0.00398081	0.0364295	0.0284921	Thbs1/Srpx2/Rgcc/Ptgs2/Jup/Foxc2/Atp2b4/Angpt4/Angpt1/Amot	10
GO:0002695	negative regulation of leukocyte activation	13/519	111/10233	0.117117	2.30917	3.20545	0.0039842	0.0364295	0.0284921	Tspan32/Spn/Milr1/Loxl3/Lgals9/Lgals3/Id2/Havcr2/Fn1/Fas/Enpp3/Cd24a/Bmp4	13
GO:0002460	adaptive immune response based on somatic recombination of immune receptors built from immunoglobulin superfamily domains	18/519	178/10233	0.101124	1.99383	3.09169	0.00400397	0.0365284	0.0285695	Trpm4/Spn/Rorc/Pvr/Loxl3/Kmt5c/Havcr2/H2-M10.1/Fas/Ephb6/Csf2rb/Cd24a/C3/C1s2/C1s1/C1rl/C1ra/Arid5a	18
GO:0019220	regulation of phosphate metabolic process	25/519	279/10233	0.0896057	1.76674	3.00133	0.00403629	0.036741	0.0287358	Thbs1/Srpx2/Sh3bp5/Pdk4/Pdk2/Pdk1/Pdgfrb/Pdcd4/Ogt/Nedd9/Myog/Myc/Musk/Irs1/Ier3/Idh1/Hes1/Heg1/Gprc5a/Fam20a/Ereg/Ddit4/C3/Areg/Actn3	25
GO:0009409	response to cold	6/519	31/10233	0.193548	3.81615	3.6296	0.00411417	0.0373665	0.029225	Slc25a27/Plac8/Eif2ak4/Cirbp/Adrb2/Acadm	6
GO:0031670	cellular response to nutrient	7/519	41/10233	0.170732	3.36628	3.50907	0.00414618	0.0375736	0.0293869	Postn/Pdk2/Ogt/Lpl/Gprin3/Col1a1/Cdon	7
GO:0032350	regulation of hormone metabolic process	5/519	22/10233	0.227273	4.48108	3.77795	0.00422357	0.0380214	0.0297372	Rdh10/Por/Igf1r/Egr1/Dab2	5
GO:0043537	negative regulation of blood vessel endothelial cell migration	5/519	22/10233	0.227273	4.48108	3.77795	0.00422357	0.0380214	0.0297372	Thbs1/Rgcc/Jup/Atp2b4/Angpt4	5
GO:2000406	positive regulation of T cell migration	5/519	22/10233	0.227273	4.48108	3.77795	0.00422357	0.0380214	0.0297372	Spn/Lgals9/Itgb3/Cxcl12/Ccl20	5
GO:0001763	morphogenesis of a branching structure	15/519	138/10233	0.108696	2.14313	3.12497	0.00423608	0.0380501	0.0297596	Spry1/Rdh10/Myc/Mmp14/Mgp/Lgr4/Hgf/Foxc2/Fgf7/Etv5/Etv4/Cxcl12/Bmp4/Areg/Angpt1	15
GO:0007584	response to nutrient	13/519	112/10233	0.116071	2.28855	3.16931	0.0043052	0.0384644	0.0300837	Postn/Por/Pdk2/Ogt/Maf/Lpl/Gprin3/Enpp1/Col1a1/Cebpa/Cdon/Ccnd1/Ccl2	13
GO:0050770	regulation of axonogenesis	13/519	112/10233	0.116071	2.28855	3.16931	0.0043052	0.0384644	0.0300837	Ttc3/Tnfrsf12a/Sema6c/Sema4f/Plxna3/Nefl/Macf1/Ifrd1/Fn1/Dbn1/Cxcl12/Crabp2/Cdk5	13
GO:0048864	stem cell development	8/519	52/10233	0.153846	3.03335	3.39768	0.00434442	0.0384644	0.0300837	Sema6c/Sema4f/Sema3b/Rdh10/Hes1/Foxc2/Fn1/Bmp4	8
GO:0042110	T cell activation	29/519	341/10233	0.085044	1.67679	2.93802	0.00434906	0.0384644	0.0300837	Wnt10b/Vnn1/Vcam1/Tspan32/Spn/Slc7a1/Rorc/Myc/Loxl3/Lgals9/Lgals3/Itgb8/Irgm1/Il7/Igtp/Hmga1/Hes1/Havcr2/Gsn/Fas/Ephb6/Enpp1/Eif2ak4/Egr1/Cxcl12/Clec4d/Cd24a/Ccl2/Bmp4	29
GO:0043931	ossification involved in bone maturation	4/519	14/10233	0.285714	5.63336	4.00978	0.00435686	0.0384644	0.0300837	Thbs3/Enpp1/Adamts7/Actn3	4
GO:0046885	regulation of hormone biosynthetic process	4/519	14/10233	0.285714	5.63336	4.00978	0.00435686	0.0384644	0.0300837	Por/Igf1r/Egr1/Dab2	4
GO:0072273	metanephric nephron morphogenesis	4/519	14/10233	0.285714	5.63336	4.00978	0.00435686	0.0384644	0.0300837	Lgr4/Kif26b/Hes1/Bmp4	4
GO:0008217	regulation of blood pressure	11/519	87/10233	0.126437	2.49292	3.23232	0.00435767	0.0384644	0.0300837	Ptgs2/Postn/Ier3/Id2/Gch1/F2r/Emilin1/Col1a2/Adrb2/Adm2/Acta2	11
GO:0051174	regulation of phosphorus metabolic process	25/519	281/10233	0.088968	1.75416	2.96297	0.00442642	0.0389727	0.0304812	Thbs1/Srpx2/Sh3bp5/Pdk4/Pdk2/Pdk1/Pdgfrb/Pdcd4/Ogt/Nedd9/Myog/Myc/Musk/Irs1/Ier3/Idh1/Hes1/Heg1/Gprc5a/Fam20a/Ereg/Ddit4/C3/Areg/Actn3	25
GO:0050767	regulation of neurogenesis	26/519	296/10233	0.0878378	1.73188	2.9534	0.00443436	0.0389727	0.0304812	Ttc3/Tnfrsf12a/Serpine2/Sema6c/Sema4f/Ptn/Plxna3/Nefl/Myc/Macf1/Ifrd1/Id2/Hes1/Fn1/Fas/Etv5/Enpp2/Dbn1/Cxcl12/Crabp2/Cdon/Cdk5/Cd24a/Bmp4/Bhlhe40/Aspa	26
GO:0032760	positive regulation of tumor necrosis factor production	9/519	64/10233	0.140625	2.77267	3.28809	0.00472414	0.0413413	0.0323338	Thbs1/Spon2/Spn/Lpl/Lgals9/Havcr2/Ccl2/Camp/Arid5a	9
GO:0071347	cellular response to interleukin-1	9/519	64/10233	0.140625	2.77267	3.28809	0.00472414	0.0413413	0.0323338	Serpine1/Inhbb/Hes1/Fn1/Egr1/Ccl2/Camp/Ankrd1/Adamts7	9
GO:0006949	syncytium formation	7/519	42/10233	0.166667	3.28613	3.43148	0.00476299	0.0415032	0.0324603	Myog/Myod1/Gdf15/Cxcl12/Cdon/Cd109/Ccl8	7
GO:0045912	negative regulation of carbohydrate metabolic process	7/519	42/10233	0.166667	3.28613	3.43148	0.00476299	0.0415032	0.0324603	Myog/Ier3/Enpp1/Ddit4/Cry1/C1qtnf3/Actn3	7
GO:0043030	regulation of macrophage activation	6/519	32/10233	0.1875	3.69689	3.53169	0.00485108	0.0420015	0.0328501	Thbs1/Slc7a2/Lgals9/Irgm1/Havcr2/Cebpa	6
GO:0046850	regulation of bone remodeling	6/519	32/10233	0.1875	3.69689	3.53169	0.00485108	0.0420015	0.0328501	Tmem64/Tmem119/S1pr1/Pdk4/Itgb3/Car2	6
GO:0070098	chemokine-mediated signaling pathway	6/519	32/10233	0.1875	3.69689	3.53169	0.00485108	0.0420015	0.0328501	Cxcl5/Cxcl12/Ccl9/Ccl8/Ccl2/Ackr3	6
GO:0051453	regulation of intracellular pH	8/519	53/10233	0.150943	2.97612	3.33381	0.0048955	0.0422069	0.0330107	Tmem175/Tmem106b/Snapin/Slc9a9/Slc9a5/Slc9a2/Slc7a11/Car2	8
GO:1904892	regulation of receptor signaling pathway via STAT	8/519	53/10233	0.150943	2.97612	3.33381	0.0048955	0.0422069	0.0330107	Prl2c5/Prl2c3/Hes1/Ghr/F2r/Cyp1b1/Cxcl5/Agap2	8
GO:0044703	multi-organism reproductive process	14/519	127/10233	0.110236	2.1735	3.07582	0.00496598	0.0427242	0.0334153	Tppp3/Serpine2/Ptn/Ptgs2/Prl2c5/Prl2c3/Lgals9/Itgb3/Igfbp5/Hpgd/Havcr2/Cyp2d22/Ccl2/Adcy7	14
GO:0034762	regulation of transmembrane transport	21/519	225/10233	0.0933333	1.84023	2.94565	0.0050858	0.0436629	0.0341495	Thbs1/Slc25a27/Rtn2/Rnasel/Myc/Kcnj15/Kcnab1/Itgb3/Irs1/F2r/Enpp1/Ehd3/Car2/Capn3/Cacng1/Cacnb3/C3/Bmp4/Azin2/Atp2a1/Adrb2	21
GO:0032715	negative regulation of interleukin-6 production	5/519	23/10233	0.217391	4.28625	3.64684	0.00517561	0.0441551	0.0345345	Trim30a/Hgf/Havcr2/Cd24a/C1qtnf3	5
GO:0050982	detection of mechanical stimulus	5/519	23/10233	0.217391	4.28625	3.64684	0.00517561	0.0441551	0.0345345	Serpine2/Myc/Jup/Cxcl12/Cacnb3	5
GO:0071604	transforming growth factor beta production	5/519	23/10233	0.217391	4.28625	3.64684	0.00517561	0.0441551	0.0345345	Thbs1/Ptgs2/Fn1/Col3a1/Cd24a	5
GO:1903557	positive regulation of tumor necrosis factor superfamily cytokine production	9/519	65/10233	0.138462	2.73001	3.2341	0.00524393	0.0446446	0.0349173	Thbs1/Spon2/Spn/Lpl/Lgals9/Havcr2/Ccl2/Camp/Arid5a	9
GO:0032355	response to estradiol	10/519	77/10233	0.12987	2.56062	3.17721	0.00531014	0.0451141	0.0352845	Ptgfr/Postn/Myog/Myod1/Hpgd/Ghr/Col1a1/Ccnd1/Ccl2/Areg	10
GO:0051960	regulation of nervous system development	29/519	346/10233	0.083815	1.65256	2.85425	0.00533	0.0451887	0.0353428	Ttc3/Tnfrsf12a/Srpx2/Serpine2/Sema6c/Sema4f/Ptn/Plxna3/Nefl/Myc/Musk/Macf1/Ifrd1/Id2/Hgf/Hes1/Fn1/Fas/Etv5/Enpp2/Dbn1/Cxcl12/Crabp2/Cdon/Cdk5/Cd24a/Bmp4/Bhlhe40/Aspa	29
GO:0001961	positive regulation of cytokine-mediated signaling pathway	7/519	43/10233	0.162791	3.20971	3.35619	0.00544646	0.0459167	0.0359122	Parp9/Parp14/Irgm2/Irgm1/Il7/Ikbke/Igtp	7
GO:0070542	response to fatty acid	7/519	43/10233	0.162791	3.20971	3.35619	0.00544646	0.0459167	0.0359122	Pdk4/Lpl/Irs1/Id3/Hes1/Ccl2/Camp	7
GO:0009410	response to xenobiotic stimulus	22/519	241/10233	0.0912863	1.79987	2.90447	0.00544965	0.0459167	0.0359122	Slc1a3/Serpine1/Rorc/Por/Mylk/Myc/Lox/Itgb3/Gsta2/Gsta1/Fzd1/Fmo1/Dusp6/Cyp2d22/Cyp1b1/Col6a1/Col1a1/Cebpa/Ccnd1/Ccl2/Aox1/Ankrd1	22
GO:0014823	response to activity	8/519	54/10233	0.148148	2.921	3.27143	0.00549856	0.0462333	0.0361599	Postn/Myog/Itgb3/Fn1/Cry1/Col6a1/Ccl2/Capn3	8
GO:0070663	regulation of leukocyte proliferation	15/519	142/10233	0.105634	2.08276	3.00312	0.00553104	0.0464107	0.0362986	Vcam1/Tspan32/Spn/Slc7a1/Lgals9/Lgals3/Irgm1/Il7/Hes1/Havcr2/Enpp3/Csf2rb/Cnn2/Cd24a/Bmp4	15
GO:0010464	regulation of mesenchymal cell proliferation	6/519	33/10233	0.181818	3.58487	3.43764	0.00568053	0.0464456	0.0363259	Ptn/Prrx2/Myc/Irs1/Gas1/Bmp4	6
GO:0036120	cellular response to platelet-derived growth factor stimulus	6/519	33/10233	0.181818	3.58487	3.43764	0.00568053	0.0464456	0.0363259	Spon2/Pdgfrl/Pdgfrb/Pdgfd/Itgb3/Ccl2	6
GO:0043403	skeletal muscle tissue regeneration	6/519	33/10233	0.181818	3.58487	3.43764	0.00568053	0.0464456	0.0363259	Wnt10b/Myod1/Klf5/Ifrd1/Col6a1/Capn3	6
GO:0044706	multi-multicellular organism process	14/519	129/10233	0.108527	2.1398	3.01122	0.00570454	0.0464456	0.0363259	Tppp3/Serpine2/Ptn/Ptgs2/Prl2c5/Prl2c3/Lgals9/Itgb3/Igfbp5/Hpgd/Havcr2/Cyp2d22/Ccl2/Adcy7	14
GO:2001236	regulation of extrinsic apoptotic signaling pathway	14/519	129/10233	0.108527	2.1398	3.01122	0.00570454	0.0464456	0.0363259	Tnfrsf12a/Thbs1/Serpine1/Lgals3/Itprip/Il7/Hgf/Gfral/Gas1/Deptor/Dab2/Bmp4/Atf3/Agap2	14
GO:0003338	metanephros morphogenesis	4/519	15/10233	0.266667	5.2578	3.81429	0.00570605	0.0464456	0.0363259	Lgr4/Kif26b/Hes1/Bmp4	4
GO:0030728	ovulation	4/519	15/10233	0.266667	5.2578	3.81429	0.00570605	0.0464456	0.0363259	Inhbb/Hpgd/Ereg/Adamts1	4
GO:0043501	skeletal muscle adaptation	4/519	15/10233	0.266667	5.2578	3.81429	0.00570605	0.0464456	0.0363259	Tnnt1/Myod1/Igfbp5/Actn3	4
GO:0046321	positive regulation of fatty acid oxidation	4/519	15/10233	0.266667	5.2578	3.81429	0.00570605	0.0464456	0.0363259	Irs1/Gdf15/Abcd2/Abcd1	4
GO:0048265	response to pain	4/519	15/10233	0.266667	5.2578	3.81429	0.00570605	0.0464456	0.0363259	Thbs1/Gch1/Col6a1/Aqp9	4
GO:0050927	positive regulation of positive chemotaxis	4/519	15/10233	0.266667	5.2578	3.81429	0.00570605	0.0464456	0.0363259	Vegfd/S1pr1/F3/Cxcl12	4
GO:0060602	branch elongation of an epithelium	4/519	15/10233	0.266667	5.2578	3.81429	0.00570605	0.0464456	0.0363259	Spry1/Rdh10/Bmp4/Areg	4
GO:0070977	bone maturation	4/519	15/10233	0.266667	5.2578	3.81429	0.00570605	0.0464456	0.0363259	Thbs3/Enpp1/Adamts7/Actn3	4
GO:1900226	negative regulation of NLRP3 inflammasome complex assembly	4/519	15/10233	0.266667	5.2578	3.81429	0.00570605	0.0464456	0.0363259	Trim30a/Irgm2/Irgm1/Igtp	4
GO:1902033	regulation of hematopoietic stem cell proliferation	4/519	15/10233	0.266667	5.2578	3.81429	0.00570605	0.0464456	0.0363259	Wnt10b/Prl2c3/Irgm1/Cebpa	4
GO:0034764	positive regulation of transmembrane transport	12/519	103/10233	0.116505	2.2971	3.0581	0.00579897	0.0469294	0.0367043	Rnasel/Irs1/F2r/Ehd3/Car2/Capn3/Cacnb3/C3/Bmp4/Azin2/Atp2a1/Adrb2	12
GO:0051961	negative regulation of nervous system development	12/519	103/10233	0.116505	2.2971	3.0581	0.00579897	0.0469294	0.0367043	Ttc3/Sema6c/Sema4f/Ptn/Plxna3/Ifrd1/Id2/Hes1/Fas/Cdk5/Cd24a/Bmp4	12
GO:0002688	regulation of leukocyte chemotaxis	9/519	66/10233	0.136364	2.68865	3.18112	0.00580694	0.0469294	0.0367043	Vegfd/Thbs1/Serpine1/Ptn/Ppbp/Nedd9/Cxcl12/Ccn3/Ccl2	9
GO:0008037	cell recognition	10/519	78/10233	0.128205	2.52779	3.13066	0.00582302	0.0469294	0.0367043	Spon2/Spaca6/Nedd9/Lgals3/Havcr2/Colec12/C3/C1s2/C1s1/C1ra	10
GO:0055123	digestive system development	10/519	78/10233	0.128205	2.52779	3.13066	0.00582302	0.0469294	0.0367043	Wdr19/Nphp3/Lgr4/Klf5/Igf1r/Id2/Hes1/Filip1l/Col3a1/Clmp	10
GO:0051149	positive regulation of muscle cell differentiation	8/519	55/10233	0.145455	2.86789	3.21046	0.00615666	0.0495205	0.0387308	Myog/Myod1/Mmp14/Lamb2/Lama2/Fdps/Bmp4/Actn3	8
GO:0031103	axon regeneration	7/519	44/10233	0.159091	3.13676	3.28307	0.00620084	0.0496799	0.0388555	Ptn/Nrep/Nefl/Mapk8ip3/Lamb2/Igf1r/Enpp1	7
GO:0060390	regulation of SMAD protein signal transduction	7/519	44/10233	0.159091	3.13676	3.28307	0.00620084	0.0496799	0.0388555	Lgals9/Gdf15/Emilin1/Dab2/Ccn3/Bmp4/Atoh8	7
GO:0060047	heart contraction	13/519	117/10233	0.111111	2.19075	2.99416	0.00623725	0.0498736	0.039007	Trpm4/Mdm4/Jup/Hbegf/Gsn/Gch1/Ehd3/Dmpk/Ccn2/Atp2b4/Atp2a1/Adrb2/Adm2	13
GO:0001937	negative regulation of endothelial cell proliferation	5/519	24/10233	0.208333	4.10766	3.523	0.00627007	0.0499401	0.039059	Thbs1/Sparc/Rgcc/Ccl2/Atoh8	5
GO:1902547	regulation of cellular response to vascular endothelial growth factor stimulus	5/519	24/10233	0.208333	4.10766	3.523	0.00627007	0.0499401	0.039059	Tspan32/Itgb3/Emilin1/Atp2b4/Angpt1	5
GO:0048640	negative regulation of developmental growth	10/519	79/10233	0.126582	2.49579	3.08483	0.00637373	0.0505682	0.0395503	Wwc1/Ttc3/Sema6c/Sema4f/Plxna3/Plac8/Ifrd1/Gdf15/Cdk5/Adrb2	10
GO:0098742	cell-cell adhesion via plasma-membrane adhesion molecules	10/519	79/10233	0.126582	2.49579	3.08483	0.00637373	0.0505682	0.0395503	Vcam1/Selp/Scarf2/Pvr/Pcdh19/Palld/Lgals9/Fat1/Cdh15/Cd24a	10
GO:0006909	phagocytosis	14/519	131/10233	0.10687	2.10713	2.9478	0.00652888	0.0516986	0.0404344	Tmem175/Thbs1/Spon2/Pros1/Itgb3/Gulp1/Gsn/Colec12/Cnn2/Ccl2/C3/C1s2/C1s1/C1ra	14
GO:0030858	positive regulation of epithelial cell differentiation	6/519	34/10233	0.176471	3.47943	3.34717	0.00660893	0.0520294	0.0406931	Wnt10b/Serpine1/Etv4/Cd24a/Bmp4/Atoh8	6
GO:0061005	cell differentiation involved in kidney development	6/519	34/10233	0.176471	3.47943	3.34717	0.00660893	0.0520294	0.0406931	Lamb2/Hes1/Foxc2/Cd24a/Amer1/Acta2	6
GO:0070169	positive regulation of biomineral tissue development	6/519	34/10233	0.176471	3.47943	3.34717	0.00660893	0.0520294	0.0406931	Wnt10b/Tmem119/Ptn/Bmp4/Adrb2/Actn3	6
GO:1901292	nucleoside phosphate catabolic process	15/519	145/10233	0.103448	2.03967	2.91434	0.00669841	0.0526322	0.0411646	Vnn1/Upp1/Parp14/Ogt/Myog/Myc/Ier3/Gda/Enpp3/Enpp1/Ddit4/Col6a1/Aox1/Actn3/Abcd1	15
GO:0014033	neural crest cell differentiation	8/519	56/10233	0.142857	2.81668	3.15085	0.00687288	0.0537958	0.0420746	Sema6c/Sema4f/Sema3b/Rdh10/Hes1/Foxc2/Fn1/Bmp4	8
GO:0031341	regulation of cell killing	8/519	56/10233	0.142857	2.81668	3.15085	0.00687288	0.0537958	0.0420746	Serpinb9e/Pvr/Lgals9/Havcr2/H2-M10.1/Cxcl5/Cfh/Ccl2	8
GO:0050808	synapse organization	31/519	384/10233	0.0807292	1.59172	2.7318	0.00693465	0.0541753	0.0423714	Srpx2/Sparc/Snapin/Slc7a11/Rac3/Ptn/Plxna3/Pdzrn3/Palld/Ogt/Nptx1/Nefl/Nedd9/Musk/Lamb2/Itgb3/Igf1r/Gabrb2/Gabra1/Fzd1/Fgf7/F2r/Etv5/Drp2/Dmpk/Dbn1/Col4a5/Cdk5/C3/Asap1/Amot	31
GO:0097696	cell surface receptor signaling pathway via STAT	10/519	80/10233	0.125	2.4646	3.0397	0.00696409	0.0543012	0.0424699	Prl2c5/Prl2c3/Loxl3/Hes1/Ghr/F2r/Cyp1b1/Cxcl5/Csf2rb/Agap2	10
GO:0031100	animal organ regeneration	7/519	45/10233	0.155556	3.06705	3.21202	0.00703045	0.054506	0.0426301	Lifr/Cxcl5/Cxcl12/Cebpa/Ccnd1/Ccl2/Car3	7
GO:0042102	positive regulation of T cell proliferation	7/519	45/10233	0.155556	3.06705	3.21202	0.00703045	0.054506	0.0426301	Vcam1/Spn/Slc7a1/Irgm1/Hes1/Havcr2/Cd24a	7
GO:0045670	regulation of osteoclast differentiation	7/519	45/10233	0.155556	3.06705	3.21202	0.00703045	0.054506	0.0426301	Tmem64/Rassf2/Nedd9/Lrrc17/Itgb3/Ccl9/Car2	7
GO:0071230	cellular response to amino acid stimulus	9/519	68/10233	0.132353	2.60957	3.07805	0.00707183	0.0546483	0.0427414	Sesn1/Pdgfd/Col6a1/Col5a2/Col3a1/Col1a2/Col1a1/Col16a1/Agap2	9
GO:0050727	regulation of inflammatory response	20/519	217/10233	0.0921659	1.81721	2.81244	0.0070756	0.0546483	0.0427414	Spn/Slc7a2/Serpine1/Ptgs2/Pdcd4/Lpl/Lgals9/Lgals2/Irgm2/Irgm1/Igtp/Ier3/Hgf/Enpp3/Cebpa/Cd24a/Ccn3/Casp12/C3/C1qtnf3	20
GO:0042180	ketone metabolic process	15/519	146/10233	0.10274	2.02569	2.88522	0.00712876	0.0549548	0.0429811	Rdh10/Ptgs2/Pdk4/Pdk2/Pdk1/Irs1/Haghl/Gdf15/Gatd1/Fmo1/Egr1/Dab2/Akr1c14/Abcd2/Abcd1	15
GO:2001233	regulation of apoptotic signaling pathway	28/519	338/10233	0.0828402	1.63334	2.73686	0.00715519	0.0550544	0.043059	Vnn1/Tnfrsf12a/Thbs1/Serpine1/Ptgs2/Myc/Mdm4/Lgals3/Itprip/Inhbb/Il7/Ier3/Hgf/Herpud1/Gfral/Gas1/Fzd1/Fas/Deptor/Dab2/Cxcl12/Ccn2/Car3/Bmp4/Bmf/Atf3/Agap2/Ackr3	28
GO:0098771	inorganic ion homeostasis	25/519	292/10233	0.0856164	1.68808	2.75727	0.00718001	0.0550834	0.0430817	Tmem64/Tmem203/Steap2/Slc40a1/Slc25a27/Slc1a3/Scara5/Myc/Jph2/Itgb3/Herpud1/Fam20a/F2r/Enpp3/Enpp1/Dmpk/Cp/Cdk5/Ccl8/Ccl2/Capn3/Atp2b4/Atp2a1/Atp13a4/Anxa6	25
GO:0001952	regulation of cell-matrix adhesion	11/519	93/10233	0.11828	2.33209	2.98278	0.00722767	0.0550834	0.0430817	Thbs1/Serpine1/Rin2/Postn/Plekha2/Mmp14/Macf1/Jup/Itgb3/Enpp2/Col16a1	11
GO:0030278	regulation of ossification	11/519	93/10233	0.11828	2.33209	2.98278	0.00722767	0.0550834	0.0430817	Wnt10b/Trpm4/Tmem119/S1pr1/Ptn/Mgp/Enpp1/Ccn3/Bmp4/Adrb2/Actn3	11
GO:0042129	regulation of T cell proliferation	11/519	93/10233	0.11828	2.33209	2.98278	0.00722767	0.0550834	0.0430817	Vcam1/Tspan32/Spn/Slc7a1/Lgals9/Lgals3/Irgm1/Hes1/Havcr2/Cd24a/Bmp4	11
GO:0032640	tumor necrosis factor production	12/519	106/10233	0.113208	2.23209	2.94726	0.0072801	0.0550834	0.0430817	Trim30a/Thbs1/Spon2/Spn/Lpl/Lgals9/Havcr2/Cd24a/Ccl2/Camp/Arid5a/Angpt1	12
GO:0032680	regulation of tumor necrosis factor production	12/519	106/10233	0.113208	2.23209	2.94726	0.0072801	0.0550834	0.0430817	Trim30a/Thbs1/Spon2/Spn/Lpl/Lgals9/Havcr2/Cd24a/Ccl2/Camp/Arid5a/Angpt1	12
GO:0008207	C21-steroid hormone metabolic process	4/519	16/10233	0.25	4.92919	3.63552	0.00730753	0.0550834	0.0430817	Egr1/Dab2/Cyp2d22/Akr1c14	4
GO:0042832	defense response to protozoan	4/519	16/10233	0.25	4.92919	3.63552	0.00730753	0.0550834	0.0430817	Tspan32/Irgm2/Igtp/Enpp1	4
GO:0044321	response to leptin	4/519	16/10233	0.25	4.92919	3.63552	0.00730753	0.0550834	0.0430817	Ugcg/Inhbb/Ccnd1/Car3	4
GO:0048799	animal organ maturation	4/519	16/10233	0.25	4.92919	3.63552	0.00730753	0.0550834	0.0430817	Thbs3/Enpp1/Adamts7/Actn3	4
GO:0071676	negative regulation of mononuclear cell migration	4/519	16/10233	0.25	4.92919	3.63552	0.00730753	0.0550834	0.0430817	Emilin1/Cnn2/Ccn3/Ccl2	4
GO:0033598	mammary gland epithelial cell proliferation	5/519	25/10233	0.2	3.94335	3.4057	0.00751729	0.0563521	0.0440739	Id2/Etv4/Ccnd1/Areg/Agap2	5
GO:0089718	amino acid import across plasma membrane	5/519	25/10233	0.2	3.94335	3.4057	0.00751729	0.0563521	0.0440739	Slc7a2/Slc7a11/Slc7a1/Slc1a3/Slc16a2	5
GO:1905521	regulation of macrophage migration	5/519	25/10233	0.2	3.94335	3.4057	0.00751729	0.0563521	0.0440739	Thbs1/Mmp14/Emilin1/Cnn2/Ccl2	5
GO:1901655	cellular response to ketone	10/519	81/10233	0.123457	2.43417	2.99524	0.00759593	0.056733	0.0443719	Ptgfr/Postn/Mmp14/Inhbb/Haghl/Gatd1/Fbxo32/Ddit4/Ccl2/Bmp4	10
GO:2001237	negative regulation of extrinsic apoptotic signaling pathway	10/519	81/10233	0.123457	2.43417	2.99524	0.00759593	0.056733	0.0443719	Serpine1/Lgals3/Itprip/Il7/Hgf/Gfral/Gas1/Dab2/Bmp4/Agap2	10
GO:0045687	positive regulation of glial cell differentiation	6/519	35/10233	0.171429	3.38002	3.26003	0.00764265	0.0568269	0.0444453	Serpine2/Ptn/Id2/Hes1/Enpp2/Aspa	6
GO:0051155	positive regulation of striated muscle cell differentiation	6/519	35/10233	0.171429	3.38002	3.26003	0.00764265	0.0568269	0.0444453	Myog/Myod1/Mmp14/Fdps/Bmp4/Actn3	6
GO:0001657	ureteric bud development	8/519	57/10233	0.140351	2.76726	3.09254	0.00765031	0.0568269	0.0444453	Vcan/Spry1/Myc/Lgr4/Kif26b/Hes1/Foxc2/Bmp4	8
GO:1903707	negative regulation of hemopoiesis	9/519	69/10233	0.130435	2.57175	3.0279	0.0077784	0.057673	0.045107	Tmem176b/Tmem176a/Myc/Lrrc17/Loxl3/Irgm1/Id2/Cebpa/Bmp4	9
GO:0051607	defense response to virus	20/519	219/10233	0.0913242	1.80062	2.76827	0.00780791	0.057673	0.045107	Zdhhc1/Tspan32/Trim55/Trim30a/Spon2/Spn/Shfl/Rnasel/Parp9/Oasl2/Irgm2/Irgm1/Igtp/Ifitm1/Ifit3/Ifit2/Ifit1/Eif2ak4/Dtx3l/Ddit4	20
GO:0071706	tumor necrosis factor superfamily cytokine production	12/519	107/10233	0.11215	2.21123	2.91114	0.00783492	0.057673	0.045107	Trim30a/Thbs1/Spon2/Spn/Lpl/Lgals9/Havcr2/Cd24a/Ccl2/Camp/Arid5a/Angpt1	12
GO:1903555	regulation of tumor necrosis factor superfamily cytokine production	12/519	107/10233	0.11215	2.21123	2.91114	0.00783492	0.057673	0.045107	Trim30a/Thbs1/Spon2/Spn/Lpl/Lgals9/Havcr2/Cd24a/Ccl2/Camp/Arid5a/Angpt1	12
GO:2000377	regulation of reactive oxygen species metabolic process	12/519	107/10233	0.11215	2.21123	2.91114	0.00783492	0.057673	0.045107	Trim30a/Thbs1/Pdgfrb/Ogt/Ier3/Gch1/Fas/Cyp1b1/Car3/Birc2/Abcd2/Abcd1	12
GO:0006805	xenobiotic metabolic process	7/519	46/10233	0.152174	3.00038	3.14291	0.00793958	0.0581286	0.0454634	Rorc/Gsta2/Gsta1/Fmo1/Cyp2d22/Cyp1b1/Aox1	7
GO:0098659	inorganic cation import across plasma membrane	7/519	46/10233	0.152174	3.00038	3.14291	0.00793958	0.0581286	0.0454634	Trpm4/Steap2/Slc9a9/Slc9a5/Slc9a2/Kcnj15/Adrb2	7
GO:0099587	inorganic ion import across plasma membrane	7/519	46/10233	0.152174	3.00038	3.14291	0.00793958	0.0581286	0.0454634	Trpm4/Steap2/Slc9a9/Slc9a5/Slc9a2/Kcnj15/Adrb2	7
GO:0007565	female pregnancy	13/519	121/10233	0.107438	2.11833	2.86028	0.00823387	0.0601751	0.047064	Tppp3/Ptn/Ptgs2/Prl2c5/Prl2c3/Lgals9/Itgb3/Igfbp5/Hpgd/Havcr2/Cyp2d22/Ccl2/Adcy7	13
GO:0034446	substrate adhesion-dependent cell spreading	10/519	82/10233	0.121951	2.40448	2.95144	0.00827112	0.0603392	0.0471924	Rac3/Postn/Nedd9/Lamb2/Itgb7/Itgb3/Fn1/Enpp2/Dbn1/Dab2	10
GO:0050678	regulation of epithelial cell proliferation	22/519	250/10233	0.088	1.73508	2.71979	0.00830047	0.0604452	0.0472752	Wnt10b/Thbs1/Sparc/Rgcc/Ptn/Myc/Itgb3/Ift74/Hspg2/Hes1/Gas1/Fgf7/F3/Etv4/Dab2/Cxcl12/Cd109/Ccnd1/Ccl2/Bmp4/Atoh8/Agap2	22
GO:0014015	positive regulation of gliogenesis	8/519	58/10233	0.137931	2.71955	3.03548	0.00849207	0.0614019	0.0480235	Serpine2/Ptn/Myc/Id2/Hes1/Etv5/Enpp2/Aspa	8
GO:0033273	response to vitamin	8/519	58/10233	0.137931	2.71955	3.03548	0.00849207	0.0614019	0.0480235	Postn/Gprin3/Enpp1/Col1a1/Cebpa/Cdon/Ccnd1/Ccl2	8
GO:0072163	mesonephric epithelium development	8/519	58/10233	0.137931	2.71955	3.03548	0.00849207	0.0614019	0.0480235	Vcan/Spry1/Myc/Lgr4/Kif26b/Hes1/Foxc2/Bmp4	8
GO:0072164	mesonephric tubule development	8/519	58/10233	0.137931	2.71955	3.03548	0.00849207	0.0614019	0.0480235	Vcan/Spry1/Myc/Lgr4/Kif26b/Hes1/Foxc2/Bmp4	8
GO:0050771	negative regulation of axonogenesis	6/519	36/10233	0.166667	3.28613	3.176	0.008788	0.0633171	0.0495214	Ttc3/Sema6c/Sema4f/Plxna3/Ifrd1/Cdk5	6
GO:0071548	response to dexamethasone	6/519	36/10233	0.166667	3.28613	3.176	0.008788	0.0633171	0.0495214	Por/Fbxo32/Ddit4/Cebpa/Ccl2/Bmp4	6
GO:0001953	negative regulation of cell-matrix adhesion	5/519	26/10233	0.192308	3.79169	3.29434	0.00892732	0.0637949	0.0498951	Thbs1/Serpine1/Postn/Mmp14/Enpp2	5
GO:0061756	leukocyte adhesion to vascular endothelial cell	5/519	26/10233	0.192308	3.79169	3.29434	0.00892732	0.0637949	0.0498951	Vcam1/Spn/Selp/Itgb7/Cxcl12	5
GO:2000404	regulation of T cell migration	5/519	26/10233	0.192308	3.79169	3.29434	0.00892732	0.0637949	0.0498951	Spn/Lgals9/Itgb3/Cxcl12/Ccl20	5
GO:0007528	neuromuscular junction development	7/519	47/10233	0.148936	2.93654	3.07566	0.00893254	0.0637949	0.0498951	Ptn/Pdzrn3/Musk/Lamb2/F2r/Etv5/Col4a5	7
GO:0060425	lung morphogenesis	7/519	47/10233	0.148936	2.93654	3.07566	0.00893254	0.0637949	0.0498951	Spry1/Rdh10/Mapk8ip3/Hmga1/Fgf7/Col6a1/Bmp4	7
GO:0002716	negative regulation of natural killer cell mediated immunity	4/519	17/10233	0.235294	4.63924	3.47104	0.00917923	0.0649877	0.050828	Serpinb9e/Pvr/Lgals9/Havcr2	4
GO:0042474	middle ear morphogenesis	4/519	17/10233	0.235294	4.63924	3.47104	0.00917923	0.0649877	0.050828	Prrx2/Myc/Gas1/Enpp1	4
GO:0045953	negative regulation of natural killer cell mediated cytotoxicity	4/519	17/10233	0.235294	4.63924	3.47104	0.00917923	0.0649877	0.050828	Serpinb9e/Pvr/Lgals9/Havcr2	4
GO:0050926	regulation of positive chemotaxis	4/519	17/10233	0.235294	4.63924	3.47104	0.00917923	0.0649877	0.050828	Vegfd/S1pr1/F3/Cxcl12	4
GO:0086004	regulation of cardiac muscle cell contraction	4/519	17/10233	0.235294	4.63924	3.47104	0.00917923	0.0649877	0.050828	Trpm4/Jup/Atp2a1/Adrb2	4
GO:0051153	regulation of striated muscle cell differentiation	9/519	71/10233	0.126761	2.49931	2.93019	0.0093516	0.0657607	0.0514326	Tmem119/Myog/Myod1/Mmp14/Fdps/Dmpk/Ccn3/Bmp4/Actn3	9
GO:0048511	rhythmic process	19/519	208/10233	0.0913462	1.80105	2.69783	0.00935227	0.0657607	0.0514326	Rorc/Ptn/Ogt/Noct/Lgr4/Igf1r/Id3/Id2/Fas/Ereg/Enpp2/Egr1/Cry1/Col6a1/Ciart/Cdk5/Car2/Bhlhe40/Adamts1	19
GO:0048588	developmental cell growth	17/519	179/10233	0.0949721	1.87254	2.72213	0.00939383	0.0657607	0.0514326	Ttc3/Tnfrsf12a/Sema6c/Sema4f/Postn/Plxna3/Olfm1/Macf1/Lamb2/Ifrd1/Fn1/Fdps/Eif2ak4/Dbn1/Cxcl12/Crabp2/Cdk5	17
GO:0001823	mesonephros development	8/519	59/10233	0.135593	2.67346	2.97962	0.0094013	0.0657607	0.0514326	Vcan/Spry1/Myc/Lgr4/Kif26b/Hes1/Foxc2/Bmp4	8
GO:0030641	regulation of cellular pH	8/519	59/10233	0.135593	2.67346	2.97962	0.0094013	0.0657607	0.0514326	Tmem175/Tmem106b/Snapin/Slc9a9/Slc9a5/Slc9a2/Slc7a11/Car2	8
GO:0035418	protein localization to synapse	8/519	59/10233	0.135593	2.67346	2.97962	0.0094013	0.0657607	0.0514326	Olfm1/Ogt/Nptx1/Mylk/Musk/Mapk8ip3/Kif5c/Cdk5	8
GO:0048678	response to axon injury	8/519	59/10233	0.135593	2.67346	2.97962	0.0094013	0.0657607	0.0514326	Ptn/Nrep/Nefl/Matn2/Mapk8ip3/Lamb2/Igf1r/Enpp1	8
GO:0071356	cellular response to tumor necrosis factor	14/519	137/10233	0.10219	2.01485	2.7641	0.00958563	0.0669353	0.0523512	Tnfrsf18/Postn/Myog/Myod1/Hes1/Fas/Dbn1/Col1a1/Cebpa/Ccl2/Camp/Birc2/Ankrd1/Adamts7	14
GO:0050728	negative regulation of inflammatory response	11/519	97/10233	0.113402	2.23592	2.82689	0.00984238	0.0686106	0.0536615	Spn/Lgals9/Irgm2/Irgm1/Igtp/Ier3/Hgf/Enpp3/Cd24a/Ccn3/C1qtnf3	11
GO:0006081	aldehyde metabolic process	7/519	48/10233	0.145833	2.87536	3.01016	0.0100136	0.0695663	0.054409	Rdh10/Idh1/Haghl/Gatd1/Dab2/Cyp1b1/Aldh3b1	7
GO:0060760	positive regulation of response to cytokine stimulus	7/519	48/10233	0.145833	2.87536	3.01016	0.0100136	0.0695663	0.054409	Parp9/Parp14/Irgm2/Irgm1/Il7/Ikbke/Igtp	7
GO:0048713	regulation of oligodendrocyte differentiation	6/519	37/10233	0.162162	3.19731	3.09487	0.0100512	0.0695902	0.0544277	Ptn/Id2/Hes1/Enpp2/Bmp4/Aspa	6
GO:1902041	regulation of extrinsic apoptotic signaling pathway via death domain receptors	6/519	37/10233	0.162162	3.19731	3.09487	0.0100512	0.0695902	0.0544277	Thbs1/Serpine1/Lgals3/Itprip/Hgf/Atf3	6
GO:0070661	leukocyte proliferation	18/519	195/10233	0.0923077	1.82001	2.67225	0.0101497	0.0701535	0.0548683	Vcam1/Tspan32/Spn/Slc7a1/Myc/Lgals9/Lgals3/Irgm1/Il7/Hes1/Havcr2/Ephb6/Enpp3/Cxcl12/Csf2rb/Cnn2/Cd24a/Bmp4	18
GO:0046890	regulation of lipid biosynthetic process	14/519	138/10233	0.101449	2.00025	2.73439	0.0101896	0.07031	0.0549907	Rdh10/Ptgs2/Por/Pdk4/Ogt/Igfbp7/Igf1r/Idh1/Fdps/Egr1/Dab2/C3/Abcd2/Abcd1	14
GO:0048608	reproductive structure development	19/519	210/10233	0.0904762	1.7839	2.65299	0.0103045	0.0709826	0.0555167	Wdr19/Serpine2/Serpine1/Serpinb6b/Scx/Rdh10/Mmp14/Lgr4/Inhbb/Igf1r/Idh1/Fgf7/Ereg/Col6a1/Ccnd1/C3/Bmp4/Angpt1/Adamts1	19
GO:0060612	adipose tissue development	8/519	60/10233	0.133333	2.6289	2.9249	0.0103811	0.0711516	0.0556489	Trpm4/Rorc/Lpl/Ifrd1/Id2/Enpp1/Col6a1/Amer1	8
GO:0097120	receptor localization to synapse	8/519	60/10233	0.133333	2.6289	2.9249	0.0103811	0.0711516	0.0556489	Olfm1/Ogt/Nptx1/Mylk/Musk/Kif5c/Itgb3/Dbn1	8
GO:0031669	cellular response to nutrient levels	20/519	225/10233	0.0888889	1.7526	2.63844	0.0103814	0.0711516	0.0556489	Wrn/Upp1/Sesn1/Rnase4/Postn/Pdk4/Pdk2/Ogt/Myod1/Lpl/Inhbb/Gprin3/Fas/Eif2ak4/Deptor/Col1a1/Cdon/Cd68/Bmf/Atf3	20
GO:0046434	organophosphate catabolic process	17/519	181/10233	0.0939227	1.85185	2.67265	0.0104353	0.0714011	0.055844	Vnn1/Upp1/Parp14/Ogt/Myog/Myc/Ier3/Idh1/Gda/Enpp3/Enpp2/Enpp1/Ddit4/Col6a1/Aox1/Actn3/Abcd1	17
GO:0002548	monocyte chemotaxis	5/519	27/10233	0.185185	3.65125	3.18838	0.0105098	0.0716705	0.0560547	Serpine1/Lgals3/Cxcl12/Ccn3/Ccl2	5
GO:0060351	cartilage development involved in endochondral bone morphogenesis	5/519	27/10233	0.185185	3.65125	3.18838	0.0105098	0.0716705	0.0560547	Thbs3/Thbs1/Por/Hspg2/Col1a1	5
GO:0014013	regulation of gliogenesis	10/519	85/10233	0.117647	2.31962	2.82379	0.0105755	0.0719078	0.0562403	Serpine2/Ptn/Myc/Id2/Hes1/Fas/Etv5/Enpp2/Bmp4/Aspa	10
GO:0002521	leukocyte differentiation	32/519	412/10233	0.0776699	1.5314	2.54482	0.0105921	0.0719078	0.0562403	Wnt10b/Vnn1/Tmem64/Tmem176b/Tmem176a/Tet2/Spn/Rorc/Rassf2/Polm/Nedd9/Myc/Mmp14/Lrrc17/Loxl3/Lgals9/Itgb8/Itgb3/Il7/Igtp/Id2/Hmga1/Fas/Enpp1/Egr1/Clec4d/Cebpa/Cd24a/Cd109/Ccl9/Car2/Bmp4	32
GO:0045834	positive regulation of lipid metabolic process	11/519	98/10233	0.112245	2.21311	2.7891	0.0105975	0.0719078	0.0562403	Rdh10/Ptgs2/Por/Ogt/Irs1/Igf1r/Gdf15/Fdps/Dab2/Abcd2/Abcd1	11
GO:0006631	fatty acid metabolic process	23/519	271/10233	0.0848708	1.67338	2.59678	0.0106939	0.0723804	0.0566099	Ptgs2/Por/Pdk4/Pdk2/Pdk1/Mmut/Lpl/Irs1/Hpgd/Hacd4/Gsta1/Gdf15/Fmo1/Enpp1/Cyp2d22/Cyp1b1/Cp/C3/Akr1c14/Acsbg1/Acadm/Abcd2/Abcd1	23
GO:0003015	heart process	13/519	125/10233	0.104	2.05054	2.7315	0.0107026	0.0723804	0.0566099	Trpm4/Mdm4/Jup/Hbegf/Gsn/Gch1/Ehd3/Dmpk/Ccn2/Atp2b4/Atp2a1/Adrb2/Adm2	13
GO:2001234	negative regulation of apoptotic signaling pathway	19/519	211/10233	0.0900474	1.77544	2.63075	0.0108089	0.0729777	0.0570771	Serpine1/Ptgs2/Mdm4/Lgals3/Itprip/Il7/Ier3/Hgf/Herpud1/Gfral/Gas1/Fzd1/Dab2/Cxcl12/Car3/Bmp4/Bmf/Agap2/Ackr3	19
GO:0022407	regulation of cell-cell adhesion	24/519	287/10233	0.0836237	1.64879	2.57682	0.010981	0.0740173	0.0578902	Wnt10b/Vnn1/Vcam1/Tspan32/Spn/Slc7a1/Serpine2/Selp/Rgcc/Loxl3/Lgals9/Lgals3/Kif26b/Irgm1/Il7/Hes1/Havcr2/Ephb6/Emilin1/Cxcl12/Cd24a/Ccl2/C1qtnf1/Bmp4	24
GO:0001910	regulation of leukocyte mediated cytotoxicity	7/519	49/10233	0.142857	2.81668	2.94634	0.011187	0.0743939	0.0581848	Serpinb9e/Pvr/Lgals9/Havcr2/H2-M10.1/Cxcl5/Ccl2	7
GO:0034103	regulation of tissue remodeling	7/519	49/10233	0.142857	2.81668	2.94634	0.011187	0.0743939	0.0581848	Tmem64/Tmem119/S1pr1/Pdk4/Itgb3/Cd24a/Car2	7
GO:0042698	ovulation cycle	7/519	49/10233	0.142857	2.81668	2.94634	0.011187	0.0743939	0.0581848	Ptn/Igf1r/Ereg/Enpp2/Egr1/Car2/Adamts1	7
GO:1903053	regulation of extracellular matrix organization	7/519	49/10233	0.142857	2.81668	2.94634	0.011187	0.0743939	0.0581848	Rgcc/Lamb2/Lama2/Itgb3/Emilin1/Col6a1/Aebp1	7
GO:0042391	regulation of membrane potential	19/519	212/10233	0.0896226	1.76707	2.60862	0.0113328	0.0743939	0.0581848	Trpm4/Slc25a27/Ptn/P2rx6/Myc/Jup/Gprin3/Gabrb2/Gabra1/Gabbr1/Ehd3/Dmpk/Dbn1/Col6a1/Chrng/Cdk5/Cacnb3/Adrb2/Abcd1	19
GO:1903037	regulation of leukocyte cell-cell adhesion	19/519	212/10233	0.0896226	1.76707	2.60862	0.0113328	0.0743939	0.0581848	Wnt10b/Vnn1/Vcam1/Tspan32/Spn/Slc7a1/Selp/Loxl3/Lgals9/Lgals3/Irgm1/Il7/Hes1/Havcr2/Ephb6/Cxcl12/Cd24a/Ccl2/Bmp4	19
GO:0001911	negative regulation of leukocyte mediated cytotoxicity	4/519	18/10233	0.222222	4.3815	3.31888	0.0113374	0.0743939	0.0581848	Serpinb9e/Pvr/Lgals9/Havcr2	4
GO:0033198	response to ATP	4/519	18/10233	0.222222	4.3815	3.31888	0.0113374	0.0743939	0.0581848	Trpm4/P2rx6/Enpp1/Ccl2	4
GO:0044273	sulfur compound catabolic process	4/519	18/10233	0.222222	4.3815	3.31888	0.0113374	0.0743939	0.0581848	Vnn1/Enpp1/Chac1/Abcd1	4
GO:0071800	podosome assembly	4/519	18/10233	0.222222	4.3815	3.31888	0.0113374	0.0743939	0.0581848	Tns3/Palld/Gsn/Asap1	4
GO:0022612	gland morphogenesis	11/519	99/10233	0.111111	2.19075	2.75178	0.0113963	0.0743939	0.0581848	Tet2/Ptn/Igfbp5/Igf1r/Hgf/Fgf7/Etv5/Etv4/Ccl2/Bmp4/Areg	11
GO:0030856	regulation of epithelial cell differentiation	11/519	99/10233	0.111111	2.19075	2.75178	0.0113963	0.0743939	0.0581848	Wnt10b/Spry1/Serpine1/Maff/Hes1/Etv4/Cd24a/Cd109/Ccnd1/Bmp4/Atoh8	11
GO:0032944	regulation of mononuclear cell proliferation	13/519	126/10233	0.103175	2.03427	2.70006	0.0114016	0.0743939	0.0581848	Vcam1/Tspan32/Spn/Slc7a1/Lgals9/Lgals3/Irgm1/Il7/Hes1/Havcr2/Cnn2/Cd24a/Bmp4	13
GO:0050777	negative regulation of immune response	13/519	126/10233	0.103175	2.03427	2.70006	0.0114016	0.0743939	0.0581848	Spn/Serpinb9e/Pvr/Parp14/Loxl3/Lgals9/Lgals3/Irgm2/Irgm1/Igtp/Havcr2/Enpp3/Col3a1	13
GO:0034612	response to tumor necrosis factor	15/519	154/10233	0.0974026	1.92046	2.66026	0.0114239	0.0743939	0.0581848	Tnfrsf18/Postn/Myog/Myod1/Hes1/Gch1/Fas/Dbn1/Col1a1/Cebpa/Ccl2/Camp/Birc2/Ankrd1/Adamts7	15
GO:0003179	heart valve morphogenesis	6/519	38/10233	0.157895	3.11317	3.01646	0.0114382	0.0743939	0.0581848	Scx/Olfm1/Mdm4/Fam114a1/Emilin1/Bmp4	6
GO:0032732	positive regulation of interleukin-1 production	6/519	38/10233	0.157895	3.11317	3.01646	0.0114382	0.0743939	0.0581848	Lpl/Lgals9/Havcr2/Egr1/Ccl20/Camp	6
GO:0038084	vascular endothelial growth factor signaling pathway	6/519	38/10233	0.157895	3.11317	3.01646	0.0114382	0.0743939	0.0581848	Vegfd/Tspan32/Pdgfrb/Itgb3/Emilin1/Angpt1	6
GO:0045663	positive regulation of myoblast differentiation	6/519	38/10233	0.157895	3.11317	3.01646	0.0114382	0.0743939	0.0581848	Ranbp3l/Myog/Myod1/Mustn1/Cdon/Ccl8	6
GO:0048010	vascular endothelial growth factor receptor signaling pathway	6/519	38/10233	0.157895	3.11317	3.01646	0.0114382	0.0743939	0.0581848	Vegfd/Foxc2/Emilin1/Ccl2/Bmp4/Angpt1	6
GO:0098586	cellular response to virus	6/519	38/10233	0.157895	3.11317	3.01646	0.0114382	0.0743939	0.0581848	Lgals9/Irgm2/Irgm1/Ikbke/Igtp/Ifi44	6
GO:1900026	positive regulation of substrate adhesion-dependent cell spreading	6/519	38/10233	0.157895	3.11317	3.01646	0.0114382	0.0743939	0.0581848	Rac3/Nedd9/Itgb3/Enpp2/Dbn1/Dab2	6
GO:0003007	heart morphogenesis	17/519	183/10233	0.0928962	1.83161	2.62378	0.0115664	0.075108	0.0587433	Thbs1/Spry1/S1pr1/Pdcd4/Olfm1/Nphp3/Mdm4/Id2/Hes1/Heg1/Fzd2/Fzd1/Foxc2/Bmp4/Ankrd1/Angpt1/Adamts1	17
GO:0010817	regulation of hormone levels	25/519	304/10233	0.0822368	1.62144	2.54244	0.011657	0.0755759	0.0591092	Zbed6/Trpm4/Slco4a1/Slc16a2/Rdh10/Por/Ltbp4/Irs1/Inhbb/Igf1r/Hmga1/Ghr/Gabbr1/Enpp1/Egr1/Dab2/Cyp2d22/Cyp1b1/Cry1/Crabp2/Ccn3/Camp/C1qtnf3/C1qtnf1/Akr1c14	25
GO:0032868	response to insulin	19/519	213/10233	0.0892019	1.75877	2.58662	0.0118767	0.0759003	0.0593629	Pik3r3/Pdk4/Pdk2/Ogt/Lpl/Irs1/Inhbb/Igf1r/Hmga1/Foxc2/Epm2aip1/Enpp1/Egr1/Cry1/Cp/Col6a1/Col1a1/Ccl2/Car3	19
GO:0002438	acute inflammatory response to antigenic stimulus	3/519	10/10233	0.3	5.91503	3.5942	0.0119118	0.0759003	0.0593629	Spn/Ephb6/C3	3
GO:0014819	regulation of skeletal muscle contraction	3/519	10/10233	0.3	5.91503	3.5942	0.0119118	0.0759003	0.0593629	Dmpk/Atp2a1/Actn3	3
GO:0014874	response to stimulus involved in regulation of muscle adaptation	3/519	10/10233	0.3	5.91503	3.5942	0.0119118	0.0759003	0.0593629	Myog/Fbxo32/Actn3	3
GO:0033690	positive regulation of osteoblast proliferation	3/519	10/10233	0.3	5.91503	3.5942	0.0119118	0.0759003	0.0593629	Tmem119/Itgb3/Igf1r	3
GO:0034111	negative regulation of homotypic cell-cell adhesion	3/519	10/10233	0.3	5.91503	3.5942	0.0119118	0.0759003	0.0593629	Serpine2/Cd24a/C1qtnf1	3
GO:0035860	glial cell-derived neurotrophic factor receptor signaling pathway	3/519	10/10233	0.3	5.91503	3.5942	0.0119118	0.0759003	0.0593629	Mmp14/Gfral/Gdf15	3
GO:0038065	collagen-activated signaling pathway	3/519	10/10233	0.3	5.91503	3.5942	0.0119118	0.0759003	0.0593629	Enpp1/Col4a5/Col1a1	3
GO:0048711	positive regulation of astrocyte differentiation	3/519	10/10233	0.3	5.91503	3.5942	0.0119118	0.0759003	0.0593629	Serpine2/Id2/Hes1	3
GO:1900424	regulation of defense response to bacterium	3/519	10/10233	0.3	5.91503	3.5942	0.0119118	0.0759003	0.0593629	Lgals9/Havcr2/Emilin1	3
GO:1902548	negative regulation of cellular response to vascular endothelial growth factor stimulus	3/519	10/10233	0.3	5.91503	3.5942	0.0119118	0.0759003	0.0593629	Emilin1/Atp2b4/Angpt1	3
GO:0015718	monocarboxylic acid transport	9/519	74/10233	0.121622	2.39798	2.7897	0.0121473	0.0771404	0.0603328	Thbs1/Slco4a1/Slc16a4/Ptgs2/Myc/Crabp2/Aqp9/Abcd2/Abcd1	9
GO:0071229	cellular response to acid chemical	9/519	74/10233	0.121622	2.39798	2.7897	0.0121473	0.0771404	0.0603328	Sesn1/Pdgfd/Col6a1/Col5a2/Col3a1/Col1a2/Col1a1/Col16a1/Agap2	9
GO:0048736	appendage development	14/519	141/10233	0.0992908	1.95769	2.64674	0.0121821	0.0771404	0.0603328	Wdr19/Tbc1d32/Slc7a11/Scx/Rdh10/Prrx2/Mustn1/Mbnl1/Gas1/Enpp1/Crabp2/Col6a1/Col3a1/Bmp4	14
GO:0060173	limb development	14/519	141/10233	0.0992908	1.95769	2.64674	0.0121821	0.0771404	0.0603328	Wdr19/Tbc1d32/Slc7a11/Scx/Rdh10/Prrx2/Mustn1/Mbnl1/Gas1/Enpp1/Crabp2/Col6a1/Col3a1/Bmp4	14
GO:0034341	response to type II interferon	11/519	100/10233	0.11	2.16884	2.71489	0.0122403	0.0773618	0.060506	Shfl/Parp9/Parp14/Irgm2/Irgm1/Igtp/Ifitm1/Gsn/Gch1/Ccl2/Atf3	11
GO:0042446	hormone biosynthetic process	5/519	28/10233	0.178571	3.52085	3.08734	0.0122739	0.0773618	0.060506	Por/Igf1r/Egr1/Dab2/Akr1c14	5
GO:0044060	regulation of endocrine process	5/519	28/10233	0.178571	3.52085	3.08734	0.0122739	0.0773618	0.060506	Inhbb/F2r/Dab2/Cry1/C1qtnf1	5
GO:0061458	reproductive system development	19/519	214/10233	0.088785	1.75055	2.56473	0.0124412	0.0782728	0.0612185	Wdr19/Serpine2/Serpine1/Serpinb6b/Scx/Rdh10/Mmp14/Lgr4/Inhbb/Igf1r/Idh1/Fgf7/Ereg/Col6a1/Ccnd1/C3/Bmp4/Angpt1/Adamts1	19
GO:0043536	positive regulation of blood vessel endothelial cell migration	7/519	50/10233	0.14	2.76035	2.8841	0.0124569	0.0782728	0.0612185	Thbs1/Srpx2/Ptgs2/Foxc2/Angpt4/Angpt1/Amot	7
GO:0001570	vasculogenesis	8/519	62/10233	0.129032	2.5441	2.81873	0.0125649	0.0788301	0.0616544	Rin2/Pdgfrb/Itgb8/Heg1/Enpp1/Angpt1/Amot/Ackr3	8
GO:0035107	appendage morphogenesis	12/519	114/10233	0.105263	2.07545	2.66894	0.0127027	0.0794505	0.0621396	Wdr19/Tbc1d32/Rdh10/Prrx2/Mustn1/Mbnl1/Gas1/Enpp1/Crabp2/Col6a1/Col3a1/Bmp4	12
GO:0035108	limb morphogenesis	12/519	114/10233	0.105263	2.07545	2.66894	0.0127027	0.0794505	0.0621396	Wdr19/Tbc1d32/Rdh10/Prrx2/Mustn1/Mbnl1/Gas1/Enpp1/Crabp2/Col6a1/Col3a1/Bmp4	12
GO:0090066	regulation of anatomical structure size	27/519	338/10233	0.0798817	1.57501	2.48479	0.012865	0.0803425	0.0628372	Ttc3/Trpm4/Tnfrsf12a/Snapin/Sema6c/Sema4f/Ptgs2/Plxna3/Olfm1/Ogt/Nefl/Macf1/Ifrd1/Gsn/Gch1/Foxc2/Fn1/F2r/Deptor/Dbn1/Cxcl12/Crabp2/Col6a1/Cdk5/Arhgap18/Adrb2/Acta2	27
GO:0046889	positive regulation of lipid biosynthetic process	9/519	75/10233	0.12	2.36601	2.74439	0.0132051	0.082214	0.064301	Rdh10/Ptgs2/Por/Ogt/Igf1r/Fdps/Dab2/Abcd2/Abcd1	9
GO:0120254	olefinic compound metabolic process	9/519	75/10233	0.12	2.36601	2.74439	0.0132051	0.082214	0.064301	Rdh10/Ptgs2/Egr1/Dab2/Cyp2d22/Cyp1b1/Akr1c14/Abcd2/Abcd1	9
GO:0072073	kidney epithelium development	10/519	88/10233	0.113636	2.24054	2.70142	0.0133379	0.0829144	0.0648488	Vcan/Spry1/Myc/Lgr4/Lamb2/Kif26b/Hes1/Foxc2/Cd24a/Bmp4	10
GO:0090287	regulation of cellular response to growth factor stimulus	19/519	216/10233	0.087963	1.73434	2.52129	0.0136341	0.084479	0.0660725	Vegfd/Tspan32/Thbs1/Tgfbr3l/Spry1/Peg10/Ogt/Nrep/Lox/Itgb3/Hes1/Gdf15/Fzd1/Fstl1/Emilin1/Cd109/Bmp4/Atp2b4/Angpt1	19
GO:0048598	embryonic morphogenesis	32/519	420/10233	0.0761905	1.50223	2.42935	0.0137434	0.084479	0.0660725	Wdr19/Vcam1/Tbc1d32/Sparc/Scx/Rdh10/Prrx2/Nphp3/Myc/Mustn1/Mmp14/Mbnl1/Macf1/Itgb3/Id2/Hspg2/Hes1/Gas1/Fzd2/Foxc2/Fn1/Enpp1/Dusp4/Dab2/Crabp2/Col6a1/Col5a2/Col12a1/Cdon/Bmp4/Atoh8/Amot	32
GO:0030812	negative regulation of nucleotide catabolic process	4/519	19/10233	0.210526	4.1509	3.17744	0.0137967	0.084479	0.0660725	Myog/Ier3/Ddit4/Actn3	4
GO:0033122	negative regulation of purine nucleotide catabolic process	4/519	19/10233	0.210526	4.1509	3.17744	0.0137967	0.084479	0.0660725	Myog/Ier3/Ddit4/Actn3	4
GO:0045820	negative regulation of glycolytic process	4/519	19/10233	0.210526	4.1509	3.17744	0.0137967	0.084479	0.0660725	Myog/Ier3/Ddit4/Actn3	4
GO:0050974	detection of mechanical stimulus involved in sensory perception	4/519	19/10233	0.210526	4.1509	3.17744	0.0137967	0.084479	0.0660725	Serpine2/Myc/Cxcl12/Cacnb3	4
GO:0051450	myoblast proliferation	4/519	19/10233	0.210526	4.1509	3.17744	0.0137967	0.084479	0.0660725	Myod1/Hgf/Fgf7/Atoh8	4
GO:0072537	fibroblast activation	4/519	19/10233	0.210526	4.1509	3.17744	0.0137967	0.084479	0.0660725	Rgcc/Pdgfrb/Fam114a1/Acta2	4
GO:0160049	negative regulation of cGAS/STING signaling pathway	4/519	19/10233	0.210526	4.1509	3.17744	0.0137967	0.084479	0.0660725	Irgm2/Irgm1/Igtp/Enpp3	4
GO:1903909	regulation of receptor clustering	4/519	19/10233	0.210526	4.1509	3.17744	0.0137967	0.084479	0.0660725	Slc7a11/Ptn/Musk/Gsn	4
GO:0060079	excitatory postsynaptic potential	7/519	51/10233	0.137255	2.70622	2.82338	0.0138273	0.0845396	0.0661199	P2rx6/Dmpk/Dbn1/Chrng/Cdk5/Cacnb3/Adrb2	7
GO:0019318	hexose metabolic process	17/519	187/10233	0.0909091	1.79243	2.52785	0.0141183	0.0861895	0.0674103	Rorc/Pdk4/Pdk2/Pdk1/Ogt/Myc/Man2a2/Irs1/Epm2aip1/Cry1/Chst15/Cbr2/C1qtnf3/C1qtnf1/Atf3/Actn3/Acadm	17
GO:0006006	glucose metabolic process	15/519	158/10233	0.0949367	1.87184	2.55276	0.014223	0.0864732	0.0676322	Rorc/Pdk4/Pdk2/Pdk1/Ogt/Myc/Irs1/Epm2aip1/Cry1/Cbr2/C1qtnf3/C1qtnf1/Atf3/Actn3/Acadm	15
GO:0001755	neural crest cell migration	5/519	29/10233	0.172414	3.39944	2.99081	0.0142284	0.0864732	0.0676322	Sema6c/Sema4f/Sema3b/Fn1/Bmp4	5
GO:0045923	positive regulation of fatty acid metabolic process	5/519	29/10233	0.172414	3.39944	2.99081	0.0142284	0.0864732	0.0676322	Ptgs2/Irs1/Gdf15/Abcd2/Abcd1	5
GO:0007188	adenylate cyclase-modulating G protein-coupled receptor signaling pathway	9/519	76/10233	0.118421	2.33488	2.6998	0.0143296	0.0868294	0.0679107	S1pr1/Ptgfr/Itgb3/Gabbr1/Cxcl12/Atp2b4/Adrb2/Adm2/Adcy7	9
GO:0070555	response to interleukin-1	9/519	76/10233	0.118421	2.33488	2.6998	0.0143296	0.0868294	0.0679107	Serpine1/Inhbb/Hes1/Fn1/Egr1/Ccl2/Camp/Ankrd1/Adamts7	9
GO:0031349	positive regulation of defense response	28/519	357/10233	0.0784314	1.54641	2.42901	0.0143593	0.0868799	0.0679503	Zdhhc1/Trim30a/Serpine1/Pvr/Ptgs2/Pdcd4/Parp9/Ogt/Lpl/Lgr4/Lgals9/Lgals2/Irgm2/Irgm1/Ikbke/Igtp/Ifi203/Hexim1/Havcr2/Fosl1/Ereg/Enpp3/Emilin1/Cebpa/Cd24a/Casp12/Camp/C3	28
GO:0032943	mononuclear cell proliferation	16/519	173/10233	0.0924855	1.82352	2.525	0.0145967	0.0878597	0.0687166	Vcam1/Tspan32/Spn/Slc7a1/Myc/Lgals9/Lgals3/Irgm1/Il7/Hes1/Havcr2/Ephb6/Cxcl12/Cnn2/Cd24a/Bmp4	16
GO:0002763	positive regulation of myeloid leukocyte differentiation	6/519	40/10233	0.15	2.95751	2.86714	0.0146074	0.0878597	0.0687166	Tmem64/Nedd9/Itgb3/Id2/Ccl9/Car2	6
GO:0055117	regulation of cardiac muscle contraction	6/519	40/10233	0.15	2.95751	2.86714	0.0146074	0.0878597	0.0687166	Trpm4/Jup/Ehd3/Ccn2/Atp2a1/Adrb2	6
GO:0170041	non-proteinogenic amino acid metabolic process	6/519	40/10233	0.15	2.95751	2.86714	0.0146074	0.0878597	0.0687166	Slc1a3/Mmut/Gamt/Azin2/Atp2b4/Aldh6a1	6
GO:0010975	regulation of neuron projection development	28/519	358/10233	0.0782123	1.54209	2.4133	0.0148597	0.0892459	0.0698007	Ttc3/Tnfrsf12a/Tmem106b/Stmn2/Snapin/Serpine2/Sema6c/Sema4f/Ptn/Plxna3/Nefl/Macf1/Igf1r/Ifrd1/Hgf/Hes1/Fzd1/Fn1/Dbn1/Dab2/Cxcl5/Cxcl12/Crabp2/Cdk5/Cd24a/Bmp4/Ankrd1/Adamts1	28
GO:0006874	intracellular calcium ion homeostasis	15/519	159/10233	0.0943396	1.86007	2.52637	0.0149995	0.0899529	0.0703537	Tmem64/Tmem203/Slc25a27/Itgb3/Herpud1/F2r/Dmpk/Cdk5/Ccl8/Ccl2/Capn3/Atp2b4/Atp2a1/Atp13a4/Anxa6	15
GO:0009636	response to toxic substance	14/519	145/10233	0.0965517	1.90369	2.53317	0.0152951	0.0912331	0.071355	Slc7a11/Sesn1/Ptgs2/Nefl/Inhbb/Haghl/Gsta1/Gch1/Gatd1/Fas/Cyp1b1/Cp/Col6a1/Aqp9	14
GO:0035924	cellular response to vascular endothelial growth factor stimulus	7/519	52/10233	0.134615	2.65418	2.7641	0.0153025	0.0912331	0.071355	Vegfd/Tspan32/Pdgfrb/Itgb3/Emilin1/Atp2b4/Angpt1	7
GO:0070252	actin-mediated cell contraction	7/519	52/10233	0.134615	2.65418	2.7641	0.0153025	0.0912331	0.071355	Trpm4/Jup/Gsn/Dbn1/Atp2a1/Adrb2/Acta2	7
GO:1900024	regulation of substrate adhesion-dependent cell spreading	7/519	52/10233	0.134615	2.65418	2.7641	0.0153025	0.0912331	0.071355	Rac3/Postn/Nedd9/Itgb3/Enpp2/Dbn1/Dab2	7
GO:0072523	purine-containing compound catabolic process	13/519	131/10233	0.0992366	1.95663	2.54706	0.0154421	0.0917205	0.0717362	Vnn1/Parp14/Ogt/Myog/Myc/Ier3/Gda/Enpp1/Ddit4/Col6a1/Aox1/Actn3/Abcd1	13
GO:0019364	pyridine nucleotide catabolic process	10/519	90/10233	0.111111	2.19075	2.62255	0.0154592	0.0917205	0.0717362	Parp14/Ogt/Myog/Myc/Ier3/Enpp1/Ddit4/Col6a1/Aox1/Actn3	10
GO:0050806	positive regulation of synaptic transmission	10/519	90/10233	0.111111	2.19075	2.62255	0.0154592	0.0917205	0.0717362	Slc1a3/Serpine2/Ptn/Ptgs2/Musk/Lama2/Enpp1/Eif2ak4/Ccl2/Car2	10
GO:0036293	response to decreased oxygen levels	20/519	234/10233	0.0854701	1.68519	2.4508	0.0154742	0.0917205	0.0717362	Vegfd/Rgcc/Ptgs2/Postn/Pdk1/Ogt/Ndrg1/Myc/Mmp14/Loxl2/Egr1/Ddit4/Col6a1/Cd24a/Ccnd1/Ccl2/Car3/Birc2/Angpt4/Adrb2	20
GO:0019217	regulation of fatty acid metabolic process	9/519	77/10233	0.116883	2.30456	2.6559	0.0155234	0.0918785	0.0718597	Ptgs2/Pdk4/Pdk2/Pdk1/Irs1/Gdf15/Fmo1/Abcd2/Abcd1	9
GO:0050863	regulation of T cell activation	19/519	219/10233	0.086758	1.71059	2.45697	0.0155906	0.0921429	0.0720666	Wnt10b/Vnn1/Vcam1/Tspan32/Spn/Slc7a1/Rorc/Loxl3/Lgals9/Lgals3/Irgm1/Il7/Hes1/Havcr2/Fas/Ephb6/Cd24a/Ccl2/Bmp4	19
GO:0002696	positive regulation of leukocyte activation	18/519	204/10233	0.0882353	1.73971	2.46669	0.015622	0.0921948	0.0721072	Wnt10b/Vnn1/Vcam1/Thbs1/Spn/Slc7a1/Mmp14/Lgals9/Kmt5c/Irgm1/Il7/Hes1/Havcr2/Ephb6/Clec4d/Cebpa/Cd24a/Ccl2	18
GO:0002920	regulation of humoral immune response	3/519	11/10233	0.272727	5.3773	3.35737	0.0157704	0.0922694	0.0721655	Cfh/Camp/C3	3
GO:0007214	gamma-aminobutyric acid signaling pathway	3/519	11/10233	0.272727	5.3773	3.35737	0.0157704	0.0922694	0.0721655	Gabrb2/Gabra1/Gabbr1	3
GO:0010755	regulation of plasminogen activation	3/519	11/10233	0.272727	5.3773	3.35737	0.0157704	0.0922694	0.0721655	Thbs1/Serpine2/Serpine1	3
GO:0035930	corticosteroid hormone secretion	3/519	11/10233	0.272727	5.3773	3.35737	0.0157704	0.0922694	0.0721655	Dab2/Cry1/C1qtnf1	3
GO:0072677	eosinophil migration	3/519	11/10233	0.272727	5.3773	3.35737	0.0157704	0.0922694	0.0721655	Lgals3/Ccl8/Ccl2	3
GO:2001279	regulation of unsaturated fatty acid biosynthetic process	3/519	11/10233	0.272727	5.3773	3.35737	0.0157704	0.0922694	0.0721655	Ptgs2/Abcd2/Abcd1	3
GO:0001666	response to hypoxia	19/519	220/10233	0.0863636	1.70281	2.43575	0.0162896	0.0951704	0.0744344	Vegfd/Rgcc/Ptgs2/Postn/Pdk1/Ogt/Ndrg1/Myc/Mmp14/Loxl2/Egr1/Ddit4/Cd24a/Ccnd1/Ccl2/Car3/Birc2/Angpt4/Adrb2	19
GO:0045103	intermediate filament-based process	5/519	30/10233	0.166667	3.28613	2.89842	0.0163814	0.0954097	0.0746215	Sync/Nefl/Macf1/Krt13/Des	5
GO:0010718	positive regulation of epithelial to mesenchymal transition	6/519	41/10233	0.146341	2.88538	2.79593	0.0164007	0.0954097	0.0746215	Rgcc/Olfm1/Loxl2/Dab2/Col1a1/Bmp4	6
GO:0042130	negative regulation of T cell proliferation	6/519	41/10233	0.146341	2.88538	2.79593	0.0164007	0.0954097	0.0746215	Tspan32/Spn/Lgals9/Havcr2/Cd24a/Bmp4	6
GO:0031342	negative regulation of cell killing	4/519	20/10233	0.2	3.94335	3.04541	0.0165699	0.0959828	0.0750698	Serpinb9e/Pvr/Lgals9/Havcr2	4
GO:0048745	smooth muscle tissue development	4/519	20/10233	0.2	3.94335	3.04541	0.0165699	0.0959828	0.0750698	Pdgfrb/Mylk/Col3a1/Bmp4	4
GO:0071634	regulation of transforming growth factor beta production	4/519	20/10233	0.2	3.94335	3.04541	0.0165699	0.0959828	0.0750698	Thbs1/Ptgs2/Fn1/Cd24a	4
GO:0072526	pyridine-containing compound catabolic process	10/519	91/10233	0.10989	2.16668	2.58389	0.0166094	0.0960752	0.075142	Parp14/Ogt/Myog/Myc/Ier3/Enpp1/Ddit4/Col6a1/Aox1/Actn3	10
GO:0030316	osteoclast differentiation	9/519	78/10233	0.115385	2.27501	2.61268	0.0167886	0.0967006	0.0756312	Tmem64/Rassf2/Nedd9/Lrrc17/Itgb3/Enpp1/Cd109/Ccl9/Car2	9
GO:0042476	odontogenesis	9/519	78/10233	0.115385	2.27501	2.61268	0.0167886	0.0967006	0.0756312	Serpine1/Id3/Gas1/Fam20a/Enpp1/Col1a1/Car2/Camp/Bmp4	9
GO:0045471	response to ethanol	9/519	78/10233	0.115385	2.27501	2.61268	0.0167886	0.0967006	0.0756312	Irs1/Igf1r/Hpgd/Gabbr1/Ccnd1/Ccl2/Car3/Birc2/Adcy7	9
GO:0070664	negative regulation of leukocyte proliferation	7/519	53/10233	0.132075	2.6041	2.7062	0.0168861	0.097125	0.0759632	Tspan32/Spn/Lgals9/Havcr2/Enpp3/Cd24a/Bmp4	7
GO:0045664	regulation of neuron differentiation	13/519	133/10233	0.0977444	1.9272	2.48774	0.0173335	0.099558	0.077866	Ttc3/Rac3/Nrep/Notch3/Mapk8ip3/Id2/Hes1/Etv5/Eif2ak4/Cxcl12/Cdon/Cd24a/Bmp4	13
GO:0003158	endothelium development	10/519	92/10233	0.108696	2.14313	2.54573	0.0178218	0.102075	0.0798343	Slc40a1/S1pr1/Heg1/Fzd2/Fzd1/Fstl1/Foxc2/Bmp4/Atoh8/Amotl2	10
GO:0048706	embryonic skeletal system development	10/519	92/10233	0.108696	2.14313	2.54573	0.0178218	0.102075	0.0798343	Wdr19/Scx/Rdh10/Prrx2/Mmp14/Hspg2/Gas1/Foxc2/Col1a1/Bmp4	10
GO:0002532	production of molecular mediator involved in inflammatory response	8/519	66/10233	0.121212	2.38991	2.61835	0.0179144	0.102318	0.0800243	Slc7a2/Serpine1/Pdcd4/Pbxip1/Camp/Adcy7/Abcd2/Abcd1	8
GO:0072009	nephron epithelium development	8/519	66/10233	0.121212	2.38991	2.61835	0.0179144	0.102318	0.0800243	Myc/Lgr4/Lamb2/Kif26b/Hes1/Foxc2/Cd24a/Bmp4	8
GO:0002761	regulation of myeloid leukocyte differentiation	9/519	79/10233	0.113924	2.24621	2.57011	0.0181277	0.103391	0.080864	Tmem64/Rassf2/Nedd9/Myc/Lrrc17/Itgb3/Id2/Ccl9/Car2	9
GO:0009308	amine metabolic process	6/519	42/10233	0.142857	2.81668	2.72684	0.0183404	0.104168	0.0814714	Vcam1/Sat2/Gch1/Cyp2d22/Azin2/Atp2b4	6
GO:0060443	mammary gland morphogenesis	6/519	42/10233	0.142857	2.81668	2.72684	0.0183404	0.104168	0.0814714	Igfbp5/Etv5/Etv4/Ccl2/Bmp4/Areg	6
GO:0071248	cellular response to metal ion	11/519	106/10233	0.103774	2.04608	2.50232	0.0183405	0.104168	0.0814714	Nptx1/Myog/Mylk/Inhbb/Id2/Gsn/Fn1/Fas/Cebpa/Capn3/Adcy7	11
GO:0070373	negative regulation of ERK1 and ERK2 cascade	7/519	54/10233	0.12963	2.55588	2.64962	0.0185822	0.105394	0.0824302	Spry1/Emilin1/Dusp9/Dusp6/Dusp4/Dab2/Atf3	7
GO:0071320	cellular response to cAMP	5/519	31/10233	0.16129	3.18012	2.80986	0.0187405	0.105997	0.0829021	Wnt10b/Scx/Inhbb/Igfbp5/Aqp9	5
GO:0090497	mesenchymal cell migration	5/519	31/10233	0.16129	3.18012	2.80986	0.0187405	0.105997	0.0829021	Sema6c/Sema4f/Sema3b/Fn1/Bmp4	5
GO:0055001	muscle cell development	14/519	149/10233	0.0939597	1.85258	2.42314	0.0189858	0.107235	0.0838707	Wnt10b/Tnnt1/Pdgfrb/Myog/Myod1/Myl9/Lox/Ldb3/Hes1/Fdps/Col6a1/Capn3/Bmp4/Actn3	14
GO:0019724	B cell mediated immunity	8/519	67/10233	0.119403	2.35424	2.57053	0.0194735	0.10963	0.0857439	Kmt5c/Fas/Csf2rb/C3/C1s2/C1s1/C1rl/C1ra	8
GO:0072657	protein localization to membrane	26/519	334/10233	0.0778443	1.53484	2.29702	0.0194999	0.10963	0.0857439	Wdr19/Slc7a11/Ptn/Olfm1/Ogt/Nptx1/Mylk/Musk/Mmp14/Macf1/Lgals9/Lgals3/Jup/Jsrp1/Itgb7/Irgm2/Gsn/Etv5/Ehd3/Dbn1/Dab2/Cdk5/Cd24a/Capn3/Cacnb3/Atp2b4	26
GO:0002698	negative regulation of immune effector process	9/519	80/10233	0.1125	2.21814	2.52818	0.0195428	0.10963	0.0857439	Spn/Serpinb9e/Pvr/Loxl3/Lgals9/Lgals3/Havcr2/Enpp3/Angpt1	9
GO:0002706	regulation of lymphocyte mediated immunity	11/519	107/10233	0.102804	2.02696	2.46826	0.0195442	0.10963	0.0857439	Trpm4/Spn/Serpinb9e/Pvr/Lgals9/Kmt5c/Havcr2/H2-M10.1/Cd24a/C3/Arid5a	11
GO:0007009	plasma membrane organization	11/519	107/10233	0.102804	2.02696	2.46826	0.0195442	0.10963	0.0857439	Ugcg/Spaca6/Ndrg1/Gsn/Colec12/Col6a1/Cavin2/Asap1/Abcd2/Abcd1/A4galt	11
GO:0032870	cellular response to hormone stimulus	33/519	448/10233	0.0736607	1.45235	2.26307	0.0195849	0.109708	0.0858044	Wnt10b/Ugcg/Scx/Ptgfr/Por/Pik3r3/Pdk4/Pdk2/Ogt/Myod1/Lpl/Klf5/Itgb3/Irs1/Inhbb/Igf1r/Hmga1/Gprin3/Ghr/Gdf15/Foxc2/Fbxo32/Fam114a1/Enpp1/Ddit4/Dab2/Cry1/Col6a1/Ccl2/Car3/Car2/Bmp4/Arid5a	33
GO:0002082	regulation of oxidative phosphorylation	4/519	21/10233	0.190476	3.75557	2.92167	0.0196679	0.10972	0.0858141	Myog/Myc/Actn3/Abcd1	4
GO:0019081	viral translation	4/519	21/10233	0.190476	3.75557	2.92167	0.0196679	0.10972	0.0858141	Shfl/Peg10/Ifit1/Eif2ak4	4
GO:0090025	regulation of monocyte chemotaxis	4/519	21/10233	0.190476	3.75557	2.92167	0.0196679	0.10972	0.0858141	Serpine1/Cxcl12/Ccn3/Ccl2	4
GO:0050804	modulation of chemical synaptic transmission	24/519	303/10233	0.0792079	1.56172	2.29422	0.0201041	0.11054	0.0864551	Sorcs2/Snapin/Slc7a11/Slc1a3/Serpine2/Ptn/Ptgs2/Nefl/Musk/Lama2/Igf1r/Gabbr1/F2r/Enpp1/Eif2ak4/Egr1/Dmpk/Dbn1/Clmp/Cdk5/Ccl2/Car2/Cacnb3/Adrb2	24
GO:0071375	cellular response to peptide hormone stimulus	21/519	256/10233	0.0820312	1.61739	2.3123	0.0202304	0.11054	0.0864551	Por/Pik3r3/Pdk4/Pdk2/Ogt/Lpl/Klf5/Itgb3/Irs1/Inhbb/Igf1r/Hmga1/Ghr/Gdf15/Foxc2/Fam114a1/Enpp1/Col6a1/Ccl2/Car3/Car2	21
GO:0002544	chronic inflammatory response	3/519	12/10233	0.25	4.92919	3.14783	0.0202485	0.11054	0.0864551	Vnn1/Ccl2/Camp	3
GO:0002693	positive regulation of cellular extravasation	3/519	12/10233	0.25	4.92919	3.14783	0.0202485	0.11054	0.0864551	Pdgfd/Cd99/Ccl2	3
GO:0002861	regulation of inflammatory response to antigenic stimulus	3/519	12/10233	0.25	4.92919	3.14783	0.0202485	0.11054	0.0864551	Spn/Cd24a/C3	3
GO:0014733	regulation of skeletal muscle adaptation	3/519	12/10233	0.25	4.92919	3.14783	0.0202485	0.11054	0.0864551	Tnnt1/Igfbp5/Actn3	3
GO:0033623	regulation of integrin activation	3/519	12/10233	0.25	4.92919	3.14783	0.0202485	0.11054	0.0864551	Selp/Foxc2/Cd24a	3
GO:0045475	locomotor rhythm	3/519	12/10233	0.25	4.92919	3.14783	0.0202485	0.11054	0.0864551	Id2/Egr1/Ciart	3
GO:0046185	aldehyde catabolic process	3/519	12/10233	0.25	4.92919	3.14783	0.0202485	0.11054	0.0864551	Haghl/Gatd1/Aldh3b1	3
GO:0048715	negative regulation of oligodendrocyte differentiation	3/519	12/10233	0.25	4.92919	3.14783	0.0202485	0.11054	0.0864551	Id2/Hes1/Bmp4	3
GO:0071605	monocyte chemotactic protein-1 production	3/519	12/10233	0.25	4.92919	3.14783	0.0202485	0.11054	0.0864551	Cd24a/Camp/C1qtnf3	3
GO:0071637	regulation of monocyte chemotactic protein-1 production	3/519	12/10233	0.25	4.92919	3.14783	0.0202485	0.11054	0.0864551	Cd24a/Camp/C1qtnf3	3
GO:0071801	regulation of podosome assembly	3/519	12/10233	0.25	4.92919	3.14783	0.0202485	0.11054	0.0864551	Palld/Gsn/Asap1	3
GO:1904415	regulation of xenophagy	3/519	12/10233	0.25	4.92919	3.14783	0.0202485	0.11054	0.0864551	Irgm2/Irgm1/Igtp	3
GO:1904417	positive regulation of xenophagy	3/519	12/10233	0.25	4.92919	3.14783	0.0202485	0.11054	0.0864551	Irgm2/Irgm1/Igtp	3
GO:2000831	regulation of steroid hormone secretion	3/519	12/10233	0.25	4.92919	3.14783	0.0202485	0.11054	0.0864551	Dab2/Cry1/C1qtnf1	3
GO:0034767	positive regulation of monoatomic ion transmembrane transport	7/519	55/10233	0.127273	2.50941	2.59431	0.0203942	0.110551	0.0864642	F2r/Ehd3/Capn3/Cacnb3/Bmp4/Atp2a1/Adrb2	7
GO:0045685	regulation of glial cell differentiation	7/519	55/10233	0.127273	2.50941	2.59431	0.0203942	0.110551	0.0864642	Serpine2/Ptn/Id2/Hes1/Enpp2/Bmp4/Aspa	7
GO:0010812	negative regulation of cell-substrate adhesion	6/519	43/10233	0.139535	2.75118	2.65976	0.0204313	0.110551	0.0864642	Thbs1/Serpine1/Postn/Mmp14/Enpp2/Col1a1	6
GO:0048286	lung alveolus development	6/519	43/10233	0.139535	2.75118	2.65976	0.0204313	0.110551	0.0864642	Tns3/Slc7a11/Mapk8ip3/Igfbp5/Col6a1/Bmp4	6
GO:0050873	brown fat cell differentiation	6/519	43/10233	0.139535	2.75118	2.65976	0.0204313	0.110551	0.0864642	Ptgs2/Plac8/Lama4/Cebpa/Aldh6a1/Adrb2	6
GO:0141085	regulation of inflammasome-mediated signaling pathway	6/519	43/10233	0.139535	2.75118	2.65976	0.0204313	0.110551	0.0864642	Zdhhc1/Trim30a/Ogt/Irgm2/Irgm1/Igtp	6
GO:0043500	muscle adaptation	10/519	94/10233	0.106383	2.09753	2.47085	0.0204404	0.110551	0.0864642	Tnnt1/Myog/Myod1/Igfbp5/Gsn/Fdps/Fbxo32/Bmp4/Atp2b4/Actn3	10
GO:0050670	regulation of lymphocyte proliferation	12/519	122/10233	0.0983607	1.93935	2.41255	0.0207865	0.112275	0.0878121	Vcam1/Tspan32/Spn/Slc7a1/Lgals9/Lgals3/Irgm1/Il7/Hes1/Havcr2/Cd24a/Bmp4	12
GO:0099177	regulation of trans-synaptic signaling	24/519	304/10233	0.0789474	1.55659	2.2771	0.0208281	0.11235	0.0878712	Sorcs2/Snapin/Slc7a11/Slc1a3/Serpine2/Ptn/Ptgs2/Nefl/Musk/Lama2/Igf1r/Gabbr1/F2r/Enpp1/Eif2ak4/Egr1/Dmpk/Dbn1/Clmp/Cdk5/Ccl2/Car2/Cacnb3/Adrb2	24
GO:0002697	regulation of immune effector process	19/519	226/10233	0.0840708	1.6576	2.31064	0.0210118	0.113127	0.0884783	Trpm4/Spon2/Spn/Serpinb9e/Pvr/Loxl3/Lgals9/Lgals3/Kmt5c/Havcr2/H2-M10.1/Enpp3/Cxcl5/Cfh/Cd24a/Ccl2/C3/Arid5a/Angpt1	19
GO:0150063	visual system development	21/519	257/10233	0.0817121	1.6111	2.29331	0.0210275	0.113127	0.0884783	Wdr19/Tbc1d32/Spry1/Rdh10/Ptn/Pdgfrb/Maf/Lamb2/Inhbb/Hes1/Gas1/Foxc2/Fat1/Cyp1b1/Crybg1/Col5a2/Cfh/Cdon/C3/Bmp4/Atp2b4	21
GO:1903039	positive regulation of leukocyte cell-cell adhesion	14/519	151/10233	0.0927152	1.82804	2.36937	0.0210668	0.113168	0.0885106	Wnt10b/Vnn1/Vcam1/Spn/Slc7a1/Selp/Lgals9/Irgm1/Il7/Hes1/Havcr2/Ephb6/Cd24a/Ccl2	14
GO:0033559	unsaturated fatty acid metabolic process	8/519	68/10233	0.117647	2.31962	2.52356	0.0211271	0.113168	0.0885106	Ptgs2/Hpgd/Gsta1/Cyp2d22/Cyp1b1/Akr1c14/Abcd2/Abcd1	8
GO:0048704	embryonic skeletal system morphogenesis	8/519	68/10233	0.117647	2.31962	2.52356	0.0211271	0.113168	0.0885106	Wdr19/Rdh10/Prrx2/Mmp14/Hspg2/Gas1/Foxc2/Bmp4	8
GO:0007193	adenylate cyclase-inhibiting G protein-coupled receptor signaling pathway	5/519	32/10233	0.15625	3.08074	2.72482	0.0213126	0.113168	0.0885106	S1pr1/Itgb3/Gabbr1/Cxcl12/Adrb2	5
GO:0048741	skeletal muscle fiber development	5/519	32/10233	0.15625	3.08074	2.72482	0.0213126	0.113168	0.0885106	Wnt10b/Myog/Myod1/Col6a1/Actn3	5
GO:0050994	regulation of lipid catabolic process	5/519	32/10233	0.15625	3.08074	2.72482	0.0213126	0.113168	0.0885106	Irs1/Idh1/Hpgd/Abcd2/Abcd1	5
GO:0071425	hematopoietic stem cell proliferation	5/519	32/10233	0.15625	3.08074	2.72482	0.0213126	0.113168	0.0885106	Wnt10b/Prl2c3/Irgm1/Dab2/Cebpa	5
GO:0071711	basement membrane organization	5/519	32/10233	0.15625	3.08074	2.72482	0.0213126	0.113168	0.0885106	Mmp11/Lamb2/Lama2/Col6a1/Col3a1	5
GO:0086003	cardiac muscle cell contraction	5/519	32/10233	0.15625	3.08074	2.72482	0.0213126	0.113168	0.0885106	Trpm4/Jup/Gsn/Atp2a1/Adrb2	5
GO:1903426	regulation of reactive oxygen species biosynthetic process	5/519	32/10233	0.15625	3.08074	2.72482	0.0213126	0.113168	0.0885106	Ogt/Fas/Car3/Abcd2/Abcd1	5
GO:0046649	lymphocyte activation	35/519	485/10233	0.0721649	1.42286	2.20533	0.0218227	0.115726	0.0905112	Wnt10b/Vnn1/Vcam1/Tspan32/Spn/Slc7a1/Rorc/Polm/Nedd9/Myc/Mmp14/Loxl3/Lgals9/Lgals3/Kmt5c/Itgb8/Irgm1/Il7/Igtp/Id2/Hmga1/Hes1/Havcr2/Gsn/Fas/Ephb6/Enpp1/Eif2ak4/Egr1/Cxcl12/Clec4d/Cd24a/Ccl2/C3/Bmp4	35
GO:0006575	modified amino acid metabolic process	12/519	123/10233	0.097561	1.92359	2.38188	0.022017	0.116453	0.0910798	Vnn1/Slco4a1/Slc7a11/Slc16a2/Por/Idh1/Gsta2/Gsta1/Gch1/Gamt/Chac1/Acadm	12
GO:0007224	smoothened signaling pathway	12/519	123/10233	0.097561	1.92359	2.38188	0.022017	0.116453	0.0910798	Wnt10b/Wdr19/Tbc1d32/Serpine2/Prrx2/Por/Ift81/Hspg2/Hes1/Gas1/Enpp1/Cdon	12
GO:0032755	positive regulation of interleukin-6 production	7/519	56/10233	0.125	2.4646	2.54019	0.0223258	0.117629	0.0919995	Vegfd/Spon2/Lpl/Lgals9/F2r/Ereg/Arid5a	7
GO:0099565	chemical synaptic transmission, postsynaptic	7/519	56/10233	0.125	2.4646	2.54019	0.0223258	0.117629	0.0919995	P2rx6/Dmpk/Dbn1/Chrng/Cdk5/Cacnb3/Adrb2	7
GO:1904888	cranial skeletal system development	7/519	56/10233	0.125	2.4646	2.54019	0.0223258	0.117629	0.0919995	Wdr19/Rdh10/Prrx2/Mmp14/Gas1/Foxc2/Bmp4	7
GO:0046651	lymphocyte proliferation	15/519	167/10233	0.0898204	1.77097	2.32183	0.0224474	0.118117	0.0923813	Vcam1/Tspan32/Spn/Slc7a1/Myc/Lgals9/Lgals3/Irgm1/Il7/Hes1/Havcr2/Ephb6/Cxcl12/Cd24a/Bmp4	15
GO:0070665	positive regulation of leukocyte proliferation	9/519	82/10233	0.109756	2.16403	2.44615	0.0226099	0.118819	0.0929301	Vcam1/Spn/Slc7a1/Irgm1/Il7/Hes1/Havcr2/Csf2rb/Cd24a	9
GO:1902895	positive regulation of miRNA transcription	6/519	44/10233	0.136364	2.68865	2.59457	0.0226782	0.118956	0.0930375	Notch3/Myc/Fosl1/Egr1/Bmp4/Atoh8	6
GO:0048880	sensory system development	21/519	259/10233	0.0810811	1.59866	2.25558	0.0226944	0.118956	0.0930375	Wdr19/Tbc1d32/Spry1/Rdh10/Ptn/Pdgfrb/Maf/Lamb2/Inhbb/Hes1/Gas1/Foxc2/Fat1/Cyp1b1/Crybg1/Col5a2/Cfh/Cdon/C3/Bmp4/Atp2b4	21
GO:0002286	T cell activation involved in immune response	8/519	69/10233	0.115942	2.286	2.47741	0.0228777	0.119394	0.0933797	Spn/Rorc/Loxl3/Lgals3/Itgb8/Havcr2/Eif2ak4/Clec4d	8
GO:0050671	positive regulation of lymphocyte proliferation	8/519	69/10233	0.115942	2.286	2.47741	0.0228777	0.119394	0.0933797	Vcam1/Spn/Slc7a1/Irgm1/Il7/Hes1/Havcr2/Cd24a	8
GO:0002230	positive regulation of defense response to virus by host	4/519	22/10233	0.181818	3.58487	2.80531	0.0230999	0.119394	0.0933797	Zdhhc1/Parp9/Eif2ak4/Dtx3l	4
GO:0003401	axis elongation	4/519	22/10233	0.181818	3.58487	2.80531	0.0230999	0.119394	0.0933797	Spry1/Rdh10/Bmp4/Areg	4
GO:0010574	regulation of vascular endothelial growth factor production	4/519	22/10233	0.181818	3.58487	2.80531	0.0230999	0.119394	0.0933797	Ptgs2/Cyp1b1/Ccl2/C3	4
GO:0030574	collagen catabolic process	4/519	22/10233	0.181818	3.58487	2.80531	0.0230999	0.119394	0.0933797	Mrc2/Mmp14/Mmp11/Adamts2	4
GO:0035455	response to interferon-alpha	4/519	22/10233	0.181818	3.58487	2.80531	0.0230999	0.119394	0.0933797	Myc/Ifitm1/Ifit2/Ifit1	4
GO:0035751	regulation of lysosomal lumen pH	4/519	22/10233	0.181818	3.58487	2.80531	0.0230999	0.119394	0.0933797	Tmem175/Tmem106b/Snapin/Slc7a11	4
GO:0043277	apoptotic cell clearance	4/519	22/10233	0.181818	3.58487	2.80531	0.0230999	0.119394	0.0933797	Thbs1/Itgb3/Ccl2/C3	4
GO:0071295	cellular response to vitamin	4/519	22/10233	0.181818	3.58487	2.80531	0.0230999	0.119394	0.0933797	Postn/Gprin3/Col1a1/Cdon	4
GO:1905145	cellular response to acetylcholine	4/519	22/10233	0.181818	3.58487	2.80531	0.0230999	0.119394	0.0933797	Ly6c1/Ly6a/Chrng/Atp2b4	4
GO:0006090	pyruvate metabolic process	11/519	110/10233	0.1	1.97168	2.36825	0.0235063	0.12134	0.0949022	Pdk4/Pdk2/Pdk1/Ogt/Myog/Myc/Ier3/Enpp1/Ddit4/Col6a1/Actn3	11
GO:0022409	positive regulation of cell-cell adhesion	16/519	183/10233	0.0874317	1.72387	2.28385	0.0235706	0.121518	0.0950417	Wnt10b/Vnn1/Vcam1/Spn/Slc7a1/Selp/Lgals9/Kif26b/Irgm1/Il7/Hes1/Havcr2/Ephb6/Emilin1/Cd24a/Ccl2	16
GO:0016055	Wnt signaling pathway	24/519	308/10233	0.0779221	1.53637	2.20923	0.0239299	0.123215	0.0963684	Wnt10b/Trpm4/Tmem64/Tle2/Rac3/Pbxip1/Nphp3/Myc/Macf1/Lgr4/Jup/Ifrd1/Fzd2/Fzd1/Enpp1/Egr1/Dab2/Col6a1/Col1a1/Cdon/Ccnd1/Bicc1/Amotl2/Amer1	24
GO:0050870	positive regulation of T cell activation	13/519	139/10233	0.0935252	1.84401	2.31574	0.0240656	0.123333	0.0964609	Wnt10b/Vnn1/Vcam1/Spn/Slc7a1/Lgals9/Irgm1/Il7/Hes1/Havcr2/Ephb6/Cd24a/Ccl2	13
GO:0001941	postsynaptic membrane organization	5/519	33/10233	0.151515	2.98739	2.64304	0.0241041	0.123333	0.0964609	Slc7a11/Ptn/Musk/Etv5/Dbn1	5
GO:0014014	negative regulation of gliogenesis	5/519	33/10233	0.151515	2.98739	2.64304	0.0241041	0.123333	0.0964609	Ptn/Id2/Hes1/Fas/Bmp4	5
GO:0051932	synaptic transmission, GABAergic	5/519	33/10233	0.151515	2.98739	2.64304	0.0241041	0.123333	0.0964609	Rac3/Gabrb2/Gabra1/Gabbr1/Car2	5
GO:0120163	negative regulation of cold-induced thermogenesis	5/519	33/10233	0.151515	2.98739	2.64304	0.0241041	0.123333	0.0964609	Wnt10b/Lgr4/Lama4/Foxc2/Actn3	5
GO:0008585	female gonad development	9/519	83/10233	0.108434	2.13796	2.40602	0.0242662	0.123852	0.0968666	Serpine1/Mmp14/Inhbb/Idh1/Fgf7/Ereg/Bmp4/Angpt1/Adamts1	9
GO:0050729	positive regulation of inflammatory response	9/519	83/10233	0.108434	2.13796	2.40602	0.0242662	0.123852	0.0968666	Serpine1/Ptgs2/Pdcd4/Lpl/Lgals2/Cebpa/Cd24a/Casp12/C3	9
GO:0048008	platelet-derived growth factor receptor signaling pathway	7/519	57/10233	0.122807	2.42136	2.48724	0.0243804	0.124124	0.0970794	Ston1/Pdgfrl/Pdgfrb/Pdgfd/Lox/Itgb3/F3	7
GO:0060395	SMAD protein signal transduction	7/519	57/10233	0.122807	2.42136	2.48724	0.0243804	0.124124	0.0970794	Lgals9/Gdf15/Emilin1/Dab2/Ccn3/Bmp4/Atoh8	7
GO:0001889	liver development	12/519	125/10233	0.096	1.89281	2.32138	0.0246383	0.125019	0.0977792	Vwf/Tet2/Ptn/Nphp3/Hgf/Hes1/Cp/Cebpa/Ccnd1/Car3/Bmp4/Acadm	12
GO:0062013	positive regulation of small molecule metabolic process	12/519	125/10233	0.096	1.89281	2.32138	0.0246383	0.125019	0.0977792	Rdh10/Ptgs2/Myc/Irs1/Gdf15/Fdps/Epm2aip1/Dab2/Cry1/Actn3/Abcd2/Abcd1	12
GO:0042325	regulation of phosphorylation	15/519	169/10233	0.0887574	1.75001	2.27242	0.0246831	0.125019	0.0977792	Thbs1/Srpx2/Sh3bp5/Pdgfrb/Pdcd4/Nedd9/Musk/Irs1/Hes1/Heg1/Gprc5a/Fam20a/Ereg/C3/Areg	15
GO:0048565	digestive tract development	8/519	70/10233	0.114286	2.25334	2.43205	0.0247281	0.125019	0.0977792	Nphp3/Lgr4/Klf5/Id2/Hes1/Filip1l/Col3a1/Clmp	8
GO:0140888	interferon-mediated signaling pathway	8/519	70/10233	0.114286	2.25334	2.43205	0.0247281	0.125019	0.0977792	Parp9/Parp14/Oasl2/Irgm2/Irgm1/Ikbke/Igtp/Ifitm1	8
GO:0001659	temperature homeostasis	11/519	111/10233	0.0990991	1.95391	2.33562	0.0249488	0.125019	0.0977792	Wnt10b/Ptgs2/Plac8/Ogt/Lgr4/Lama4/Igf1r/Foxc2/Egr1/Adrb2/Actn3	11
GO:0032637	interleukin-8 production	6/519	45/10233	0.133333	2.6289	2.53117	0.0250855	0.125019	0.0977792	Ssc5d/Serpine1/F3/F2r/Camp/Afap1l2	6
GO:0032677	regulation of interleukin-8 production	6/519	45/10233	0.133333	2.6289	2.53117	0.0250855	0.125019	0.0977792	Ssc5d/Serpine1/F3/F2r/Camp/Afap1l2	6
GO:0060135	maternal process involved in female pregnancy	6/519	45/10233	0.133333	2.6289	2.53117	0.0250855	0.125019	0.0977792	Tppp3/Ptn/Ptgs2/Havcr2/Ccl2/Adcy7	6
GO:0002673	regulation of acute inflammatory response	3/519	13/10233	0.230769	4.55002	2.96034	0.0253509	0.125019	0.0977792	Spn/Ptgs2/C3	3
GO:0006706	steroid catabolic process	3/519	13/10233	0.230769	4.55002	2.96034	0.0253509	0.125019	0.0977792	Cyp39a1/Cyp1b1/Akr1c14	3
GO:0019731	antibacterial humoral response	3/519	13/10233	0.230769	4.55002	2.96034	0.0253509	0.125019	0.0977792	Spon2/Rnase4/Camp	3
GO:0031639	plasminogen activation	3/519	13/10233	0.230769	4.55002	2.96034	0.0253509	0.125019	0.0977792	Thbs1/Serpine2/Serpine1	3
GO:0032332	positive regulation of chondrocyte differentiation	3/519	13/10233	0.230769	4.55002	2.96034	0.0253509	0.125019	0.0977792	Por/Mustn1/Loxl2	3
GO:0035457	cellular response to interferon-alpha	3/519	13/10233	0.230769	4.55002	2.96034	0.0253509	0.125019	0.0977792	Myc/Ifit2/Ifit1	3
GO:0035739	CD4-positive, alpha-beta T cell proliferation	3/519	13/10233	0.230769	4.55002	2.96034	0.0253509	0.125019	0.0977792	Lgals9/Irgm1/Cd24a	3
GO:0040015	negative regulation of multicellular organism growth	3/519	13/10233	0.230769	4.55002	2.96034	0.0253509	0.125019	0.0977792	Plac8/Gdf15/Adrb2	3
GO:0044320	cellular response to leptin stimulus	3/519	13/10233	0.230769	4.55002	2.96034	0.0253509	0.125019	0.0977792	Ugcg/Inhbb/Car3	3
GO:0051549	positive regulation of keratinocyte migration	3/519	13/10233	0.230769	4.55002	2.96034	0.0253509	0.125019	0.0977792	Serpine1/Hbegf/Fgf7	3
GO:0061318	renal filtration cell differentiation	3/519	13/10233	0.230769	4.55002	2.96034	0.0253509	0.125019	0.0977792	Lamb2/Foxc2/Cd24a	3
GO:0070572	positive regulation of neuron projection regeneration	3/519	13/10233	0.230769	4.55002	2.96034	0.0253509	0.125019	0.0977792	Ptn/Igf1r/Hgf	3
GO:0072112	podocyte differentiation	3/519	13/10233	0.230769	4.55002	2.96034	0.0253509	0.125019	0.0977792	Lamb2/Foxc2/Cd24a	3
GO:0072243	metanephric nephron epithelium development	3/519	13/10233	0.230769	4.55002	2.96034	0.0253509	0.125019	0.0977792	Lgr4/Lamb2/Hes1	3
GO:0072311	glomerular epithelial cell differentiation	3/519	13/10233	0.230769	4.55002	2.96034	0.0253509	0.125019	0.0977792	Lamb2/Foxc2/Cd24a	3
GO:2000561	regulation of CD4-positive, alpha-beta T cell proliferation	3/519	13/10233	0.230769	4.55002	2.96034	0.0253509	0.125019	0.0977792	Lgals9/Irgm1/Cd24a	3
GO:0071453	cellular response to oxygen levels	13/519	140/10233	0.0928571	1.83084	2.2879	0.0253532	0.125019	0.0977792	Rgcc/Ptgs2/Pdk1/Ogt/Ndrg1/Myod1/Myc/Fas/Egr1/Ccnd1/Car3/Angpt4/Adrb2	13
GO:0046545	development of primary female sexual characteristics	9/519	84/10233	0.107143	2.11251	2.36645	0.0260071	0.127933	0.100059	Serpine1/Mmp14/Inhbb/Idh1/Fgf7/Ereg/Bmp4/Angpt1/Adamts1	9
GO:0090090	negative regulation of canonical Wnt signaling pathway	9/519	84/10233	0.107143	2.11251	2.36645	0.0260071	0.127933	0.100059	Tmem64/Tle2/Nphp3/Fzd1/Egr1/Dab2/Cdon/Bicc1/Amer1	9
GO:0042327	positive regulation of phosphorylation	10/519	98/10233	0.102041	2.01191	2.32654	0.0265025	0.130139	0.101784	Thbs1/Pdgfrb/Nedd9/Musk/Irs1/Hes1/Fam20a/Ereg/C3/Areg	10
GO:0051249	regulation of lymphocyte activation	23/519	295/10233	0.0779661	1.53724	2.16418	0.0265192	0.130139	0.101784	Wnt10b/Vnn1/Vcam1/Tspan32/Spn/Slc7a1/Rorc/Nedd9/Mmp14/Loxl3/Lgals9/Lgals3/Kmt5c/Irgm1/Il7/Id2/Hes1/Havcr2/Fas/Ephb6/Cd24a/Ccl2/Bmp4	23
GO:0006690	icosanoid metabolic process	7/519	58/10233	0.12069	2.37961	2.43539	0.0265611	0.130188	0.101822	Ptgs2/Hpgd/Gsta1/Cyp2d22/Cyp1b1/Camp/Akr1c14	7
GO:0046496	nicotinamide nucleotide metabolic process	13/519	141/10233	0.0921986	1.81786	2.26029	0.0266909	0.130667	0.102197	Slc1a3/Parp14/Ogt/Noct/Myog/Myc/Ier3/Idh1/Enpp1/Ddit4/Col6a1/Aox1/Actn3	13
GO:0007606	sensory perception of chemical stimulus	4/519	23/10233	0.173913	3.429	2.69553	0.0268735	0.130932	0.102404	Wnt10b/Fzd2/Cfap69/Car6	4
GO:0010573	vascular endothelial growth factor production	4/519	23/10233	0.173913	3.429	2.69553	0.0268735	0.130932	0.102404	Ptgs2/Cyp1b1/Ccl2/C3	4
GO:1900746	regulation of vascular endothelial growth factor signaling pathway	4/519	23/10233	0.173913	3.429	2.69553	0.0268735	0.130932	0.102404	Tspan32/Itgb3/Emilin1/Angpt1	4
GO:1903579	negative regulation of ATP metabolic process	4/519	23/10233	0.173913	3.429	2.69553	0.0268735	0.130932	0.102404	Myog/Ier3/Ddit4/Actn3	4
GO:0010596	negative regulation of endothelial cell migration	5/519	34/10233	0.147059	2.89952	2.56431	0.0271205	0.131351	0.102732	Thbs1/Rgcc/Jup/Atp2b4/Angpt4	5
GO:0014904	myotube cell development	5/519	34/10233	0.147059	2.89952	2.56431	0.0271205	0.131351	0.102732	Wnt10b/Myog/Myod1/Col6a1/Actn3	5
GO:0032757	positive regulation of interleukin-8 production	5/519	34/10233	0.147059	2.89952	2.56431	0.0271205	0.131351	0.102732	Serpine1/F3/F2r/Camp/Afap1l2	5
GO:0045604	regulation of epidermal cell differentiation	5/519	34/10233	0.147059	2.89952	2.56431	0.0271205	0.131351	0.102732	Maff/Hes1/Etv4/Cd109/Bmp4	5
GO:0050906	detection of stimulus involved in sensory perception	5/519	34/10233	0.147059	2.89952	2.56431	0.0271205	0.131351	0.102732	Serpine2/Myc/Cxcl12/Car6/Cacnb3	5
GO:0061008	hepaticobiliary system development	12/519	127/10233	0.0944882	1.863	2.26198	0.0274817	0.132942	0.103976	Vwf/Tet2/Ptn/Nphp3/Hgf/Hes1/Cp/Cebpa/Ccnd1/Car3/Bmp4/Acadm	12
GO:0006110	regulation of glycolytic process	6/519	46/10233	0.130435	2.57175	2.46947	0.0276574	0.13316	0.104147	Ogt/Myog/Myc/Ier3/Ddit4/Actn3	6
GO:0030811	regulation of nucleotide catabolic process	6/519	46/10233	0.130435	2.57175	2.46947	0.0276574	0.13316	0.104147	Ogt/Myog/Myc/Ier3/Ddit4/Actn3	6
GO:0033121	regulation of purine nucleotide catabolic process	6/519	46/10233	0.130435	2.57175	2.46947	0.0276574	0.13316	0.104147	Ogt/Myog/Myc/Ier3/Ddit4/Actn3	6
GO:0050672	negative regulation of lymphocyte proliferation	6/519	46/10233	0.130435	2.57175	2.46947	0.0276574	0.13316	0.104147	Tspan32/Spn/Lgals9/Havcr2/Cd24a/Bmp4	6
GO:0005996	monosaccharide metabolic process	17/519	202/10233	0.0841584	1.65933	2.18762	0.0277805	0.133595	0.104487	Rorc/Pdk4/Pdk2/Pdk1/Ogt/Myc/Man2a2/Irs1/Epm2aip1/Cry1/Chst15/Cbr2/C1qtnf3/C1qtnf1/Atf3/Actn3/Acadm	17
GO:0071695	anatomical structure maturation	13/519	142/10233	0.0915493	1.80506	2.23289	0.0280797	0.134875	0.105488	Wnt10b/Thbs3/S1pr1/Rnd1/Rac3/Id2/Hes1/Ereg/Enpp1/Cebpa/C3/Adamts7/Actn3	13
GO:0002040	sprouting angiogenesis	10/519	99/10233	0.10101	1.99159	2.29153	0.0281999	0.135134	0.105691	Zfp354c/Vegfd/Thbs1/Srpx2/Ptgs2/Pik3r3/Loxl2/Foxc2/Bmp4/Angpt1	10
GO:0051250	negative regulation of lymphocyte activation	10/519	99/10233	0.10101	1.99159	2.29153	0.0281999	0.135134	0.105691	Tspan32/Spn/Loxl3/Lgals9/Lgals3/Id2/Havcr2/Fas/Cd24a/Bmp4	10
GO:0031348	negative regulation of defense response	15/519	172/10233	0.0872093	1.71949	2.19953	0.0283434	0.135663	0.106104	Spn/Serpinb9e/Pvr/Parp14/Lgals9/Irgm2/Irgm1/Igtp/Ier3/Hgf/Havcr2/Enpp3/Cd24a/Ccn3/C1qtnf3	15
GO:0032946	positive regulation of mononuclear cell proliferation	8/519	72/10233	0.111111	2.19075	2.3436	0.0287379	0.137228	0.107329	Vcam1/Spn/Slc7a1/Irgm1/Il7/Hes1/Havcr2/Cd24a	8
GO:0097530	granulocyte migration	8/519	72/10233	0.111111	2.19075	2.3436	0.0287379	0.137228	0.107329	Thbs1/Rac3/Ppbp/Lgals3/Cxcl5/Cd99/Ccl8/Ccl2	8
GO:0042116	macrophage activation	7/519	59/10233	0.118644	2.33928	2.3846	0.0288711	0.137543	0.107574	Trim55/Thbs1/Slc7a2/Lgals9/Irgm1/Havcr2/Cebpa	7
GO:0048146	positive regulation of fibroblast proliferation	7/519	59/10233	0.118644	2.33928	2.3846	0.0288711	0.137543	0.107574	Serpine1/Pdgfrb/Pdgfd/Myc/Itgb3/Fn1/Ereg	7
GO:0002819	regulation of adaptive immune response	12/519	128/10233	0.09375	1.84845	2.23268	0.0289896	0.137625	0.107639	Trpm4/Spn/Pvr/Loxl3/Kmt5c/Havcr2/H2-M10.1/Eif2ak4/Cd24a/C3/Arid5a/Adcy7	12
GO:0022408	negative regulation of cell-cell adhesion	12/519	128/10233	0.09375	1.84845	2.23268	0.0289896	0.137625	0.107639	Tspan32/Spn/Serpine2/Rgcc/Loxl3/Lgals9/Lgals3/Havcr2/Cxcl12/Cd24a/C1qtnf1/Bmp4	12
GO:0055002	striated muscle cell development	12/519	128/10233	0.09375	1.84845	2.23268	0.0289896	0.137625	0.107639	Wnt10b/Tnnt1/Pdgfrb/Myog/Myod1/Myl9/Ldb3/Fdps/Col6a1/Capn3/Bmp4/Actn3	12
GO:0002703	regulation of leukocyte mediated immunity	13/519	143/10233	0.0909091	1.79243	2.20572	0.0295207	0.13982	0.109356	Trpm4/Spn/Serpinb9e/Pvr/Lgals9/Kmt5c/Havcr2/H2-M10.1/Cxcl5/Cd24a/Ccl2/C3/Arid5a	13
GO:0045637	regulation of myeloid cell differentiation	13/519	143/10233	0.0909091	1.79243	2.20572	0.0295207	0.13982	0.109356	Tmem64/Rassf2/Nedd9/Myc/Mturn/Lrrc17/Lox/Lmo2/Itgb3/Id2/Fas/Ccl9/Car2	13
GO:0048545	response to steroid hormone	18/519	219/10233	0.0821918	1.62056	2.14568	0.0295612	0.13985	0.109379	Por/Nefl/Myod1/Lox/Idh1/Fbxo32/Fas/Ddit4/Dab2/Cry1/Col1a1/Cebpa/Ccnd1/Ccl2/Car2/Bmp4/Areg/Acsbg1	18
GO:0071456	cellular response to hypoxia	11/519	114/10233	0.0964912	1.90249	2.23972	0.0296612	0.14016	0.109622	Rgcc/Ptgs2/Pdk1/Ogt/Ndrg1/Myc/Egr1/Ccnd1/Car3/Angpt4/Adrb2	11
GO:0050954	sensory perception of mechanical stimulus	9/519	86/10233	0.104651	2.06338	2.28894	0.0297504	0.140257	0.109697	Slc1a3/Serpine2/Serpinb6b/Myc/Enpp1/Cxcl12/Col6a1/Col1a1/Cacnb3	9
GO:1902414	protein localization to cell junction	9/519	86/10233	0.104651	2.06338	2.28894	0.0297504	0.140257	0.109697	Olfm1/Ogt/Nptx1/Mylk/Musk/Mapk8ip3/Kif5c/Heg1/Cdk5	9
GO:0032945	negative regulation of mononuclear cell proliferation	6/519	47/10233	0.12766	2.51703	2.40939	0.0303976	0.142233	0.111243	Tspan32/Spn/Lgals9/Havcr2/Cd24a/Bmp4	6
GO:2000027	regulation of animal organ morphogenesis	6/519	47/10233	0.12766	2.51703	2.40939	0.0303976	0.142233	0.111243	Spry1/Lgr4/Hgf/Fgf7/Etv5/Bmp4	6
GO:0009166	nucleotide catabolic process	12/519	129/10233	0.0930233	1.83412	2.20364	0.0305565	0.142233	0.111243	Upp1/Parp14/Ogt/Myog/Myc/Ier3/Gda/Enpp1/Ddit4/Col6a1/Aox1/Actn3	12
GO:0000038	very long-chain fatty acid metabolic process	4/519	24/10233	0.166667	3.28613	2.59167	0.0309941	0.142233	0.111243	Hacd4/Acsbg1/Abcd2/Abcd1	4
GO:0010893	positive regulation of steroid biosynthetic process	4/519	24/10233	0.166667	3.28613	2.59167	0.0309941	0.142233	0.111243	Por/Igf1r/Fdps/Dab2	4
GO:0021545	cranial nerve development	4/519	24/10233	0.166667	3.28613	2.59167	0.0309941	0.142233	0.111243	Slc1a3/Plxna3/Hes1/Ackr3	4
GO:0030947	regulation of vascular endothelial growth factor receptor signaling pathway	4/519	24/10233	0.166667	3.28613	2.59167	0.0309941	0.142233	0.111243	Vegfd/Emilin1/Bmp4/Angpt1	4
GO:0034113	heterotypic cell-cell adhesion	4/519	24/10233	0.166667	3.28613	2.59167	0.0309941	0.142233	0.111243	Vcam1/Jup/Itgb7/Itgb3	4
GO:0045776	negative regulation of blood pressure	4/519	24/10233	0.166667	3.28613	2.59167	0.0309941	0.142233	0.111243	Ier3/Gch1/Adrb2/Adm2	4
GO:0045980	negative regulation of nucleotide metabolic process	4/519	24/10233	0.166667	3.28613	2.59167	0.0309941	0.142233	0.111243	Myog/Ier3/Ddit4/Actn3	4
GO:1900543	negative regulation of purine nucleotide metabolic process	4/519	24/10233	0.166667	3.28613	2.59167	0.0309941	0.142233	0.111243	Myog/Ier3/Ddit4/Actn3	4
GO:1905144	response to acetylcholine	4/519	24/10233	0.166667	3.28613	2.59167	0.0309941	0.142233	0.111243	Ly6c1/Ly6a/Chrng/Atp2b4	4
GO:0009749	response to glucose	13/519	144/10233	0.0902778	1.77999	2.17876	0.0310147	0.142233	0.111243	Zbed6/Vcam1/Trpm4/Thbs1/Ogt/Nptx1/Igf1r/Hmga1/Egr1/Col6a2/Col1a1/Ccl2/Camp	13
GO:0001709	cell fate determination	3/519	14/10233	0.214286	4.22502	2.79098	0.0310765	0.142233	0.111243	Myod1/Hes1/Bmp4	3
GO:0006953	acute-phase response	3/519	14/10233	0.214286	4.22502	2.79098	0.0310765	0.142233	0.111243	Ptgs2/Fn1/Cebpa	3
GO:0010884	positive regulation of lipid storage	3/519	14/10233	0.214286	4.22502	2.79098	0.0310765	0.142233	0.111243	Lpl/Ikbke/C3	3
GO:0021983	pituitary gland development	3/519	14/10233	0.214286	4.22502	2.79098	0.0310765	0.142233	0.111243	Inhbb/Hes1/Bmp4	3
GO:0031295	T cell costimulation	3/519	14/10233	0.214286	4.22502	2.79098	0.0310765	0.142233	0.111243	Spn/Ephb6/Cd24a	3
GO:0031998	regulation of fatty acid beta-oxidation	3/519	14/10233	0.214286	4.22502	2.79098	0.0310765	0.142233	0.111243	Irs1/Abcd2/Abcd1	3
GO:0032414	positive regulation of ion transmembrane transporter activity	3/519	14/10233	0.214286	4.22502	2.79098	0.0310765	0.142233	0.111243	Ehd3/Cacnb3/Atp2a1	3
GO:0043217	myelin maintenance	3/519	14/10233	0.214286	4.22502	2.79098	0.0310765	0.142233	0.111243	Ndrg1/Abcd2/Abcd1	3
GO:0051547	regulation of keratinocyte migration	3/519	14/10233	0.214286	4.22502	2.79098	0.0310765	0.142233	0.111243	Serpine1/Hbegf/Fgf7	3
GO:0051702	biological process involved in interaction with symbiont	3/519	14/10233	0.214286	4.22502	2.79098	0.0310765	0.142233	0.111243	Fn1/Cxcl5/Camp	3
GO:0071211	protein targeting to vacuole involved in autophagy	3/519	14/10233	0.214286	4.22502	2.79098	0.0310765	0.142233	0.111243	Irgm2/Irgm1/Igtp	3
GO:0072207	metanephric epithelium development	3/519	14/10233	0.214286	4.22502	2.79098	0.0310765	0.142233	0.111243	Lgr4/Lamb2/Hes1	3
GO:0090026	positive regulation of monocyte chemotaxis	3/519	14/10233	0.214286	4.22502	2.79098	0.0310765	0.142233	0.111243	Serpine1/Cxcl12/Ccl2	3
GO:0008406	gonad development	14/519	159/10233	0.0880503	1.73607	2.16212	0.0311359	0.142346	0.111331	Wdr19/Serpine1/Serpinb6b/Scx/Rdh10/Mmp14/Inhbb/Idh1/Fgf7/Ereg/Ccnd1/Bmp4/Angpt1/Adamts1	14
GO:0097352	autophagosome maturation	7/519	60/10233	0.116667	2.30029	2.33483	0.0313132	0.142996	0.111839	Snapin/Lix1/Irgm2/Irgm1/Igtp/Fyco1/Adrb2	7
GO:0001776	leukocyte homeostasis	9/519	87/10233	0.103448	2.03967	2.25097	0.0317566	0.144697	0.11317	Slc7a11/Slc40a1/Lgals2/Fas/F2r/Enpp1/Cxcl5/Cd24a/Ccl2	9
GO:0019395	fatty acid oxidation	9/519	87/10233	0.103448	2.03967	2.25097	0.0317566	0.144697	0.11317	Por/Pdk4/Irs1/Gdf15/Fmo1/Cp/Acadm/Abcd2/Abcd1	9
GO:0034220	monoatomic ion transmembrane transport	30/519	416/10233	0.0721154	1.42188	2.03055	0.0323902	0.147419	0.115299	Trpm4/Tmem175/Steap2/Slc9a9/Slc9a5/Slc9a2/Slc7a11/Slc40a1/Slc25a27/Slc1a3/Scara5/P2rx6/Kcnj15/Kcnab1/Itgb3/Gabrb2/Gabra1/F2r/Ehd3/Chrng/Ccn2/Capn3/Cacng1/Cacnb3/Bmp4/Atp2b4/Atp2a1/Atp13a4/Anxa6/Adrb2	30
GO:0003170	heart valve development	6/519	48/10233	0.125	2.4646	2.35084	0.0333096	0.151266	0.118308	Scx/Olfm1/Mdm4/Fam114a1/Emilin1/Bmp4	6
GO:0006939	smooth muscle contraction	6/519	48/10233	0.125	2.4646	2.35084	0.0333096	0.151266	0.118308	Ptgs2/Mylk/F2r/Atp2b4/Adrb2/Acta2	6
GO:0019233	sensory perception of pain	5/519	36/10233	0.138889	2.73844	2.41512	0.0338473	0.153026	0.119684	Cxcl12/Cdk5/Ccn3/Ccl2/Cacnb3	5
GO:0060412	ventricular septum morphogenesis	5/519	36/10233	0.138889	2.73844	2.41512	0.0338473	0.153026	0.119684	Id2/Hes1/Fzd2/Fzd1/Bmp4	5
GO:0060675	ureteric bud morphogenesis	5/519	36/10233	0.138889	2.73844	2.41512	0.0338473	0.153026	0.119684	Myc/Lgr4/Kif26b/Hes1/Bmp4	5
GO:0072171	mesonephric tubule morphogenesis	5/519	36/10233	0.138889	2.73844	2.41512	0.0338473	0.153026	0.119684	Myc/Lgr4/Kif26b/Hes1/Bmp4	5
GO:0045137	development of primary sexual characteristics	14/519	161/10233	0.0869565	1.7145	2.11214	0.0341252	0.154111	0.120533	Wdr19/Serpine1/Serpinb6b/Scx/Rdh10/Mmp14/Inhbb/Idh1/Fgf7/Ereg/Ccnd1/Bmp4/Angpt1/Adamts1	14
GO:0045165	cell fate commitment	13/519	146/10233	0.0890411	1.7556	2.12546	0.034166	0.154125	0.120544	Wnt10b/Spn/Notch3/Myod1/Loxl3/Il7/Id2/Hes1/Gas1/Foxc2/Chd3/Cdon/Bmp4	13
GO:0006195	purine nucleotide catabolic process	11/519	117/10233	0.0940171	1.85371	2.14667	0.0349791	0.157618	0.123276	Parp14/Ogt/Myog/Myc/Ier3/Gda/Enpp1/Ddit4/Col6a1/Aox1/Actn3	11
GO:0005978	glycogen biosynthetic process	4/519	25/10233	0.16	3.15468	2.49315	0.0354659	0.15876	0.124169	Irs1/Epm2aip1/Enpp1/Acadm	4
GO:0009250	glucan biosynthetic process	4/519	25/10233	0.16	3.15468	2.49315	0.0354659	0.15876	0.124169	Irs1/Epm2aip1/Enpp1/Acadm	4
GO:0034110	regulation of homotypic cell-cell adhesion	4/519	25/10233	0.16	3.15468	2.49315	0.0354659	0.15876	0.124169	Serpine2/Emilin1/Cd24a/C1qtnf1	4
GO:0035886	vascular associated smooth muscle cell differentiation	4/519	25/10233	0.16	3.15468	2.49315	0.0354659	0.15876	0.124169	Pdgfrb/Pdcd4/Hes1/Cfh	4
GO:0099633	protein localization to postsynaptic specialization membrane	4/519	25/10233	0.16	3.15468	2.49315	0.0354659	0.15876	0.124169	Olfm1/Ogt/Nptx1/Musk	4
GO:0099645	neurotransmitter receptor localization to postsynaptic specialization membrane	4/519	25/10233	0.16	3.15468	2.49315	0.0354659	0.15876	0.124169	Olfm1/Ogt/Nptx1/Musk	4
GO:0043255	regulation of carbohydrate biosynthetic process	8/519	75/10233	0.106667	2.10312	2.21623	0.0355598	0.158831	0.124225	Pdk2/Ogt/Irs1/Epm2aip1/Enpp1/Cry1/C1qtnf3/Acadm	8
GO:0045824	negative regulation of innate immune response	8/519	75/10233	0.106667	2.10312	2.21623	0.0355598	0.158831	0.124225	Serpinb9e/Pvr/Parp14/Lgals9/Irgm2/Irgm1/Igtp/Havcr2	8
GO:1905952	regulation of lipid localization	10/519	103/10233	0.0970874	1.91425	2.15548	0.0357639	0.159568	0.124801	Thbs1/Pltp/Lpl/Itgb3/Ikbke/Dab2/Cry1/C3/C1qtnf1/Abca8b	10
GO:0009746	response to hexose	13/519	147/10233	0.0884354	1.74366	2.09912	0.0358252	0.159667	0.124878	Zbed6/Vcam1/Trpm4/Thbs1/Ogt/Nptx1/Igf1r/Hmga1/Egr1/Col6a2/Col1a1/Ccl2/Camp	13
GO:1900182	positive regulation of protein localization to nucleus	9/519	89/10233	0.101124	1.99383	2.17654	0.0360471	0.16048	0.125515	Ptgs2/Parp9/Ogt/Jup/Irgm2/Irgm1/Igtp/Dtx3l/Bmp4	9
GO:0001654	eye development	20/519	256/10233	0.078125	1.54037	2.02385	0.0361669	0.160838	0.125794	Wdr19/Tbc1d32/Spry1/Rdh10/Ptn/Pdgfrb/Maf/Lamb2/Inhbb/Hes1/Gas1/Foxc2/Fat1/Cyp1b1/Crybg1/Col5a2/Cfh/Cdon/Bmp4/Atp2b4	20
GO:0001954	positive regulation of cell-matrix adhesion	6/519	49/10233	0.122449	2.4143	2.29374	0.0363965	0.161331	0.12618	Rin2/Plekha2/Jup/Itgb3/Enpp2/Col16a1	6
GO:0045669	positive regulation of osteoblast differentiation	6/519	49/10233	0.122449	2.4143	2.29374	0.0363965	0.161331	0.12618	Wnt10b/Tmem119/Ifitm1/Fzd1/Cebpa/Bmp4	6
GO:0051145	smooth muscle cell differentiation	6/519	49/10233	0.122449	2.4143	2.29374	0.0363965	0.161331	0.12618	Pdgfrb/Pdcd4/Hes1/Ereg/Cfh/Bmp4	6
GO:0001938	positive regulation of endothelial cell proliferation	7/519	62/10233	0.112903	2.22609	2.23821	0.0366042	0.1619	0.126625	Itgb3/Hspg2/Fgf7/F3/Cxcl12/Ccl2/Bmp4	7
GO:0071805	potassium ion transmembrane transport	7/519	62/10233	0.112903	2.22609	2.23821	0.0366042	0.1619	0.126625	Tmem175/Slc9a9/Slc9a5/Slc9a2/Slc1a3/Kcnj15/Kcnab1	7
GO:0031294	lymphocyte costimulation	3/519	15/10233	0.2	3.94335	2.63676	0.0374191	0.164081	0.12833	Spn/Ephb6/Cd24a	3
GO:0032411	positive regulation of transporter activity	3/519	15/10233	0.2	3.94335	2.63676	0.0374191	0.164081	0.12833	Ehd3/Cacnb3/Atp2a1	3
GO:0045780	positive regulation of bone resorption	3/519	15/10233	0.2	3.94335	2.63676	0.0374191	0.164081	0.12833	Tmem64/Itgb3/Car2	3
GO:0051546	keratinocyte migration	3/519	15/10233	0.2	3.94335	2.63676	0.0374191	0.164081	0.12833	Serpine1/Hbegf/Fgf7	3
GO:0070168	negative regulation of biomineral tissue development	3/519	15/10233	0.2	3.94335	2.63676	0.0374191	0.164081	0.12833	Trpm4/Enpp1/Cdon	3
GO:0072010	glomerular epithelium development	3/519	15/10233	0.2	3.94335	2.63676	0.0374191	0.164081	0.12833	Lamb2/Foxc2/Cd24a	3
GO:1902001	fatty acid transmembrane transport	3/519	15/10233	0.2	3.94335	2.63676	0.0374191	0.164081	0.12833	Thbs1/Abcd2/Abcd1	3
GO:1905523	positive regulation of macrophage migration	3/519	15/10233	0.2	3.94335	2.63676	0.0374191	0.164081	0.12833	Thbs1/Mmp14/Ccl2	3
GO:0035265	organ growth	13/519	148/10233	0.0878378	1.73188	2.07299	0.0375411	0.164193	0.128418	Wwc1/Thbs3/Thbs1/S1pr1/Por/Pdgfrb/Il7/Heg1/Foxc2/Fgf7/Fdps/Enpp1/Dusp6	13
GO:0002027	regulation of heart rate	5/519	37/10233	0.135135	2.66443	2.34431	0.0375654	0.164193	0.128418	Trpm4/Mdm4/Jup/Gch1/Adm2	5
GO:0048009	insulin-like growth factor receptor signaling pathway	5/519	37/10233	0.135135	2.66443	2.34431	0.0375654	0.164193	0.128418	Irs1/Igfbp5/Igf1r/Ghr/Col6a1	5
GO:0010977	negative regulation of neuron projection development	10/519	104/10233	0.0961538	1.89584	2.12241	0.0378558	0.165157	0.129172	Ttc3/Stmn2/Snapin/Sema6c/Sema4f/Plxna3/Ifrd1/Hes1/Dab2/Cdk5	10
GO:0007610	behavior	29/519	405/10233	0.0716049	1.41182	1.95463	0.037867	0.165157	0.129172	Trpm4/Thbs1/Srpx2/Slc7a11/Slc1a3/Serpine2/Selenop/Ptn/Ptgs2/Nedd9/Musk/Kcnab1/Id2/Gprin3/Gfral/Gdf15/Etv5/Enpp1/Eif2ak4/Egr1/Dbn1/Cxcl12/Col6a1/Ciart/Cfap69/Cebpa/Cdk5/Adrb2/Adm2	29
GO:0045446	endothelial cell differentiation	8/519	76/10233	0.105263	2.07545	2.1751	0.0380575	0.16581	0.129683	S1pr1/Heg1/Fzd2/Fzd1/Fstl1/Bmp4/Atoh8/Amotl2	8
GO:0010657	muscle cell apoptotic process	9/519	90/10233	0.1	1.97168	2.14005	0.0383347	0.166662	0.130349	Pdcd4/Lifr/Igf1r/Gch1/Fbxo32/Dmpk/Col6a1/Casp12/Adrb2	9
GO:1905039	carboxylic acid transmembrane transport	9/519	90/10233	0.1	1.97168	2.14005	0.0383347	0.166662	0.130349	Thbs1/Slc7a2/Slc7a11/Slc7a1/Slc1a3/Slc16a4/Myc/Abcd2/Abcd1	9
GO:0070588	calcium ion transmembrane transport	13/519	149/10233	0.0872483	1.72025	2.04705	0.0393148	0.170635	0.133457	Trpm4/P2rx6/Itgb3/F2r/Ccn2/Capn3/Cacng1/Cacnb3/Bmp4/Atp2b4/Atp2a1/Atp13a4/Adrb2	13
GO:0003281	ventricular septum development	7/519	63/10233	0.111111	2.19075	2.19127	0.0394578	0.170635	0.133457	Mdm4/Id2/Hes1/Heg1/Fzd2/Fzd1/Bmp4	7
GO:1901222	regulation of non-canonical NF-kappaB signal transduction	7/519	63/10233	0.111111	2.19075	2.19127	0.0394578	0.170635	0.133457	Trim55/Rassf2/Pdcd4/Havcr2/Ccn3/C1qtnf3/Birc2	7
GO:1990874	vascular associated smooth muscle cell proliferation	7/519	63/10233	0.111111	2.19075	2.19127	0.0394578	0.170635	0.133457	Spon2/Rgcc/Pdcd4/Igfbp5/Hpgd/Enpp1/Adamts1	7
GO:2000106	regulation of leukocyte apoptotic process	7/519	63/10233	0.111111	2.19075	2.19127	0.0394578	0.170635	0.133457	Slc7a11/Rorc/Myc/Lgals3/Cxcl12/Cd24a/Bmp4	7
GO:2000630	positive regulation of miRNA metabolic process	6/519	50/10233	0.12	2.36601	2.23803	0.039661	0.171332	0.134002	Notch3/Myc/Fosl1/Egr1/Bmp4/Atoh8	6
GO:0002053	positive regulation of mesenchymal cell proliferation	4/519	26/10233	0.153846	3.03335	2.39946	0.0402911	0.172592	0.134987	Prrx2/Myc/Irs1/Gas1	4
GO:0003382	epithelial cell morphogenesis	4/519	26/10233	0.153846	3.03335	2.39946	0.0402911	0.172592	0.134987	Palld/Heg1/Fat1/Amotl2	4
GO:0010453	regulation of cell fate commitment	4/519	26/10233	0.153846	3.03335	2.39946	0.0402911	0.172592	0.134987	Loxl3/Hes1/Chd3/Bmp4	4
GO:0021904	dorsal/ventral neural tube patterning	4/519	26/10233	0.153846	3.03335	2.39946	0.0402911	0.172592	0.134987	Wdr19/Tbc1d32/Gas1/Bmp4	4
GO:0035909	aorta morphogenesis	4/519	26/10233	0.153846	3.03335	2.39946	0.0402911	0.172592	0.134987	Pdgfrb/Mylk/Hes1/Col3a1	4
GO:0046633	alpha-beta T cell proliferation	4/519	26/10233	0.153846	3.03335	2.39946	0.0402911	0.172592	0.134987	Myc/Lgals9/Irgm1/Cd24a	4
GO:0050922	negative regulation of chemotaxis	4/519	26/10233	0.153846	3.03335	2.39946	0.0402911	0.172592	0.134987	Thbs1/Plxna3/Ccn3/Ccl2	4
GO:1900016	negative regulation of cytokine production involved in inflammatory response	4/519	26/10233	0.153846	3.03335	2.39946	0.0402911	0.172592	0.134987	Pdcd4/Adcy7/Abcd2/Abcd1	4
GO:0002573	myeloid leukocyte differentiation	14/519	165/10233	0.0848485	1.67294	2.01423	0.0407172	0.172972	0.135284	Tmem64/Rassf2/Nedd9/Myc/Lrrc17/Itgb8/Itgb3/Id2/Enpp1/Cebpa/Cd109/Ccl9/Car2/Bmp4	14
GO:0030326	embryonic limb morphogenesis	9/519	91/10233	0.0989011	1.95001	2.10403	0.0407191	0.172972	0.135284	Wdr19/Tbc1d32/Rdh10/Prrx2/Mustn1/Mbnl1/Gas1/Crabp2/Bmp4	9
GO:0034440	lipid oxidation	9/519	91/10233	0.0989011	1.95001	2.10403	0.0407191	0.172972	0.135284	Por/Pdk4/Irs1/Gdf15/Fmo1/Cp/Acadm/Abcd2/Abcd1	9
GO:0035113	embryonic appendage morphogenesis	9/519	91/10233	0.0989011	1.95001	2.10403	0.0407191	0.172972	0.135284	Wdr19/Tbc1d32/Rdh10/Prrx2/Mustn1/Mbnl1/Gas1/Crabp2/Bmp4	9
GO:0046660	female sex differentiation	9/519	91/10233	0.0989011	1.95001	2.10403	0.0407191	0.172972	0.135284	Serpine1/Mmp14/Inhbb/Idh1/Fgf7/Ereg/Bmp4/Angpt1/Adamts1	9
GO:0071772	response to BMP	9/519	91/10233	0.0989011	1.95001	2.10403	0.0407191	0.172972	0.135284	Tmem119/Scx/Pdcd4/Hes1/Fzd1/Fstl1/Egr1/Bmp4/Adamts7	9
GO:0071773	cellular response to BMP stimulus	9/519	91/10233	0.0989011	1.95001	2.10403	0.0407191	0.172972	0.135284	Tmem119/Scx/Pdcd4/Hes1/Fzd1/Fstl1/Egr1/Bmp4/Adamts7	9
GO:1903825	organic acid transmembrane transport	9/519	91/10233	0.0989011	1.95001	2.10403	0.0407191	0.172972	0.135284	Thbs1/Slc7a2/Slc7a11/Slc7a1/Slc1a3/Slc16a4/Myc/Abcd2/Abcd1	9
GO:0044283	small molecule biosynthetic process	29/519	408/10233	0.0710784	1.40144	1.91269	0.0410521	0.174204	0.136248	Slc1a3/Rdh10/Ptgs2/Psph/Pltp/Pdk4/Pdk2/Ogt/Msmo1/Lpl/Hacd4/Gch1/Gatd1/Gamt/Fmo1/Fdps/Egr1/Dab2/Cyp39a1/Cry1/Chst15/Camp/C1qtnf3/Atp2b4/Atf3/Acsbg1/Acadm/Abcd2/Abcd1	29
GO:0034284	response to monosaccharide	13/519	150/10233	0.0866667	1.70879	2.0213	0.041147	0.174426	0.136421	Zbed6/Vcam1/Trpm4/Thbs1/Ogt/Nptx1/Igf1r/Hmga1/Egr1/Col6a2/Col1a1/Ccl2/Camp	13
GO:0002707	negative regulation of lymphocyte mediated immunity	5/519	38/10233	0.131579	2.59431	2.27581	0.0415241	0.174752	0.136677	Spn/Serpinb9e/Pvr/Lgals9/Havcr2	5
GO:0021532	neural tube patterning	5/519	38/10233	0.131579	2.59431	2.27581	0.0415241	0.174752	0.136677	Wdr19/Tbc1d32/Hes1/Gas1/Bmp4	5
GO:0045682	regulation of epidermis development	5/519	38/10233	0.131579	2.59431	2.27581	0.0415241	0.174752	0.136677	Maff/Hes1/Etv4/Cd109/Bmp4	5
GO:0055008	cardiac muscle tissue morphogenesis	5/519	38/10233	0.131579	2.59431	2.27581	0.0415241	0.174752	0.136677	S1pr1/Heg1/Foxc2/Ankrd1/Angpt1	5
GO:0060688	regulation of morphogenesis of a branching structure	5/519	38/10233	0.131579	2.59431	2.27581	0.0415241	0.174752	0.136677	Lgr4/Hgf/Fgf7/Etv5/Bmp4	5
GO:1900225	regulation of NLRP3 inflammasome complex assembly	5/519	38/10233	0.131579	2.59431	2.27581	0.0415241	0.174752	0.136677	Zdhhc1/Trim30a/Irgm2/Irgm1/Igtp	5
GO:1905330	regulation of morphogenesis of an epithelium	5/519	38/10233	0.131579	2.59431	2.27581	0.0415241	0.174752	0.136677	Lgr4/Hgf/Fgf7/Etv5/Bmp4	5
GO:0098662	inorganic cation transmembrane transport	25/519	342/10233	0.0730994	1.44128	1.91856	0.0418504	0.175944	0.137609	Trpm4/Tmem175/Steap2/Slc9a9/Slc9a5/Slc9a2/Slc7a11/Slc40a1/Slc25a27/Slc1a3/Scara5/P2rx6/Kcnj15/Kcnab1/Itgb3/F2r/Ccn2/Capn3/Cacng1/Cacnb3/Bmp4/Atp2b4/Atp2a1/Atp13a4/Adrb2	25
GO:0043467	regulation of generation of precursor metabolites and energy	10/519	106/10233	0.0943396	1.86007	2.05737	0.0422903	0.177611	0.138912	Ogt/Myog/Myc/Irs1/Ier3/Epm2aip1/Enpp1/Ddit4/Actn3/Abcd1	10
GO:0010827	regulation of D-glucose transmembrane transport	7/519	64/10233	0.109375	2.15652	2.14521	0.0424531	0.177745	0.139017	Slc25a27/Rtn2/Rnasel/Myc/Irs1/Enpp1/C3	7
GO:1902106	negative regulation of leukocyte differentiation	7/519	64/10233	0.109375	2.15652	2.14521	0.0424531	0.177745	0.139017	Tmem176b/Tmem176a/Myc/Lrrc17/Loxl3/Id2/Bmp4	7
GO:1905954	positive regulation of lipid localization	7/519	64/10233	0.109375	2.15652	2.14521	0.0424531	0.177745	0.139017	Pltp/Lpl/Ikbke/Dab2/C3/C1qtnf1/Abca8b	7
GO:0090596	sensory organ morphogenesis	14/519	166/10233	0.0843373	1.66286	1.99017	0.0424975	0.177748	0.13902	Wdr19/Sparc/Ptn/Prrx2/Myc/Krt13/Gas1/Fzd2/Fat1/Enpp1/Col5a2/Cfh/Cdon/Bmp4	14
GO:0032535	regulation of cellular component size	20/519	261/10233	0.0766284	1.51086	1.93241	0.0428889	0.179189	0.140147	Ttc3/Tnfrsf12a/Snapin/Sema6c/Sema4f/Plxna3/Olfm1/Ogt/Nefl/Macf1/Ifrd1/Gsn/Fn1/Deptor/Dbn1/Cxcl12/Crabp2/Col6a1/Cdk5/Arhgap18	20
GO:0051962	positive regulation of nervous system development	18/519	229/10233	0.0786026	1.54979	1.94488	0.0430227	0.179189	0.140147	Tnfrsf12a/Srpx2/Serpine2/Ptn/Nefl/Myc/Musk/Macf1/Id2/Hes1/Fn1/Etv5/Enpp2/Dbn1/Cxcl12/Crabp2/Cdon/Aspa	18
GO:0010976	positive regulation of neuron projection development	13/519	151/10233	0.0860927	1.69747	1.99575	0.0430386	0.179189	0.140147	Tmem106b/Stmn2/Serpine2/Ptn/Igf1r/Hgf/Fzd1/Dbn1/Cxcl5/Cd24a/Bmp4/Ankrd1/Adamts1	13
GO:0007422	peripheral nervous system development	6/519	51/10233	0.117647	2.31962	2.18365	0.0431055	0.179189	0.140147	Vcam1/Ndrg1/Lamb2/Lama2/Col6a1/Cdk5	6
GO:0046324	regulation of D-glucose import	6/519	51/10233	0.117647	2.31962	2.18365	0.0431055	0.179189	0.140147	Slc25a27/Rtn2/Rnasel/Myc/Irs1/Enpp1	6
GO:1990266	neutrophil migration	6/519	51/10233	0.117647	2.31962	2.18365	0.0431055	0.179189	0.140147	Rac3/Ppbp/Lgals3/Cxcl5/Cd99/Ccl2	6
GO:1903038	negative regulation of leukocyte cell-cell adhesion	9/519	92/10233	0.0978261	1.92881	2.06846	0.043202	0.179407	0.140317	Tspan32/Spn/Loxl3/Lgals9/Lgals3/Havcr2/Cxcl12/Cd24a/Bmp4	9
GO:1905475	regulation of protein localization to membrane	12/519	136/10233	0.0882353	1.73971	2.00725	0.0432666	0.179492	0.140384	Slc7a11/Ptn/Olfm1/Ogt/Musk/Mmp14/Lgals3/Gsn/Dbn1/Dab2/Cdk5/Atp2b4	12
GO:0006813	potassium ion transport	8/519	78/10233	0.102564	2.02223	2.0947	0.0433995	0.179678	0.140529	Tmem175/Slc9a9/Slc9a5/Slc9a2/Slc1a3/Kcnj15/Kcnab1/Adrb2	8
GO:0007044	cell-substrate junction assembly	8/519	78/10233	0.102564	2.02223	2.0947	0.0433995	0.179678	0.140529	Ston1/Mmp14/Macf1/Itgb3/Fn1/Enpp2/Col16a1/Actn3	8
GO:0098655	monoatomic cation transmembrane transport	26/519	360/10233	0.0722222	1.42399	1.89298	0.0435591	0.180156	0.140903	Trpm4/Tmem175/Steap2/Slc9a9/Slc9a5/Slc9a2/Slc7a11/Slc40a1/Slc25a27/Slc1a3/Scara5/P2rx6/Kcnj15/Kcnab1/Itgb3/F2r/Ehd3/Ccn2/Capn3/Cacng1/Cacnb3/Bmp4/Atp2b4/Atp2a1/Atp13a4/Adrb2	26
GO:0010876	lipid localization	20/519	262/10233	0.0763359	1.5051	1.91435	0.0443356	0.180391	0.141087	Thbs1/Stard5/Slco4a1/Ptgs2/Pltp/Lpl/Itgb3/Ikbke/Gulp1/Dab2/Cry1/Crabp2/C3/C1qtnf1/Aqp9/Apol10b/Abcd2/Abcd1/Abca9/Abca8b	20
GO:0005979	regulation of glycogen biosynthetic process	3/519	16/10233	0.1875	3.69689	2.49532	0.0443679	0.180391	0.141087	Irs1/Epm2aip1/Enpp1	3
GO:0006086	pyruvate decarboxylation to acetyl-CoA	3/519	16/10233	0.1875	3.69689	2.49532	0.0443679	0.180391	0.141087	Pdk4/Pdk2/Pdk1	3
GO:0006925	inflammatory cell apoptotic process	3/519	16/10233	0.1875	3.69689	2.49532	0.0443679	0.180391	0.141087	Slc7a11/Hmga1/Fas	3
GO:0010962	regulation of glucan biosynthetic process	3/519	16/10233	0.1875	3.69689	2.49532	0.0443679	0.180391	0.141087	Irs1/Epm2aip1/Enpp1	3
GO:0032689	negative regulation of type II interferon production	3/519	16/10233	0.1875	3.69689	2.49532	0.0443679	0.180391	0.141087	Lgals9/Irgm1/Havcr2	3
GO:0033599	regulation of mammary gland epithelial cell proliferation	3/519	16/10233	0.1875	3.69689	2.49532	0.0443679	0.180391	0.141087	Etv4/Ccnd1/Agap2	3
GO:0045109	intermediate filament organization	3/519	16/10233	0.1875	3.69689	2.49532	0.0443679	0.180391	0.141087	Nefl/Krt13/Des	3
GO:0045723	positive regulation of fatty acid biosynthetic process	3/519	16/10233	0.1875	3.69689	2.49532	0.0443679	0.180391	0.141087	Ptgs2/Abcd2/Abcd1	3
GO:0050687	negative regulation of defense response to virus	3/519	16/10233	0.1875	3.69689	2.49532	0.0443679	0.180391	0.141087	Irgm2/Irgm1/Igtp	3
GO:0050996	positive regulation of lipid catabolic process	3/519	16/10233	0.1875	3.69689	2.49532	0.0443679	0.180391	0.141087	Irs1/Abcd2/Abcd1	3
GO:0060392	negative regulation of SMAD protein signal transduction	3/519	16/10233	0.1875	3.69689	2.49532	0.0443679	0.180391	0.141087	Gdf15/Emilin1/Ccn3	3
GO:0061635	regulation of protein complex stability	3/519	16/10233	0.1875	3.69689	2.49532	0.0443679	0.180391	0.141087	Irgm2/Irgm1/Igtp	3
GO:0071340	skeletal muscle acetylcholine-gated channel clustering	3/519	16/10233	0.1875	3.69689	2.49532	0.0443679	0.180391	0.141087	Ptn/Musk/Etv5	3
GO:0090330	regulation of platelet aggregation	3/519	16/10233	0.1875	3.69689	2.49532	0.0443679	0.180391	0.141087	Serpine2/Emilin1/C1qtnf1	3
GO:0098792	xenophagy	3/519	16/10233	0.1875	3.69689	2.49532	0.0443679	0.180391	0.141087	Irgm2/Irgm1/Igtp	3
GO:1903427	negative regulation of reactive oxygen species biosynthetic process	3/519	16/10233	0.1875	3.69689	2.49532	0.0443679	0.180391	0.141087	Car3/Abcd2/Abcd1	3
GO:0010038	response to metal ion	17/519	214/10233	0.0794393	1.56628	1.93506	0.0444401	0.180505	0.141176	Thbs1/Nptx1/Myog/Mylk/Loxl2/Inhbb/Id2/Gsn/Fn1/Fas/Enpp1/Cp/Cebpa/Ccnd1/Car2/Capn3/Adcy7	17
GO:0072524	pyridine-containing compound metabolic process	13/519	152/10233	0.0855263	1.6863	1.97038	0.0449904	0.181615	0.142044	Slc1a3/Parp14/Ogt/Noct/Myog/Myc/Ier3/Idh1/Enpp1/Ddit4/Col6a1/Aox1/Actn3	13
GO:0097191	extrinsic apoptotic signaling pathway	15/519	183/10233	0.0819672	1.61613	1.94392	0.0452268	0.181615	0.142044	Tnfrsf12a/Thbs1/Serpine1/Lgals3/Itprip/Il7/Hgf/Gfral/Gas1/Fas/Deptor/Dab2/Bmp4/Atf3/Agap2	15
GO:0001890	placenta development	11/519	122/10233	0.0901639	1.77774	1.99748	0.0452766	0.181615	0.142044	Vwf/Vcam1/Tppp3/Serpine1/Ptn/Ptgs2/Peg10/Hes1/Fosl1/Cebpa/Birc2	11
GO:0048144	fibroblast proliferation	11/519	122/10233	0.0901639	1.77774	1.99748	0.0452766	0.181615	0.142044	Vegfd/Serpine1/Pdgfrb/Pdgfd/Myc/Itgb3/Gng2/Fn1/Fam114a1/Ereg/Col3a1	11
GO:0006911	phagocytosis, engulfment	4/519	27/10233	0.148148	2.921	2.31019	0.0454705	0.181615	0.142044	Thbs1/Gulp1/Gsn/C3	4
GO:0045940	positive regulation of steroid metabolic process	4/519	27/10233	0.148148	2.921	2.31019	0.0454705	0.181615	0.142044	Por/Igf1r/Fdps/Dab2	4
GO:0046685	response to arsenic-containing substance	4/519	27/10233	0.148148	2.921	2.31019	0.0454705	0.181615	0.142044	Zfand2a/Zfand1/Nefl/Aqp9	4
GO:0051966	regulation of synaptic transmission, glutamatergic	4/519	27/10233	0.148148	2.921	2.31019	0.0454705	0.181615	0.142044	Serpine2/Ptgs2/Cdk5/Ccl2	4
GO:0070741	response to interleukin-6	4/519	27/10233	0.148148	2.921	2.31019	0.0454705	0.181615	0.142044	Selp/Cebpa/Ccl2/Camp	4
GO:0071354	cellular response to interleukin-6	4/519	27/10233	0.148148	2.921	2.31019	0.0454705	0.181615	0.142044	Selp/Cebpa/Ccl2/Camp	4
GO:0098815	modulation of excitatory postsynaptic potential	4/519	27/10233	0.148148	2.921	2.31019	0.0454705	0.181615	0.142044	Dmpk/Dbn1/Cacnb3/Adrb2	4
GO:0098868	bone growth	4/519	27/10233	0.148148	2.921	2.31019	0.0454705	0.181615	0.142044	Thbs3/Thbs1/Por/Enpp1	4
GO:1901099	negative regulation of signal transduction in absence of ligand	4/519	27/10233	0.148148	2.921	2.31019	0.0454705	0.181615	0.142044	Il7/Gfral/Gas1/Agap2	4
GO:1903715	regulation of aerobic respiration	4/519	27/10233	0.148148	2.921	2.31019	0.0454705	0.181615	0.142044	Myog/Myc/Actn3/Abcd1	4
GO:1904427	positive regulation of calcium ion transmembrane transport	4/519	27/10233	0.148148	2.921	2.31019	0.0454705	0.181615	0.142044	F2r/Capn3/Bmp4/Adrb2	4
GO:1904646	cellular response to amyloid-beta	4/519	27/10233	0.148148	2.921	2.31019	0.0454705	0.181615	0.142044	Vcam1/Igf1r/Cdk5/Adrb2	4
GO:2001240	negative regulation of extrinsic apoptotic signaling pathway in absence of ligand	4/519	27/10233	0.148148	2.921	2.31019	0.0454705	0.181615	0.142044	Il7/Gfral/Gas1/Agap2	4
GO:0032612	interleukin-1 production	7/519	65/10233	0.107692	2.12334	2.09999	0.0455917	0.181743	0.142144	Lpl/Lgals9/Havcr2/F2r/Egr1/Ccl20/Camp	7
GO:0032652	regulation of interleukin-1 production	7/519	65/10233	0.107692	2.12334	2.09999	0.0455917	0.181743	0.142144	Lpl/Lgals9/Havcr2/F2r/Egr1/Ccl20/Camp	7
GO:0007156	homophilic cell adhesion via plasma membrane adhesion molecules	5/519	39/10233	0.128205	2.52779	2.20947	0.0457254	0.18192	0.142283	Pvr/Pcdh19/Palld/Fat1/Cdh15	5
GO:0045773	positive regulation of axon extension	5/519	39/10233	0.128205	2.52779	2.20947	0.0457254	0.18192	0.142283	Tnfrsf12a/Macf1/Fn1/Dbn1/Cxcl12	5
GO:0051402	neuron apoptotic process	20/519	263/10233	0.0760456	1.49937	1.89636	0.0458174	0.182109	0.14243	Slc25a27/Nrbp2/Nefl/Musk/Hspg2/Gfral/Gch1/Fzd1/Fas/F2r/Enpp1/Egr1/Col6a2/Col6a1/Cdk5/Ccnd1/Ccl2/Casp12/Angpt1/Agap2	20
GO:0098660	inorganic ion transmembrane transport	27/519	379/10233	0.0712401	1.40462	1.85537	0.0463918	0.184084	0.143976	Trpm4/Tmem175/Steap2/Slc9a9/Slc9a5/Slc9a2/Slc7a11/Slc40a1/Slc25a27/Slc1a3/Scara5/P2rx6/Kcnj15/Kcnab1/Itgb3/Gabrb2/Gabra1/F2r/Ccn2/Capn3/Cacng1/Cacnb3/Bmp4/Atp2b4/Atp2a1/Atp13a4/Adrb2	27
GO:0043254	regulation of protein-containing complex assembly	24/519	329/10233	0.0729483	1.4383	1.86781	0.0464048	0.184084	0.143976	Zdhhc1/Wnt10b/Trim30a/Tppp3/Stmn2/Selp/Palld/Ogt/Lgals3/Irgm2/Irgm1/Ikbke/Igtp/Hes1/Gsn/Gda/Foxc2/Fas/Dbn1/Cd24a/Bmf/Birc2/Asap1/Arhgap18	24
GO:0002088	lens development in camera-type eye	6/519	52/10233	0.115385	2.27501	2.13052	0.046732	0.184307	0.144149	Tbc1d32/Spry1/Maf/Fat1/Cdon/Bmp4	6
GO:0007189	adenylate cyclase-activating G protein-coupled receptor signaling pathway	6/519	52/10233	0.115385	2.27501	2.13052	0.046732	0.184307	0.144149	S1pr1/Ptgfr/Atp2b4/Adrb2/Adm2/Adcy7	6
GO:0045665	negative regulation of neuron differentiation	6/519	52/10233	0.115385	2.27501	2.13052	0.046732	0.184307	0.144149	Ttc3/Notch3/Id2/Hes1/Eif2ak4/Cd24a	6
GO:0050810	regulation of steroid biosynthetic process	6/519	52/10233	0.115385	2.27501	2.13052	0.046732	0.184307	0.144149	Por/Igfbp7/Igf1r/Fdps/Egr1/Dab2	6
GO:0051148	negative regulation of muscle cell differentiation	6/519	52/10233	0.115385	2.27501	2.13052	0.046732	0.184307	0.144149	Zbed6/Tmem119/Pdcd4/Id2/Ereg/Ccn3	6
GO:1904064	positive regulation of cation transmembrane transport	6/519	52/10233	0.115385	2.27501	2.13052	0.046732	0.184307	0.144149	F2r/Ehd3/Capn3/Cacnb3/Bmp4/Adrb2	6
GO:0060341	regulation of cellular localization	30/519	430/10233	0.0697674	1.37559	1.83921	0.0468897	0.18475	0.144496	Zfand1/Zbed6/Ube2g2/Trpm4/Slc7a11/Sec16b/Ptn/Ptgs2/Plk3/Olfm1/Ogt/Musk/Mrln/Mmp14/Lgals3/Jup/Itgb3/Ier3/Gsn/Gas1/Dbn1/Dab2/Cdk5/Ccl2/Camp/Cacnb3/Bmp4/Atp2b4/Atp2a1/Angpt1	30
GO:0050679	positive regulation of epithelial cell proliferation	12/519	138/10233	0.0869565	1.7145	1.95323	0.0474874	0.186853	0.146141	Ptn/Myc/Itgb3/Hspg2/Gas1/Fgf7/F3/Cxcl12/Ccnd1/Ccl2/Bmp4/Agap2	12
GO:0021700	developmental maturation	16/519	200/10233	0.08	1.57734	1.90589	0.0475564	0.186853	0.146141	Wnt10b/Thbs3/Snapin/S1pr1/Rnd1/Rac3/Nefl/Id2/Hes1/Fgf7/Ereg/Enpp1/Cebpa/C3/Adamts7/Actn3	16
GO:0007219	Notch signaling pathway	11/519	123/10233	0.0894309	1.76329	1.96848	0.047561	0.186853	0.146141	Postn/Notch3/Mmp14/Ift74/Hes1/Foxc2/Dtx3l/Chac1/Cebpa/Ccn3/Angpt4	11
GO:0120161	regulation of cold-induced thermogenesis	9/519	94/10233	0.0957447	1.88778	1.99864	0.0484681	0.190234	0.148785	Wnt10b/Plac8/Ogt/Lgr4/Lama4/Igf1r/Foxc2/Adrb2/Actn3	9
GO:0008625	extrinsic apoptotic signaling pathway via death domain receptors	7/519	66/10233	0.106061	2.09117	2.05558	0.0488755	0.191464	0.149747	Thbs1/Serpine1/Lgals3/Itprip/Hgf/Fas/Atf3	7
GO:0016064	immunoglobulin mediated immune response	7/519	66/10233	0.106061	2.09117	2.05558	0.0488755	0.191464	0.149747	Kmt5c/Csf2rb/C3/C1s2/C1s1/C1rl/C1ra	7
GO:0008544	epidermis development	15/519	185/10233	0.0810811	1.59866	1.89928	0.0489296	0.191492	0.149769	Wnt10b/Ugcg/Ptgs2/Palld/Maff/Lgr4/Igfbp5/Igf1r/Ift74/Hes1/Fgf7/Etv4/Col6a1/Cd109/Bmp4	15
GO:0002831	regulation of response to biotic stimulus	28/519	398/10233	0.0703518	1.38711	1.82076	0.0491423	0.192053	0.150208	Zdhhc1/Tspan32/Trim30a/Spn/Serpinb9e/Pvr/Parp9/Parp14/Ogt/Lgr4/Lgals9/Irgm2/Irgm1/Ikbke/Igtp/Ifi203/Hexim1/Havcr2/Fosl1/Ereg/Enpp3/Emilin1/Eif2ak4/Dtx3l/Cxcl5/Cfh/Cd24a/Camp	28
GO:0062014	negative regulation of small molecule metabolic process	8/519	80/10233	0.1	1.97168	2.01667	0.0492141	0.192053	0.150208	Myog/Ier3/Fmo1/Ddit4/Cry1/C1qtnf3/Atp2b4/Actn3	8
GO:0097237	cellular response to toxic substance	8/519	80/10233	0.1	1.97168	2.01667	0.0492141	0.192053	0.150208	Sesn1/Ptgs2/Haghl/Gsta1/Gch1/Gatd1/Cyp1b1/Cp	8
GO:0036294	cellular response to decreased oxygen levels	11/519	124/10233	0.0887097	1.74907	1.93974	0.0499227	0.19426	0.151934	Rgcc/Ptgs2/Pdk1/Ogt/Ndrg1/Myc/Egr1/Ccnd1/Car3/Angpt4/Adrb2	11
GO:1902107	positive regulation of leukocyte differentiation	11/519	124/10233	0.0887097	1.74907	1.93974	0.0499227	0.19426	0.151934	Wnt10b/Vnn1/Tmem64/Nedd9/Mmp14/Lgals9/Itgb3/Il7/Id2/Ccl9/Car2	11
GO:1903708	positive regulation of hemopoiesis	11/519	124/10233	0.0887097	1.74907	1.93974	0.0499227	0.19426	0.151934	Wnt10b/Vnn1/Tmem64/Nedd9/Mmp14/Lgals9/Itgb3/Il7/Id2/Ccl9/Car2	11
GO:0003073	regulation of systemic arterial blood pressure	5/519	40/10233	0.125	2.4646	2.14517	0.0501708	0.194483	0.152109	Postn/Ier3/F2r/Adrb2/Adm2	5
GO:0030239	myofibril assembly	5/519	40/10233	0.125	2.4646	2.14517	0.0501708	0.194483	0.152109	Tnnt1/Pdgfrb/Myl9/Ldb3/Capn3	5
GO:0044546	NLRP3 inflammasome complex assembly	5/519	40/10233	0.125	2.4646	2.14517	0.0501708	0.194483	0.152109	Zdhhc1/Trim30a/Irgm2/Irgm1/Igtp	5
GO:0060986	endocrine hormone secretion	5/519	40/10233	0.125	2.4646	2.14517	0.0501708	0.194483	0.152109	Inhbb/Dab2/Cry1/C1qtnf3/C1qtnf1	5
GO:0051248	negative regulation of protein metabolic process	28/519	399/10233	0.0701754	1.38363	1.80676	0.0504316	0.195309	0.152754	Tia1/Thbs1/Shfl/Sh3bp5/Serpine2/Serpine1/Rtn2/Ppp1r15a/Pdcd4/Olfm1/Ogt/Mdm4/Itgb3/Inhbb/Igfbp5/Hspg2/Heg1/Hbegf/Gprc5a/Gas1/Eif2ak4/Cry1/Cirbp/Chac1/Cdk5/Capn3/Azin2/Agap2	28
GO:0050886	endocrine process	6/519	53/10233	0.113208	2.23209	2.0786	0.0505421	0.195551	0.152944	Inhbb/F2r/Dab2/Cry1/C1qtnf3/C1qtnf1	6
GO:0006790	sulfur compound metabolic process	15/519	186/10233	0.0806452	1.59006	1.87716	0.0508584	0.195664	0.153032	Vnn1/Slc7a11/Pdk4/Pdk2/Pdk1/Mmut/Idh1/Gsta2/Gsta1/Ghr/Gamt/Fmo1/Enpp1/Chac1/Abcd1	15
GO:0048562	embryonic organ morphogenesis	15/519	186/10233	0.0806452	1.59006	1.87716	0.0508584	0.195664	0.153032	Wdr19/Sparc/Rdh10/Prrx2/Nphp3/Myc/Mmp14/Id2/Hspg2/Hes1/Gas1/Fzd2/Foxc2/Enpp1/Bmp4	15
GO:0002715	regulation of natural killer cell mediated immunity	4/519	28/10233	0.142857	2.81668	2.22493	0.0510033	0.195664	0.153032	Serpinb9e/Pvr/Lgals9/Havcr2	4
GO:0035850	epithelial cell differentiation involved in kidney development	4/519	28/10233	0.142857	2.81668	2.22493	0.0510033	0.195664	0.153032	Lamb2/Foxc2/Cd24a/Acta2	4
GO:0042269	regulation of natural killer cell mediated cytotoxicity	4/519	28/10233	0.142857	2.81668	2.22493	0.0510033	0.195664	0.153032	Serpinb9e/Pvr/Lgals9/Havcr2	4
GO:0060391	positive regulation of SMAD protein signal transduction	4/519	28/10233	0.142857	2.81668	2.22493	0.0510033	0.195664	0.153032	Lgals9/Dab2/Bmp4/Atoh8	4
GO:0071526	semaphorin-plexin signaling pathway	4/519	28/10233	0.142857	2.81668	2.22493	0.0510033	0.195664	0.153032	Sema6c/Sema4f/Sema3b/Plxna3	4
GO:0071549	cellular response to dexamethasone stimulus	4/519	28/10233	0.142857	2.81668	2.22493	0.0510033	0.195664	0.153032	Fbxo32/Ddit4/Ccl2/Bmp4	4
GO:1902683	regulation of receptor localization to synapse	4/519	28/10233	0.142857	2.81668	2.22493	0.0510033	0.195664	0.153032	Olfm1/Ogt/Itgb3/Dbn1	4
GO:0060070	canonical Wnt signaling pathway	16/519	202/10233	0.0792079	1.56172	1.86377	0.0512221	0.196319	0.153545	Wnt10b/Trpm4/Tmem64/Tle2/Nphp3/Lgr4/Jup/Fzd2/Fzd1/Egr1/Dab2/Col6a1/Col1a1/Cdon/Bicc1/Amer1	16
GO:0009648	photoperiodism	3/519	17/10233	0.176471	3.47943	2.36483	0.0519084	0.196411	0.153617	Id2/Cry1/Bhlhe40	3
GO:0035929	steroid hormone secretion	3/519	17/10233	0.176471	3.47943	2.36483	0.0519084	0.196411	0.153617	Dab2/Cry1/C1qtnf1	3
GO:0043153	entrainment of circadian clock by photoperiod	3/519	17/10233	0.176471	3.47943	2.36483	0.0519084	0.196411	0.153617	Id2/Cry1/Bhlhe40	3
GO:0048333	mesodermal cell differentiation	3/519	17/10233	0.176471	3.47943	2.36483	0.0519084	0.196411	0.153617	Itgb3/Foxc2/Bmp4	3
GO:0050869	negative regulation of B cell activation	3/519	17/10233	0.176471	3.47943	2.36483	0.0519084	0.196411	0.153617	Id2/Fas/Cd24a	3
GO:0060253	negative regulation of glial cell proliferation	3/519	17/10233	0.176471	3.47943	2.36483	0.0519084	0.196411	0.153617	Ptn/Hes1/Fas	3
GO:0062009	secondary palate development	3/519	17/10233	0.176471	3.47943	2.36483	0.0519084	0.196411	0.153617	Itgb8/Fzd2/Fzd1	3
GO:0071542	dopaminergic neuron differentiation	3/519	17/10233	0.176471	3.47943	2.36483	0.0519084	0.196411	0.153617	Vegfd/Id2/Cxcl12	3
GO:0090183	regulation of kidney development	3/519	17/10233	0.176471	3.47943	2.36483	0.0519084	0.196411	0.153617	Myc/Lgr4/Bmp4	3
GO:0110096	cellular response to aldehyde	3/519	17/10233	0.176471	3.47943	2.36483	0.0519084	0.196411	0.153617	Haghl/Gatd1/Col1a1	3
GO:2000647	negative regulation of stem cell proliferation	3/519	17/10233	0.176471	3.47943	2.36483	0.0519084	0.196411	0.153617	Irgm1/Cebpa/Cd109	3
GO:0002064	epithelial cell development	12/519	140/10233	0.0857143	1.69001	1.90009	0.0519831	0.196411	0.153617	Scx/Palld/Lamb2/Klf5/Ift74/Heg1/Foxc2/Fat1/Cebpa/Bmp4/Amotl2/Acta2	12
GO:0017015	regulation of transforming growth factor beta receptor signaling pathway	10/519	110/10233	0.0909091	1.79243	1.93139	0.0521942	0.196411	0.153617	Thbs1/Tgfbr3l/Spry1/Peg10/Ogt/Nrep/Lox/Gdf15/Emilin1/Cd109	10
GO:0015849	organic acid transport	14/519	171/10233	0.0818713	1.61424	1.87222	0.0522278	0.196411	0.153617	Thbs1/Slco4a1/Slc7a2/Slc7a11/Slc7a1/Slc1a3/Slc16a4/Ptgs2/Myc/Gabbr1/Crabp2/Aqp9/Abcd2/Abcd1	14
GO:0046942	carboxylic acid transport	14/519	171/10233	0.0818713	1.61424	1.87222	0.0522278	0.196411	0.153617	Thbs1/Slco4a1/Slc7a2/Slc7a11/Slc7a1/Slc1a3/Slc16a4/Ptgs2/Myc/Gabbr1/Crabp2/Aqp9/Abcd2/Abcd1	14
GO:0097305	response to alcohol	14/519	171/10233	0.0818713	1.61424	1.87222	0.0522278	0.196411	0.153617	Ptgfr/Nefl/Jup/Irs1/Inhbb/Igf1r/Hpgd/Ghr/Gabbr1/Ccnd1/Ccl2/Car3/Birc2/Adcy7	14
GO:0048709	oligodendrocyte differentiation	8/519	81/10233	0.0987654	1.94733	1.9785	0.0523021	0.196411	0.153617	Ptn/Id2/Hes1/Enpp2/Enpp1/Cdk5/Bmp4/Aspa	8
GO:0019218	regulation of steroid metabolic process	7/519	67/10233	0.104478	2.05996	2.01195	0.0523057	0.196411	0.153617	Rorc/Por/Igfbp7/Igf1r/Fdps/Egr1/Dab2	7
GO:0030048	actin filament-based movement	7/519	67/10233	0.104478	2.05996	2.01195	0.0523057	0.196411	0.153617	Trpm4/Jup/Gsn/Dbn1/Atp2a1/Adrb2/Acta2	7
GO:0042471	ear morphogenesis	7/519	67/10233	0.104478	2.05996	2.01195	0.0523057	0.196411	0.153617	Wdr19/Sparc/Prrx2/Myc/Gas1/Fzd2/Enpp1	7
GO:0044344	cellular response to fibroblast growth factor stimulus	7/519	67/10233	0.104478	2.05996	2.01195	0.0523057	0.196411	0.153617	Thbs1/Spry1/Postn/Fgf7/Enpp1/Col1a1/Ccn2	7
GO:0050772	positive regulation of axonogenesis	7/519	67/10233	0.104478	2.05996	2.01195	0.0523057	0.196411	0.153617	Tnfrsf12a/Nefl/Macf1/Fn1/Dbn1/Cxcl12/Crabp2	7
GO:0007548	sex differentiation	15/519	187/10233	0.0802139	1.58156	1.85516	0.0528395	0.198233	0.155042	Wdr19/Serpine1/Serpinb6b/Scx/Rdh10/Mmp14/Lgr4/Inhbb/Idh1/Fgf7/Ereg/Ccnd1/Bmp4/Angpt1/Adamts1	15
GO:0048872	homeostasis of number of cells	21/519	284/10233	0.0739437	1.45793	1.80898	0.053085	0.198971	0.155619	Tet2/Slc7a11/Slc40a1/Rassf2/Rac3/Lmo2/Lgr4/Lgals2/Il7/Id2/Hmga1/Fstl1/Fas/F2r/Enpp1/Cxcl5/Col6a1/Cd24a/Ccn3/Ccl2/Bmp4	21
GO:0050778	positive regulation of immune response	32/519	470/10233	0.0680851	1.34242	1.75662	0.0540809	0.202518	0.158393	Zdhhc1/Trim30a/Rgcc/Pvr/Parp9/Ogt/Lgr4/Lgals9/Lgals3/Kmt5c/Irgm2/Irgm1/Ikbke/Igtp/Ifi203/Hexim1/Havcr2/H2-M10.1/Fosl1/Ereg/Enpp3/Eif2ak4/Cfh/Cd24a/Camp/Cacnb3/C3/C1s2/C1s1/C1rl/C1ra/Arid5a	32
GO:0014009	glial cell proliferation	6/519	54/10233	0.111111	2.19075	2.02782	0.0545371	0.203107	0.158853	Ptn/Myc/Hes1/Fas/Etv5/Areg	6
GO:0031644	regulation of nervous system process	6/519	54/10233	0.111111	2.19075	2.02782	0.0545371	0.203107	0.158853	Hgf/Dmpk/Dbn1/Ccn3/Cacnb3/Adrb2	6
GO:0035904	aorta development	6/519	54/10233	0.111111	2.19075	2.02782	0.0545371	0.203107	0.158853	Pdgfrb/Mylk/Lox/Hes1/Enpp1/Col3a1	6
GO:0048525	negative regulation of viral process	6/519	54/10233	0.111111	2.19075	2.02782	0.0545371	0.203107	0.158853	Shfl/Rnasel/Oasl2/Ifitm1/Ifit1/Hexim1	6
GO:0061180	mammary gland epithelium development	6/519	54/10233	0.111111	2.19075	2.02782	0.0545371	0.203107	0.158853	Id2/Etv5/Etv4/Ccnd1/Areg/Agap2	6
GO:0072080	nephron tubule development	6/519	54/10233	0.111111	2.19075	2.02782	0.0545371	0.203107	0.158853	Myc/Lgr4/Kif26b/Hes1/Cd24a/Bmp4	6
GO:0035249	synaptic transmission, glutamatergic	5/519	41/10233	0.121951	2.40448	2.08278	0.0548611	0.203756	0.159361	Serpine2/Ptgs2/Cdk5/Ccl2/Adrb2	5
GO:0060251	regulation of glial cell proliferation	5/519	41/10233	0.121951	2.40448	2.08278	0.0548611	0.203756	0.159361	Ptn/Myc/Hes1/Fas/Etv5	5
GO:0072078	nephron tubule morphogenesis	5/519	41/10233	0.121951	2.40448	2.08278	0.0548611	0.203756	0.159361	Myc/Lgr4/Kif26b/Hes1/Bmp4	5
GO:0002009	morphogenesis of an epithelium	25/519	352/10233	0.0710227	1.40034	1.7667	0.0553756	0.205479	0.160709	Spry1/Rdh10/Nphp3/Myc/Mmp14/Mgp/Lgr4/Krt13/Kif26b/Igfbp5/Igf1r/Hgf/Hes1/Hbegf/Foxc2/Fgf7/Fat1/Etv5/Etv4/Enpp1/Cxcl12/Car2/Bmp4/Areg/Angpt1	25
GO:0043502	regulation of muscle adaptation	8/519	82/10233	0.097561	1.92359	1.94086	0.0555121	0.205798	0.160959	Tnnt1/Myog/Igfbp5/Gsn/Fdps/Fbxo32/Atp2b4/Actn3	8
GO:0010543	regulation of platelet activation	4/519	29/10233	0.137931	2.71955	2.14336	0.0568872	0.209563	0.163903	Serpine2/Selp/Emilin1/C1qtnf1	4
GO:0010883	regulation of lipid storage	4/519	29/10233	0.137931	2.71955	2.14336	0.0568872	0.209563	0.163903	Lpl/Itgb3/Ikbke/C3	4
GO:0035567	non-canonical Wnt signaling pathway	4/519	29/10233	0.137931	2.71955	2.14336	0.0568872	0.209563	0.163903	Nphp3/Fzd2/Fzd1/Dab2	4
GO:0043433	negative regulation of DNA-binding transcription factor activity	4/519	29/10233	0.137931	2.71955	2.14336	0.0568872	0.209563	0.163903	Mturn/Foxs1/Eif2ak4/Cyp1b1	4
GO:0045104	intermediate filament cytoskeleton organization	4/519	29/10233	0.137931	2.71955	2.14336	0.0568872	0.209563	0.163903	Nefl/Macf1/Krt13/Des	4
GO:0050691	regulation of defense response to virus by host	4/519	29/10233	0.137931	2.71955	2.14336	0.0568872	0.209563	0.163903	Zdhhc1/Parp9/Eif2ak4/Dtx3l	4
GO:0090313	regulation of protein targeting to membrane	4/519	29/10233	0.137931	2.71955	2.14336	0.0568872	0.209563	0.163903	Ogt/Cdk5/Ccl2/Cacnb3	4
GO:0016053	organic acid biosynthetic process	16/519	205/10233	0.0780488	1.53887	1.80143	0.0570844	0.209907	0.164172	Slc1a3/Rdh10/Ptgs2/Psph/Pdk4/Lpl/Hacd4/Gatd1/Gamt/Fmo1/Cyp39a1/Camp/Atp2b4/Acsbg1/Abcd2/Abcd1	16
GO:0050769	positive regulation of neurogenesis	16/519	205/10233	0.0780488	1.53887	1.80143	0.0570844	0.209907	0.164172	Tnfrsf12a/Serpine2/Ptn/Nefl/Myc/Macf1/Id2/Hes1/Fn1/Etv5/Enpp2/Dbn1/Cxcl12/Crabp2/Cdon/Aspa	16
GO:0106106	cold-induced thermogenesis	9/519	97/10233	0.0927835	1.82939	1.89704	0.0571352	0.209907	0.164172	Wnt10b/Plac8/Ogt/Lgr4/Lama4/Igf1r/Foxc2/Adrb2/Actn3	9
GO:0008286	insulin receptor signaling pathway	10/519	112/10233	0.0892857	1.76043	1.87033	0.0576797	0.211527	0.165439	Pik3r3/Pdk4/Pdk2/Ogt/Irs1/Igf1r/Hmga1/Foxc2/Enpp1/Col6a1	10
GO:1903844	regulation of cellular response to transforming growth factor beta stimulus	10/519	112/10233	0.0892857	1.76043	1.87033	0.0576797	0.211527	0.165439	Thbs1/Tgfbr3l/Spry1/Peg10/Ogt/Nrep/Lox/Gdf15/Emilin1/Cd109	10
GO:0043470	regulation of carbohydrate catabolic process	6/519	55/10233	0.109091	2.15092	1.97815	0.0587178	0.214642	0.167875	Ogt/Myog/Myc/Ier3/Ddit4/Actn3	6
GO:0060993	kidney morphogenesis	6/519	55/10233	0.109091	2.15092	1.97815	0.0587178	0.214642	0.167875	Nphp3/Myc/Lgr4/Kif26b/Hes1/Bmp4	6
GO:0141084	inflammasome-mediated signaling pathway	6/519	55/10233	0.109091	2.15092	1.97815	0.0587178	0.214642	0.167875	Zdhhc1/Trim30a/Ogt/Irgm2/Irgm1/Igtp	6
GO:0008202	steroid metabolic process	14/519	174/10233	0.0804598	1.58641	1.80327	0.0587517	0.214642	0.167875	Rorc/Por/Msmo1/Igfbp7/Igf1r/Fdps/Enpp1/Egr1/Dab2/Cyp39a1/Cyp2d22/Cyp1b1/Cebpa/Akr1c14	14
GO:0048534	hematopoietic or lymphoid organ development	8/519	83/10233	0.0963855	1.90041	1.90376	0.058845	0.214642	0.167875	Tet2/Slc40a1/Samd9l/Rorc/Lrrc17/Id2/Hes1/Fas	8
GO:0050868	negative regulation of T cell activation	8/519	83/10233	0.0963855	1.90041	1.90376	0.058845	0.214642	0.167875	Tspan32/Spn/Loxl3/Lgals9/Lgals3/Havcr2/Cd24a/Bmp4	8
GO:0043523	regulation of neuron apoptotic process	17/519	222/10233	0.0765766	1.50984	1.77516	0.0589198	0.214723	0.167938	Slc25a27/Nrbp2/Nefl/Musk/Hspg2/Gfral/Gch1/Fzd1/Fas/F2r/Egr1/Cdk5/Ccnd1/Ccl2/Casp12/Angpt1/Agap2	17
GO:0015850	organic hydroxy compound transport	12/519	143/10233	0.0839161	1.65455	1.82193	0.0592546	0.215468	0.168521	Stard5/Slc44a2/Pltp/Myc/Lgals3/Itgb3/Gabbr1/Dab2/Cxcl12/C1qtnf1/Aqp9/Abca8b	12
GO:0051606	detection of stimulus	7/519	69/10233	0.101449	2.00025	1.92693	0.0596101	0.215468	0.168521	Ssc5d/Serpine2/Myc/Jup/Cxcl12/Car6/Cacnb3	7
GO:0060048	cardiac muscle contraction	7/519	69/10233	0.101449	2.00025	1.92693	0.0596101	0.215468	0.168521	Trpm4/Jup/Gsn/Ehd3/Ccn2/Atp2a1/Adrb2	7
GO:0009581	detection of external stimulus	5/519	42/10233	0.119048	2.34723	2.0222	0.0597963	0.215468	0.168521	Serpine2/Myc/Jup/Cxcl12/Cacnb3	5
GO:0009582	detection of abiotic stimulus	5/519	42/10233	0.119048	2.34723	2.0222	0.0597963	0.215468	0.168521	Serpine2/Myc/Jup/Cxcl12/Cacnb3	5
GO:0014037	Schwann cell differentiation	5/519	42/10233	0.119048	2.34723	2.0222	0.0597963	0.215468	0.168521	Ndrg1/Lamb2/Lama2/Col6a1/Cdk5	5
GO:0034308	primary alcohol metabolic process	5/519	42/10233	0.119048	2.34723	2.0222	0.0597963	0.215468	0.168521	Rdh10/Dab2/Cyp1b1/Aldh3b1/Akr1c14	5
GO:0051051	negative regulation of transport	21/519	288/10233	0.0729167	1.43768	1.74147	0.0598286	0.215468	0.168521	Yrdc/Ube2g2/Thbs1/Serpine2/Ptgs2/Myc/Mrln/Lgals9/Lgals3/Itgb3/Irs1/Inhbb/Hes1/Gabbr1/F2r/Enpp1/Cry1/Cnn2/Cdk5/Ccn3/Angpt1	21
GO:0002834	regulation of response to tumor cell	3/519	18/10233	0.166667	3.28613	2.24379	0.0600226	0.215468	0.168521	Pvr/Havcr2/Cd24a	3
GO:0002837	regulation of immune response to tumor cell	3/519	18/10233	0.166667	3.28613	2.24379	0.0600226	0.215468	0.168521	Pvr/Havcr2/Cd24a	3
GO:0006089	lactate metabolic process	3/519	18/10233	0.166667	3.28613	2.24379	0.0600226	0.215468	0.168521	Haghl/Gatd1/Actn3	3
GO:0009649	entrainment of circadian clock	3/519	18/10233	0.166667	3.28613	2.24379	0.0600226	0.215468	0.168521	Id2/Cry1/Bhlhe40	3
GO:0010575	positive regulation of vascular endothelial growth factor production	3/519	18/10233	0.166667	3.28613	2.24379	0.0600226	0.215468	0.168521	Ptgs2/Cyp1b1/C3	3
GO:0042755	eating behavior	3/519	18/10233	0.166667	3.28613	2.24379	0.0600226	0.215468	0.168521	Gfral/Gdf15/Col6a1	3
GO:0048710	regulation of astrocyte differentiation	3/519	18/10233	0.166667	3.28613	2.24379	0.0600226	0.215468	0.168521	Serpine2/Id2/Hes1	3
GO:0050832	defense response to fungus	3/519	18/10233	0.166667	3.28613	2.24379	0.0600226	0.215468	0.168521	Spon2/Clec4d/Camp	3
GO:2000463	positive regulation of excitatory postsynaptic potential	3/519	18/10233	0.166667	3.28613	2.24379	0.0600226	0.215468	0.168521	Dbn1/Cacnb3/Adrb2	3
GO:0002709	regulation of T cell mediated immunity	6/519	56/10233	0.107143	2.11251	1.92954	0.0630848	0.225393	0.176284	Trpm4/Spn/Pvr/H2-M10.1/Cd24a/Arid5a	6
GO:0015908	fatty acid transport	6/519	56/10233	0.107143	2.11251	1.92954	0.0630848	0.225393	0.176284	Thbs1/Slco4a1/Ptgs2/Crabp2/Abcd2/Abcd1	6
GO:0051057	positive regulation of small GTPase mediated signal transduction	6/519	56/10233	0.107143	2.11251	1.92954	0.0630848	0.225393	0.176284	Tns3/Pdgfrb/Musk/F2r/Col3a1/Cdon	6
GO:0071621	granulocyte chemotaxis	6/519	56/10233	0.107143	2.11251	1.92954	0.0630848	0.225393	0.176284	Thbs1/Ppbp/Lgals3/Cxcl5/Ccl8/Ccl2	6
GO:0032412	regulation of monoatomic ion transmembrane transporter activity	4/519	30/10233	0.133333	2.6289	2.06517	0.0631189	0.225393	0.176284	Kcnab1/Ehd3/Cacnb3/Atp2a1	4
GO:0090049	regulation of cell migration involved in sprouting angiogenesis	4/519	30/10233	0.133333	2.6289	2.06517	0.0631189	0.225393	0.176284	Thbs1/Srpx2/Ptgs2/Foxc2	4
GO:0030178	negative regulation of Wnt signaling pathway	9/519	99/10233	0.0909091	1.79243	1.83128	0.0634361	0.225938	0.17671	Tmem64/Tle2/Nphp3/Fzd1/Egr1/Dab2/Cdon/Bicc1/Amer1	9
GO:0072091	regulation of stem cell proliferation	7/519	70/10233	0.1	1.97168	1.88549	0.0634859	0.225938	0.17671	Wnt10b/Prrx2/Prl2c3/Irgm1/Cebpa/Cd109/Bmp4	7
GO:0090288	negative regulation of cellular response to growth factor stimulus	7/519	70/10233	0.1	1.97168	1.88549	0.0634859	0.225938	0.17671	Thbs1/Spry1/Fzd1/Emilin1/Bmp4/Atp2b4/Angpt1	7
GO:0009261	ribonucleotide catabolic process	10/519	114/10233	0.0877193	1.72954	1.8105	0.0635298	0.225938	0.17671	Upp1/Ogt/Myog/Myc/Ier3/Gda/Enpp1/Ddit4/Col6a1/Actn3	10
GO:0051251	positive regulation of lymphocyte activation	15/519	192/10233	0.078125	1.54037	1.74711	0.0635484	0.225938	0.17671	Wnt10b/Vnn1/Vcam1/Spn/Slc7a1/Mmp14/Lgals9/Kmt5c/Irgm1/Il7/Hes1/Havcr2/Ephb6/Cd24a/Ccl2	15
GO:0001707	mesoderm formation	5/519	43/10233	0.116279	2.29265	1.96332	0.064976	0.229612	0.179583	Scx/Macf1/Itgb3/Foxc2/Bmp4	5
GO:0006721	terpenoid metabolic process	5/519	43/10233	0.116279	2.29265	1.96332	0.064976	0.229612	0.179583	Rdh10/Lpl/Fdps/Cyp1b1/Crabp2	5
GO:0062237	protein localization to postsynapse	5/519	43/10233	0.116279	2.29265	1.96332	0.064976	0.229612	0.179583	Olfm1/Ogt/Nptx1/Mylk/Musk	5
GO:0072028	nephron morphogenesis	5/519	43/10233	0.116279	2.29265	1.96332	0.064976	0.229612	0.179583	Myc/Lgr4/Kif26b/Hes1/Bmp4	5
GO:0072088	nephron epithelium morphogenesis	5/519	43/10233	0.116279	2.29265	1.96332	0.064976	0.229612	0.179583	Myc/Lgr4/Kif26b/Hes1/Bmp4	5
GO:1903409	reactive oxygen species biosynthetic process	5/519	43/10233	0.116279	2.29265	1.96332	0.064976	0.229612	0.179583	Ogt/Fas/Car3/Abcd2/Abcd1	5
GO:1903539	protein localization to postsynaptic membrane	5/519	43/10233	0.116279	2.29265	1.96332	0.064976	0.229612	0.179583	Olfm1/Ogt/Nptx1/Mylk/Musk	5
GO:0043010	camera-type eye development	17/519	225/10233	0.0755556	1.48971	1.71681	0.0651056	0.229871	0.179786	Wdr19/Tbc1d32/Spry1/Rdh10/Ptn/Pdgfrb/Maf/Lamb2/Hes1/Gas1/Foxc2/Fat1/Cyp1b1/Cfh/Cdon/Bmp4/Atp2b4	17
GO:0048167	regulation of synaptic plasticity	11/519	130/10233	0.0846154	1.66834	1.7726	0.0657581	0.231974	0.181431	Sorcs2/Serpine2/Ptn/Ptgs2/Musk/F2r/Enpp1/Eif2ak4/Egr1/Dbn1/Cdk5	11
GO:0071887	leukocyte apoptotic process	8/519	85/10233	0.0941176	1.8557	1.83106	0.0658826	0.232011	0.18146	Slc7a11/Rorc/Myc/Lgals3/Fas/Cxcl12/Cd24a/Bmp4	8
GO:0098754	detoxification	8/519	85/10233	0.0941176	1.8557	1.83106	0.0658826	0.232011	0.18146	Sesn1/Ptgs2/Haghl/Gsta1/Gch1/Gatd1/Cp/Aqp9	8
GO:0048839	inner ear development	10/519	115/10233	0.0869565	1.7145	1.78102	0.0665931	0.234311	0.183259	Sparc/Slc25a27/Prrx2/Maf/Igfbp7/Hes1/Gabrb2/Fzd2/Cebpa/Bmp4	10
GO:0007623	circadian rhythm	12/519	146/10233	0.0821918	1.62056	1.74559	0.0671749	0.236154	0.1847	Rorc/Ogt/Noct/Lgr4/Id3/Id2/Fas/Egr1/Cry1/Col6a1/Ciart/Bhlhe40	12
GO:0002456	T cell mediated immunity	7/519	71/10233	0.0985915	1.94391	1.84473	0.0675114	0.23656	0.185018	Trpm4/Spn/Pvr/H2-M10.1/Ephb6/Cd24a/Arid5a	7
GO:0071774	response to fibroblast growth factor	7/519	71/10233	0.0985915	1.94391	1.84473	0.0675114	0.23656	0.185018	Thbs1/Spry1/Postn/Fgf7/Enpp1/Col1a1/Ccn2	7
GO:0034248	regulation of amide metabolic process	6/519	57/10233	0.105263	2.07545	1.88193	0.0676383	0.23656	0.185018	Slc7a11/Rtn2/Pdk4/Pdk2/Pdk1/Olfm1	6
GO:0039532	negative regulation of cytoplasmic pattern recognition receptor signaling pathway	6/519	57/10233	0.105263	2.07545	1.88193	0.0676383	0.23656	0.185018	Trim30a/Ogt/Irgm2/Irgm1/Igtp/Enpp3	6
GO:0040014	regulation of multicellular organism growth	6/519	57/10233	0.105263	2.07545	1.88193	0.0676383	0.23656	0.185018	Plac8/Ghr/Gdf15/Gamt/Foxs1/Adrb2	6
GO:0061326	renal tubule development	6/519	57/10233	0.105263	2.07545	1.88193	0.0676383	0.23656	0.185018	Myc/Lgr4/Kif26b/Hes1/Cd24a/Bmp4	6
GO:0010001	glial cell differentiation	14/519	178/10233	0.0786517	1.55076	1.71334	0.0682802	0.237791	0.18598	Serpine2/Ptn/Ndrg1/Mxra8/Lamb2/Lama2/Id2/Hes1/Enpp2/Enpp1/Col6a1/Cdk5/Bmp4/Aspa	14
GO:0002418	immune response to tumor cell	3/519	19/10233	0.157895	3.11317	2.13098	0.0686899	0.237791	0.18598	Pvr/Havcr2/Cd24a	3
GO:0003417	growth plate cartilage development	3/519	19/10233	0.157895	3.11317	2.13098	0.0686899	0.237791	0.18598	Thbs3/Thbs1/Por	3
GO:0014856	skeletal muscle cell proliferation	3/519	19/10233	0.157895	3.11317	2.13098	0.0686899	0.237791	0.18598	Myog/Hgf/Angpt1	3
GO:0033688	regulation of osteoblast proliferation	3/519	19/10233	0.157895	3.11317	2.13098	0.0686899	0.237791	0.18598	Tmem119/Itgb3/Igf1r	3
GO:0034349	glial cell apoptotic process	3/519	19/10233	0.157895	3.11317	2.13098	0.0686899	0.237791	0.18598	Enpp1/Cdk5/Ccl2	3
GO:0043555	regulation of translation in response to stress	3/519	19/10233	0.157895	3.11317	2.13098	0.0686899	0.237791	0.18598	Ppp1r15a/Krt13/Eif2ak4	3
GO:0045686	negative regulation of glial cell differentiation	3/519	19/10233	0.157895	3.11317	2.13098	0.0686899	0.237791	0.18598	Id2/Hes1/Bmp4	3
GO:0045907	positive regulation of vasoconstriction	3/519	19/10233	0.157895	3.11317	2.13098	0.0686899	0.237791	0.18598	Trpm4/Ptgs2/F2r	3
GO:0090050	positive regulation of cell migration involved in sprouting angiogenesis	3/519	19/10233	0.157895	3.11317	2.13098	0.0686899	0.237791	0.18598	Srpx2/Ptgs2/Foxc2	3
GO:0090075	relaxation of muscle	3/519	19/10233	0.157895	3.11317	2.13098	0.0686899	0.237791	0.18598	Gsn/Atp2a1/Actn3	3
GO:0120178	steroid hormone biosynthetic process	3/519	19/10233	0.157895	3.11317	2.13098	0.0686899	0.237791	0.18598	Egr1/Dab2/Akr1c14	3
GO:0003206	cardiac chamber morphogenesis	8/519	86/10233	0.0930233	1.83412	1.79545	0.0695885	0.239628	0.187417	Id2/Hes1/Heg1/Fzd2/Fzd1/Foxc2/Bmp4/Adamts1	8
GO:0006096	glycolytic process	8/519	86/10233	0.0930233	1.83412	1.79545	0.0695885	0.239628	0.187417	Ogt/Myog/Myc/Ier3/Enpp1/Ddit4/Col6a1/Actn3	8
GO:0150115	cell-substrate junction organization	8/519	86/10233	0.0930233	1.83412	1.79545	0.0695885	0.239628	0.187417	Ston1/Mmp14/Macf1/Itgb3/Fn1/Enpp2/Col16a1/Actn3	8
GO:0001523	retinoid metabolic process	4/519	31/10233	0.129032	2.5441	1.99011	0.0696935	0.239628	0.187417	Rdh10/Lpl/Cyp1b1/Crabp2	4
GO:0009988	cell-cell recognition	4/519	31/10233	0.129032	2.5441	1.99011	0.0696935	0.239628	0.187417	Spaca6/Nedd9/Lgals3/Havcr2	4
GO:0042398	modified amino acid biosynthetic process	4/519	31/10233	0.129032	2.5441	1.99011	0.0696935	0.239628	0.187417	Slc7a11/Gch1/Gamt/Acadm	4
GO:0140896	cGAS/STING signaling pathway	4/519	31/10233	0.129032	2.5441	1.99011	0.0696935	0.239628	0.187417	Irgm2/Irgm1/Igtp/Enpp3	4
GO:1904645	response to amyloid-beta	4/519	31/10233	0.129032	2.5441	1.99011	0.0696935	0.239628	0.187417	Vcam1/Igf1r/Cdk5/Adrb2	4
GO:0006986	response to unfolded protein	10/519	116/10233	0.0862069	1.69972	1.75183	0.0697494	0.239628	0.187417	Thbs1/Ppp1r15a/Pacrg/Igtp/Herpud1/Eif2ak4/Chac1/Ccnd1/Casp12/Atf3	10
GO:0060041	retina development in camera-type eye	9/519	101/10233	0.0891089	1.75694	1.76701	0.0701619	0.240642	0.18821	Tbc1d32/Ptn/Pdgfrb/Lamb2/Hes1/Cyp1b1/Cfh/Cdon/Atp2b4	9
GO:0002042	cell migration involved in sprouting angiogenesis	5/519	44/10233	0.113636	2.24054	1.90606	0.0703988	0.240642	0.18821	Thbs1/Srpx2/Ptgs2/Pik3r3/Foxc2	5
GO:0002704	negative regulation of leukocyte mediated immunity	5/519	44/10233	0.113636	2.24054	1.90606	0.0703988	0.240642	0.18821	Spn/Serpinb9e/Pvr/Lgals9/Havcr2	5
GO:0018958	phenol-containing compound metabolic process	5/519	44/10233	0.113636	2.24054	1.90606	0.0703988	0.240642	0.18821	Slco4a1/Slc7a11/Slc16a2/Gch1/Cyp2d22	5
GO:0061333	renal tubule morphogenesis	5/519	44/10233	0.113636	2.24054	1.90606	0.0703988	0.240642	0.18821	Myc/Lgr4/Kif26b/Hes1/Bmp4	5
GO:0071385	cellular response to glucocorticoid stimulus	5/519	44/10233	0.113636	2.24054	1.90606	0.0703988	0.240642	0.18821	Myod1/Fbxo32/Ddit4/Ccl2/Bmp4	5
GO:0032869	cellular response to insulin stimulus	14/519	179/10233	0.0782123	1.54209	1.6912	0.0708134	0.241857	0.18916	Pik3r3/Pdk4/Pdk2/Ogt/Lpl/Irs1/Inhbb/Igf1r/Hmga1/Foxc2/Enpp1/Col6a1/Ccl2/Car3	14
GO:0002285	lymphocyte activation involved in immune response	11/519	132/10233	0.0833333	1.64306	1.71879	0.0716864	0.244227	0.191014	Spn/Rorc/Loxl3/Lgals9/Lgals3/Kmt5c/Itgb8/Havcr2/Enpp1/Eif2ak4/Clec4d	11
GO:0010717	regulation of epithelial to mesenchymal transition	7/519	72/10233	0.0972222	1.91691	1.80463	0.071687	0.244227	0.191014	Spry1/Rgcc/Olfm1/Loxl2/Dab2/Col1a1/Bmp4	7
GO:1990748	cellular detoxification	7/519	72/10233	0.0972222	1.91691	1.80463	0.071687	0.244227	0.191014	Sesn1/Ptgs2/Haghl/Gsta1/Gch1/Gatd1/Cp	7
GO:0006809	nitric oxide biosynthetic process	6/519	58/10233	0.103448	2.03967	1.83529	0.072378	0.24617	0.192534	Slc7a2/Ptgs2/Por/Ddah2/Cyp1b1/Atp2b4	6
GO:1902893	regulation of miRNA transcription	6/519	58/10233	0.103448	2.03967	1.83529	0.072378	0.24617	0.192534	Notch3/Myc/Fosl1/Egr1/Bmp4/Atoh8	6
GO:0001837	epithelial to mesenchymal transition	10/519	117/10233	0.0854701	1.68519	1.72293	0.0729989	0.248075	0.194023	Tgfbr3l/Spry1/Rgcc/Pdcd4/Olfm1/Loxl3/Loxl2/Dab2/Col1a1/Bmp4	10
GO:0030509	BMP signaling pathway	8/519	87/10233	0.091954	1.81304	1.7603	0.0734196	0.249296	0.194979	Tmem119/Scx/Pdcd4/Hes1/Fzd1/Fstl1/Egr1/Bmp4	8
GO:0045639	positive regulation of myeloid cell differentiation	7/519	73/10233	0.0958904	1.89065	1.76517	0.0760127	0.257628	0.201496	Tmem64/Nedd9/Mturn/Itgb3/Id2/Ccl9/Car2	7
GO:0007631	feeding behavior	5/519	45/10233	0.111111	2.19075	1.85032	0.0760629	0.257628	0.201496	Gfral/Gdf15/Eif2ak4/Col6a1/Adm2	5
GO:0070228	regulation of lymphocyte apoptotic process	5/519	45/10233	0.111111	2.19075	1.85032	0.0760629	0.257628	0.201496	Rorc/Myc/Lgals3/Cd24a/Bmp4	5
GO:0002822	regulation of adaptive immune response based on somatic recombination of immune receptors built from immunoglobulin superfamily domains	10/519	118/10233	0.0847458	1.67091	1.69429	0.0763421	0.257965	0.201759	Trpm4/Spn/Pvr/Loxl3/Kmt5c/Havcr2/H2-M10.1/Cd24a/C3/Arid5a	10
GO:0010661	positive regulation of muscle cell apoptotic process	4/519	32/10233	0.125	2.4646	1.91795	0.076605	0.257965	0.201759	Pdcd4/Fbxo32/Casp12/Adrb2	4
GO:0019748	secondary metabolic process	4/519	32/10233	0.125	2.4646	1.91795	0.076605	0.257965	0.201759	Slc7a11/Fmo1/Cyp1b1/Akr1c14	4
GO:0022898	regulation of transmembrane transporter activity	4/519	32/10233	0.125	2.4646	1.91795	0.076605	0.257965	0.201759	Kcnab1/Ehd3/Cacnb3/Atp2a1	4
GO:0032409	regulation of transporter activity	4/519	32/10233	0.125	2.4646	1.91795	0.076605	0.257965	0.201759	Kcnab1/Ehd3/Cacnb3/Atp2a1	4
GO:0140353	lipid export from cell	4/519	32/10233	0.125	2.4646	1.91795	0.076605	0.257965	0.201759	Ptgs2/Dab2/Cry1/C1qtnf1	4
GO:1904738	vascular associated smooth muscle cell migration	4/519	32/10233	0.125	2.4646	1.91795	0.076605	0.257965	0.201759	Igfbp5/Fat1/Enpp1/Adamts1	4
GO:0003151	outflow tract morphogenesis	6/519	59/10233	0.101695	2.00509	1.78958	0.0773033	0.258006	0.201791	Thbs1/Hes1/Fzd2/Fzd1/Foxc2/Bmp4	6
GO:0009913	epidermal cell differentiation	9/519	103/10233	0.0873786	1.72282	1.70416	0.0773161	0.258006	0.201791	Ugcg/Ptgs2/Palld/Maff/Ift74/Hes1/Etv4/Cd109/Bmp4	9
GO:0034219	carbohydrate transmembrane transport	8/519	88/10233	0.0909091	1.79243	1.72561	0.077376	0.258006	0.201791	Slc25a27/Rtn2/Rnasel/Myc/Irs1/Enpp1/C3/Aqp9	8
GO:0002320	lymphoid progenitor cell differentiation	3/519	20/10233	0.15	2.95751	2.02539	0.0778876	0.258006	0.201791	Hmga1/Hes1/Bmp4	3
GO:0007616	long-term memory	3/519	20/10233	0.15	2.95751	2.02539	0.0778876	0.258006	0.201791	Trpm4/Eif2ak4/Egr1	3
GO:0010663	positive regulation of striated muscle cell apoptotic process	3/519	20/10233	0.15	2.95751	2.02539	0.0778876	0.258006	0.201791	Fbxo32/Casp12/Adrb2	3
GO:0034698	response to gonadotropin	3/519	20/10233	0.15	2.95751	2.02539	0.0778876	0.258006	0.201791	Scx/Por/Inhbb	3
GO:0038128	ERBB2 signaling pathway	3/519	20/10233	0.15	2.95751	2.02539	0.0778876	0.258006	0.201791	Hbegf/Ereg/Areg	3
GO:0045662	negative regulation of myoblast differentiation	3/519	20/10233	0.15	2.95751	2.02539	0.0778876	0.258006	0.201791	Id3/Ccl9/Bmp4	3
GO:0048247	lymphocyte chemotaxis	3/519	20/10233	0.15	2.95751	2.02539	0.0778876	0.258006	0.201791	Nedd9/Cxcl12/Ccl2	3
GO:0048714	positive regulation of oligodendrocyte differentiation	3/519	20/10233	0.15	2.95751	2.02539	0.0778876	0.258006	0.201791	Ptn/Enpp2/Aspa	3
GO:0050730	regulation of peptidyl-tyrosine phosphorylation	3/519	20/10233	0.15	2.95751	2.02539	0.0778876	0.258006	0.201791	Nedd9/Hes1/Gprc5a	3
GO:0070296	sarcoplasmic reticulum calcium ion transport	3/519	20/10233	0.15	2.95751	2.02539	0.0778876	0.258006	0.201791	Mrln/Cacng1/Atp2a1	3
GO:0095500	acetylcholine receptor signaling pathway	3/519	20/10233	0.15	2.95751	2.02539	0.0778876	0.258006	0.201791	Ly6c1/Ly6a/Chrng	3
GO:0097028	dendritic cell differentiation	3/519	20/10233	0.15	2.95751	2.02539	0.0778876	0.258006	0.201791	Tmem176b/Tmem176a/Itgb8	3
GO:0097049	motor neuron apoptotic process	3/519	20/10233	0.15	2.95751	2.02539	0.0778876	0.258006	0.201791	Nefl/Musk/Fas	3
GO:0150146	cell junction disassembly	3/519	20/10233	0.15	2.95751	2.02539	0.0778876	0.258006	0.201791	Ston1/Cdk5/C3	3
GO:2000178	negative regulation of neural precursor cell proliferation	3/519	20/10233	0.15	2.95751	2.02539	0.0778876	0.258006	0.201791	Slc16a2/Ptn/Cd24a	3
GO:2000352	negative regulation of endothelial cell apoptotic process	3/519	20/10233	0.15	2.95751	2.02539	0.0778876	0.258006	0.201791	Serpine1/Itgb3/Angpt1	3
GO:0016051	carbohydrate biosynthetic process	11/519	134/10233	0.0820896	1.61854	1.66589	0.0779458	0.258006	0.201791	Pdk2/Ogt/Irs1/Epm2aip1/Enpp1/Cry1/Chst15/Chst12/C1qtnf3/Atf3/Acadm	11
GO:0072330	monocarboxylic acid biosynthetic process	11/519	134/10233	0.0820896	1.61854	1.66589	0.0779458	0.258006	0.201791	Rdh10/Ptgs2/Pdk4/Lpl/Hacd4/Gatd1/Gamt/Cyp39a1/Acsbg1/Abcd2/Abcd1	11
GO:0001909	leukocyte mediated cytotoxicity	7/519	74/10233	0.0945946	1.8651	1.72632	0.0804883	0.266205	0.208204	Serpinb9e/Pvr/Lgals9/Havcr2/H2-M10.1/Cxcl5/Ccl2	7
GO:0090101	negative regulation of transmembrane receptor protein serine/threonine kinase signaling pathway	9/519	104/10233	0.0865385	1.70626	1.67325	0.0810544	0.267644	0.209329	Spry1/Peg10/Ogt/Gdf15/Fzd1/Emilin1/Cd109/Ccn3/Bmp4	9
GO:1990845	adaptive thermogenesis	9/519	104/10233	0.0865385	1.70626	1.67325	0.0810544	0.267644	0.209329	Wnt10b/Plac8/Ogt/Lgr4/Lama4/Igf1r/Foxc2/Adrb2/Actn3	9
GO:1903131	mononuclear cell differentiation	23/519	333/10233	0.0690691	1.36182	1.55153	0.081534	0.269009	0.210397	Wnt10b/Vnn1/Tmem176b/Tmem176a/Spn/Rorc/Polm/Myc/Mmp14/Loxl3/Lgals9/Itgb8/Il7/Igtp/Id2/Hmga1/Fas/Enpp1/Egr1/Clec4d/Cebpa/Cd24a/Bmp4	23
GO:0009743	response to carbohydrate	13/519	167/10233	0.0778443	1.53484	1.61071	0.0819245	0.269998	0.21117	Zbed6/Vcam1/Trpm4/Thbs1/Ogt/Nptx1/Igf1r/Hmga1/Egr1/Col6a2/Col1a1/Ccl2/Camp	13
GO:0006111	regulation of gluconeogenesis	5/519	46/10233	0.108696	2.14313	1.79604	0.081966	0.269998	0.21117	Pdk2/Ogt/Cry1/C1qtnf3/Acadm	5
GO:0046209	nitric oxide metabolic process	6/519	60/10233	0.1	1.97168	1.74477	0.0824133	0.270815	0.211809	Slc7a2/Ptgs2/Por/Ddah2/Cyp1b1/Atp2b4	6
GO:0051781	positive regulation of cell division	6/519	60/10233	0.1	1.97168	1.74477	0.0824133	0.270815	0.211809	Vegfd/Ptn/Pdgfd/Igf1r/Fgf7/Ereg	6
GO:0061614	miRNA transcription	6/519	60/10233	0.1	1.97168	1.74477	0.0824133	0.270815	0.211809	Notch3/Myc/Fosl1/Egr1/Bmp4/Atoh8	6
GO:0006469	negative regulation of protein kinase activity	4/519	33/10233	0.121212	2.38991	1.84845	0.0838465	0.273764	0.214116	Sh3bp5/Pdcd4/Heg1/Gprc5a	4
GO:0015844	monoamine transport	4/519	33/10233	0.121212	2.38991	1.84845	0.0838465	0.273764	0.214116	Lgals3/Itgb3/Gabbr1/Cxcl12	4
GO:0021575	hindbrain morphogenesis	4/519	33/10233	0.121212	2.38991	1.84845	0.0838465	0.273764	0.214116	Serpine2/Hes1/Gas1/Cdk5	4
GO:1902882	regulation of response to oxidative stress	4/519	33/10233	0.121212	2.38991	1.84845	0.0838465	0.273764	0.214116	Slc7a11/Sesn1/Gch1/Abcd1	4
GO:0043244	regulation of protein-containing complex disassembly	9/519	105/10233	0.0857143	1.69001	1.64268	0.0849003	0.273764	0.214116	Stmn2/Shfl/Irgm2/Irgm1/Igtp/Igf1r/Gsn/Fyco1/Adrb2	9
GO:0008643	carbohydrate transport	8/519	90/10233	0.0888889	1.7526	1.65755	0.085665	0.273764	0.214116	Slc25a27/Rtn2/Rnasel/Myc/Irs1/Enpp1/C3/Aqp9	8
GO:0010563	negative regulation of phosphorus metabolic process	8/519	90/10233	0.0888889	1.7526	1.65755	0.085665	0.273764	0.214116	Sh3bp5/Pdcd4/Myog/Ier3/Heg1/Gprc5a/Ddit4/Actn3	8
GO:0030183	B cell differentiation	8/519	90/10233	0.0888889	1.7526	1.65755	0.085665	0.273764	0.214116	Polm/Mmp14/Il7/Id2/Hmga1/Fas/Enpp1/Cd24a	8
GO:0045936	negative regulation of phosphate metabolic process	8/519	90/10233	0.0888889	1.7526	1.65755	0.085665	0.273764	0.214116	Sh3bp5/Pdcd4/Myog/Ier3/Heg1/Gprc5a/Ddit4/Actn3	8
GO:0046032	ADP catabolic process	8/519	90/10233	0.0888889	1.7526	1.65755	0.085665	0.273764	0.214116	Ogt/Myog/Myc/Ier3/Enpp1/Ddit4/Col6a1/Actn3	8
GO:0006085	acetyl-CoA biosynthetic process	3/519	21/10233	0.142857	2.81668	1.92618	0.0875908	0.273764	0.214116	Pdk4/Pdk2/Pdk1	3
GO:0006929	substrate-dependent cell migration	3/519	21/10233	0.142857	2.81668	1.92618	0.0875908	0.273764	0.214116	Tnfrsf12a/Ston1/Fn1	3
GO:0009309	amine biosynthetic process	3/519	21/10233	0.142857	2.81668	1.92618	0.0875908	0.273764	0.214116	Gch1/Cyp2d22/Azin2	3
GO:0034505	tooth mineralization	3/519	21/10233	0.142857	2.81668	1.92618	0.0875908	0.273764	0.214116	Fam20a/Enpp1/Col1a1	3
GO:0035025	positive regulation of Rho protein signal transduction	3/519	21/10233	0.142857	2.81668	1.92618	0.0875908	0.273764	0.214116	Pdgfrb/F2r/Col3a1	3
GO:0042401	biogenic amine biosynthetic process	3/519	21/10233	0.142857	2.81668	1.92618	0.0875908	0.273764	0.214116	Gch1/Cyp2d22/Azin2	3
GO:0046189	phenol-containing compound biosynthetic process	3/519	21/10233	0.142857	2.81668	1.92618	0.0875908	0.273764	0.214116	Slc7a11/Gch1/Cyp2d22	3
GO:0046597	host-mediated suppression of symbiont invasion	3/519	21/10233	0.142857	2.81668	1.92618	0.0875908	0.273764	0.214116	Trim30a/Ifitm1/Gsn	3
GO:0061484	hematopoietic stem cell homeostasis	3/519	21/10233	0.142857	2.81668	1.92618	0.0875908	0.273764	0.214116	Tet2/Fstl1/Ccn3	3
GO:0070431	nucleotide-binding oligomerization domain containing 2 signaling pathway	3/519	21/10233	0.142857	2.81668	1.92618	0.0875908	0.273764	0.214116	Irgm2/Irgm1/Igtp	3
GO:0099188	postsynaptic cytoskeleton organization	3/519	21/10233	0.142857	2.81668	1.92618	0.0875908	0.273764	0.214116	Rac3/Nefl/Dbn1	3
GO:1904754	positive regulation of vascular associated smooth muscle cell migration	3/519	21/10233	0.142857	2.81668	1.92618	0.0875908	0.273764	0.214116	Igfbp5/Fat1/Adamts1	3
GO:0001676	long-chain fatty acid metabolic process	6/519	61/10233	0.0983607	1.93935	1.70081	0.0877067	0.273764	0.214116	Ptgs2/Cyp2d22/Cyp1b1/Acsbg1/Abcd2/Abcd1	6
GO:0045619	regulation of lymphocyte differentiation	11/519	137/10233	0.080292	1.5831	1.58815	0.0879604	0.273764	0.214116	Wnt10b/Vnn1/Rorc/Mmp14/Loxl3/Lgals9/Il7/Id2/Fas/Cd24a/Bmp4	11
GO:0006749	glutathione metabolic process	5/519	47/10233	0.106383	2.09753	1.74312	0.0881051	0.273764	0.214116	Slc7a11/Idh1/Gsta2/Gsta1/Chac1	5
GO:0010634	positive regulation of epithelial cell migration	5/519	47/10233	0.106383	2.09753	1.74312	0.0881051	0.273764	0.214116	Serpine1/Irs1/Hbegf/Fgf7/Enpp2	5
GO:0048332	mesoderm morphogenesis	5/519	47/10233	0.106383	2.09753	1.74312	0.0881051	0.273764	0.214116	Scx/Macf1/Itgb3/Foxc2/Bmp4	5
GO:0070050	neuron cellular homeostasis	5/519	47/10233	0.106383	2.09753	1.74312	0.0881051	0.273764	0.214116	Tmem175/Tmem106b/Snapin/Cdk5/Car2	5
GO:0001886	endothelial cell morphogenesis	2/519	10/10233	0.2	3.94335	2.15238	0.0882115	0.273764	0.214116	Heg1/Amotl2	2
GO:0002577	regulation of antigen processing and presentation	2/519	10/10233	0.2	3.94335	2.15238	0.0882115	0.273764	0.214116	Thbs1/Cd68	2
GO:0006206	pyrimidine nucleobase metabolic process	2/519	10/10233	0.2	3.94335	2.15238	0.0882115	0.273764	0.214116	Tet2/Aldh6a1	2
GO:0009164	nucleoside catabolic process	2/519	10/10233	0.2	3.94335	2.15238	0.0882115	0.273764	0.214116	Upp1/Gda	2
GO:0009713	catechol-containing compound biosynthetic process	2/519	10/10233	0.2	3.94335	2.15238	0.0882115	0.273764	0.214116	Gch1/Cyp2d22	2
GO:0010831	positive regulation of myotube differentiation	2/519	10/10233	0.2	3.94335	2.15238	0.0882115	0.273764	0.214116	Myog/Mmp14	2
GO:0010832	negative regulation of myotube differentiation	2/519	10/10233	0.2	3.94335	2.15238	0.0882115	0.273764	0.214116	Tmem119/Ccn3	2
GO:0010996	response to auditory stimulus	2/519	10/10233	0.2	3.94335	2.15238	0.0882115	0.273764	0.214116	Slc1a3/Ptn	2
GO:0014816	skeletal muscle satellite cell differentiation	2/519	10/10233	0.2	3.94335	2.15238	0.0882115	0.273764	0.214116	Klf5/Cdon	2
GO:0014842	regulation of skeletal muscle satellite cell proliferation	2/519	10/10233	0.2	3.94335	2.15238	0.0882115	0.273764	0.214116	Myog/Angpt1	2
GO:0016114	terpenoid biosynthetic process	2/519	10/10233	0.2	3.94335	2.15238	0.0882115	0.273764	0.214116	Rdh10/Fdps	2
GO:0016322	neuron remodeling	2/519	10/10233	0.2	3.94335	2.15238	0.0882115	0.273764	0.214116	Rnd1/C3	2
GO:0021819	layer formation in cerebral cortex	2/519	10/10233	0.2	3.94335	2.15238	0.0882115	0.273764	0.214116	Col3a1/Cdk5	2
GO:0030502	negative regulation of bone mineralization	2/519	10/10233	0.2	3.94335	2.15238	0.0882115	0.273764	0.214116	Trpm4/Enpp1	2
GO:0033197	response to vitamin E	2/519	10/10233	0.2	3.94335	2.15238	0.0882115	0.273764	0.214116	Col1a1/Ccnd1	2
GO:0035865	cellular response to potassium ion	2/519	10/10233	0.2	3.94335	2.15238	0.0882115	0.273764	0.214116	Nptx1/Mylk	2
GO:0040034	regulation of development, heterochronic	2/519	10/10233	0.2	3.94335	2.15238	0.0882115	0.273764	0.214116	Serpine2/Hes1	2
GO:0042423	catecholamine biosynthetic process	2/519	10/10233	0.2	3.94335	2.15238	0.0882115	0.273764	0.214116	Gch1/Cyp2d22	2
GO:0042573	retinoic acid metabolic process	2/519	10/10233	0.2	3.94335	2.15238	0.0882115	0.273764	0.214116	Rdh10/Crabp2	2
GO:0043558	regulation of translational initiation in response to stress	2/519	10/10233	0.2	3.94335	2.15238	0.0882115	0.273764	0.214116	Ppp1r15a/Eif2ak4	2
GO:0043589	skin morphogenesis	2/519	10/10233	0.2	3.94335	2.15238	0.0882115	0.273764	0.214116	Col1a2/Col1a1	2
GO:0045986	negative regulation of smooth muscle contraction	2/519	10/10233	0.2	3.94335	2.15238	0.0882115	0.273764	0.214116	Ptgs2/Adrb2	2
GO:0050909	sensory perception of taste	2/519	10/10233	0.2	3.94335	2.15238	0.0882115	0.273764	0.214116	Wnt10b/Car6	2
GO:0050930	induction of positive chemotaxis	2/519	10/10233	0.2	3.94335	2.15238	0.0882115	0.273764	0.214116	Vegfd/Cxcl12	2
GO:0051412	response to corticosterone	2/519	10/10233	0.2	3.94335	2.15238	0.0882115	0.273764	0.214116	Nefl/Ccnd1	2
GO:0051873	killing by host of symbiont cells	2/519	10/10233	0.2	3.94335	2.15238	0.0882115	0.273764	0.214116	Cxcl5/Camp	2
GO:0060056	mammary gland involution	2/519	10/10233	0.2	3.94335	2.15238	0.0882115	0.273764	0.214116	Igfbp5/Ccl2	2
GO:0060398	regulation of growth hormone receptor signaling pathway	2/519	10/10233	0.2	3.94335	2.15238	0.0882115	0.273764	0.214116	Ghr/Gdf15	2
GO:0061308	cardiac neural crest cell development involved in heart development	2/519	10/10233	0.2	3.94335	2.15238	0.0882115	0.273764	0.214116	Hes1/Bmp4	2
GO:0061771	response to caloric restriction	2/519	10/10233	0.2	3.94335	2.15238	0.0882115	0.273764	0.214116	Gsta1/Chac1	2
GO:0070278	extracellular matrix constituent secretion	2/519	10/10233	0.2	3.94335	2.15238	0.0882115	0.273764	0.214116	Rgcc/Ccn2	2
GO:0070486	leukocyte aggregation	2/519	10/10233	0.2	3.94335	2.15238	0.0882115	0.273764	0.214116	Thbs1/Cfh	2
GO:0071372	cellular response to follicle-stimulating hormone stimulus	2/519	10/10233	0.2	3.94335	2.15238	0.0882115	0.273764	0.214116	Scx/Por	2
GO:0071803	positive regulation of podosome assembly	2/519	10/10233	0.2	3.94335	2.15238	0.0882115	0.273764	0.214116	Palld/Asap1	2
GO:0072529	pyrimidine-containing compound catabolic process	2/519	10/10233	0.2	3.94335	2.15238	0.0882115	0.273764	0.214116	Upp1/Aldh6a1	2
GO:0097094	craniofacial suture morphogenesis	2/519	10/10233	0.2	3.94335	2.15238	0.0882115	0.273764	0.214116	Mmp14/Bmp4	2
GO:0098840	protein transport along microtubule	2/519	10/10233	0.2	3.94335	2.15238	0.0882115	0.273764	0.214116	Mapk8ip3/Kif5c	2
GO:0099118	microtubule-based protein transport	2/519	10/10233	0.2	3.94335	2.15238	0.0882115	0.273764	0.214116	Mapk8ip3/Kif5c	2
GO:1902043	positive regulation of extrinsic apoptotic signaling pathway via death domain receptors	2/519	10/10233	0.2	3.94335	2.15238	0.0882115	0.273764	0.214116	Thbs1/Atf3	2
GO:1904395	positive regulation of skeletal muscle acetylcholine-gated channel clustering	2/519	10/10233	0.2	3.94335	2.15238	0.0882115	0.273764	0.214116	Ptn/Musk	2
GO:1904688	regulation of cytoplasmic translational initiation	2/519	10/10233	0.2	3.94335	2.15238	0.0882115	0.273764	0.214116	Sh3bgrl/Eif2ak4	2
GO:1990535	neuron projection maintenance	2/519	10/10233	0.2	3.94335	2.15238	0.0882115	0.273764	0.214116	Abcd2/Abcd1	2
GO:1990822	basic amino acid transmembrane transport	2/519	10/10233	0.2	3.94335	2.15238	0.0882115	0.273764	0.214116	Slc7a2/Slc7a1	2
GO:2000489	regulation of hepatic stellate cell activation	2/519	10/10233	0.2	3.94335	2.15238	0.0882115	0.273764	0.214116	Pdgfrb/Acta2	2
GO:2001259	positive regulation of cation channel activity	2/519	10/10233	0.2	3.94335	2.15238	0.0882115	0.273764	0.214116	Ehd3/Cacnb3	2
GO:0006897	endocytosis	31/519	475/10233	0.0652632	1.28678	1.47937	0.0883767	0.274068	0.214354	Tmem175/Thbs1/Ston1/Steap2/Spon2/Serpine1/Scara5/Rin2/Pros1/Mylk/Mrc2/Lgals3/Itgb3/Hspg2/Gulp1/Gsn/Ghr/Ehd3/Dab2/Colec12/Cnn2/Cdk5/Cd24a/Ccl2/C3/C1s2/C1s1/C1ra/Angpt1/Adrb2/Ackr3	31
GO:0071333	cellular response to glucose stimulus	9/519	106/10233	0.0849057	1.67406	1.61242	0.0888539	0.275339	0.215347	Zbed6/Vcam1/Trpm4/Ogt/Nptx1/Igf1r/Col1a1/Ccl2/Camp	9
GO:0019319	hexose biosynthetic process	7/519	76/10233	0.0921053	1.81602	1.6504	0.089887	0.277616	0.217128	Pdk2/Ogt/Cry1/Chst15/C1qtnf3/Atf3/Acadm	7
GO:0003279	cardiac septum development	8/519	91/10233	0.0879121	1.73334	1.62417	0.0899972	0.277616	0.217128	Nphp3/Mdm4/Id2/Hes1/Heg1/Fzd2/Fzd1/Bmp4	8
GO:0006612	protein targeting to membrane	8/519	91/10233	0.0879121	1.73334	1.62417	0.0899972	0.277616	0.217128	Zdhhc1/Vps37b/Ogt/Macf1/Irgm2/Cdk5/Ccl2/Cacnb3	8
GO:0009137	purine nucleoside diphosphate catabolic process	8/519	91/10233	0.0879121	1.73334	1.62417	0.0899972	0.277616	0.217128	Ogt/Myog/Myc/Ier3/Enpp1/Ddit4/Col6a1/Actn3	8
GO:0009181	purine ribonucleoside diphosphate catabolic process	8/519	91/10233	0.0879121	1.73334	1.62417	0.0899972	0.277616	0.217128	Ogt/Myog/Myc/Ier3/Enpp1/Ddit4/Col6a1/Actn3	8
GO:0034620	cellular response to unfolded protein	8/519	91/10233	0.0879121	1.73334	1.62417	0.0899972	0.277616	0.217128	Ppp1r15a/Pacrg/Igtp/Herpud1/Eif2ak4/Ccnd1/Casp12/Atf3	8
GO:0003018	vascular process in circulatory system	10/519	122/10233	0.0819672	1.61613	1.58241	0.0906555	0.279435	0.218551	Trpm4/Slc16a2/Ptgs2/Gch1/Foxc2/F2r/Angpt1/Amot/Adrb2/Acta2	10
GO:0016101	diterpenoid metabolic process	4/519	34/10233	0.117647	2.31962	1.78145	0.09141	0.280489	0.219375	Rdh10/Lpl/Cyp1b1/Crabp2	4
GO:0033673	negative regulation of kinase activity	4/519	34/10233	0.117647	2.31962	1.78145	0.09141	0.280489	0.219375	Sh3bp5/Pdcd4/Heg1/Gprc5a	4
GO:0045071	negative regulation of viral genome replication	4/519	34/10233	0.117647	2.31962	1.78145	0.09141	0.280489	0.219375	Shfl/Rnasel/Oasl2/Ifitm1	4
GO:0050885	neuromuscular process controlling balance	4/519	34/10233	0.117647	2.31962	1.78145	0.09141	0.280489	0.219375	Slc1a3/Rac3/Nefl/Foxs1	4
GO:0060428	lung epithelium development	4/519	34/10233	0.117647	2.31962	1.78145	0.09141	0.280489	0.219375	Rcn3/Fgf7/Col6a1/Bmp4	4
GO:1901798	positive regulation of signal transduction by p53 class mediator	4/519	34/10233	0.117647	2.31962	1.78145	0.09141	0.280489	0.219375	Ppp1r15a/Myc/Hexim1/Ankrd1	4
GO:1903829	positive regulation of protein localization	24/519	355/10233	0.0676056	1.33296	1.47585	0.0918128	0.281513	0.220176	Zfand1/Zdhhc1/Trpm4/Sec16b/Ptn/Ptgs2/Plk3/Parp9/Ogt/Nedd9/Musk/Lgals3/Jup/Irgm2/Irgm1/Igtp/Dtx3l/Camp/C1qtnf3/Bmp4/Atp2b4/Ankrd1/Amotl2/Agap2	24
GO:0046394	carboxylic acid biosynthetic process	15/519	203/10233	0.0738916	1.4569	1.5198	0.0920126	0.281914	0.22049	Slc1a3/Rdh10/Ptgs2/Psph/Pdk4/Lpl/Hacd4/Gatd1/Gamt/Cyp39a1/Camp/Atp2b4/Acsbg1/Abcd2/Abcd1	15
GO:0071326	cellular response to monosaccharide stimulus	9/519	107/10233	0.0841121	1.65842	1.58249	0.0929147	0.284251	0.222317	Zbed6/Vcam1/Trpm4/Ogt/Nptx1/Igf1r/Col1a1/Ccl2/Camp	9
GO:0071331	cellular response to hexose stimulus	9/519	107/10233	0.0841121	1.65842	1.58249	0.0929147	0.284251	0.222317	Zbed6/Vcam1/Trpm4/Ogt/Nptx1/Igf1r/Col1a1/Ccl2/Camp	9
GO:2001057	reactive nitrogen species metabolic process	6/519	62/10233	0.0967742	1.90807	1.65768	0.093182	0.284855	0.22279	Slc7a2/Ptgs2/Por/Ddah2/Cyp1b1/Atp2b4	6
GO:0051047	positive regulation of secretion	16/519	220/10233	0.0727273	1.43395	1.50394	0.0932955	0.284988	0.222894	Trpm4/Rgcc/Prl2c5/Prl2c3/Lgals3/Irs1/Inhbb/Gabbr1/Doc2g/Dab2/Cxcl12/Cdk5/Camp/C1qtnf3/C1qtnf1/Ankrd1	16
GO:0060828	regulation of canonical Wnt signaling pathway	13/519	171/10233	0.0760234	1.49894	1.52077	0.0943119	0.287734	0.225042	Wnt10b/Trpm4/Tmem64/Tle2/Nphp3/Lgr4/Fzd1/Egr1/Dab2/Col1a1/Cdon/Bicc1/Amer1	13
GO:0003231	cardiac ventricle development	8/519	92/10233	0.0869565	1.7145	1.59119	0.0944538	0.287734	0.225042	Mdm4/Id2/Hes1/Heg1/Fzd2/Fzd1/Foxc2/Bmp4	8
GO:0006821	chloride transport	5/519	48/10233	0.104167	2.05383	1.69151	0.0944767	0.287734	0.225042	Slc25a27/Slc1a3/Gabrb2/Gabra1/Car2	5
GO:0071384	cellular response to corticosteroid stimulus	5/519	48/10233	0.104167	2.05383	1.69151	0.0944767	0.287734	0.225042	Myod1/Fbxo32/Ddit4/Ccl2/Bmp4	5
GO:0003230	cardiac atrium development	3/519	22/10233	0.136364	2.68865	1.83266	0.0977736	0.29513	0.230826	Nphp3/Mdm4/Heg1	3
GO:0010763	positive regulation of fibroblast migration	3/519	22/10233	0.136364	2.68865	1.83266	0.0977736	0.29513	0.230826	Thbs1/Itgb3/Acta2	3
GO:0031579	membrane raft organization	3/519	22/10233	0.136364	2.68865	1.83266	0.0977736	0.29513	0.230826	Gsn/Colec12/Col6a1	3
GO:0032369	negative regulation of lipid transport	3/519	22/10233	0.136364	2.68865	1.83266	0.0977736	0.29513	0.230826	Thbs1/Itgb3/Cry1	3
GO:0060317	cardiac epithelial to mesenchymal transition	3/519	22/10233	0.136364	2.68865	1.83266	0.0977736	0.29513	0.230826	Spry1/Pdcd4/Olfm1	3
GO:0060441	epithelial tube branching involved in lung morphogenesis	3/519	22/10233	0.136364	2.68865	1.83266	0.0977736	0.29513	0.230826	Spry1/Rdh10/Bmp4	3
GO:0060444	branching involved in mammary gland duct morphogenesis	3/519	22/10233	0.136364	2.68865	1.83266	0.0977736	0.29513	0.230826	Etv5/Etv4/Areg	3
GO:0070873	regulation of glycogen metabolic process	3/519	22/10233	0.136364	2.68865	1.83266	0.0977736	0.29513	0.230826	Irs1/Epm2aip1/Enpp1	3
GO:0090141	positive regulation of mitochondrial fission	3/519	22/10233	0.136364	2.68865	1.83266	0.0977736	0.29513	0.230826	Irgm2/Irgm1/Igtp	3
GO:0097284	hepatocyte apoptotic process	3/519	22/10233	0.136364	2.68865	1.83266	0.0977736	0.29513	0.230826	Igf1r/Gsn/Fas	3
GO:1901223	negative regulation of non-canonical NF-kappaB signal transduction	3/519	22/10233	0.136364	2.68865	1.83266	0.0977736	0.29513	0.230826	Rassf2/Ccn3/C1qtnf3	3
GO:2001257	regulation of cation channel activity	3/519	22/10233	0.136364	2.68865	1.83266	0.0977736	0.29513	0.230826	Kcnab1/Ehd3/Cacnb3	3
GO:0003205	cardiac chamber development	10/519	124/10233	0.0806452	1.59006	1.52798	0.0983768	0.295973	0.231485	Nphp3/Mdm4/Id2/Hes1/Heg1/Fzd2/Fzd1/Foxc2/Bmp4/Adamts1	10
GO:0010562	positive regulation of phosphorus metabolic process	11/519	140/10233	0.0785714	1.54917	1.51227	0.098728	0.295973	0.231485	Thbs1/Pdgfrb/Nedd9/Myc/Musk/Irs1/Hes1/Fam20a/Ereg/C3/Areg	11
GO:0045937	positive regulation of phosphate metabolic process	11/519	140/10233	0.0785714	1.54917	1.51227	0.098728	0.295973	0.231485	Thbs1/Pdgfrb/Nedd9/Myc/Musk/Irs1/Hes1/Fam20a/Ereg/C3/Areg	11
GO:0030317	flagellated sperm motility	6/519	63/10233	0.0952381	1.87779	1.61534	0.0988372	0.295973	0.231485	Pltp/Pacrg/Ift81/Hoatz/Cfap69/Atp2b4	6
GO:0043279	response to alkaloid	6/519	63/10233	0.0952381	1.87779	1.61534	0.0988372	0.295973	0.231485	Slc1a3/Myc/Irs1/Hes1/Gprin3/Cdk5	6
GO:0097722	sperm motility	6/519	63/10233	0.0952381	1.87779	1.61534	0.0988372	0.295973	0.231485	Pltp/Pacrg/Ift81/Hoatz/Cfap69/Atp2b4	6
GO:1903578	regulation of ATP metabolic process	6/519	63/10233	0.0952381	1.87779	1.61534	0.0988372	0.295973	0.231485	Ogt/Myog/Myc/Ier3/Ddit4/Actn3	6
GO:0009791	post-embryonic development	8/519	93/10233	0.0860215	1.69607	1.55861	0.0990345	0.295973	0.231485	Tet2/Selenop/Mmut/Mapk8ip3/Heg1/Enpp1/Bmp4/Acadm	8
GO:0006693	prostaglandin metabolic process	4/519	35/10233	0.114286	2.25334	1.71677	0.0992865	0.295973	0.231485	Ptgs2/Hpgd/Gsta1/Akr1c14	4
GO:0007595	lactation	4/519	35/10233	0.114286	2.25334	1.71677	0.0992865	0.295973	0.231485	Prl2c5/Prl2c3/Csn3/Ccnd1	4
GO:0018108	peptidyl-tyrosine phosphorylation	4/519	35/10233	0.114286	2.25334	1.71677	0.0992865	0.295973	0.231485	Pdgfrb/Nedd9/Hes1/Gprc5a	4
GO:0021536	diencephalon development	4/519	35/10233	0.114286	2.25334	1.71677	0.0992865	0.295973	0.231485	Plxna3/Inhbb/Hes1/Bmp4	4
GO:0035384	thioester biosynthetic process	4/519	35/10233	0.114286	2.25334	1.71677	0.0992865	0.295973	0.231485	Pdk4/Pdk2/Pdk1/Mmut	4
GO:0071616	acyl-CoA biosynthetic process	4/519	35/10233	0.114286	2.25334	1.71677	0.0992865	0.295973	0.231485	Pdk4/Pdk2/Pdk1/Mmut	4
GO:0072132	mesenchyme morphogenesis	4/519	35/10233	0.114286	2.25334	1.71677	0.0992865	0.295973	0.231485	Myc/Mdm4/Foxc2/Acta2	4
GO:1902475	L-alpha-amino acid transmembrane transport	4/519	35/10233	0.114286	2.25334	1.71677	0.0992865	0.295973	0.231485	Slc7a2/Slc7a11/Slc7a1/Slc1a3	4
GO:2000378	negative regulation of reactive oxygen species metabolic process	4/519	35/10233	0.114286	2.25334	1.71677	0.0992865	0.295973	0.231485	Trim30a/Car3/Abcd2/Abcd1	4
GO:0030099	myeloid cell differentiation	22/519	324/10233	0.0679012	1.33879	1.43237	0.0996265	0.296769	0.232108	Tmem64/Tet2/Rassf2/Nedd9/Myc/Mturn/Maf/Lrrc17/Lox/Lmo2/Itgb8/Itgb3/Id2/Hmga1/Fas/Enpp1/Dab2/Cebpa/Cd109/Ccl9/Car2/Bmp4	22
GO:1904659	D-glucose transmembrane transport	7/519	78/10233	0.0897436	1.76945	1.57672	0.0998772	0.297299	0.232523	Slc25a27/Rtn2/Rnasel/Myc/Irs1/Enpp1/C3	7
GO:0008543	fibroblast growth factor receptor signaling pathway	5/519	49/10233	0.102041	2.01191	1.64115	0.101077	0.299993	0.23463	Thbs1/Spry1/Fgf7/Enpp1/Ccn2	5
GO:0019080	viral gene expression	5/519	49/10233	0.102041	2.01191	1.64115	0.101077	0.299993	0.23463	Shfl/Peg10/Ifit1/Hexim1/Eif2ak4	5
GO:0061053	somite development	5/519	49/10233	0.102041	2.01191	1.64115	0.101077	0.299993	0.23463	Wdr19/Scx/Loxl3/Ifitm1/Foxc2	5
GO:0140632	canonical inflammasome complex assembly	5/519	49/10233	0.102041	2.01191	1.64115	0.101077	0.299993	0.23463	Zdhhc1/Trim30a/Irgm2/Irgm1/Igtp	5
GO:0001959	regulation of cytokine-mediated signaling pathway	9/519	109/10233	0.0825688	1.62799	1.52354	0.101357	0.300389	0.23494	Parp9/Parp14/Irgm2/Irgm1/Il7/Ikbke/Igtp/Cd24a/Angpt1	9
GO:0009154	purine ribonucleotide catabolic process	9/519	109/10233	0.0825688	1.62799	1.52354	0.101357	0.300389	0.23494	Ogt/Myog/Myc/Ier3/Gda/Enpp1/Ddit4/Col6a1/Actn3	9
GO:0034765	regulation of monoatomic ion transmembrane transport	11/519	141/10233	0.0780142	1.53819	1.48737	0.102484	0.302298	0.236432	Kcnj15/Kcnab1/Itgb3/F2r/Ehd3/Capn3/Cacng1/Cacnb3/Bmp4/Atp2a1/Adrb2	11
GO:0097193	intrinsic apoptotic signaling pathway	19/519	274/10233	0.0693431	1.36722	1.42416	0.102981	0.302298	0.236432	Vnn1/Ptgs2/Pdk2/Pdk1/Myc/Mdm4/Ikbke/Ifi27l2a/Ier3/Herpud1/Fzd1/Ddit4/Cyp1b1/Cxcl12/Chac1/Casp12/Car3/Atp2a1/Ackr3	19
GO:0003188	heart valve formation	2/519	11/10233	0.181818	3.58487	1.98258	0.10431	0.302298	0.236432	Scx/Olfm1	2
GO:0007406	negative regulation of neuroblast proliferation	2/519	11/10233	0.181818	3.58487	1.98258	0.10431	0.302298	0.236432	Ptn/Cd24a	2
GO:0009143	nucleoside triphosphate catabolic process	2/519	11/10233	0.181818	3.58487	1.98258	0.10431	0.302298	0.236432	Enpp3/Enpp1	2
GO:0009404	toxin metabolic process	2/519	11/10233	0.181818	3.58487	1.98258	0.10431	0.302298	0.236432	Fmo1/Cyp1b1	2
GO:0009437	carnitine metabolic process	2/519	11/10233	0.181818	3.58487	1.98258	0.10431	0.302298	0.236432	Por/Acadm	2
GO:0010544	negative regulation of platelet activation	2/519	11/10233	0.181818	3.58487	1.98258	0.10431	0.302298	0.236432	Serpine2/C1qtnf1	2
GO:0010743	regulation of macrophage derived foam cell differentiation	2/519	11/10233	0.181818	3.58487	1.98258	0.10431	0.302298	0.236432	Lpl/Itgb3	2
GO:0014745	negative regulation of muscle adaptation	2/519	11/10233	0.181818	3.58487	1.98258	0.10431	0.302298	0.236432	Igfbp5/Atp2b4	2
GO:0031645	negative regulation of nervous system process	2/519	11/10233	0.181818	3.58487	1.98258	0.10431	0.302298	0.236432	Ccn3/Cacnb3	2
GO:0031915	positive regulation of synaptic plasticity	2/519	11/10233	0.181818	3.58487	1.98258	0.10431	0.302298	0.236432	Ptgs2/Dbn1	2
GO:0032354	response to follicle-stimulating hormone	2/519	11/10233	0.181818	3.58487	1.98258	0.10431	0.302298	0.236432	Scx/Por	2
GO:0032966	negative regulation of collagen biosynthetic process	2/519	11/10233	0.181818	3.58487	1.98258	0.10431	0.302298	0.236432	Fn1/Emilin1	2
GO:0033762	response to glucagon	2/519	11/10233	0.181818	3.58487	1.98258	0.10431	0.302298	0.236432	Hmga1/Cry1	2
GO:0042448	progesterone metabolic process	2/519	11/10233	0.181818	3.58487	1.98258	0.10431	0.302298	0.236432	Egr1/Akr1c14	2
GO:0043651	linoleic acid metabolic process	2/519	11/10233	0.181818	3.58487	1.98258	0.10431	0.302298	0.236432	Abcd2/Abcd1	2
GO:0055093	response to hyperoxia	2/519	11/10233	0.181818	3.58487	1.98258	0.10431	0.302298	0.236432	Fas/Col1a1	2
GO:0061684	chaperone-mediated autophagy	2/519	11/10233	0.181818	3.58487	1.98258	0.10431	0.302298	0.236432	Synpo2/Plk3	2
GO:0070885	negative regulation of calcineurin-NFAT signaling cascade	2/519	11/10233	0.181818	3.58487	1.98258	0.10431	0.302298	0.236432	Atp2b4/Actn3	2
GO:0072234	metanephric nephron tubule development	2/519	11/10233	0.181818	3.58487	1.98258	0.10431	0.302298	0.236432	Lgr4/Hes1	2
GO:0086005	ventricular cardiac muscle cell action potential	2/519	11/10233	0.181818	3.58487	1.98258	0.10431	0.302298	0.236432	Trpm4/Jup	2
GO:0090189	regulation of branching involved in ureteric bud morphogenesis	2/519	11/10233	0.181818	3.58487	1.98258	0.10431	0.302298	0.236432	Lgr4/Bmp4	2
GO:0090190	positive regulation of branching involved in ureteric bud morphogenesis	2/519	11/10233	0.181818	3.58487	1.98258	0.10431	0.302298	0.236432	Lgr4/Bmp4	2
GO:0106057	negative regulation of calcineurin-mediated signaling	2/519	11/10233	0.181818	3.58487	1.98258	0.10431	0.302298	0.236432	Atp2b4/Actn3	2
GO:0110095	cellular detoxification of aldehyde	2/519	11/10233	0.181818	3.58487	1.98258	0.10431	0.302298	0.236432	Haghl/Gatd1	2
GO:1901299	negative regulation of hydrogen peroxide-mediated programmed cell death	2/519	11/10233	0.181818	3.58487	1.98258	0.10431	0.302298	0.236432	Hgf/Car3	2
GO:1903671	negative regulation of sprouting angiogenesis	2/519	11/10233	0.181818	3.58487	1.98258	0.10431	0.302298	0.236432	Zfp354c/Thbs1	2
GO:1904393	regulation of skeletal muscle acetylcholine-gated channel clustering	2/519	11/10233	0.181818	3.58487	1.98258	0.10431	0.302298	0.236432	Ptn/Musk	2
GO:1904396	regulation of neuromuscular junction development	2/519	11/10233	0.181818	3.58487	1.98258	0.10431	0.302298	0.236432	Ptn/Musk	2
GO:0048738	cardiac muscle tissue development	13/519	174/10233	0.0747126	1.47309	1.45481	0.10432	0.302298	0.236432	S1pr1/Pdgfrb/Myod1/Jph2/Id2/Hspg2/Heg1/Foxc2/Fdps/Bmp4/Ankrd1/Angpt1/Acadm	13
GO:0010632	regulation of epithelial cell migration	6/519	64/10233	0.09375	1.84845	1.57377	0.10467	0.302298	0.236432	Serpine1/Macf1/Irs1/Hbegf/Fgf7/Enpp2	6
GO:0030216	keratinocyte differentiation	6/519	64/10233	0.09375	1.84845	1.57377	0.10467	0.302298	0.236432	Ugcg/Ptgs2/Palld/Ift74/Etv4/Cd109	6
GO:0045995	regulation of embryonic development	6/519	64/10233	0.09375	1.84845	1.57377	0.10467	0.302298	0.236432	Scx/Noct/Lama4/Lama2/Hes1/Amot	6
GO:0046323	D-glucose import	6/519	64/10233	0.09375	1.84845	1.57377	0.10467	0.302298	0.236432	Slc25a27/Rtn2/Rnasel/Myc/Irs1/Enpp1	6
GO:0070227	lymphocyte apoptotic process	6/519	64/10233	0.09375	1.84845	1.57377	0.10467	0.302298	0.236432	Rorc/Myc/Lgals3/Fas/Cd24a/Bmp4	6
GO:0001934	positive regulation of protein phosphorylation	7/519	79/10233	0.0886076	1.74705	1.54068	0.105091	0.303085	0.237048	Pdgfrb/Nedd9/Musk/Hes1/Fam20a/Ereg/C3	7
GO:0008645	hexose transmembrane transport	7/519	79/10233	0.0886076	1.74705	1.54068	0.105091	0.303085	0.237048	Slc25a27/Rtn2/Rnasel/Myc/Irs1/Enpp1/C3	7
GO:0032970	regulation of actin filament-based process	19/519	275/10233	0.0690909	1.36225	1.40751	0.105691	0.304599	0.238232	Trpm4/Synpo2/S1pr1/Rnd3/Rnd1/Rgcc/Rac3/Pdgfrb/Nedd9/Jup/Itgb3/Gsn/Dbn1/Cnn2/Ccn2/Atp2a1/Arhgap18/Adrb2/Acta2	19
GO:0009914	hormone transport	15/519	208/10233	0.0721154	1.42188	1.42084	0.107246	0.307022	0.240127	Zbed6/Trpm4/Slco4a1/Slc16a2/Ltbp4/Irs1/Inhbb/Hmga1/Gabbr1/Dab2/Cry1/Ccn3/Camp/C1qtnf3/C1qtnf1	15
GO:0000271	polysaccharide biosynthetic process	4/519	36/10233	0.111111	2.19075	1.65425	0.107466	0.307022	0.240127	Irs1/Epm2aip1/Enpp1/Acadm	4
GO:0006576	biogenic amine metabolic process	4/519	36/10233	0.111111	2.19075	1.65425	0.107466	0.307022	0.240127	Sat2/Gch1/Cyp2d22/Azin2	4
GO:0006692	prostanoid metabolic process	4/519	36/10233	0.111111	2.19075	1.65425	0.107466	0.307022	0.240127	Ptgs2/Hpgd/Gsta1/Akr1c14	4
GO:0014044	Schwann cell development	4/519	36/10233	0.111111	2.19075	1.65425	0.107466	0.307022	0.240127	Ndrg1/Lamb2/Col6a1/Cdk5	4
GO:0018212	peptidyl-tyrosine modification	4/519	36/10233	0.111111	2.19075	1.65425	0.107466	0.307022	0.240127	Pdgfrb/Nedd9/Hes1/Gprc5a	4
GO:0030593	neutrophil chemotaxis	4/519	36/10233	0.111111	2.19075	1.65425	0.107466	0.307022	0.240127	Ppbp/Lgals3/Cxcl5/Ccl2	4
GO:0050830	defense response to Gram-positive bacterium	4/519	36/10233	0.111111	2.19075	1.65425	0.107466	0.307022	0.240127	Ssc5d/Rnase4/Havcr2/Camp	4
GO:0099024	plasma membrane invagination	4/519	36/10233	0.111111	2.19075	1.65425	0.107466	0.307022	0.240127	Thbs1/Gulp1/Gsn/C3	4
GO:0023061	signal release	21/519	310/10233	0.0677419	1.33565	1.38712	0.107647	0.307022	0.240127	Zbed6/Trpm4/Snapin/Slc16a2/Ptgs2/Ltbp4/Lgals3/Irs1/Inhbb/Hmga1/Gabbr1/F2r/Doc2g/Dab2/Cxcl12/Cry1/Cdk5/Ccn3/Camp/C1qtnf3/C1qtnf1	21
GO:0002360	T cell lineage commitment	3/519	23/10233	0.130435	2.57175	1.74421	0.108409	0.307022	0.240127	Spn/Loxl3/Il7	3
GO:0032885	regulation of polysaccharide biosynthetic process	3/519	23/10233	0.130435	2.57175	1.74421	0.108409	0.307022	0.240127	Irs1/Epm2aip1/Enpp1	3
GO:0033687	osteoblast proliferation	3/519	23/10233	0.130435	2.57175	1.74421	0.108409	0.307022	0.240127	Tmem119/Itgb3/Igf1r	3
GO:0034755	iron ion transmembrane transport	3/519	23/10233	0.130435	2.57175	1.74421	0.108409	0.307022	0.240127	Steap2/Slc40a1/Scara5	3
GO:0035872	nucleotide-binding domain, leucine rich repeat containing receptor signaling pathway	3/519	23/10233	0.130435	2.57175	1.74421	0.108409	0.307022	0.240127	Irgm2/Irgm1/Igtp	3
GO:0042759	long-chain fatty acid biosynthetic process	3/519	23/10233	0.130435	2.57175	1.74421	0.108409	0.307022	0.240127	Acsbg1/Abcd2/Abcd1	3
GO:0044331	cell-cell adhesion mediated by cadherin	3/519	23/10233	0.130435	2.57175	1.74421	0.108409	0.307022	0.240127	Rgcc/Fat1/Cdh15	3
GO:0055090	acylglycerol homeostasis	3/519	23/10233	0.130435	2.57175	1.74421	0.108409	0.307022	0.240127	Slc25a27/Lpl/C1qtnf3	3
GO:0061384	heart trabecula morphogenesis	3/519	23/10233	0.130435	2.57175	1.74421	0.108409	0.307022	0.240127	S1pr1/Heg1/Adamts1	3
GO:0070328	triglyceride homeostasis	3/519	23/10233	0.130435	2.57175	1.74421	0.108409	0.307022	0.240127	Slc25a27/Lpl/C1qtnf3	3
GO:1900407	regulation of cellular response to oxidative stress	3/519	23/10233	0.130435	2.57175	1.74421	0.108409	0.307022	0.240127	Slc7a11/Gch1/Abcd1	3
GO:1901526	positive regulation of mitophagy	3/519	23/10233	0.130435	2.57175	1.74421	0.108409	0.307022	0.240127	Irgm2/Irgm1/Igtp	3
GO:1902042	negative regulation of extrinsic apoptotic signaling pathway via death domain receptors	3/519	23/10233	0.130435	2.57175	1.74421	0.108409	0.307022	0.240127	Serpine1/Itprip/Hgf	3
GO:0009134	nucleoside diphosphate catabolic process	8/519	95/10233	0.0842105	1.66036	1.49462	0.108565	0.307022	0.240127	Ogt/Myog/Myc/Ier3/Enpp1/Ddit4/Col6a1/Actn3	8
GO:0009191	ribonucleoside diphosphate catabolic process	8/519	95/10233	0.0842105	1.66036	1.49462	0.108565	0.307022	0.240127	Ogt/Myog/Myc/Ier3/Enpp1/Ddit4/Col6a1/Actn3	8
GO:0046031	ADP metabolic process	8/519	95/10233	0.0842105	1.66036	1.49462	0.108565	0.307022	0.240127	Ogt/Myog/Myc/Ier3/Enpp1/Ddit4/Col6a1/Actn3	8
GO:1903531	negative regulation of secretion by cell	8/519	95/10233	0.0842105	1.66036	1.49462	0.108565	0.307022	0.240127	Lgals9/Irs1/Inhbb/Gabbr1/F2r/Cry1/Cdk5/Ccn3	8
GO:0044092	negative regulation of molecular function	9/519	111/10233	0.0810811	1.59866	1.46579	0.110225	0.311346	0.243509	Sh3bp5/Pdcd4/Mturn/Id2/Heg1/Gprc5a/Foxs1/Eif2ak4/Cyp1b1	9
GO:0001932	regulation of protein phosphorylation	11/519	143/10233	0.0769231	1.51667	1.43815	0.110246	0.311346	0.243509	Sh3bp5/Pdgfrb/Pdcd4/Nedd9/Musk/Hes1/Heg1/Gprc5a/Fam20a/Ereg/C3	11
GO:0030968	endoplasmic reticulum unfolded protein response	7/519	80/10233	0.0875	1.72522	1.50515	0.110449	0.311537	0.243658	Ppp1r15a/Igtp/Herpud1/Eif2ak4/Ccnd1/Casp12/Atf3	7
GO:0030217	T cell differentiation	15/519	209/10233	0.0717703	1.41508	1.40135	0.110466	0.311537	0.243658	Wnt10b/Vnn1/Spn/Rorc/Loxl3/Lgals9/Itgb8/Il7/Igtp/Hmga1/Fas/Enpp1/Egr1/Clec4d/Bmp4	15
GO:0060294	cilium movement involved in cell motility	6/519	65/10233	0.0923077	1.82001	1.53293	0.110678	0.311918	0.243956	Pltp/Pacrg/Ift81/Hoatz/Cfap69/Atp2b4	6
GO:0030098	lymphocyte differentiation	19/519	277/10233	0.0685921	1.35241	1.3744	0.111244	0.313296	0.245034	Wnt10b/Vnn1/Spn/Rorc/Polm/Mmp14/Loxl3/Lgals9/Itgb8/Il7/Igtp/Id2/Hmga1/Fas/Enpp1/Egr1/Clec4d/Cd24a/Bmp4	19
GO:0002366	leukocyte activation involved in immune response	13/519	176/10233	0.0738636	1.45635	1.41152	0.111334	0.313334	0.245064	Spn/Rorc/Milr1/Loxl3/Lgals9/Lgals3/Kmt5c/Itgb8/Havcr2/Enpp3/Enpp1/Eif2ak4/Clec4d	13
GO:0006979	response to oxidative stress	22/519	329/10233	0.0668693	1.31845	1.35704	0.11214	0.315385	0.246668	Wrn/Slc7a11/Sesn1/Ptgs2/Plk3/Pdk2/Pdgfrb/Pdgfd/Msrb3/Mmp14/Idh1/Hgf/Gch1/Etv5/Cyp1b1/Col6a1/Col1a1/Car3/Bmp4/Areg/Aldh3b1/Abcd1	22
GO:0042886	amide transport	15/519	210/10233	0.0714286	1.40834	1.38197	0.113744	0.319675	0.250024	Zbed6/Trpm4/Slc7a11/Slc16a2/Pltp/Irs1/Inhbb/Hmga1/Gabbr1/Ccn3/Car2/Camp/Aqp9/Abcd2/Abcd1	15
GO:0050807	regulation of synapse organization	17/519	244/10233	0.0696721	1.37371	1.36563	0.114476	0.32151	0.251459	Srpx2/Sparc/Slc7a11/Rac3/Ptn/Ogt/Nefl/Nedd9/Musk/Fzd1/Fgf7/Etv5/Dmpk/Dbn1/Cdk5/Asap1/Amot	17
GO:0043627	response to estrogen	5/519	51/10233	0.0980392	1.93302	1.54391	0.114944	0.321937	0.251792	Mmp14/Cd24a/Ccnd1/Car2/Arid5a	5
GO:0051898	negative regulation of phosphatidylinositol 3-kinase/protein kinase B signal transduction	5/519	51/10233	0.0980392	1.93302	1.54391	0.114944	0.321937	0.251792	Serpine2/Plk3/Pik3ip1/Lox/Igf1r	5
GO:0060291	long-term synaptic potentiation	5/519	51/10233	0.0980392	1.93302	1.54391	0.114944	0.321937	0.251792	Serpine2/Ptn/Musk/Enpp1/Eif2ak4	5
GO:2000379	positive regulation of reactive oxygen species metabolic process	5/519	51/10233	0.0980392	1.93302	1.54391	0.114944	0.321937	0.251792	Thbs1/Pdgfrb/Ogt/Fas/Cyp1b1	5
GO:0042304	regulation of fatty acid biosynthetic process	4/519	37/10233	0.108108	2.13154	1.59375	0.115939	0.323201	0.252781	Ptgs2/Pdk4/Abcd2/Abcd1	4
GO:0048536	spleen development	4/519	37/10233	0.108108	2.13154	1.59375	0.115939	0.323201	0.252781	Tet2/Slc40a1/Samd9l/Fas	4
GO:1904707	positive regulation of vascular associated smooth muscle cell proliferation	4/519	37/10233	0.108108	2.13154	1.59375	0.115939	0.323201	0.252781	Rgcc/Igfbp5/Hpgd/Adamts1	4
GO:2001239	regulation of extrinsic apoptotic signaling pathway in absence of ligand	4/519	37/10233	0.108108	2.13154	1.59375	0.115939	0.323201	0.252781	Il7/Gfral/Gas1/Agap2	4
GO:0015749	monosaccharide transmembrane transport	7/519	81/10233	0.0864198	1.70392	1.47012	0.11595	0.323201	0.252781	Slc25a27/Rtn2/Rnasel/Myc/Irs1/Enpp1/C3	7
GO:0044272	sulfur compound biosynthetic process	7/519	81/10233	0.0864198	1.70392	1.47012	0.11595	0.323201	0.252781	Slc7a11/Pdk4/Pdk2/Pdk1/Mmut/Gsta1/Fmo1	7
GO:0046364	monosaccharide biosynthetic process	7/519	81/10233	0.0864198	1.70392	1.47012	0.11595	0.323201	0.252781	Pdk2/Ogt/Cry1/Chst15/C1qtnf3/Atf3/Acadm	7
GO:0031346	positive regulation of cell projection organization	21/519	314/10233	0.066879	1.31864	1.32554	0.118371	0.324957	0.254154	Tnfrsf12a/Tmem106b/Stmn2/Serpine2/Ptn/Nefl/Nedd9/Macf1/Igf1r/Hgf/Fzd1/Fn1/Enpp2/Dbn1/Cxcl5/Cxcl12/Crabp2/Cd24a/Bmp4/Ankrd1/Adamts1	21
GO:0009135	purine nucleoside diphosphate metabolic process	8/519	97/10233	0.0824742	1.62612	1.43212	0.11858	0.324957	0.254154	Ogt/Myog/Myc/Ier3/Enpp1/Ddit4/Col6a1/Actn3	8
GO:0009179	purine ribonucleoside diphosphate metabolic process	8/519	97/10233	0.0824742	1.62612	1.43212	0.11858	0.324957	0.254154	Ogt/Myog/Myc/Ier3/Enpp1/Ddit4/Col6a1/Actn3	8
GO:0009620	response to fungus	3/519	24/10233	0.125	2.4646	1.66034	0.119468	0.324957	0.254154	Spon2/Clec4d/Camp	3
GO:0019369	arachidonate metabolic process	3/519	24/10233	0.125	2.4646	1.66034	0.119468	0.324957	0.254154	Ptgs2/Cyp2d22/Cyp1b1	3
GO:0032613	interleukin-10 production	3/519	24/10233	0.125	2.4646	1.66034	0.119468	0.324957	0.254154	Thbs1/Lgals9/Hgf	3
GO:0032653	regulation of interleukin-10 production	3/519	24/10233	0.125	2.4646	1.66034	0.119468	0.324957	0.254154	Thbs1/Lgals9/Hgf	3
GO:0035136	forelimb morphogenesis	3/519	24/10233	0.125	2.4646	1.66034	0.119468	0.324957	0.254154	Rdh10/Enpp1/Crabp2	3
GO:0046640	regulation of alpha-beta T cell proliferation	3/519	24/10233	0.125	2.4646	1.66034	0.119468	0.324957	0.254154	Lgals9/Irgm1/Cd24a	3
GO:0046697	decidualization	3/519	24/10233	0.125	2.4646	1.66034	0.119468	0.324957	0.254154	Tppp3/Ptn/Ptgs2	3
GO:0051480	regulation of cytosolic calcium ion concentration	3/519	24/10233	0.125	2.4646	1.66034	0.119468	0.324957	0.254154	Tmem64/Cdk5/Atp2b4	3
GO:0051560	mitochondrial calcium ion homeostasis	3/519	24/10233	0.125	2.4646	1.66034	0.119468	0.324957	0.254154	Slc25a27/Atp2a1/Anxa6	3
GO:0051602	response to electrical stimulus	3/519	24/10233	0.125	2.4646	1.66034	0.119468	0.324957	0.254154	Myog/Musk/Fbxo32	3
GO:0071392	cellular response to estradiol stimulus	3/519	24/10233	0.125	2.4646	1.66034	0.119468	0.324957	0.254154	Myog/Myod1/Ccl2	3
GO:0090314	positive regulation of protein targeting to membrane	3/519	24/10233	0.125	2.4646	1.66034	0.119468	0.324957	0.254154	Cdk5/Ccl2/Cacnb3	3
GO:0046631	alpha-beta T cell activation	9/519	113/10233	0.079646	1.57036	1.40917	0.119511	0.324957	0.254154	Spn/Rorc/Myc/Loxl3/Lgals9/Lgals3/Irgm1/Igtp/Cd24a	9
GO:0062197	cellular response to chemical stress	18/519	263/10233	0.0684411	1.34944	1.32698	0.120419	0.324957	0.254154	Slc7a11/Serpinb6b/Ptgs2/Pdk2/Pdgfrb/Pdgfd/Mylk/Hgf/Gdf15/Gch1/Fas/Etv5/Cyp1b1/Car3/Capn3/Bmp4/Aldh3b1/Abcd1	18
GO:0002043	blood vessel endothelial cell proliferation involved in sprouting angiogenesis	2/519	12/10233	0.166667	3.28613	1.83151	0.121122	0.324957	0.254154	Thbs1/Bmp4	2
GO:0002836	positive regulation of response to tumor cell	2/519	12/10233	0.166667	3.28613	1.83151	0.121122	0.324957	0.254154	Pvr/Cd24a	2
GO:0002839	positive regulation of immune response to tumor cell	2/519	12/10233	0.166667	3.28613	1.83151	0.121122	0.324957	0.254154	Pvr/Cd24a	2
GO:0003085	negative regulation of systemic arterial blood pressure	2/519	12/10233	0.166667	3.28613	1.83151	0.121122	0.324957	0.254154	Ier3/Adrb2	2
GO:0006577	amino-acid betaine metabolic process	2/519	12/10233	0.166667	3.28613	1.83151	0.121122	0.324957	0.254154	Por/Acadm	2
GO:0007263	nitric oxide mediated signal transduction	2/519	12/10233	0.166667	3.28613	1.83151	0.121122	0.324957	0.254154	Thbs1/Atp2b4	2
GO:0007608	sensory perception of smell	2/519	12/10233	0.166667	3.28613	1.83151	0.121122	0.324957	0.254154	Fzd2/Cfap69	2
GO:0009159	deoxyribonucleoside monophosphate catabolic process	2/519	12/10233	0.166667	3.28613	1.83151	0.121122	0.324957	0.254154	Upp1/Gda	2
GO:0010713	negative regulation of collagen metabolic process	2/519	12/10233	0.166667	3.28613	1.83151	0.121122	0.324957	0.254154	Fn1/Emilin1	2
GO:0010759	positive regulation of macrophage chemotaxis	2/519	12/10233	0.166667	3.28613	1.83151	0.121122	0.324957	0.254154	Thbs1/Ccl2	2
GO:0015732	prostaglandin transport	2/519	12/10233	0.166667	3.28613	1.83151	0.121122	0.324957	0.254154	Slco4a1/Ptgs2	2
GO:0015802	basic amino acid transport	2/519	12/10233	0.166667	3.28613	1.83151	0.121122	0.324957	0.254154	Slc7a2/Slc7a1	2
GO:0032095	regulation of response to food	2/519	12/10233	0.166667	3.28613	1.83151	0.121122	0.324957	0.254154	Gfral/Gdf15	2
GO:0032891	negative regulation of organic acid transport	2/519	12/10233	0.166667	3.28613	1.83151	0.121122	0.324957	0.254154	Thbs1/Gabbr1	2
GO:0033003	regulation of mast cell activation	2/519	12/10233	0.166667	3.28613	1.83151	0.121122	0.324957	0.254154	Milr1/Enpp3	2
GO:0035864	response to potassium ion	2/519	12/10233	0.166667	3.28613	1.83151	0.121122	0.324957	0.254154	Nptx1/Mylk	2
GO:0036109	alpha-linolenic acid metabolic process	2/519	12/10233	0.166667	3.28613	1.83151	0.121122	0.324957	0.254154	Abcd2/Abcd1	2
GO:0042182	ketone catabolic process	2/519	12/10233	0.166667	3.28613	1.83151	0.121122	0.324957	0.254154	Haghl/Gatd1	2
GO:0042403	thyroid hormone metabolic process	2/519	12/10233	0.166667	3.28613	1.83151	0.121122	0.324957	0.254154	Slco4a1/Slc16a2	2
GO:0043116	negative regulation of vascular permeability	2/519	12/10233	0.166667	3.28613	1.83151	0.121122	0.324957	0.254154	Angpt1/Amot	2
GO:0044857	plasma membrane raft organization	2/519	12/10233	0.166667	3.28613	1.83151	0.121122	0.324957	0.254154	Colec12/Col6a1	2
GO:0045579	positive regulation of B cell differentiation	2/519	12/10233	0.166667	3.28613	1.83151	0.121122	0.324957	0.254154	Mmp14/Il7	2
GO:0045837	negative regulation of membrane potential	2/519	12/10233	0.166667	3.28613	1.83151	0.121122	0.324957	0.254154	Slc25a27/Ptn	2
GO:0045987	positive regulation of smooth muscle contraction	2/519	12/10233	0.166667	3.28613	1.83151	0.121122	0.324957	0.254154	Ptgs2/F2r	2
GO:0046641	positive regulation of alpha-beta T cell proliferation	2/519	12/10233	0.166667	3.28613	1.83151	0.121122	0.324957	0.254154	Irgm1/Cd24a	2
GO:0048680	positive regulation of axon regeneration	2/519	12/10233	0.166667	3.28613	1.83151	0.121122	0.324957	0.254154	Ptn/Igf1r	2
GO:0051132	NK T cell activation	2/519	12/10233	0.166667	3.28613	1.83151	0.121122	0.324957	0.254154	Myc/Lgals3	2
GO:0051968	positive regulation of synaptic transmission, glutamatergic	2/519	12/10233	0.166667	3.28613	1.83151	0.121122	0.324957	0.254154	Ptgs2/Ccl2	2
GO:0060221	retinal rod cell differentiation	2/519	12/10233	0.166667	3.28613	1.83151	0.121122	0.324957	0.254154	Ptn/Cfh	2
GO:0060571	morphogenesis of an epithelial fold	2/519	12/10233	0.166667	3.28613	1.83151	0.121122	0.324957	0.254154	Rdh10/Bmp4	2
GO:0061307	cardiac neural crest cell differentiation involved in heart development	2/519	12/10233	0.166667	3.28613	1.83151	0.121122	0.324957	0.254154	Hes1/Bmp4	2
GO:0061577	calcium ion transmembrane transport via high voltage-gated calcium channel	2/519	12/10233	0.166667	3.28613	1.83151	0.121122	0.324957	0.254154	Cacng1/Cacnb3	2
GO:0072170	metanephric tubule development	2/519	12/10233	0.166667	3.28613	1.83151	0.121122	0.324957	0.254154	Lgr4/Hes1	2
GO:0086091	regulation of heart rate by cardiac conduction	2/519	12/10233	0.166667	3.28613	1.83151	0.121122	0.324957	0.254154	Trpm4/Jup	2
GO:1900006	positive regulation of dendrite development	2/519	12/10233	0.166667	3.28613	1.83151	0.121122	0.324957	0.254154	Tmem106b/Ptn	2
GO:1901623	regulation of lymphocyte chemotaxis	2/519	12/10233	0.166667	3.28613	1.83151	0.121122	0.324957	0.254154	Nedd9/Ccl2	2
GO:1902430	negative regulation of amyloid-beta formation	2/519	12/10233	0.166667	3.28613	1.83151	0.121122	0.324957	0.254154	Rtn2/Olfm1	2
GO:1904179	positive regulation of adipose tissue development	2/519	12/10233	0.166667	3.28613	1.83151	0.121122	0.324957	0.254154	Trpm4/Lpl	2
GO:1990314	cellular response to insulin-like growth factor stimulus	2/519	12/10233	0.166667	3.28613	1.83151	0.121122	0.324957	0.254154	Itgb3/Igf1r	2
GO:2000343	positive regulation of chemokine (C-X-C motif) ligand 2 production	2/519	12/10233	0.166667	3.28613	1.83151	0.121122	0.324957	0.254154	Postn/Lpl	2
GO:0010660	regulation of muscle cell apoptotic process	7/519	82/10233	0.0853659	1.68314	1.43558	0.121591	0.325572	0.254636	Pdcd4/Lifr/Igf1r/Gch1/Fbxo32/Casp12/Adrb2	7
GO:0071346	cellular response to type II interferon	7/519	82/10233	0.0853659	1.68314	1.43558	0.121591	0.325572	0.254636	Parp9/Parp14/Irgm2/Irgm1/Igtp/Gsn/Ccl2	7
GO:0097553	calcium ion transmembrane import into cytosol	7/519	82/10233	0.0853659	1.68314	1.43558	0.121591	0.325572	0.254636	Itgb3/F2r/Ccn2/Capn3/Cacnb3/Bmp4/Adrb2	7
GO:0043524	negative regulation of neuron apoptotic process	11/519	146/10233	0.0753425	1.48551	1.36571	0.122507	0.327811	0.256387	Slc25a27/Nrbp2/Nefl/Hspg2/Gfral/Fzd1/F2r/Ccnd1/Ccl2/Angpt1/Agap2	11
GO:0001942	hair follicle development	6/519	67/10233	0.0895522	1.76568	1.45337	0.123208	0.329469	0.257684	Wnt10b/Lgr4/Igfbp5/Fgf7/Col6a1/Cd109	6
GO:0006694	steroid biosynthetic process	8/519	98/10233	0.0816327	1.60953	1.4014	0.123766	0.330529	0.258512	Por/Msmo1/Igfbp7/Igf1r/Fdps/Egr1/Dab2/Akr1c14	8
GO:0072089	stem cell proliferation	8/519	98/10233	0.0816327	1.60953	1.4014	0.123766	0.330529	0.258512	Wnt10b/Prrx2/Prl2c3/Irgm1/Dab2/Cebpa/Cd109/Bmp4	8
GO:0050803	regulation of synapse structure or activity	17/519	247/10233	0.0688259	1.35702	1.31285	0.123915	0.330711	0.258655	Srpx2/Sparc/Slc7a11/Rac3/Ptn/Ogt/Nefl/Nedd9/Musk/Fzd1/Fgf7/Etv5/Dmpk/Dbn1/Cdk5/Asap1/Amot	17
GO:0071322	cellular response to carbohydrate stimulus	9/519	114/10233	0.0789474	1.55659	1.38128	0.12431	0.331547	0.259309	Zbed6/Vcam1/Trpm4/Ogt/Nptx1/Igf1r/Col1a1/Ccl2/Camp	9
GO:0032480	negative regulation of type I interferon production	4/519	38/10233	0.105263	2.07545	1.53516	0.124694	0.331704	0.259431	Irgm2/Irgm1/Igtp/Havcr2	4
GO:0043616	keratinocyte proliferation	4/519	38/10233	0.105263	2.07545	1.53516	0.124694	0.331704	0.259431	Ift74/Fgf7/Ereg/Cd109	4
GO:0048645	animal organ formation	4/519	38/10233	0.105263	2.07545	1.53516	0.124694	0.331704	0.259431	Spry1/Rdh10/Hes1/Bmp4	4
GO:0051348	negative regulation of transferase activity	4/519	38/10233	0.105263	2.07545	1.53516	0.124694	0.331704	0.259431	Sh3bp5/Pdcd4/Heg1/Gprc5a	4
GO:0002263	cell activation involved in immune response	13/519	180/10233	0.0722222	1.42399	1.3265	0.126174	0.335423	0.26234	Spn/Rorc/Milr1/Loxl3/Lgals9/Lgals3/Kmt5c/Itgb8/Havcr2/Enpp3/Enpp1/Eif2ak4/Clec4d	13
GO:0022411	cellular component disassembly	23/519	352/10233	0.0653409	1.28831	1.27232	0.126985	0.337359	0.263854	Zfand1/Ston1/Stmn2/Snapin/Shfl/Plk3/Pbxip1/Nedd9/Myc/Lix1/Irgm2/Irgm1/Igtp/Igf1r/Gsn/Fyco1/Ddit4/Col6a1/Cdk5/Cd24a/Ccn2/C3/Adrb2	23
GO:0006869	lipid transport	17/519	248/10233	0.0685484	1.35155	1.29541	0.127161	0.337606	0.264048	Thbs1/Stard5/Slco4a1/Ptgs2/Pltp/Itgb3/Gulp1/Dab2/Cry1/Crabp2/C1qtnf1/Aqp9/Apol10b/Abcd2/Abcd1/Abca9/Abca8b	17
GO:0002705	positive regulation of leukocyte mediated immunity	7/519	83/10233	0.0843373	1.66286	1.4015	0.12737	0.33794	0.264309	Pvr/Kmt5c/H2-M10.1/Cd24a/Ccl2/C3/Arid5a	7
GO:0000302	response to reactive oxygen species	12/519	164/10233	0.0731707	1.44269	1.32097	0.128775	0.341447	0.267051	Sesn1/Plk3/Pdk2/Pdgfrb/Pdgfd/Hgf/Gch1/Cyp1b1/Col6a1/Col1a1/Car3/Areg	12
GO:0002832	negative regulation of response to biotic stimulus	8/519	99/10233	0.0808081	1.59327	1.37103	0.12907	0.342005	0.267488	Serpinb9e/Pvr/Parp14/Lgals9/Irgm2/Irgm1/Igtp/Havcr2	8
GO:0001541	ovarian follicle development	5/519	53/10233	0.0943396	1.86007	1.45099	0.129665	0.342469	0.267851	Mmp14/Fgf7/Ereg/Bmp4/Angpt1	5
GO:0003014	renal system process	5/519	53/10233	0.0943396	1.86007	1.45099	0.129665	0.342469	0.267851	Gsn/F2r/Dab2/Bmp4/Adrb2	5
GO:0071260	cellular response to mechanical stimulus	5/519	53/10233	0.0943396	1.86007	1.45099	0.129665	0.342469	0.267851	Scx/Itgb3/Col1a1/Cnn2/Ankrd1	5
GO:0098869	cellular oxidant detoxification	5/519	53/10233	0.0943396	1.86007	1.45099	0.129665	0.342469	0.267851	Sesn1/Ptgs2/Gsta1/Gch1/Cp	5
GO:1904035	regulation of epithelial cell apoptotic process	5/519	53/10233	0.0943396	1.86007	1.45099	0.129665	0.342469	0.267851	Tia1/Myc/Igf1r/Gsn/Agap2	5
GO:0003416	endochondral bone growth	3/519	25/10233	0.12	2.36601	1.58059	0.130923	0.344323	0.269301	Thbs3/Thbs1/Por	3
GO:0019226	transmission of nerve impulse	3/519	25/10233	0.12	2.36601	1.58059	0.130923	0.344323	0.269301	S1pr1/Gprin3/Col6a1	3
GO:0035020	regulation of Rac protein signal transduction	3/519	25/10233	0.12	2.36601	1.58059	0.130923	0.344323	0.269301	Tns3/Ogt/Musk	3
GO:0048246	macrophage chemotaxis	3/519	25/10233	0.12	2.36601	1.58059	0.130923	0.344323	0.269301	Thbs1/Lgals3/Ccl2	3
GO:0099170	postsynaptic modulation of chemical synaptic transmission	3/519	25/10233	0.12	2.36601	1.58059	0.130923	0.344323	0.269301	Nefl/Igf1r/Clmp	3
GO:1903599	positive regulation of autophagy of mitochondrion	3/519	25/10233	0.12	2.36601	1.58059	0.130923	0.344323	0.269301	Irgm2/Irgm1/Igtp	3
GO:0034329	cell junction assembly	20/519	301/10233	0.0664452	1.31008	1.26214	0.130958	0.344323	0.269301	Ston1/Srpx2/Rac3/Plxna3/Ogt/Nptx1/Musk/Mmp14/Macf1/Jup/Itgb3/Gabrb2/Gabra1/Fzd1/Fn1/Enpp2/Col16a1/Cdk5/Cdh15/Actn3	20
GO:0002821	positive regulation of adaptive immune response	7/519	84/10233	0.0833333	1.64306	1.36788	0.133285	0.349541	0.273382	Pvr/Kmt5c/H2-M10.1/Eif2ak4/Cd24a/C3/Arid5a	7
GO:0007613	memory	7/519	84/10233	0.0833333	1.64306	1.36788	0.133285	0.349541	0.273382	Trpm4/Ptn/Ptgs2/Musk/Eif2ak4/Egr1/Cebpa	7
GO:0045859	regulation of protein kinase activity	7/519	84/10233	0.0833333	1.64306	1.36788	0.133285	0.349541	0.273382	Sh3bp5/Pdgfrb/Pdcd4/Nedd9/Heg1/Gprc5a/Ereg	7
GO:0090130	tissue migration	7/519	84/10233	0.0833333	1.64306	1.36788	0.133285	0.349541	0.273382	Serpine1/Macf1/Irs1/Hbegf/Fgf7/Enpp2/Acta2	7
GO:0008089	anterograde axonal transport	4/519	39/10233	0.102564	2.02223	1.47834	0.133719	0.349779	0.273568	Snapin/Nefl/Mapk8ip3/Kif5c	4
GO:0032720	negative regulation of tumor necrosis factor production	4/519	39/10233	0.102564	2.02223	1.47834	0.133719	0.349779	0.273568	Trim30a/Thbs1/Havcr2/Cd24a	4
GO:0043457	regulation of cellular respiration	4/519	39/10233	0.102564	2.02223	1.47834	0.133719	0.349779	0.273568	Myog/Myc/Actn3/Abcd1	4
GO:1903556	negative regulation of tumor necrosis factor superfamily cytokine production	4/519	39/10233	0.102564	2.02223	1.47834	0.133719	0.349779	0.273568	Trim30a/Thbs1/Havcr2/Cd24a	4
GO:0044403	biological process involved in symbiotic interaction	8/519	100/10233	0.08	1.57734	1.341	0.134489	0.351115	0.274613	Vps37b/Trim30a/Slc7a1/Pvr/Itgb3/Fn1/Cxcl5/Camp	8
GO:0001539	cilium or flagellum-dependent cell motility	6/519	69/10233	0.0869565	1.7145	1.37645	0.1364	0.351115	0.274613	Pltp/Pacrg/Ift81/Hoatz/Cfap69/Atp2b4	6
GO:0022404	molting cycle process	6/519	69/10233	0.0869565	1.7145	1.37645	0.1364	0.351115	0.274613	Wnt10b/Lgr4/Igfbp5/Fgf7/Col6a1/Cd109	6
GO:0022405	hair cycle process	6/519	69/10233	0.0869565	1.7145	1.37645	0.1364	0.351115	0.274613	Wnt10b/Lgr4/Igfbp5/Fgf7/Col6a1/Cd109	6
GO:0060021	roof of mouth development	6/519	69/10233	0.0869565	1.7145	1.37645	0.1364	0.351115	0.274613	Tbc1d32/Loxl3/Itgb8/Gas1/Fzd2/Fzd1	6
GO:0060285	cilium-dependent cell motility	6/519	69/10233	0.0869565	1.7145	1.37645	0.1364	0.351115	0.274613	Pltp/Pacrg/Ift81/Hoatz/Cfap69/Atp2b4	6
GO:0002833	positive regulation of response to biotic stimulus	20/519	303/10233	0.0660066	1.30144	1.23114	0.137079	0.351115	0.274613	Zdhhc1/Trim30a/Pvr/Parp9/Ogt/Lgr4/Lgals9/Irgm2/Irgm1/Ikbke/Igtp/Ifi203/Hexim1/Havcr2/Fosl1/Ereg/Enpp3/Emilin1/Cd24a/Camp	20
GO:0002292	T cell differentiation involved in immune response	5/519	54/10233	0.0925926	1.82563	1.40602	0.137331	0.351115	0.274613	Spn/Rorc/Loxl3/Itgb8/Clec4d	5
GO:0006879	intracellular iron ion homeostasis	5/519	54/10233	0.0925926	1.82563	1.40602	0.137331	0.351115	0.274613	Steap2/Slc40a1/Scara5/Myc/Cp	5
GO:0042475	odontogenesis of dentin-containing tooth	5/519	54/10233	0.0925926	1.82563	1.40602	0.137331	0.351115	0.274613	Serpine1/Fam20a/Car2/Camp/Bmp4	5
GO:0001963	synaptic transmission, dopaminergic	2/519	13/10233	0.153846	3.03335	1.6956	0.138535	0.351115	0.274613	Ptgs2/Cdk5	2
GO:0006103	2-oxoglutarate metabolic process	2/519	13/10233	0.153846	3.03335	1.6956	0.138535	0.351115	0.274613	Idh1/Col6a1	2
[truncated: 2,507 more rows]

## Sheet: Sc_1mM_vs_Con_all_FC2_GO_CC
ID	Description	GeneRatio	BgRatio	RichFactor	FoldEnrichment	zScore	pvalue	p.adjust	qvalue	geneID	Count
[truncated: 393 more rows]

[truncated: 1 more sheets: Sc_1mM_vs_Con_all_FC2_GO_MF]
