# Supplementary material for: Transcriptomic Analysis of Pleiotropic Effects of Scandium Chloride on C2C12 Myoblasts
Source: Toxics. 2026 Jul 16;14(7):623. doi: 10.3390/toxics14070623 (PMC13417790; doi:10.3390/toxics14070623)
Supplement: Supplementary file 1 [file toxics-14-00623-s001.zip › Table S4.xlsx]

## Sheet: Sc_0.01mM_vs_Con
ID	Description	GeneRatio	BgRatio	RichFactor	FoldEnrichment	zScore	pvalue	p.adjust	qvalue	geneID	Count
GO:0030312	external encapsulating structure	57/517	210/10347	0.271429	5.43225	14.8811	4.06999e-27	8.60803e-25	7.21887e-25	Vwa1/Tnc/Timp3/Timp2/Thbs1/Ssc5d/Srpx2/Spon2/Sparc/Ptn/Postn/Podnl1/Olfml2b/Ogn/Nid2/Mmp2/Mmp14/Mmp11/Mamdc2/Loxl2/Lox/Lama4/Lama2/Itga6/Igfbp7/Hspg2/Fn1/Fbn1/Fbln2/F3/Efemp2/Dag1/Cst3/Colec12/Col6a2/Col6a1/Col5a2/Col4a2/Col4a1/Col3a1/Col1a1/Col12a1/Ccn3/Ccn2/Ccn1/Ccdc80/Calr/Bmp1/Bgn/Anxa6/Angptl6/Angpt4/Angpt1/Adamts7/Adamts5/Adamts2/Acta2	57
GO:0031012	extracellular matrix	57/517	210/10347	0.271429	5.43225	14.8811	4.06999e-27	8.60803e-25	7.21887e-25	Vwa1/Tnc/Timp3/Timp2/Thbs1/Ssc5d/Srpx2/Spon2/Sparc/Ptn/Postn/Podnl1/Olfml2b/Ogn/Nid2/Mmp2/Mmp14/Mmp11/Mamdc2/Loxl2/Lox/Lama4/Lama2/Itga6/Igfbp7/Hspg2/Fn1/Fbn1/Fbln2/F3/Efemp2/Dag1/Cst3/Colec12/Col6a2/Col6a1/Col5a2/Col4a2/Col4a1/Col3a1/Col1a1/Col12a1/Ccn3/Ccn2/Ccn1/Ccdc80/Calr/Bmp1/Bgn/Anxa6/Angptl6/Angpt4/Angpt1/Adamts7/Adamts5/Adamts2/Acta2	57
GO:0030198	extracellular matrix organization	41/511	180/10233	0.227778	4.56135	11.0514	9.03396e-17	1.2494e-13	9.67426e-14	Vwa1/Tmem38b/Timp3/Sulf2/Stat3/Sh3pxd2b/Scx/Rgcc/Postn/Pbxip1/Olfml2b/Mmp2/Mmp14/Mmp11/Lrp1/Loxl2/Lox/Lama2/Hspg2/Fscn1/Fn1/Fkbp10/Ero1a/Efemp2/Ddr1/Dag1/Cst3/Creb3l1/Col6a1/Col5a2/Col4a1/Col3a1/Col1a1/Ccn2/Ccn1/Ccdc80/App/Adamts7/Adamts5/Adamts2/Abl2	41
GO:0043062	extracellular structure organization	41/511	180/10233	0.227778	4.56135	11.0514	9.03396e-17	1.2494e-13	9.67426e-14	Vwa1/Tmem38b/Timp3/Sulf2/Stat3/Sh3pxd2b/Scx/Rgcc/Postn/Pbxip1/Olfml2b/Mmp2/Mmp14/Mmp11/Lrp1/Loxl2/Lox/Lama2/Hspg2/Fscn1/Fn1/Fkbp10/Ero1a/Efemp2/Ddr1/Dag1/Cst3/Creb3l1/Col6a1/Col5a2/Col4a1/Col3a1/Col1a1/Ccn2/Ccn1/Ccdc80/App/Adamts7/Adamts5/Adamts2/Abl2	41
GO:0045229	external encapsulating structure organization	41/511	180/10233	0.227778	4.56135	11.0514	9.03396e-17	1.2494e-13	9.67426e-14	Vwa1/Tmem38b/Timp3/Sulf2/Stat3/Sh3pxd2b/Scx/Rgcc/Postn/Pbxip1/Olfml2b/Mmp2/Mmp14/Mmp11/Lrp1/Loxl2/Lox/Lama2/Hspg2/Fscn1/Fn1/Fkbp10/Ero1a/Efemp2/Ddr1/Dag1/Cst3/Creb3l1/Col6a1/Col5a2/Col4a1/Col3a1/Col1a1/Ccn2/Ccn1/Ccdc80/App/Adamts7/Adamts5/Adamts2/Abl2	41
GO:0048514	blood vessel morphogenesis	67/511	446/10233	0.150224	3.00831	9.94227	1.71806e-16	1.78206e-13	1.37987e-13	Thbs1/Stat3/Srpx2/Sphk1/Sparc/Smad6/Six1/S1pr1/Rin2/Rgcc/Rbpj/Ptn/Ptgs2/Prrx2/Plk2/Plcg1/Plau/Pdgfrb/Notch3/Notch2/Nfe2l2/Mmp2/Mmp14/Lrp5/Lrp1/Loxl2/Lox/Lef1/Klf5/Jup/Itga7/Igfbp7/Hspg2/Hspb1/Hpgd/Hmga2/Hdac5/Glul/Fn1/Flna/Fkbp10/F3/Ereg/Ephb3/Enpp1/Efemp2/Dag1/Dab2ip/Cxcr4/Cxcl12/Ctnnd1/Creb3l1/Col4a2/Col4a1/Col3a1/Cited2/Ccn3/Ccn2/Ccn1/Bmp4/Atp2b4/Angptl6/Angpt4/Angpt1/Amotl2/Actg1/Ackr3	67
GO:0001503	ossification	49/511	272/10233	0.180147	3.60752	9.9925	2.02871e-15	1.68342e-12	1.3035e-12	Vdr/Trpm4/Tmem64/Tmem38b/Tmem119/Thra/Smad6/Sh3pxd2b/Scx/S1pr1/Rbpj/Rassf2/Ranbp3l/Ptn/Ptgs2/Pbx1/Myog/Mmp2/Mmp14/Lrrc17/Lrp5/Lox/Lgr4/Lef1/Kremen1/Igfbp5/Igfbp2/Id3/Id2/Hspg2/Hdac5/Fzd1/Fhl2/Enpp1/Creb3l1/Col6a1/Col1a1/Cebpd/Cebpa/Cdk6/Ccn3/Ccn2/Ccn1/Bmp4/Bmp1/Atf4/Areg/Adamts7/Actn3	49
GO:0005201	extracellular matrix structural constituent	25/512	71/10163	0.352113	6.9893	11.6642	2.31043e-15	1.49023e-12	1.28898e-12	Vwa1/Tnc/Thbs1/Srpx2/Sparc/Postn/Ogn/Nid2/Lama4/Lama2/Igfbp7/Hspg2/Fn1/Fbn1/Fbln2/Efemp2/Col6a2/Col6a1/Col5a2/Col4a2/Col4a1/Col3a1/Col1a1/Col12a1/Bgn	25
GO:0061061	muscle structure development	68/511	496/10233	0.137097	2.74542	9.1357	1.13103e-14	7.82106e-12	6.05596e-12	Tpm1/Tnnt1/Tmem119/Thra/Synpo2l/Smarcd3/Smad6/Six1/Scx/S1pr1/Rgs4/Rbpj/Ranbp3l/Ptgfrn/Pld3/Pdlim4/Pdgfrb/Pak1/Notch2/Myorg/Myog/Myod1/Myl9/Myc/Mustn1/Mmp14/Lox/Lef1/Ldb3/Lama2/Klf5/Jph2/Igfbp5/Ifrd1/Id3/Id2/Hdac5/Fzd2/Fzd1/Fhl2/Ero1a/Ereg/Efemp2/Dmpk/Des/Dag1/Cxcl12/Cth/Csrp1/Col6a1/Col3a1/Cited2/Chrnd/Chrna1/Cdon/Ccnd2/Ccnb1/Ccn3/Ccl9/Calr/Bmp4/Atf3/Arid5b/Angpt1/Adamts5/Actn3/Actg1/Actb	68
GO:0038023	signaling receptor activity	50/512	302/10163	0.165563	3.28636	9.29022	4.7559e-14	1.02252e-11	8.84431e-12	Vdr/Vasn/Thra/Stat3/Sphk1/S1pr1/Ptgfr/Plxna3/Pdgfrb/Palld/P2rx6/Notch3/Notch2/Musk/Mrc2/Lrrc17/Lrp8/Lrp5/Lrp1/Lgr4/Kremen1/Klra2/Itga7/Itga6/Il3ra/Igf1r/Htr1b/Hpgd/Havcr2/Gpr141/Ghr/Gfral/Gabrb2/Fzd2/Fzd1/F3/F2r/Ephb6/Ephb3/Ddr1/Cxcr4/Csf2rb/Colec12/Chrng/Chrnd/Chrna1/Cdon/Cd74/Axl/Ackr3	50
GO:0060089	molecular transducer activity	50/512	302/10163	0.165563	3.28636	9.29022	4.7559e-14	1.02252e-11	8.84431e-12	Vdr/Vasn/Thra/Stat3/Sphk1/S1pr1/Ptgfr/Plxna3/Pdgfrb/Palld/P2rx6/Notch3/Notch2/Musk/Mrc2/Lrrc17/Lrp8/Lrp5/Lrp1/Lgr4/Kremen1/Klra2/Itga7/Itga6/Il3ra/Igf1r/Htr1b/Hpgd/Havcr2/Gpr141/Ghr/Gfral/Gabrb2/Fzd2/Fzd1/F3/F2r/Ephb6/Ephb3/Ddr1/Cxcr4/Csf2rb/Colec12/Chrng/Chrnd/Chrna1/Cdon/Cd74/Axl/Ackr3	50
GO:0009986	cell surface	58/517	405/10347	0.14321	2.86614	8.78595	1.96505e-13	2.77072e-11	2.32359e-11	Vasn/Tmem123/Timp2/Thbs1/Sulf2/Srpx2/Sparc/Slc7a11/Slc1a3/Sema6c/Sdc2/S1pr1/Rtn2/Ptn/Plau/Plat/Pdgfrb/Notch3/Notch2/Nid2/Ncam1/Mxra8/Musk/Mrc2/Ly6a/Lrp8/Lrp1/Lpl/Klra2/Itgb7/Itga7/Itga6/Havcr2/Ghr/Gfral/Fzd1/Fcgrt/F3/F2r/Ephb6/Enpp1/Dag1/Cxcr4/Cxcl12/Csf2rb/Chrna1/Cdon/Cd74/Calr/C1s1/C1ra/Bgn/Axl/Areg/App/Agap2/Adamts7/Ackr3	58
GO:0005604	basement membrane	22/517	67/10347	0.328358	6.57161	10.4924	5.00994e-13	4.51426e-11	3.78575e-11	Vwa1/Tnc/Timp3/Timp2/Sparc/Ptn/Nid2/Loxl2/Lama4/Lama2/Itga6/Hspg2/Fn1/Fbn1/Efemp2/Dag1/Cst3/Col6a1/Col4a2/Col4a1/Ccdc80/Acta2	22
GO:0043292	contractile muscle fiber	33/517	153/10347	0.215686	4.31665	9.47823	5.336e-13	4.51426e-11	3.78575e-11	Vcl/Tpm2/Tpm1/Tnnt1/Synpo2l/Synpo2/Synpo/Smn1/Rtn2/Pdlim4/Palld/Pak1/Nos1/Myod1/Myl9/Mmp2/Ldb3/Jup/Jph2/Hspb1/Flna/Fhl2/Fbxo32/Des/Dag1/Cst3/Csrp1/Col6a1/Car3/Atp2b4/Actn3/Actg1/Acta2	33
GO:0001501	skeletal system development	51/511	354/10233	0.144068	2.88502	8.27512	4.81453e-12	2.71429e-09	2.10172e-09	Vdr/Tmem38b/Tmem119/Timp3/Thra/Thbs1/Sulf2/Sparc/Six1/Sh3pxd2b/Scx/Recql4/Rdh10/Rassf2/Ranbp3l/Prrx2/Pdgfrb/Pbxip1/Pbx1/Ogn/Notch2/Myc/Mustn1/Mmp2/Mmp14/Maf/Lrrc17/Lrp5/Loxl2/Lox/Insig1/Hspg2/Hmga2/Gas1/Fbn1/Enpp1/Creb3l2/Col6a1/Col5a2/Col3a1/Col1a1/Cited2/Ccn3/Ccn2/Ccn1/Bmp4/Bmp1/Bgn/Arid5b/Adamts7/Actn3	51
GO:0030016	myofibril	31/517	147/10347	0.210884	4.22054	9.01867	5.16016e-12	3.63792e-10	3.05083e-10	Vcl/Tpm2/Tpm1/Tnnt1/Synpo2l/Synpo2/Synpo/Smn1/Rtn2/Pdlim4/Palld/Pak1/Nos1/Myod1/Myl9/Mmp2/Ldb3/Jup/Jph2/Hspb1/Flna/Fhl2/Fbxo32/Des/Dag1/Csrp1/Col6a1/Car3/Atp2b4/Actn3/Actg1	31
GO:0001525	angiogenesis	53/511	378/10233	0.140212	2.8078	8.21071	5.23364e-12	2.71429e-09	2.10172e-09	Thbs1/Stat3/Srpx2/Sphk1/Sparc/S1pr1/Rgcc/Rbpj/Ptn/Ptgs2/Plk2/Plcg1/Plau/Pdgfrb/Notch3/Notch2/Nfe2l2/Mmp2/Mmp14/Loxl2/Lef1/Klf5/Jup/Igfbp7/Hspg2/Hspb1/Hmga2/Hdac5/Glul/Fn1/Flna/F3/Ereg/Ephb3/Dag1/Dab2ip/Cxcr4/Cxcl12/Ctnnd1/Creb3l1/Col4a2/Col4a1/Ccn3/Ccn2/Ccn1/Bmp4/Atp2b4/Angptl6/Angpt4/Angpt1/Amotl2/Actg1/Ackr3	53
GO:0004888	transmembrane signaling receptor activity	36/512	200/10163	0.18	3.57293	8.46421	1.66225e-11	2.68038e-09	2.3184e-09	Sphk1/S1pr1/Ptgfr/Plxna3/Pdgfrb/Palld/P2rx6/Musk/Lrp8/Lrp5/Lgr4/Kremen1/Il3ra/Igf1r/Htr1b/Hpgd/Havcr2/Gpr141/Ghr/Gfral/Gabrb2/Fzd2/Fzd1/F3/F2r/Ephb6/Ephb3/Ddr1/Cxcr4/Csf2rb/Chrng/Chrnd/Chrna1/Cd74/Axl/Ackr3	36
GO:0042692	muscle cell differentiation	46/511	309/10233	0.148867	2.98113	8.10704	1.81988e-11	8.38965e-09	6.49623e-09	Tpm1/Tnnt1/Tmem119/Thra/Synpo2l/Smarcd3/Smad6/Six1/Rgs4/Rbpj/Ptgfrn/Pld3/Pdgfrb/Pak1/Notch2/Myorg/Myog/Myod1/Myl9/Myc/Mmp14/Lox/Ldb3/Lama2/Klf5/Igfbp5/Ifrd1/Id2/Hdac5/Fhl2/Ereg/Efemp2/Dmpk/Cxcl12/Cth/Csrp1/Col6a1/Cdon/Ccnd2/Ccnb1/Ccn3/Calr/Bmp4/Adamts5/Actn3/Actg1	46
GO:0005509	calcium ion binding	43/512	278/10163	0.154676	3.07026	8.06117	3.18381e-11	4.10712e-09	3.55246e-09	Ttyh3/Try5/Trpm4/Thbs1/Sulf2/Sparc/Sgca/Rcn3/Pvalb/Plscr3/Plcg1/Pitpnm1/Pcdhgc3/Notch3/Notch2/Nid2/Ncald/Myl9/Lrp8/Lrp1/Lpl/Loxl2/Hspg2/Gsn/Fstl1/Fkbp14/Fkbp10/Fbn1/Fbln2/Fat1/Enpp1/Ehd3/Efemp2/Dag1/Cib2/Cdh15/Calr/C1s1/C1ra/Bmp1/Anxa8/Anxa6/Actn3	43
GO:0030335	positive regulation of cell migration	54/511	412/10233	0.131068	2.62469	7.71712	4.65471e-11	1.8234e-08	1.41189e-08	Thbs1/Synpo2/Stat3/Srpx2/Sphk1/Sparc/Sema6c/Sema3b/Sdc2/S1pr1/Rin2/Ptn/Ptgs2/Postn/Plk2/Plcg1/Plau/Pdgfrb/Pak1/Nfe2l2/Nedd9/Myc/Mmp2/Mmp14/Lrp1/Lef1/Itga6/Igfbp5/Igf1r/Hspb1/Fubp1/Fn1/Flna/Fat1/F3/F2r/Dab2ip/Cxcr4/Cxcl12/Col1a1/Cd74/Ccn1/Ccl9/Ccl20/Calr/Bmp4/Atoh8/App/Angpt4/Angpt1/Actg1/Acta2/Ackr3/Abl2	54
GO:0061448	connective tissue development	36/511	209/10233	0.172249	3.44936	8.20196	4.83428e-11	1.8234e-08	1.41189e-08	Trpm4/Thra/Thbs1/Sulf2/Sh3pxd2b/Serpinb7/Scx/Prrx2/Plaat3/Pdgfrb/Pbxip1/Ogn/Mustn1/Maf/Lrp5/Lpl/Loxl2/Lox/Ifrd1/Id2/Hspg2/Hmga2/Enpp1/Creb3l2/Col6a1/Col3a1/Col1a1/Ccn3/Ccn2/Ccn1/Bmp4/Bmp1/Bgn/Arid5b/Adamts7/Acta2	36
GO:0001649	osteoblast differentiation	29/511	145/10233	0.2	4.00509	8.3551	9.74954e-11	3.23979e-08	2.50861e-08	Trpm4/Tmem64/Tmem119/Smad6/Sh3pxd2b/Rassf2/Ranbp3l/Lrp5/Lox/Lgr4/Lef1/Igfbp5/Igfbp2/Id3/Id2/Hdac5/Fzd1/Fhl2/Enpp1/Creb3l1/Col1a1/Cebpd/Cebpa/Cdk6/Ccn2/Ccn1/Bmp4/Atf4/Areg	29
GO:0030018	Z disc	22/517	85/10347	0.258824	5.17997	8.87405	1.00342e-10	6.06353e-09	5.08501e-09	Vcl/Synpo2l/Synpo2/Synpo/Smn1/Rtn2/Pdlim4/Palld/Pak1/Nos1/Myl9/Ldb3/Jup/Jph2/Hspb1/Flna/Fhl2/Fbxo32/Des/Csrp1/Atp2b4/Actn3	22
GO:0033002	muscle cell proliferation	35/511	204/10233	0.171569	3.43574	8.05619	1.01512e-10	3.23979e-08	2.50861e-08	Tpm1/Timp3/Thbs1/Stat3/Spon2/Six1/S1pr1/Rgcc/Rbpj/Ptgs2/Pdgfrb/Pak1/Orc1/Ogn/Nqo2/Notch3/Ncam1/Myog/Myc/Mmp2/Igfbp5/Igf1r/Id2/Htr1b/Hpgd/Ereg/Enpp1/Efemp2/Cited2/Cdkn1b/Ccnd2/Ccnb1/Ccn3/Bmp4/Angpt1	35
GO:2000147	positive regulation of cell motility	54/511	422/10233	0.127962	2.5625	7.51505	1.16989e-10	3.46706e-08	2.6846e-08	Thbs1/Synpo2/Stat3/Srpx2/Sphk1/Sparc/Sema6c/Sema3b/Sdc2/S1pr1/Rin2/Ptn/Ptgs2/Postn/Plk2/Plcg1/Plau/Pdgfrb/Pak1/Nfe2l2/Nedd9/Myc/Mmp2/Mmp14/Lrp1/Lef1/Itga6/Igfbp5/Igf1r/Hspb1/Fubp1/Fn1/Flna/Fat1/F3/F2r/Dab2ip/Cxcr4/Cxcl12/Col1a1/Cd74/Ccn1/Ccl9/Ccl20/Calr/Bmp4/Atoh8/App/Angpt4/Angpt1/Actg1/Acta2/Ackr3/Abl2	54
GO:0040017	positive regulation of locomotion	54/511	430/10233	0.125581	2.51482	7.35749	2.38434e-10	6.59508e-08	5.10667e-08	Thbs1/Synpo2/Stat3/Srpx2/Sphk1/Sparc/Sema6c/Sema3b/Sdc2/S1pr1/Rin2/Ptn/Ptgs2/Postn/Plk2/Plcg1/Plau/Pdgfrb/Pak1/Nfe2l2/Nedd9/Myc/Mmp2/Mmp14/Lrp1/Lef1/Itga6/Igfbp5/Igf1r/Hspb1/Fubp1/Fn1/Flna/Fat1/F3/F2r/Dab2ip/Cxcr4/Cxcl12/Col1a1/Cd74/Ccn1/Ccl9/Ccl20/Calr/Bmp4/Atoh8/App/Angpt4/Angpt1/Actg1/Acta2/Ackr3/Abl2	54
GO:0030155	regulation of cell adhesion	59/511	496/10233	0.118952	2.38206	7.23382	2.91746e-10	7.56535e-08	5.85796e-08	Zfp35/Vnn1/Vcl/Tpm1/Tnc/Tmem131l/Thbs1/Smarcd3/Slc7a1/Sdc2/S1pr1/Rnd1/Rin2/Rgcc/Rbpj/Ptn/Postn/Plekha2/Plau/Nedd9/Myo10/Mmp2/Mmp14/Lrp1/Lef1/Lama4/Lama2/Kif26b/Jup/Itga6/Il1rn/Igfbp2/Hspg2/Hspb1/Havcr2/Fn1/Flna/Fbln2/Ephb6/Ephb3/Efemp2/Ddr1/Dbn1/Dag1/Cxcr4/Cxcl12/Col1a1/Cited2/Cdk6/Cd74/Ccn1/Ccdc80/Calr/C1qtnf1/Bmp4/Angpt1/Actg1/Actb/Abl2	59
GO:0030017	sarcomere	27/517	134/10347	0.201493	4.03258	8.10294	3.73376e-10	1.97423e-08	1.65563e-08	Vcl/Tpm2/Tpm1/Tnnt1/Synpo2l/Synpo2/Synpo/Smn1/Rtn2/Pdlim4/Palld/Pak1/Nos1/Myl9/Mmp2/Ldb3/Jup/Jph2/Hspb1/Flna/Fhl2/Fbxo32/Des/Csrp1/Car3/Atp2b4/Actn3	27
GO:0048754	branching morphogenesis of an epithelial tube	24/511	109/10233	0.220183	4.40927	8.20374	5.2657e-10	1.28514e-07	9.95103e-08	Vdr/Tnc/Six1/Rdh10/Pbx1/Pak1/Myc/Mmp14/Lrp5/Lgr4/Lef1/Kdm5b/Hmga2/Etv5/Etv4/Ddr1/Dag1/Cxcr4/Cxcl12/Ctnnd1/Col4a1/Bmp4/Areg/Angpt1	24
GO:0048771	tissue remodeling	27/511	137/10233	0.19708	3.94662	7.96017	6.18807e-10	1.42635e-07	1.10444e-07	Ypel4/Vdr/Tns3/Tmem64/Tmem119/S1pr1/Rbpj/Rassf2/Rab3d/Ptn/Pdk4/Notch2/Mmp2/Mmp14/Lrp5/Lrp1/Lgr4/Igfbp5/Htr1b/Flna/F2r/Enpp1/Cst3/Col6a1/Car2/Bgn/Axl	27
GO:0051146	striated muscle cell differentiation	36/511	229/10233	0.157205	3.1481	7.53701	6.83787e-10	1.49317e-07	1.15619e-07	Tpm1/Tnnt1/Tmem119/Thra/Synpo2l/Six1/Rgs4/Rbpj/Ptgfrn/Pld3/Pdgfrb/Pak1/Myorg/Myog/Myod1/Myl9/Myc/Mmp14/Ldb3/Klf5/Igfbp5/Hdac5/Fhl2/Dmpk/Cxcl12/Csrp1/Col6a1/Cdon/Ccnd2/Ccnb1/Ccn3/Calr/Bmp4/Adamts5/Actn3/Actg1	36
GO:0048729	tissue morphogenesis	52/511	421/10233	0.123515	2.47345	7.07801	9.59011e-10	1.98947e-07	1.54048e-07	Vdr/Vcl/Tpm1/Tnc/Tgfb1i1/Six1/Scx/S1pr1/Rdh10/Rbpj/Pbx1/Pak1/Notch2/Myc/Mmp2/Mmp14/Lrp5/Lgr4/Lef1/Kif26b/Kdm5b/Igfbp5/Igf1r/Hs2st1/Hmga2/Hdac5/Fzd2/Fzd1/Flna/Fat1/Etv5/Etv4/Enpp1/Efemp2/Ddr1/Dag1/Cxcr4/Cxcl12/Ctnnd1/Col4a1/Col3a1/Cited2/Car2/Bmp4/Armc5/Areg/Angpt1/Adamts5/Actg1/Actb/Acta2/Abl2	52
GO:0030545	signaling receptor regulator activity	33/512	198/10163	0.166667	3.30827	7.55472	9.62405e-10	1.03459e-07	8.94868e-08	Sema6c/Sema3b/Saa3/Ptn/Prl2c5/Pmch/Plau/Osgin2/Osgin1/Ogn/Ly6a/Inhbb/Il1rn/Igfbp7/Igfbp5/Igfbp2/Gfral/Fn1/Fbn1/Ereg/Cxcl12/Ccn3/Ccn2/Ccl9/Ccl20/Calcb/Bmp4/Bmp1/Areg/App/Angpt4/Angpt1/Adh7	33
GO:0031674	I band	22/517	95/10347	0.231579	4.63471	8.16174	1.02095e-09	4.79846e-08	4.02409e-08	Vcl/Synpo2l/Synpo2/Synpo/Smn1/Rtn2/Pdlim4/Palld/Pak1/Nos1/Myl9/Ldb3/Jup/Jph2/Hspb1/Flna/Fhl2/Fbxo32/Des/Csrp1/Atp2b4/Actn3	22
GO:0003012	muscle system process	37/511	246/10233	0.150407	3.01196	7.32287	1.4042e-09	2.7743e-07	2.14818e-07	Trpm4/Tpm2/Tpm1/Tnnt1/Tmem38b/Sulf2/Sphk1/Rgs4/Ptgs2/Pak1/Oga/Nos1/Myog/Myod1/Jup/Jsrp1/Igfbp5/Gsn/Flna/Fbxo32/F2r/Ehd3/Dmpk/Dbn1/Dag1/Cxcr4/Col6a1/Chrng/Chrnd/Chrna1/Ccn2/Car3/Bmp4/Atp2b4/Anxa6/Actn3/Acta2	37
GO:0043542	endothelial cell migration	30/511	174/10233	0.172414	3.45266	7.4808	2.02221e-09	3.8137e-07	2.953e-07	Tns3/Thbs1/Srpx2/Sparc/Rin2/Rgcc/Ptn/Ptgs2/Plk2/Plekhg5/Plcg1/Nfe2l2/Loxl2/Jup/Hspb1/Hdac5/Glul/Fstl1/Fn1/Dab2ip/Cxcr4/Cxcl12/Ctnnd1/Ccn3/Calr/Bmp4/Atp2b4/Atoh8/Angpt4/Angpt1	30
GO:0031589	cell-substrate adhesion	36/511	239/10233	0.150628	3.01638	7.23129	2.26687e-09	4.08923e-07	3.16635e-07	Vcl/Thbs1/Smad6/Rin2/Ptn/Postn/Plekha2/Plau/Nid2/Nedd9/Mmp14/Marcks/Lrp1/Jup/Itgb7/Itga7/Itga6/Fn1/Flna/Fbln2/Ephb3/Efemp2/Ddr1/Dbn1/Dag1/Col3a1/Col1a1/Cdk6/Ccn2/Ccn1/Ccdc80/Calr/Axl/Angpt1/Actn3/Actg1	36
GO:0048659	smooth muscle cell proliferation	27/511	146/10233	0.184932	3.70333	7.54238	2.70922e-09	4.68357e-07	3.62656e-07	Tpm1/Timp3/Thbs1/Spon2/S1pr1/Rgcc/Rbpj/Ptgs2/Pdgfrb/Pak1/Orc1/Ogn/Nqo2/Notch3/Myc/Mmp2/Igfbp5/Igf1r/Id2/Htr1b/Hpgd/Ereg/Enpp1/Efemp2/Cdkn1b/Ccn3/Bmp4	27
GO:0005581	collagen trimer	12/517	28/10347	0.428571	8.57723	9.20716	3.11887e-09	1.31928e-07	1.10638e-07	Lox/Colec12/Col6a2/Col6a1/Col5a2/Col4a2/Col4a1/Col3a1/Col1a1/Col12a1/C1qtnf3/C1qtnf1	12
GO:0045596	negative regulation of cell differentiation	53/511	450/10233	0.117778	2.35855	6.75708	3.61486e-09	5.99922e-07	4.64529e-07	Zfp35/Ypel4/Vasn/Trpm4/Tmem64/Tmem176a/Tmem131l/Tmem119/Tgfb1i1/Stat3/Smad6/Sema6c/Rgs4/Rbpj/Ranbp3l/Ptn/Plxna3/Pbx1/Pak1/Notch3/Nfe2l2/Myc/Mmp11/Lrrc17/Lrp5/Kctd11/Insig1/Igfbp5/Igfbp2/Ifrd1/Id3/Id2/Hspb1/Hmga2/Hdac5/Fbn1/Ereg/Enpp1/Dact3/Dab2ip/Col5a2/Cebpa/Cdk6/Cd74/Ccnd2/Ccn3/Ccl9/Calr/Bmp4/Areg/App/Adamts7/Actb	53
GO:0043235	receptor complex	28/517	162/10347	0.17284	3.45913	7.23458	6.77882e-09	2.60676e-07	2.18609e-07	Vdr/Plxna3/Pdgfrb/P2rx6/Olfm1/Notch3/Notch2/Musk/Lrp8/Lrp5/Lrp1/Itgb7/Itga7/Itga6/Igf1r/Htr1b/Ghr/Gfral/Gabrb2/Flna/Ddr1/Csf2rb/Chrng/Chrnd/Chrna1/Cd74/Axl/App	28
GO:0005539	glycosaminoglycan binding	22/512	104/10163	0.211538	4.19896	7.55242	7.26156e-09	6.69101e-07	5.78741e-07	Usp17la/Thbs1/Sulf2/Ptn/Postn/Pcolce/Ncam1/Mamdc2/Lpl/Lgr4/Fstl1/Fn1/Fbn1/Efemp2/Ccn3/Ccn2/Ccn1/Ccdc80/Bmp4/Bgn/App/Adamts5	22
GO:0019838	growth factor binding	20/512	88/10163	0.227273	4.51127	7.61942	9.5962e-09	7.62708e-07	6.59706e-07	Vasn/Trim16/Thbs1/Srpx2/Smn1/Ptn/Pdgfrb/Itga6/Il3ra/Il1rn/Igfbp7/Igfbp5/Igfbp2/Igf1r/Ghr/Col6a1/Col4a1/Col3a1/Col1a1/Ccn1	20
GO:0008201	heparin binding	18/512	72/10163	0.25	4.9624	7.77134	1.06424e-08	7.62708e-07	6.59706e-07	Thbs1/Ptn/Postn/Pcolce/Ncam1/Lpl/Lgr4/Fstl1/Fn1/Fbn1/Efemp2/Ccn3/Ccn2/Ccn1/Ccdc80/Bmp4/App/Adamts5	18
GO:0009611	response to wounding	42/511	328/10233	0.128049	2.56423	6.60122	1.51182e-08	2.41251e-06	1.86804e-06	Tpm1/Tnc/Thbs1/Sulf2/Stat3/Slc7a11/Slc1a3/Ptn/Plek/Plcg1/Plau/Plat/Pak1/Nrep/Notch2/Nfe2l2/Mrln/Mmp2/Lrp1/Kremen1/Inhbb/Igf1r/Fn1/Flna/Fkbp10/F3/F2r/Enpp1/Ddr1/Dag1/Cxcr4/Cst3/Col6a1/Col3a1/Cnn2/C1qtnf1/Axl/Anxa8/Angptl6/Angpt4/Angpt1/Actg1	42
GO:0006936	muscle contraction	27/511	158/10233	0.170886	3.42207	7.03405	1.60144e-08	2.46088e-06	1.90549e-06	Trpm4/Tpm2/Tpm1/Tnnt1/Tmem38b/Sulf2/Sphk1/Ptgs2/Nos1/Jup/Jsrp1/Gsn/Flna/F2r/Ehd3/Dmpk/Dbn1/Cxcr4/Chrng/Chrnd/Chrna1/Ccn2/Car3/Atp2b4/Anxa6/Actn3/Acta2	27
GO:0030546	signaling receptor activator activity	30/512	188/10163	0.159574	3.16749	6.90905	1.60653e-08	1.03621e-06	8.96276e-07	Sema6c/Sema3b/Saa3/Ptn/Prl2c5/Pmch/Plau/Osgin2/Osgin1/Ogn/Inhbb/Il1rn/Igfbp7/Igfbp5/Gfral/Fn1/Fbn1/Ereg/Cxcl12/Ccn3/Ccn2/Ccl9/Ccl20/Calcb/Bmp4/Bmp1/Areg/App/Angpt4/Angpt1	30
GO:0061138	morphogenesis of a branching epithelium	24/511	129/10233	0.186047	3.72566	7.14222	1.85051e-08	2.74206e-06	2.12322e-06	Vdr/Tnc/Six1/Rdh10/Pbx1/Pak1/Myc/Mmp14/Lrp5/Lgr4/Lef1/Kdm5b/Hmga2/Etv5/Etv4/Ddr1/Dag1/Cxcr4/Cxcl12/Ctnnd1/Col4a1/Bmp4/Areg/Angpt1	24
GO:0048018	receptor ligand activity	29/512	179/10163	0.162011	3.21586	6.88898	1.97596e-08	1.15863e-06	1.00216e-06	Sema6c/Sema3b/Saa3/Ptn/Prl2c5/Pmch/Plau/Osgin2/Osgin1/Ogn/Inhbb/Il1rn/Igfbp7/Igfbp5/Gfral/Fn1/Fbn1/Ereg/Cxcl12/Ccn3/Ccn2/Ccl9/Ccl20/Calcb/Bmp4/Bmp1/Areg/App/Angpt1	29
GO:0009612	response to mechanical stimulus	24/511	130/10233	0.184615	3.697	7.09481	2.16558e-08	3.09827e-06	2.39904e-06	Tuba1a/Tnc/Thbs1/Slc1a3/Scx/Ptn/Postn/Nos1/Myc/Mmp2/Mmp14/Jup/Igfbp2/Gsn/Dag1/Cxcr4/Cxcl12/Col6a1/Col1a1/Cnn2/Cited2/Ccnb1/Cacnb3/Abl2	24
GO:0060348	bone development	27/511	162/10233	0.166667	3.33757	6.87542	2.77339e-08	3.8356e-06	2.96996e-06	Tmem38b/Tmem119/Timp3/Thbs1/Sulf2/Sparc/Sh3pxd2b/Scx/Ranbp3l/Ogn/Notch2/Mmp14/Lrrc17/Lrp5/Lox/Insig1/Hspg2/Fbn1/Enpp1/Col6a1/Col3a1/Col1a1/Cited2/Bmp4/Bgn/Adamts7/Actn3	27
GO:0007517	muscle organ development	33/511	233/10233	0.141631	2.83622	6.50004	5.0189e-08	6.71723e-06	5.20125e-06	Tpm1/Six1/Scx/S1pr1/Rbpj/Myorg/Myog/Myod1/Myc/Mustn1/Lox/Lef1/Klf5/Jph2/Id3/Hdac5/Fzd2/Fzd1/Ero1a/Efemp2/Des/Dag1/Col6a1/Col3a1/Cited2/Chrnd/Chrna1/Cdon/Bmp4/Atf3/Arid5b/Angpt1/Actn3	33
GO:0001763	morphogenesis of a branching structure	24/511	138/10233	0.173913	3.48269	6.73164	7.17575e-08	9.02087e-06	6.98499e-06	Vdr/Tnc/Six1/Rdh10/Pbx1/Pak1/Myc/Mmp14/Lrp5/Lgr4/Lef1/Kdm5b/Hmga2/Etv5/Etv4/Ddr1/Dag1/Cxcr4/Cxcl12/Ctnnd1/Col4a1/Bmp4/Areg/Angpt1	24
GO:0051216	cartilage development	24/511	138/10233	0.173913	3.48269	6.73164	7.17575e-08	9.02087e-06	6.98499e-06	Thra/Thbs1/Sulf2/Scx/Prrx2/Pbxip1/Ogn/Mustn1/Maf/Loxl2/Hspg2/Hmga2/Enpp1/Creb3l2/Col6a1/Col3a1/Col1a1/Ccn3/Ccn2/Ccn1/Bmp4/Bmp1/Bgn/Adamts7	24
GO:0006935	chemotaxis	33/511	237/10233	0.139241	2.78835	6.38597	7.6098e-08	9.02087e-06	6.98499e-06	Tubb2b/Trpm4/Thbs1/Sema6c/Sema3b/Saa3/S1pr1/Ptn/Plxna3/Plekhg5/Pdgfrb/Nedd9/Mmp2/Lrp1/Lox/Lgr4/Lef1/Hspb1/Gbf1/Fn1/F3/Cxcr4/Cxcl12/Cd74/Ccn3/Ccn1/Ccl9/Ccl20/Calr/Bmp4/App/Angpt1/Ackr3	33
GO:0042330	taxis	33/511	237/10233	0.139241	2.78835	6.38597	7.6098e-08	9.02087e-06	6.98499e-06	Tubb2b/Trpm4/Thbs1/Sema6c/Sema3b/Saa3/S1pr1/Ptn/Plxna3/Plekhg5/Pdgfrb/Nedd9/Mmp2/Lrp1/Lox/Lgr4/Lef1/Hspb1/Gbf1/Fn1/F3/Cxcr4/Cxcl12/Cd74/Ccn3/Ccn1/Ccl9/Ccl20/Calr/Bmp4/App/Angpt1/Ackr3	33
GO:0050840	extracellular matrix binding	13/512	42/10163	0.309524	6.14393	7.69389	7.68482e-08	4.13059e-06	3.57277e-06	Vwa1/Thbs1/Ssc5d/Sparc/Plekha2/Olfml2b/Itga7/Itga6/Fbln2/Dag1/Ccn1/Bgn/Adamts5	13
GO:0015629	actin cytoskeleton	43/517	361/10347	0.119114	2.38388	6.13779	8.76347e-08	3.08912e-06	2.59061e-06	Vcl/Tpm2/Tpm1/Tns3/Tnnt1/Synpo2l/Synpo2/Synpo/Sh3pxd2b/Septin5/Rnd1/Pvalb/Pdlim4/Palld/Pak1/Myo10/Myl9/Marcks/Lima1/Ldb3/Jup/H1f0/Gsn/Gfral/Fscn1/Flna/Filip1l/Fblim1/Dbn1/Csrp1/Cnn3/Cnn2/Cib2/Bmf/Axl/Asap1/Arpc5l/Amotl2/Actn3/Actg1/Actb/Acta2/Abl2	43
GO:0031099	regeneration	25/511	150/10233	0.166667	3.33757	6.61194	9.11888e-08	1.04067e-05	8.05805e-06	Tnc/Sulf2/Ptn/Ptgfrn/Postn/Plau/Nrep/Myod1/Mustn1/Mmp2/Lrp1/Kremen1/Klf5/Igf1r/Ifrd1/Flna/Enpp1/Dag1/Cxcl12/Col6a1/Cebpa/Cdkn1b/Ccnb1/Ccn3/Car3	25
GO:0040008	regulation of growth	49/511	441/10233	0.111111	2.22505	6.02906	9.46675e-08	1.04067e-05	8.05805e-06	Tnc/Stat3/Sphk1/Six1/Sh3pxd2b/Sesn2/Sema6c/Rgs4/Rbpj/Plxna3/Plac8/Pak1/Osgin2/Osgin1/Olfm1/Ncam1/Myod1/Musk/Mmp14/Lrp1/Ing5/Il3ra/Igfbp7/Igfbp5/Igf1r/Ifrd1/Hmga2/Ghr/Gas1/Gamt/Fn1/Enpp1/Dusp6/Ddr1/Dbn1/Dact3/Dab2ip/Cxcr4/Cxcl12/Cth/Csf2rb/Cited2/Cirbp/Cdkn1b/Ccnd2/Ccnb1/Ccn3/App/Actn3	49
GO:0048660	regulation of smooth muscle cell proliferation	24/511	140/10233	0.171429	3.43293	6.64503	9.53131e-08	1.04067e-05	8.05805e-06	Tpm1/Timp3/Thbs1/S1pr1/Rgcc/Rbpj/Ptgs2/Pdgfrb/Pak1/Orc1/Ogn/Nqo2/Notch3/Myc/Mmp2/Igfbp5/Igf1r/Id2/Htr1b/Hpgd/Ereg/Efemp2/Cdkn1b/Bmp4	24
GO:0002009	morphogenesis of an epithelium	42/511	352/10233	0.119318	2.3894	6.0815	1.1597e-07	1.23374e-05	9.55305e-06	Vdr/Vcl/Tnc/Tgfb1i1/Six1/Rdh10/Rbpj/Pbx1/Pak1/Notch2/Myc/Mmp2/Mmp14/Lrp5/Lgr4/Lef1/Kif26b/Kdm5b/Igfbp5/Igf1r/Hs2st1/Hmga2/Hdac5/Flna/Fat1/Etv5/Etv4/Enpp1/Ddr1/Dag1/Cxcr4/Cxcl12/Ctnnd1/Col4a1/Cited2/Car2/Bmp4/Areg/Angpt1/Actg1/Actb/Abl2	42
GO:0060537	muscle tissue development	39/511	316/10233	0.123418	2.47149	6.09151	1.36973e-07	1.42075e-05	1.10011e-05	Tpm1/Six1/Scx/S1pr1/Rgs4/Rbpj/Pdgfrb/Pak1/Ncam1/Myorg/Myog/Myod1/Myc/Lox/Lef1/Klf5/Jph2/Igfbp5/Ifrd1/Id2/Hspg2/Hdac5/Fhl2/Ero1a/Efemp2/Csrp1/Col6a1/Col3a1/Cited2/Chrnd/Chrna1/Cdon/Ccnd2/Ccnb1/Calr/Bmp4/Atf3/Angpt1/Actn3	39
GO:0048705	skeletal system morphogenesis	26/511	164/10233	0.158537	3.17476	6.43656	1.4217e-07	1.43869e-05	1.114e-05	Vdr/Tmem119/Thra/Thbs1/Six1/Sh3pxd2b/Scx/Recql4/Rdh10/Prrx2/Pdgfrb/Myc/Mmp2/Mmp14/Lrp5/Insig1/Hspg2/Gas1/Enpp1/Col3a1/Col1a1/Cited2/Ccn2/Bmp4/Arid5b/Actn3	26
GO:0045444	fat cell differentiation	28/511	187/10233	0.149733	2.99846	6.32314	1.62543e-07	1.57055e-05	1.2161e-05	Zfp385a/Uchl3/Trpm4/Tmem64/Tgfb1i1/Smad6/Six1/Sh3pxd2b/Ptgs2/Plac8/Mmp11/Lrp5/Lpl/Lama4/Klf5/Itga6/Insig1/Inhbb/Ifrd1/Id2/Hmga2/Fbn1/Ero1a/Enpp1/Clip3/Cebpd/Cebpa/Arid5b	28
GO:0045667	regulation of osteoblast differentiation	20/511	104/10233	0.192308	3.85105	6.69963	1.62771e-07	1.57055e-05	1.2161e-05	Trpm4/Tmem64/Tmem119/Smad6/Rassf2/Ranbp3l/Lrp5/Igfbp5/Igfbp2/Id3/Id2/Hdac5/Fzd1/Cebpd/Cebpa/Cdk6/Ccn1/Bmp4/Atf4/Areg	20
GO:0014902	myotube differentiation	19/511	95/10233	0.2	4.00509	6.74615	1.7383e-07	1.60271e-05	1.241e-05	Tmem119/Thra/Six1/Ptgfrn/Pld3/Myorg/Myog/Myod1/Myc/Mmp14/Klf5/Hdac5/Dmpk/Cxcl12/Col6a1/Cdon/Ccn3/Adamts5/Actn3	19
GO:0048661	positive regulation of smooth muscle cell proliferation	19/511	95/10233	0.2	4.00509	6.74615	1.7383e-07	1.60271e-05	1.241e-05	Thbs1/S1pr1/Rgcc/Rbpj/Ptgs2/Pdgfrb/Pak1/Orc1/Nqo2/Notch3/Myc/Mmp2/Igfbp5/Igf1r/Id2/Htr1b/Hpgd/Ereg/Bmp4	19
GO:0032963	collagen metabolic process	18/511	86/10233	0.209302	4.19137	6.81351	1.78034e-07	1.60579e-05	1.24339e-05	Serpinb7/Scx/Rgcc/Rcn3/Pdgfrb/Mrc2/Mmp2/Mmp14/Mmp11/Fn1/F2r/Cst3/Creb3l1/Col6a1/Col1a1/Ccn2/Bmp4/Adamts2	18
GO:0007204	positive regulation of cytosolic calcium ion concentration	15/511	61/10233	0.245902	4.92429	7.04751	2.04632e-07	1.80642e-05	1.39874e-05	Trpm4/Ptgfr/Pmch/Oga/Lrp1/Jph2/Fzd2/F2r/Cxcr4/Cib2/Cacnb3/C1qtnf1/Bmp4/Ackr3/Abl2	15
GO:0032432	actin filament bundle	17/517	80/10347	0.2125	4.25288	6.69801	3.13966e-07	1.0216e-05	8.56733e-06	Vcl/Tpm1/Synpo2/Synpo/Septin5/Pdlim4/Palld/Myl9/Marcks/Lima1/Ldb3/Fscn1/Flna/Fblim1/Cnn2/Actb/Acta2	17
GO:0007507	heart development	49/511	460/10233	0.106522	2.13314	5.70116	3.46545e-07	2.99545e-05	2.31942e-05	Tpm1/Thbs1/Synpo2l/Smarcd3/Smad6/Six1/Sh3pxd2b/Scx/S1pr1/Rgs4/Rbpj/Pdlim4/Pdgfrb/Pak1/Olfm1/Notch2/Ncam1/Myod1/Mmp2/Lrp1/Lox/Ldb3/Jph2/Id3/Id2/Hspg2/Hexim1/Hdac5/Fzd2/Fzd1/Fn1/Flna/Fhl2/Fbn1/Enpp1/Dusp6/Dag1/Cxcr4/Col6a1/Col3a1/Cited2/Cdkn1b/Ccnd2/Ccnb1/Ccn1/Calr/Bmp4/Angpt1/Adamts5	49
GO:0050673	epithelial cell proliferation	37/511	303/10233	0.122112	2.44535	5.85508	3.79386e-07	3.21239e-05	2.4874e-05	Vdr/Thbs1/Sulf2/Stat3/Sparc/Six1/Serpinb1c/Rgcc/Rbpj/Ptn/Plcg1/Plau/Notch2/Myc/Mmp14/Loxl2/Lgr4/Kdm5b/Igfbp5/Id2/Hspg2/Hmga2/Glul/Gas1/F3/Etv4/Ereg/Dab2ip/Cxcl12/Cdkn1b/Cdk6/Ccnd2/Ccn3/Bmp4/Atoh8/Areg/Agap2	37
GO:0044057	regulation of system process	37/511	306/10233	0.120915	2.42138	5.78727	4.85796e-07	4.03113e-05	3.12137e-05	Vdr/Trpm4/Tpm1/Tnnt1/Tmem38b/Thra/Sphk1/Smad6/Rgs4/Ptgs2/Pmch/Plk2/Pak1/Oga/Nos1/Myog/Mmp2/Kdm5b/Jup/Inhbb/Igfbp5/Gsn/Flna/Fbxo32/F2r/Ehd3/Dmpk/Dbn1/Dag1/Ccn3/Ccn2/Cacnb3/C1qtnf1/Atp2b4/App/Anxa6/Actn3	37
GO:0010810	regulation of cell-substrate adhesion	25/511	164/10233	0.152439	3.05266	6.07517	5.32955e-07	4.33575e-05	3.35723e-05	Vcl/Thbs1/Rin2/Ptn/Postn/Plekha2/Plau/Nedd9/Mmp14/Lrp1/Jup/Itga6/Fn1/Flna/Fbln2/Efemp2/Ddr1/Dbn1/Dag1/Col1a1/Cdk6/Ccn1/Ccdc80/Calr/Actg1	25
GO:0030020	extracellular matrix structural constituent conferring tensile strength	8/512	17/10163	0.470588	9.34099	7.92744	6.38418e-07	3.16753e-05	2.73977e-05	Col6a2/Col6a1/Col5a2/Col4a2/Col4a1/Col3a1/Col1a1/Col12a1	8
GO:0007169	cell surface receptor protein tyrosine kinase signaling pathway	47/511	443/10233	0.106095	2.1246	5.54779	6.85354e-07	5.46833e-05	4.23421e-05	Thbs1/Sulf2/Stat3/Rbpj/Rassf2/Plcg1/Plau/Plat/Pdk4/Pdk2/Pdgfrb/Pak1/Nedd9/Myorg/Musk/Mmp14/Mep1a/Marcks/Lrp1/Lox/Igfbp5/Igfbp2/Igf1r/Hspb1/Ghr/Gfral/F3/Ereg/Ephb6/Ephb3/Enpp1/Ddr1/Dab2ip/Creb3l1/Col6a1/Col4a2/Col4a1/Col1a1/Ccn2/Bmp4/Axl/Atf4/Arid5b/Areg/Angpt4/Angpt1/Abl2	47
GO:0005178	integrin binding	18/512	93/10163	0.193548	3.84186	6.34115	6.96749e-07	3.21002e-05	2.77652e-05	Tnc/Timp2/Thbs1/Ptn/Mmp14/Itgb7/Itga7/Itga6/Fn1/Fbn1/Cxcl12/Col3a1/Cib2/Ccn3/Ccn2/Ccn1/Calr/App	18
GO:0071363	cellular response to growth factor stimulus	50/511	485/10233	0.103093	2.06448	5.50634	7.06847e-07	5.53341e-05	4.2846e-05	Vasn/Tmem119/Thbs1/Tgfb1i1/Sulf2/Stmn2/Stat3/Spon2/Sphk1/Sparc/Smad6/Scx/Rgcc/Rbpj/Postn/Plcg1/Peg10/Pdgfrb/Nrep/Notch2/Nos1/Myog/Lrp8/Lrp1/Lox/Lef1/Kdm5b/Igf1r/Hspb1/Hpgd/Fzd1/Fstl1/Fbn1/Ero1a/Enpp1/Dbn1/Dab2ip/Creb3l1/Col4a2/Col3a1/Col1a1/Cited2/Ccn2/Ccn1/Bmp4/Atp2b4/Atf3/Angpt1/Adamts7/Acta2	50
GO:0007423	sensory organ development	41/511	364/10233	0.112637	2.25561	5.5922	7.79717e-07	5.99082e-05	4.63878e-05	Uchl3/Stat3/Sparc/Smarcd3/Six1/Sh3pxd2b/Rdh10/Rbpj/Ptn/Prrx2/Plaat3/Pdgfrb/Pbx1/Notch2/Myc/Maf/Lrp5/Lef1/Kdm5b/Insig1/Inhbb/Igfbp7/Gas1/Gabrb2/Fzd2/Fbn1/Fat1/Enpp1/Ddr1/Cst3/Crybg1/Col5a2/Col4a1/Cited2/Cebpd/Cebpa/Cdon/Cdkn1b/Bmp4/Atp2b4/Atf4	41
GO:0008285	negative regulation of cell population proliferation	47/511	447/10233	0.105145	2.10558	5.47968	8.87698e-07	6.58184e-05	5.09641e-05	Zfp503/Vdr/Tpm1/Tmem131l/Timp3/Timp2/Thbs1/Tent5b/Stat3/Sparc/Smad6/Slc16a2/Rgcc/Rbpj/Ptn/Ptgs2/Pak1/Ogn/Nos1/Myog/Myod1/Myc/Kctd11/Ing5/Igfbp5/Hspg2/Havcr2/Gas1/F2r/Etv4/Ereg/Efemp2/Eef1e1/Ddr1/Dab2ip/Cxcl12/Cth/Cited2/Cebpa/Cdkn1b/Cdk6/Ccn3/Bmp4/Atoh8/App/Ackr3/4930503L19Rik	47
GO:0014812	muscle cell migration	19/511	105/10233	0.180952	3.62365	6.19515	8.88365e-07	6.58184e-05	5.09641e-05	Tpm1/Tcp11l2/Six1/Rbpj/Postn/Plau/Plat/Pdgfrb/Pak1/Nfe2l2/Myc/Lrp1/Igfbp5/Fat1/F3/Enpp1/Ddr1/Cxcr4/Ccn3	19
GO:0006941	striated muscle contraction	18/511	96/10233	0.1875	3.75477	6.21698	1.00178e-06	7.2919e-05	5.64623e-05	Trpm4/Tpm1/Tnnt1/Tmem38b/Nos1/Jup/Jsrp1/Gsn/Flna/Ehd3/Dmpk/Cxcr4/Chrng/Chrnd/Chrna1/Ccn2/Car3/Actn3	18
GO:0060562	epithelial tube morphogenesis	31/511	240/10233	0.129167	2.58662	5.70221	1.02039e-06	7.2993e-05	5.65196e-05	Vdr/Tnc/Six1/Rdh10/Rbpj/Pbx1/Pak1/Notch2/Myc/Mmp14/Lrp5/Lgr4/Lef1/Kif26b/Kdm5b/Hs2st1/Hmga2/Hdac5/Etv5/Etv4/Ddr1/Dag1/Cxcr4/Cxcl12/Ctnnd1/Col4a1/Cited2/Bmp4/Areg/Angpt1/Abl2	31
GO:0030199	collagen fibril organization	13/511	52/10233	0.25	5.00636	6.64002	1.08903e-06	7.65827e-05	5.92991e-05	Scx/Mmp11/Loxl2/Lox/Fkbp10/Ero1a/Efemp2/Col6a1/Col5a2/Col3a1/Col1a1/Adamts7/Adamts2	13
GO:0051147	regulation of muscle cell differentiation	20/511	117/10233	0.17094	3.42315	6.04341	1.17815e-06	8.14694e-05	6.30829e-05	Tmem119/Thra/Smarcd3/Rgs4/Pak1/Notch2/Myog/Myod1/Mmp14/Lama2/Id2/Hdac5/Ereg/Efemp2/Dmpk/Cth/Ccnd2/Ccn3/Bmp4/Actn3	20
GO:0055001	muscle cell development	23/511	149/10233	0.154362	3.09118	5.89495	1.21475e-06	8.2623e-05	6.39762e-05	Tpm1/Tnnt1/Synpo2l/Smad6/Six1/Rgs4/Pdgfrb/Pak1/Myorg/Myog/Myod1/Myl9/Lox/Ldb3/Hdac5/Fhl2/Efemp2/Csrp1/Col6a1/Ccnb1/Bmp4/Actn3/Actg1	23
GO:0010594	regulation of endothelial cell migration	21/511	128/10233	0.164062	3.28542	5.96508	1.28224e-06	8.58066e-05	6.64413e-05	Thbs1/Srpx2/Sparc/Rin2/Rgcc/Ptn/Ptgs2/Plk2/Plcg1/Nfe2l2/Jup/Hspb1/Hdac5/Glul/Dab2ip/Calr/Bmp4/Atp2b4/Atoh8/Angpt4/Angpt1	21
GO:0045668	negative regulation of osteoblast differentiation	12/511	45/10233	0.266667	5.34012	6.68923	1.34116e-06	8.83252e-05	6.83915e-05	Trpm4/Tmem64/Smad6/Ranbp3l/Lrp5/Igfbp5/Igfbp2/Id3/Id2/Hdac5/Cdk6/Areg	12
GO:0022612	gland morphogenesis	18/511	99/10233	0.181818	3.64099	6.0535	1.60166e-06	0.000103832	8.0399e-05	Vdr/Tnc/Sulf2/Ptn/Plau/Notch2/Mmp2/Lrp5/Kdm5b/Igfbp5/Igf1r/Etv5/Etv4/Ddr1/Dag1/Ctnnd1/Bmp4/Areg	18
GO:0070161	anchoring junction	46/517	445/10347	0.103371	2.06882	5.28538	1.92018e-06	5.80167e-05	4.86541e-05	Vcl/Tns3/Tgfb1i1/Synpo2/Synpo/Sh3pxd2b/Sgca/Rnd1/Plekhg5/Plcg1/Pdlim4/Pcdhgc3/Palld/Pak1/Nedd9/Ncam1/Mxra8/Lima1/Ldb3/Jup/Itgb7/Itga7/Itga6/Havcr2/Gsn/Gfral/Fscn1/Flna/Fblim1/Fat1/Des/Dbn1/Dag1/Cxcr4/Ctnnd1/Cib2/Cdh15/Ccn3/Armc5/Arhgap31/App/Anxa6/Amotl2/Actn3/Actg1/Actb	46
GO:0046849	bone remodeling	14/511	63/10233	0.222222	4.4501	6.2973	1.95548e-06	0.00012482	9.66496e-05	Tns3/Tmem64/Tmem119/S1pr1/Rassf2/Rab3d/Ptn/Pdk4/Notch2/Lrp5/Lgr4/Htr1b/Enpp1/Car2	14
GO:0014706	striated muscle tissue development	35/511	299/10233	0.117057	2.34412	5.40783	2.13067e-06	0.000133942	0.000103713	Tpm1/Six1/Scx/S1pr1/Rgs4/Rbpj/Pdgfrb/Pak1/Ncam1/Myorg/Myog/Myod1/Myc/Lox/Lef1/Klf5/Jph2/Ifrd1/Id2/Hspg2/Hdac5/Fhl2/Ero1a/Col6a1/Cited2/Chrnd/Chrna1/Cdon/Ccnd2/Ccnb1/Calr/Bmp4/Atf3/Angpt1/Actn3	35
GO:0045600	positive regulation of fat cell differentiation	12/511	47/10233	0.255319	5.11288	6.47897	2.22352e-06	0.00013556	0.000104966	Zfp385a/Uchl3/Trpm4/Tmem64/Six1/Sh3pxd2b/Ptgs2/Lrp5/Lpl/Klf5/Id2/Cebpa	12
GO:0048732	gland development	37/511	326/10233	0.113497	2.27283	5.35451	2.28615e-06	0.00013556	0.000104966	Vdr/Tnc/Thra/Sulf2/Six1/Rbpj/Ptn/Prl2c5/Plau/Pdgfrb/Pbx1/Notch2/Mmp2/Lrp5/Lef1/Kdm5b/Inhbb/Igfbp5/Igf1r/Id2/Hmga2/Etv5/Etv4/Ephb3/Ddr1/Dag1/Ctnnd1/Cst3/Cited2/Cebpa/Cdkn1b/Car3/Bmp4/Armc5/Arid5b/Areg/Agap2	37
GO:0007268	chemical synaptic transmission	42/511	393/10233	0.10687	2.14012	5.28401	2.28711e-06	0.00013556	0.000104966	Tubb2b/Synpo/Stat3/Sphk1/Sorcs2/Slc7a11/Slc1a3/Septin5/Rgs4/Pvalb/Ptn/Ptgs2/Pmch/Plk2/Plcg1/Plat/Pdlim4/Pak1/P2rx6/Nos1/Ncam1/Musk/Lrp8/Lama2/Igf1r/Htr1b/Glul/Gabrb2/F2r/Etv5/Enpp1/Dmpk/Dbn1/Dag1/Cplx2/Chrng/Chrnd/Chrna1/Car2/Cacnb3/Atf4/App	42
GO:0098916	anterograde trans-synaptic signaling	42/511	393/10233	0.10687	2.14012	5.28401	2.28711e-06	0.00013556	0.000104966	Tubb2b/Synpo/Stat3/Sphk1/Sorcs2/Slc7a11/Slc1a3/Septin5/Rgs4/Pvalb/Ptn/Ptgs2/Pmch/Plk2/Plcg1/Plat/Pdlim4/Pak1/P2rx6/Nos1/Ncam1/Musk/Lrp8/Lama2/Igf1r/Htr1b/Glul/Gabrb2/F2r/Etv5/Enpp1/Dmpk/Dbn1/Dag1/Cplx2/Chrng/Chrnd/Chrna1/Car2/Cacnb3/Atf4/App	42
GO:0001725	stress fiber	15/517	73/10347	0.205479	4.11237	6.11981	2.44257e-06	6.45754e-05	5.41543e-05	Vcl/Tpm1/Synpo2/Synpo/Septin5/Pdlim4/Palld/Myl9/Lima1/Ldb3/Fscn1/Fblim1/Cnn2/Actb/Acta2	15
GO:0097517	contractile actin filament bundle	15/517	73/10347	0.205479	4.11237	6.11981	2.44257e-06	6.45754e-05	5.41543e-05	Vcl/Tpm1/Synpo2/Synpo/Septin5/Pdlim4/Palld/Myl9/Lima1/Ldb3/Fscn1/Fblim1/Cnn2/Actb/Acta2	15
GO:0060485	mesenchyme development	27/511	202/10233	0.133663	2.67667	5.51777	2.6474e-06	0.000153215	0.000118637	Vasn/Timp3/Thbs1/Tgfb1i1/Six1/Sema6c/Sema3b/Scx/Rgcc/Rdh10/Rbpj/Ranbp3l/Olfm1/Ncam1/Myc/Loxl2/Lef1/Hmga2/Fn1/Flna/Dact3/Dab2ip/Col1a1/Cited2/Bmp4/Adamts5/Acta2	27
GO:1903036	positive regulation of response to wounding	13/511	56/10233	0.232143	4.64876	6.27686	2.69695e-06	0.000153215	0.000118637	Thbs1/Ptn/Plcg1/Plau/Plat/Nfe2l2/Lrp1/Igf1r/Flna/F3/F2r/Cxcr4/Actg1	13
GO:0022617	extracellular matrix disassembly	8/511	20/10233	0.4	8.01018	7.19416	2.7072e-06	0.000153215	0.000118637	Timp3/Stat3/Sh3pxd2b/Pbxip1/Fscn1/Ddr1/Cst3/Adamts5	8
GO:0060840	artery development	16/511	83/10233	0.192771	3.86033	5.99839	2.73268e-06	0.000153215	0.000118637	Smad6/Six1/Rbpj/Prrx2/Pdgfrb/Notch3/Lrp1/Lox/Hpgd/Fkbp10/Enpp1/Efemp2/Cxcr4/Col3a1/Cited2/Bmp4	16
GO:0031214	biomineral tissue development	19/511	113/10233	0.168142	3.36711	5.8007	2.81297e-06	0.000155614	0.000120494	Vdr/Trpm4/Tmem38b/Tmem119/Slc20a1/S1pr1/Ptn/Ptgs2/Lox/Lgr4/Fam20a/Enpp1/Col6a1/Col1a1/Cdon/Ccn1/Bmp4/Atf4/Actn3	19
GO:0040013	negative regulation of locomotion	28/511	215/10233	0.130233	2.60796	5.46283	2.90605e-06	0.000158647	0.000122843	Tpm1/Thbs1/Stat3/Serpinb1c/Rgcc/Rbpj/Ptn/Plxna3/Nfe2l2/Nedd9/Lrp1/Lima1/Jup/Il1rn/Igfbp5/Hdac5/Dbn1/Dag1/Dab2ip/Cxcl12/Col3a1/Cnn2/Cited2/Cd74/Ccn3/Calr/Atp2b4/Angpt4	28
GO:0099537	trans-synaptic signaling	42/511	397/10233	0.105793	2.11856	5.21145	2.97053e-06	0.000160061	0.000123938	Tubb2b/Synpo/Stat3/Sphk1/Sorcs2/Slc7a11/Slc1a3/Septin5/Rgs4/Pvalb/Ptn/Ptgs2/Pmch/Plk2/Plcg1/Plat/Pdlim4/Pak1/P2rx6/Nos1/Ncam1/Musk/Lrp8/Lama2/Igf1r/Htr1b/Glul/Gabrb2/F2r/Etv5/Enpp1/Dmpk/Dbn1/Dag1/Cplx2/Chrng/Chrnd/Chrna1/Car2/Cacnb3/Atf4/App	42
GO:0042246	tissue regeneration	13/511	57/10233	0.22807	4.56721	6.19142	3.33695e-06	0.0001775	0.000137441	Ptn/Ptgfrn/Postn/Plau/Myod1/Mustn1/Klf5/Ifrd1/Dag1/Col6a1/Cdkn1b/Ccnb1/Ccn3	13
GO:0005518	collagen binding	11/512	41/10163	0.268293	5.3255	6.39196	3.79252e-06	0.000163078	0.000141055	Thbs1/Sparc/Pcolce/Pak1/Mrc2/Lox/Hspg2/Ddr1/Col6a2/Col6a1/C1qtnf1	11
GO:0007160	cell-matrix adhesion	22/511	148/10233	0.148649	2.97675	5.5534	3.92869e-06	0.000206331	0.000159765	Vcl/Thbs1/Rin2/Postn/Plekha2/Plau/Nid2/Mmp14/Lrp1/Jup/Itgb7/Itga7/Itga6/Fn1/Efemp2/Ddr1/Dag1/Col3a1/Cdk6/Ccn2/Actn3/Actg1	22
GO:0060541	respiratory system development	24/511	171/10233	0.140351	2.81059	5.47379	4.04157e-06	0.000209606	0.000162301	Tns3/Tnc/Tmem38b/Thra/Sparc/Slc7a11/Six1/Rdh10/Rcn3/Rbpj/Pdgfrb/Mmp14/Lox/Lef1/Igfbp5/Hmga2/Fbn1/Dag1/Col6a1/Col3a1/Cebpa/Ccn2/Bmp4/Adamts2	24
GO:0030324	lung development	22/511	149/10233	0.147651	2.95678	5.51608	4.39882e-06	0.000225317	0.000174466	Tns3/Tnc/Tmem38b/Thra/Sparc/Slc7a11/Rdh10/Rcn3/Rbpj/Pdgfrb/Mmp14/Lox/Igfbp5/Hmga2/Fbn1/Dag1/Col6a1/Col3a1/Cebpa/Ccn2/Bmp4/Adamts2	22
GO:0042383	sarcolemma	18/517	106/10347	0.169811	3.39853	5.69221	4.48492e-06	0.000111595	9.35863e-05	Vdr/Vcl/Sgca/Rtn2/Nos1/Lama2/Itga7/Igf1r/Des/Dag1/Col6a2/Col6a1/Cib2/Cacnb3/Bgn/Atp2b4/Anxa8/Anxa6	18
GO:0030336	negative regulation of cell migration	26/511	196/10233	0.132653	2.65644	5.36801	4.67305e-06	0.000236445	0.000183083	Tpm1/Thbs1/Stat3/Serpinb1c/Rgcc/Rbpj/Ptn/Nfe2l2/Nedd9/Lrp1/Lima1/Jup/Il1rn/Igfbp5/Hdac5/Dag1/Dab2ip/Cxcl12/Col3a1/Cnn2/Cited2/Cd74/Ccn3/Calr/Atp2b4/Angpt4	26
GO:0055002	striated muscle cell development	20/511	128/10233	0.15625	3.12898	5.55674	4.97489e-06	0.000248685	0.00019256	Tpm1/Tnnt1/Synpo2l/Six1/Rgs4/Pdgfrb/Pak1/Myorg/Myog/Myod1/Myl9/Ldb3/Hdac5/Fhl2/Csrp1/Col6a1/Ccnb1/Bmp4/Actn3/Actg1	20
GO:0030323	respiratory tube development	22/511	151/10233	0.145695	2.91761	5.44238	5.49567e-06	0.000271447	0.000210185	Tns3/Tnc/Tmem38b/Thra/Sparc/Slc7a11/Rdh10/Rcn3/Rbpj/Pdgfrb/Mmp14/Lox/Igfbp5/Hmga2/Fbn1/Dag1/Col6a1/Col3a1/Cebpa/Ccn2/Bmp4/Adamts2	22
GO:0030855	epithelial cell differentiation	41/511	395/10233	0.103797	2.07859	5.01204	6.28674e-06	0.000306867	0.000237611	Vdr/Vcl/Ugcg/Tmem38b/Thra/Tgfb1i1/Six1/Scx/S1pr1/Rbpj/Ptgs2/Plaat3/Palld/Notch2/Maf/Lef1/Klf5/Kdm5b/Id3/Id2/Fzd2/Fzd1/Fstl1/Flna/Fat1/Etv4/Cxcr4/Ctnnd1/Cst3/Col6a1/Col4a1/Cnn3/Cebpa/Cdkn1b/Cdk6/Bmp4/Atoh8/Atf4/Amotl2/Acta2/Abl2	41
GO:0001968	fibronectin binding	8/512	22/10163	0.363636	7.21804	6.72454	6.71039e-06	0.000270513	0.000233981	Tnc/Thbs1/Ssc5d/Plekha2/Mmp2/Igfbp5/Ccn2/Ccdc80	8
GO:0099536	synaptic signaling	43/511	424/10233	0.101415	2.03088	4.97041	6.72521e-06	0.000324452	0.000251228	Tubb2b/Synpo/Stat3/Sphk1/Sorcs2/Slc7a11/Slc1a3/Septin5/Rgs4/Pvalb/Ptn/Ptgs2/Pmch/Plk2/Plcg1/Plat/Pdlim4/Pak1/P2rx6/Nos1/Ncam1/Musk/Ly6a/Lrp8/Lama2/Igf1r/Htr1b/Glul/Gabrb2/F2r/Etv5/Enpp1/Dmpk/Dbn1/Dag1/Cplx2/Chrng/Chrnd/Chrna1/Car2/Cacnb3/Atf4/App	43
GO:0048638	regulation of developmental growth	30/511	250/10233	0.12	2.40305	5.14904	6.98944e-06	0.00033311	0.000257932	Stat3/Six1/Sh3pxd2b/Sema6c/Rgs4/Rbpj/Plxna3/Plac8/Pak1/Olfm1/Ncam1/Myod1/Musk/Lrp1/Igf1r/Ifrd1/Hmga2/Ghr/Gamt/Fn1/Dusp6/Dbn1/Cxcr4/Cxcl12/Cited2/Cdkn1b/Ccnd2/Ccnb1/App/Actn3	30
GO:0014909	smooth muscle cell migration	16/511	89/10233	0.179775	3.60008	5.64794	7.06525e-06	0.00033311	0.000257932	Tpm1/Rbpj/Postn/Plau/Plat/Pdgfrb/Pak1/Nfe2l2/Myc/Lrp1/Igfbp5/Fat1/F3/Enpp1/Ddr1/Ccn3	16
GO:0005198	structural molecule activity	40/512	380/10163	0.105263	2.08943	4.98534	7.18071e-06	0.000272445	0.000235652	Vwa1/Vcl/Tubb2b/Tuba1a/Tpm2/Tpm1/Tnc/Thbs1/Srpx2/Sparc/Postn/Ogn/Nid2/Myl9/Mrpl32/Lama4/Lama2/Igfbp7/Igf1r/Hspg2/H1f2/H1f0/Fn1/Fbn1/Fbln2/Efemp2/Des/Dag1/Csrp1/Col6a2/Col6a1/Col5a2/Col4a2/Col4a1/Col3a1/Col1a1/Col12a1/Bgn/Actg1/Actb	40
GO:0061564	axon development	36/511	329/10233	0.109422	2.19123	5.03503	7.26928e-06	0.000338879	0.000262399	Vcl/Tubb2b/Tnc/Smn1/Sema6c/Sema3b/Ptn/Plxna3/Palld/Pak1/Olfm1/Nrep/Notch3/Ncam1/Mmp2/Lrp1/Lgr4/Lama2/Kremen1/Igf1r/Ifrd1/Gas1/Fn1/Flna/Etv4/Ephb6/Ephb3/Enpp1/Ddr1/Dbn1/Dag1/Cxcr4/Cxcl12/App/Actg1/Actb	36
GO:0050804	modulation of chemical synaptic transmission	34/511	303/10233	0.112211	2.24708	5.05189	7.60774e-06	0.000350717	0.000271565	Tubb2b/Synpo/Stat3/Sphk1/Sorcs2/Slc7a11/Slc1a3/Rgs4/Ptn/Ptgs2/Pmch/Plk2/Plcg1/Plat/Pak1/Nos1/Ncam1/Musk/Lrp8/Lama2/Igf1r/Htr1b/Glul/F2r/Enpp1/Dmpk/Dbn1/Dag1/Cplx2/Chrna1/Car2/Cacnb3/Atf4/App	34
GO:0099177	regulation of trans-synaptic signaling	34/511	304/10233	0.111842	2.23969	5.03048	8.17294e-06	0.000371251	0.000287465	Tubb2b/Synpo/Stat3/Sphk1/Sorcs2/Slc7a11/Slc1a3/Rgs4/Ptn/Ptgs2/Pmch/Plk2/Plcg1/Plat/Pak1/Nos1/Ncam1/Musk/Lrp8/Lama2/Igf1r/Htr1b/Glul/F2r/Enpp1/Dmpk/Dbn1/Dag1/Cplx2/Chrna1/Car2/Cacnb3/Atf4/App	34
GO:0070371	ERK1 and ERK2 cascade	25/511	190/10233	0.131579	2.63493	5.21502	8.23213e-06	0.000371251	0.000287465	Pdgfrb/Nqo2/Notch2/Neurl3/Myc/Lrp1/Havcr2/Fn1/F2r/Dusp6/Dab2ip/Cxcr4/Cxcl12/Cnksr3/Cd74/Ccn2/Ccn1/C1qtnf3/Bmp4/Atf3/App/Angpt1/Acta2/Ackr3/Abl2	25
GO:0048844	artery morphogenesis	12/511	53/10233	0.226415	4.53406	5.91359	8.62943e-06	0.000384984	0.000298099	Six1/Rbpj/Prrx2/Pdgfrb/Notch3/Lrp1/Hpgd/Fkbp10/Efemp2/Col3a1/Cited2/Bmp4	12
GO:1901699	cellular response to nitrogen compound	45/511	457/10233	0.0984683	1.97187	4.87303	8.82609e-06	0.000389569	0.000301649	Uchl3/Trpm4/Tmem38b/Thbs1/Stat3/Stambpl1/Slc1a3/Six1/Sesn2/Scx/Rgs4/Pdk4/Pdk2/Pde12/Pak1/Nfe2l2/Marcks/Ly6a/Lrp1/Lpl/Lpin3/Klf5/Jup/Insig1/Inhbb/Igfbp5/Igf1r/Htr1b/Ghr/Gabrb2/Flna/Fbn1/Enpp1/Col6a1/Cib2/Chrng/Chrnd/Chrna1/Cgas/Car3/Car2/Atp2b4/App/Agap2/Actb	45
GO:2000146	negative regulation of cell motility	26/511	203/10233	0.128079	2.56483	5.16272	8.92474e-06	0.000389776	0.000301809	Tpm1/Thbs1/Stat3/Serpinb1c/Rgcc/Rbpj/Ptn/Nfe2l2/Nedd9/Lrp1/Lima1/Jup/Il1rn/Igfbp5/Hdac5/Dag1/Dab2ip/Cxcl12/Col3a1/Cnn2/Cited2/Cd74/Ccn3/Calr/Atp2b4/Angpt4	26
GO:0030325	adrenal gland development	7/511	17/10233	0.411765	8.24577	6.85459	9.3301e-06	0.000403235	0.000312231	Pdgfrb/Pbx1/Igf1r/Hmga2/Cited2/Armc5/Arid5b	7
GO:0010830	regulation of myotube differentiation	9/511	30/10233	0.3	6.00763	6.29712	1.00362e-05	0.000429278	0.000332397	Tmem119/Thra/Myog/Myod1/Mmp14/Hdac5/Dmpk/Ccn3/Actn3	9
GO:0050839	cell adhesion molecule binding	23/512	167/10163	0.137725	2.73378	5.20328	1.01819e-05	0.00036485	0.000315578	Tnc/Timp2/Thbs1/Ptn/Postn/Pcdhgc3/Mmp14/Jup/Itgb7/Itga7/Itga6/Fn1/Fbn1/Cxcl12/Ctnnd1/Col3a1/Cib2/Cdh15/Ccn3/Ccn2/Ccn1/Calr/App	23
GO:0031594	neuromuscular junction	14/517	72/10347	0.194444	3.89152	5.6462	1.04076e-05	0.000233555	0.000195864	Tuba1a/Ptn/Postn/Musk/Lama4/Lama2/Itga7/F2r/Des/Cib2/Chrnd/Chrna1/Cdh15/App	14
GO:0001101	response to acid chemical	17/511	102/10233	0.166667	3.33757	5.43941	1.05766e-05	0.00043978	0.000340528	Tuba1a/Stambpl1/Slc1a3/Six1/Sesn2/Nqo1/Nfe2l2/Mmp2/Igf1r/Crls1/Col6a1/Col5a2/Col4a1/Col3a1/Col1a1/Atp2b4/Agap2	17
GO:0010811	positive regulation of cell-substrate adhesion	17/511	102/10233	0.166667	3.33757	5.43941	1.05766e-05	0.00043978	0.000340528	Thbs1/Rin2/Ptn/Plekha2/Nedd9/Jup/Itga6/Fn1/Flna/Fbln2/Efemp2/Dbn1/Dag1/Cdk6/Ccn1/Ccdc80/Calr	17
GO:0032233	positive regulation of actin filament bundle assembly	12/511	54/10233	0.222222	4.4501	5.82759	1.05997e-05	0.00043978	0.000340528	Tpm1/Synpo2l/Synpo2/Synpo/Sh3pxd2b/Rgcc/Plek/Pdlim4/Pak1/Lima1/Flna/Ccn2	12
GO:0098644	complex of collagen trimers	6/517	12/10347	0.5	10.0068	7.15911	1.0794e-05	0.000233555	0.000195864	Col5a2/Col4a2/Col4a1/Col3a1/Col1a1/Col12a1	6
GO:1990874	vascular associated smooth muscle cell proliferation	13/511	63/10233	0.206349	4.13223	5.71711	1.08342e-05	0.000445059	0.000344615	Tpm1/Timp3/Spon2/Rgcc/Pak1/Nqo2/Mmp2/Igfbp5/Htr1b/Hpgd/Enpp1/Efemp2/Cdkn1b	13
GO:0042641	actomyosin	15/517	82/10347	0.182927	3.66101	5.54791	1.10428e-05	0.000233555	0.000195864	Vcl/Tpm1/Synpo2/Synpo/Septin5/Pdlim4/Palld/Myl9/Lima1/Ldb3/Fscn1/Fblim1/Cnn2/Actb/Acta2	15
GO:0045785	positive regulation of cell adhesion	35/511	322/10233	0.108696	2.17668	4.91858	1.12927e-05	0.000459347	0.000355679	Vnn1/Tpm1/Thbs1/Smarcd3/Slc7a1/Sdc2/Rin2/Ptn/Plekha2/Nedd9/Myo10/Lef1/Lama2/Kif26b/Jup/Itga6/Igfbp2/Havcr2/Fn1/Flna/Fbln2/Ephb6/Efemp2/Dbn1/Dag1/Cxcl12/Cited2/Cdk6/Cd74/Ccn1/Ccdc80/Calr/Angpt1/Actb/Abl2	35
GO:0050877	nervous system process	47/511	493/10233	0.0953347	1.90912	4.74327	1.30739e-05	0.000523687	0.000405498	Zfp385a/Tuba1a/Trpm4/Tnnt1/Thra/Synpo/Slc7a11/Slc1a3/Six1/Serpinb6b/S1pr1/Rgs4/Rdh10/Ptn/Ptgs2/Plk2/Pde1b/Pak1/P2rx6/Nedd9/Ncam1/Myc/Musk/Lef1/Jsrp1/Il1rn/Fzd2/Enpp1/Dmpk/Dbn1/Dag1/Cxcr4/Cxcl12/Col6a1/Col1a1/Chrng/Chrnd/Chrna1/Cebpa/Cdkn1b/Ccnd2/Ccn3/Car3/Cacnb3/App/Actn3/Abl2	47
GO:0070372	regulation of ERK1 and ERK2 cascade	23/511	171/10233	0.134503	2.69348	5.11975	1.31269e-05	0.000523687	0.000405498	Pdgfrb/Nqo2/Notch2/Lrp1/Havcr2/Fn1/F2r/Dusp6/Dab2ip/Cxcr4/Cxcl12/Cnksr3/Cd74/Ccn2/Ccn1/C1qtnf3/Bmp4/Atf3/App/Angpt1/Acta2/Ackr3/Abl2	23
GO:0045598	regulation of fat cell differentiation	17/511	104/10233	0.163462	3.27339	5.3422	1.38015e-05	0.000540212	0.000418294	Zfp385a/Uchl3/Trpm4/Tmem64/Tgfb1i1/Six1/Sh3pxd2b/Ptgs2/Mmp11/Lrp5/Lpl/Klf5/Insig1/Id2/Fbn1/Enpp1/Cebpa	17
GO:0070374	positive regulation of ERK1 and ERK2 cascade	17/511	104/10233	0.163462	3.27339	5.3422	1.38015e-05	0.000540212	0.000418294	Pdgfrb/Nqo2/Notch2/Lrp1/Havcr2/F2r/Cxcr4/Cxcl12/Cd74/Ccn2/C1qtnf3/Bmp4/App/Angpt1/Acta2/Ackr3/Abl2	17
GO:1901681	sulfur compound binding	21/512	147/10163	0.142857	2.83566	5.16347	1.39627e-05	0.000473998	0.000409986	Thbs1/Rcc1/Ptn/Postn/Pcolce/Ncam1/Lpl/Lgr4/Gsta2/Gsta1/Fstl1/Fn1/Fbn1/Efemp2/Ccn3/Ccn2/Ccn1/Ccdc80/Bmp4/App/Adamts5	21
GO:0090257	regulation of muscle system process	22/511	160/10233	0.1375	2.7535	5.12506	1.41851e-05	0.000550036	0.000425901	Trpm4/Tnnt1/Tmem38b/Sphk1/Rgs4/Ptgs2/Pak1/Oga/Myog/Jup/Igfbp5/Gsn/Fbxo32/F2r/Ehd3/Dmpk/Dbn1/Dag1/Ccn2/Atp2b4/Anxa6/Actn3	22
GO:0043200	response to amino acid	16/511	94/10233	0.170213	3.40859	5.37825	1.4576e-05	0.00055996	0.000433586	Tuba1a/Stambpl1/Slc1a3/Six1/Sesn2/Nqo1/Nfe2l2/Mmp2/Igf1r/Crls1/Col6a1/Col5a2/Col4a1/Col3a1/Col1a1/Agap2	16
GO:1901861	regulation of muscle tissue development	10/511	39/10233	0.25641	5.13473	5.93089	1.51204e-05	0.000575546	0.000445654	Myog/Myod1/Lox/Lef1/Jph2/Igfbp5/Hdac5/Cdon/Bmp4/Actn3	10
GO:0060326	cell chemotaxis	22/511	161/10233	0.136646	2.7364	5.09116	1.56807e-05	0.000587655	0.00045503	Trpm4/Thbs1/Saa3/S1pr1/Ptn/Plekhg5/Pdgfrb/Nedd9/Mmp2/Lox/Lef1/Hspb1/Gbf1/Cxcr4/Cxcl12/Cd74/Ccn3/Ccl9/Ccl20/Calr/App/Ackr3	22
GO:0007599	hemostasis	17/511	105/10233	0.161905	3.24221	5.29447	1.57218e-05	0.000587655	0.00045503	Zfp385a/Thbs1/Slc7a11/Plek/Plau/Plat/Nfe2l2/Fn1/Flna/F3/F2r/C1qtnf1/Axl/Anxa8/Angptl6/Angpt4/Angpt1	17
GO:0032231	regulation of actin filament bundle assembly	15/511	85/10233	0.176471	3.5339	5.37801	1.72042e-05	0.000637323	0.000493488	Tpm1/Synpo2l/Synpo2/Synpo/Sh3pxd2b/S1pr1/Rgcc/Plek/Pdlim4/Pak1/Lima1/Flna/Dbn1/Ccn2/Actg1	15
GO:0002102	podosome	10/517	40/10347	0.25	5.00338	5.81763	1.93837e-05	0.000390444	0.000327434	Vcl/Tns3/Sh3pxd2b/Palld/Gsn/Fscn1/Flna/Asap1/Amotl2/Actb	10
GO:0051017	actin filament bundle assembly	19/511	129/10233	0.147287	2.94948	5.10835	2.03902e-05	0.000748664	0.000579701	Tpm1/Synpo2l/Synpo2/Synpo/Sh3pxd2b/S1pr1/Rgcc/Plek/Pdlim4/Pak1/Myl9/Marcks/Lima1/Fscn1/Flna/Dbn1/Ccn2/Actg1/Abl2	19
GO:0072001	renal system development	27/511	226/10233	0.119469	2.39242	4.85272	2.17894e-05	0.000793018	0.000614045	Sulf2/Smad6/Six1/Serpinb7/Rdh10/Pdgfrb/Pbx1/Notch3/Notch2/Myc/Lgr4/Kif26b/Id3/Id2/Hs2st1/Hpgd/Hdac5/Fbn1/Enpp1/Cxcr4/Ctnnd1/Col4a1/Car2/Bmp4/Arid5b/Angpt1/Acta2	27
GO:0035988	chondrocyte proliferation	7/511	19/10233	0.368421	7.37779	6.37914	2.21472e-05	0.000798948	0.000618637	Pbxip1/Mustn1/Mmp14/Lef1/Hmga2/Ccn3/Ccn2	7
GO:1903053	regulation of extracellular matrix organization	11/511	49/10233	0.22449	4.49551	5.62292	2.23374e-05	0.000798948	0.000618637	Timp3/Stat3/Rgcc/Lrp1/Lama2/Fscn1/Efemp2/Ddr1/Cst3/Col6a1/Abl2	11
GO:0061572	actin filament bundle organization	19/511	130/10233	0.146154	2.9268	5.06868	2.27954e-05	0.000803039	0.000621805	Tpm1/Synpo2l/Synpo2/Synpo/Sh3pxd2b/S1pr1/Rgcc/Plek/Pdlim4/Pak1/Myl9/Marcks/Lima1/Fscn1/Flna/Dbn1/Ccn2/Actg1/Abl2	19
GO:0060078	regulation of postsynaptic membrane potential	12/511	58/10233	0.206897	4.14319	5.5034	2.29601e-05	0.000803039	0.000621805	Rgs4/Plk2/P2rx6/Nos1/Gabrb2/Dmpk/Dbn1/Chrng/Chrnd/Chrna1/Cacnb3/App	12
GO:0002573	myeloid leukocyte differentiation	22/511	165/10233	0.133333	2.67006	4.9581	2.31917e-05	0.000803039	0.000621805	Tmem64/Rbpj/Rassf2/Pde1b/Notch2/Nedd9/Myc/Lrrc17/Lef1/Lbr/Il3ra/Id2/Fbn1/Enpp1/Cited2/Cebpa/Cdk6/Cd74/Ccl9/Car2/Bmp4/App	22
GO:1903522	regulation of blood circulation	18/511	119/10233	0.151261	3.02906	5.1041	2.3226e-05	0.000803039	0.000621805	Trpm4/Tpm1/Tmem38b/Thra/Smad6/Rgs4/Ptgs2/Pmch/Nos1/Mmp2/Jup/Flna/F2r/Ehd3/Dmpk/Ccn2/Atp2b4/App	18
GO:0014888	striated muscle adaptation	9/511	33/10233	0.272727	5.46148	5.88504	2.36536e-05	0.000811064	0.000628019	Tnnt1/Oga/Myog/Myod1/Igfbp5/Gsn/Bmp4/Atp2b4/Actn3	9
GO:0030282	bone mineralization	15/511	88/10233	0.170455	3.41343	5.2127	2.64326e-05	0.000898926	0.000696051	Vdr/Trpm4/Tmem38b/Tmem119/S1pr1/Ptn/Ptgs2/Lox/Lgr4/Enpp1/Col6a1/Ccn1/Bmp4/Atf4/Actn3	15
GO:0016055	Wnt signaling pathway	33/511	308/10233	0.107143	2.14558	4.68004	2.70735e-05	0.000913234	0.00070713	Trpm4/Tmem64/Tmem198b/Tmem132a/Tmem131l/Thra/Tgfb1i1/Sulf2/Rbpj/Pbxip1/Myc/Lrp5/Lrp1/Lgr4/Lef1/Kremen1/Jup/Ifrd1/Hmga2/Fzd2/Fzd1/Enpp1/Dact3/Dab2ip/Ctnnd1/Col6a1/Col1a1/Cdon/Calcoco1/App/Apcdd1/Amotl2/Abl2	33
GO:0032964	collagen biosynthetic process	11/511	50/10233	0.22	4.4056	5.53418	2.73674e-05	0.000915705	0.000709044	Serpinb7/Scx/Rgcc/Rcn3/Pdgfrb/Fn1/F2r/Creb3l1/Col1a1/Ccn2/Bmp4	11
GO:0048762	mesenchymal cell differentiation	22/511	167/10233	0.131737	2.63808	4.89303	2.80473e-05	0.000930946	0.000720845	Vasn/Timp3/Tgfb1i1/Six1/Sema6c/Sema3b/Rgcc/Rdh10/Rbpj/Ranbp3l/Olfm1/Ncam1/Loxl2/Lef1/Hmga2/Fn1/Flna/Dact3/Dab2ip/Col1a1/Cited2/Bmp4	22
GO:0030055	cell-substrate junction	21/517	155/10347	0.135484	2.71151	4.92346	2.8101e-05	0.000540306	0.000453112	Vcl/Tns3/Tgfb1i1/Synpo2/Palld/Pak1/Nedd9/Lima1/Itgb7/Itga7/Itga6/Gsn/Gfral/Fblim1/Dag1/Cib2/Armc5/Arhgap31/Actn3/Actg1/Actb	21
GO:1903034	regulation of response to wounding	17/511	110/10233	0.154545	3.09484	5.06414	2.93681e-05	0.00096705	0.000748801	Thbs1/Stat3/Ptn/Plcg1/Plau/Plat/Nfe2l2/Lrp1/Kremen1/Igf1r/Flna/F3/F2r/Cxcr4/C1qtnf1/Angpt1/Actg1	17
GO:0009897	external side of plasma membrane	21/517	156/10347	0.134615	2.69413	4.8894	3.09921e-05	0.000569985	0.000478002	Tmem123/Thbs1/S1pr1/Plau/Ncam1/Musk/Ly6a/Lrp1/Itga6/Ghr/Gfral/Fcgrt/F3/Dag1/Cxcr4/Cxcl12/Csf2rb/Cd74/Calr/Agap2/Ackr3	21
GO:0006953	acute-phase response	6/511	14/10233	0.428571	8.58233	6.50842	3.20707e-05	0.00104092	0.000805997	Stat3/Saa3/Ptgs2/Il1rn/Fn1/Cebpa	6
GO:0043534	blood vessel endothelial cell migration	16/511	100/10233	0.16	3.20407	5.07773	3.2391e-05	0.00104092	0.000805997	Thbs1/Srpx2/Rgcc/Ptgs2/Plk2/Plcg1/Nfe2l2/Jup/Hspb1/Hdac5/Cxcr4/Cxcl12/Ctnnd1/Atp2b4/Angpt4/Angpt1	16
GO:0050820	positive regulation of coagulation	7/511	20/10233	0.35	7.0089	6.16661	3.26149e-05	0.00104092	0.000805997	Thbs1/Plau/Plat/Nfe2l2/F3/F2r/Angpt1	7
GO:0072012	glomerulus vasculature development	7/511	20/10233	0.35	7.0089	6.16661	3.26149e-05	0.00104092	0.000805997	Serpinb7/Pdgfrb/Notch3/Notch2/Bmp4/Angpt1/Acta2	7
GO:0007492	endoderm development	12/511	60/10233	0.2	4.00509	5.35206	3.28877e-05	0.00104161	0.000806535	Ssbp3/Mmp2/Mmp14/Hmga2/Fn1/Col6a1/Col5a2/Col4a2/Col12a1/Bmp4/Angpt4/Angpt1	12
GO:0060349	bone morphogenesis	13/511	70/10233	0.185714	3.71901	5.23313	3.56464e-05	0.00112043	0.000867566	Tmem119/Thbs1/Scx/Mmp14/Lrp5/Insig1/Hspg2/Enpp1/Col3a1/Col1a1/Cited2/Bmp4/Actn3	13
GO:0010712	regulation of collagen metabolic process	10/511	43/10233	0.232558	4.65708	5.50927	3.8076e-05	0.0011878	0.000919731	Serpinb7/Scx/Rgcc/Pdgfrb/Fn1/F2r/Cst3/Creb3l1/Ccn2/Bmp4	10
GO:0043410	positive regulation of MAPK cascade	30/511	273/10233	0.10989	2.2006	4.60959	3.90397e-05	0.00120877	0.00093597	Timp2/Thbs1/Sphk1/Rassf2/Pdgfrb/Nqo2/Notch2/Lrp1/Inava/Igf1r/Havcr2/Gsn/Ghr/Gfral/Gadd45b/F2r/Dab2ip/Cxcr4/Cxcl12/Cdon/Cd74/Ccn2/C1qtnf3/C1qtnf1/Bmp4/App/Angpt1/Acta2/Ackr3/Abl2	30
GO:0051153	regulation of striated muscle cell differentiation	13/511	71/10233	0.183099	3.66663	5.1691	4.1684e-05	0.00128109	0.000991965	Tmem119/Thra/Rgs4/Pak1/Myog/Myod1/Mmp14/Hdac5/Dmpk/Ccnd2/Ccn3/Bmp4/Actn3	13
GO:0008083	growth factor activity	12/512	61/10163	0.196721	3.90484	5.2411	4.2621e-05	0.00137453	0.0011889	Ptn/Osgin2/Osgin1/Ogn/Inhbb/Ereg/Cxcl12/Ccn3/Ccn2/Bmp4/Bmp1/Areg	12
GO:0032967	positive regulation of collagen biosynthetic process	8/511	28/10233	0.285714	5.72155	5.73549	4.68466e-05	0.00141621	0.00109659	Serpinb7/Scx/Rgcc/Pdgfrb/F2r/Creb3l1/Ccn2/Bmp4	8
GO:0007596	blood coagulation	16/511	103/10233	0.15534	3.11075	4.93586	4.70501e-05	0.00141621	0.00109659	Thbs1/Slc7a11/Plek/Plau/Plat/Nfe2l2/Fn1/Flna/F3/F2r/C1qtnf1/Axl/Anxa8/Angptl6/Angpt4/Angpt1	16
GO:0031103	axon regeneration	10/511	44/10233	0.227273	4.55124	5.41194	4.71046e-05	0.00141621	0.00109659	Tnc/Ptn/Nrep/Mmp2/Lrp1/Kremen1/Igf1r/Flna/Enpp1/Dag1	10
GO:0009617	response to bacterium	37/511	373/10233	0.0991957	1.98644	4.44937	4.84462e-05	0.00144607	0.00111971	Trim55/Ssc5d/Spon2/Smad6/Saa3/Rbpj/Ptgs2/Ptgfr/Plscr3/Plac8/Plaat3/Nqo1/Notch2/Nos1/Ly6a/Lpl/Inava/Hpgd/Havcr2/Gsta2/Gsta1/Fmo1/Fam20a/F2r/Enpp1/Dab2ip/Colec12/Col6a1/Ccdc80/Casp4/Car5b/Car3/Axl/App/Adh7/Adamts5/Abcd2	37
GO:0072593	reactive oxygen species metabolic process	21/511	161/10233	0.130435	2.61201	4.72647	4.93188e-05	0.00145855	0.00112938	Thbs1/Stat3/Sh3pxd2b/Sesn2/Prdx1/Plau/Pdk4/Pdgfrb/Nqo2/Nqo1/Nfe2l2/Inava/Ier3/Gbf1/Col6a1/Ccn2/Ccn1/Car3/App/Abcd2/Abcd1	21
GO:0007178	cell surface receptor protein serine/threonine kinase signaling pathway	28/511	250/10233	0.112	2.24285	4.56111	5.02381e-05	0.00145855	0.00112938	Vasn/Tmem119/Thbs1/Tgfb1i1/Stat3/Smad6/Scx/Rgcc/Rbpj/Peg10/Nrep/Notch2/Lrp1/Lox/Lef1/Inhbb/Hpgd/Fzd1/Fstl1/Fbn1/Ero1a/Col3a1/Cited2/Ccn3/Ccn1/Bmp4/Atoh8/Atf3	28
GO:0050678	regulation of epithelial cell proliferation	28/511	250/10233	0.112	2.24285	4.56111	5.02381e-05	0.00145855	0.00112938	Vdr/Thbs1/Sulf2/Stat3/Sparc/Six1/Rgcc/Rbpj/Ptn/Plcg1/Plau/Notch2/Myc/Kdm5b/Hspg2/Hmga2/Glul/Gas1/F3/Etv4/Dab2ip/Cxcl12/Cdkn1b/Cdk6/Ccnd2/Bmp4/Atoh8/Agap2	28
GO:0042060	wound healing	27/511	237/10233	0.113924	2.28138	4.57564	5.07808e-05	0.00145855	0.00112938	Tpm1/Thbs1/Slc7a11/Plek/Plcg1/Plau/Plat/Pak1/Notch2/Nfe2l2/Fn1/Flna/Fkbp10/F3/F2r/Ddr1/Dag1/Cxcr4/Col3a1/Cnn2/C1qtnf1/Axl/Anxa8/Angptl6/Angpt4/Angpt1/Actg1	27
GO:0030194	positive regulation of blood coagulation	6/511	15/10233	0.4	8.01018	6.2288	5.12045e-05	0.00145855	0.00112938	Thbs1/Plau/Plat/Nfe2l2/F3/F2r	6
GO:1900048	positive regulation of hemostasis	6/511	15/10233	0.4	8.01018	6.2288	5.12045e-05	0.00145855	0.00112938	Thbs1/Plau/Plat/Nfe2l2/F3/F2r	6
GO:1903706	regulation of hemopoiesis	30/511	277/10233	0.108303	2.16882	4.52125	5.13254e-05	0.00145855	0.00112938	Zfp35/Ypel4/Vnn1/Tmem64/Tmem176a/Tmem131l/Stat3/Smarcd3/Rassf2/Ptn/Notch2/Nedd9/Myc/Mmp14/Lrrc17/Lox/Lef1/Ing5/Id2/Hspb1/Glul/Fbn1/Cebpa/Cdk6/Cd74/Ccl9/Car2/Bmp4/Axl/Actb	30
GO:0030278	regulation of ossification	15/511	93/10233	0.16129	3.22991	4.95248	5.16818e-05	0.00145869	0.00112949	Vdr/Trpm4/Tmem119/Smad6/S1pr1/Rbpj/Ptn/Pbx1/Kremen1/Enpp1/Creb3l1/Ccn3/Ccn1/Bmp4/Actn3	15
GO:0019722	calcium-mediated signaling	16/511	104/10233	0.153846	3.08084	4.88972	5.30952e-05	0.00148846	0.00115254	Trpm4/Tmem38b/Sphk1/Plcg1/Pdk2/Pdgfrb/Ncam1/Ncald/Fhl2/Dmpk/Cxcr4/Ccl20/Atp2b4/App/Actn3/Ackr3	16
GO:0035270	endocrine system development	13/511	73/10233	0.178082	3.56617	5.04445	5.64786e-05	0.00156447	0.00121139	Thra/Six1/Rbpj/Pdgfrb/Pbx1/Inhbb/Igf1r/Hmga2/Cited2/Cdk6/Bmp4/Armc5/Arid5b	13
GO:0098609	cell-cell adhesion	42/511	448/10233	0.09375	1.87739	4.35373	5.65606e-05	0.00156447	0.00121139	Zfp35/Vnn1/Vcl/Tmem131l/Thbs1/Srpx2/Smarcd3/Slc7a11/Slc7a1/Rgcc/Plek/Pcdhgc3/Palld/Ncam1/Myo10/Lrp5/Lef1/Kif26b/Jup/Itgb7/Itga7/Itga6/Il1rn/Igfbp2/Hspb1/Havcr2/Fblim1/Fat1/Ephb6/Ephb3/Cxcl12/Ctnnd1/Cited2/Cdon/Cdh15/Cd74/Ccn3/Ccn1/C1qtnf1/Bmp4/Actb/Abl2	42
GO:0035904	aorta development	11/511	54/10233	0.203704	4.07926	5.20119	5.85013e-05	0.00160743	0.00124466	Smad6/Six1/Rbpj/Pdgfrb/Lrp1/Lox/Fkbp10/Enpp1/Efemp2/Cxcr4/Col3a1	11
GO:0050817	coagulation	16/511	105/10233	0.152381	3.0515	4.84414	5.98141e-05	0.00163269	0.00126421	Thbs1/Slc7a11/Plek/Plau/Plat/Nfe2l2/Fn1/Flna/F3/F2r/C1qtnf1/Axl/Anxa8/Angptl6/Angpt4/Angpt1	16
GO:0038065	collagen-activated signaling pathway	5/511	10/10233	0.5	10.0127	6.53702	6.22567e-05	0.00168826	0.00130724	Enpp1/Ddr1/Col4a2/Col4a1/Col1a1	5
GO:0060560	developmental growth involved in morphogenesis	22/511	176/10233	0.125	2.50318	4.61154	6.31882e-05	0.00170239	0.00131818	Vcl/Tnc/Six1/Sema6c/S1pr1/Rdh10/Postn/Plxna3/Pak1/Olfm1/Lrp1/Kif26b/Kdm5b/Ifrd1/Fn1/Ddr1/Dbn1/Cxcr4/Cxcl12/Bmp4/Areg/App	22
GO:0005044	scavenger receptor activity	5/512	10/10163	0.5	9.9248	6.50339	6.49428e-05	0.00199467	0.0017253	Ssc5d/Lgals3bp/Enpp1/Colec12/Ackr3	5
GO:0043535	regulation of blood vessel endothelial cell migration	13/511	74/10233	0.175676	3.51798	4.98375	6.54523e-05	0.00172658	0.00133692	Thbs1/Srpx2/Rgcc/Ptgs2/Plk2/Plcg1/Nfe2l2/Jup/Hspb1/Hdac5/Atp2b4/Angpt4/Angpt1	13
GO:0060444	branching involved in mammary gland duct morphogenesis	7/511	22/10233	0.318182	6.37173	5.78235	6.57508e-05	0.00172658	0.00133692	Vdr/Lrp5/Kdm5b/Etv5/Etv4/Ddr1/Areg	7
GO:0061437	renal system vasculature development	7/511	22/10233	0.318182	6.37173	5.78235	6.57508e-05	0.00172658	0.00133692	Serpinb7/Pdgfrb/Notch3/Notch2/Bmp4/Angpt1/Acta2	7
GO:0061440	kidney vasculature development	7/511	22/10233	0.318182	6.37173	5.78235	6.57508e-05	0.00172658	0.00133692	Serpinb7/Pdgfrb/Notch3/Notch2/Bmp4/Angpt1/Acta2	7
GO:0051149	positive regulation of muscle cell differentiation	11/511	55/10233	0.2	4.00509	5.12295	6.98885e-05	0.00182369	0.00141211	Thra/Smarcd3/Notch2/Myog/Myod1/Mmp14/Lama2/Efemp2/Cth/Bmp4/Actn3	11
GO:0030099	myeloid cell differentiation	33/511	324/10233	0.101852	2.03963	4.35962	7.44307e-05	0.00193008	0.00149449	Zfp385a/Ypel4/Tmem64/Thra/Stat3/Sfxn1/Rbpj/Rassf2/Pde1b/Notch2/Nedd9/Myc/Mxra7/Maf/Lyar/Lrrc17/Lox/Lef1/Lbr/Il3ra/Id2/Glul/Flna/Fbn1/Enpp1/Cited2/Cebpa/Cdk6/Cd74/Ccl9/Car2/Bmp4/App	33
GO:0032612	interleukin-1 production	12/511	65/10233	0.184615	3.697	5.00073	7.53815e-05	0.0019306	0.00149489	Stat3/Sphk1/Serpinb1c/Lpl/Inava/Hspb1/Havcr2/F2r/Ccn1/Ccl20/Casp4/App	12
GO:0032652	regulation of interleukin-1 production	12/511	65/10233	0.184615	3.697	5.00073	7.53815e-05	0.0019306	0.00149489	Stat3/Sphk1/Serpinb1c/Lpl/Inava/Hspb1/Havcr2/F2r/Ccn1/Ccl20/Casp4/App	12
GO:0001558	regulation of cell growth	31/511	297/10233	0.104377	2.0902	4.3711	7.78441e-05	0.00198144	0.00153426	Tnc/Sphk1/Sesn2/Sema6c/Rgs4/Plxna3/Pak1/Osgin2/Osgin1/Olfm1/Mmp14/Lrp1/Ing5/Il3ra/Igfbp7/Igfbp5/Ifrd1/Gas1/Fn1/Enpp1/Ddr1/Dbn1/Dact3/Dab2ip/Cxcr4/Cxcl12/Cth/Csf2rb/Cirbp/Cdkn1b/Ccn3	31
GO:0044305	calyx of Held	6/517	16/10347	0.375	7.50508	5.97167	7.8768e-05	0.00138829	0.00116425	Septin5/Nos1/Htr1b/Cplx2/Actg1/Actb	6
GO:0141091	transforming growth factor beta receptor superfamily signaling pathway	26/511	230/10233	0.113043	2.26375	4.44397	7.95027e-05	0.00198247	0.00153506	Vasn/Tmem119/Thbs1/Tgfb1i1/Stat3/Smad6/Scx/Rgcc/Rbpj/Peg10/Nrep/Notch2/Lrp1/Lox/Lef1/Inhbb/Hpgd/Fzd1/Fstl1/Fbn1/Ero1a/Col3a1/Cited2/Ccn1/Bmp4/Atf3	26
GO:0016202	regulation of striated muscle tissue development	9/511	38/10233	0.236842	4.74287	5.29926	7.99582e-05	0.00198247	0.00153506	Myog/Myod1/Lox/Lef1/Jph2/Hdac5/Cdon/Bmp4/Actn3	9
GO:0032732	positive regulation of interleukin-1 production	9/511	38/10233	0.236842	4.74287	5.29926	7.99582e-05	0.00198247	0.00153506	Stat3/Lpl/Inava/Hspb1/Havcr2/Ccn1/Ccl20/Casp4/App	9
GO:0003009	skeletal muscle contraction	8/511	30/10233	0.266667	5.34012	5.45772	8.07514e-05	0.00198247	0.00153506	Tnnt1/Jsrp1/Dmpk/Chrng/Chrnd/Chrna1/Car3/Actn3	8
GO:0010714	positive regulation of collagen metabolic process	8/511	30/10233	0.266667	5.34012	5.45772	8.07514e-05	0.00198247	0.00153506	Serpinb7/Scx/Rgcc/Pdgfrb/F2r/Creb3l1/Ccn2/Bmp4	8
GO:0035987	endodermal cell differentiation	8/511	30/10233	0.266667	5.34012	5.45772	8.07514e-05	0.00198247	0.00153506	Mmp2/Mmp14/Hmga2/Fn1/Col6a1/Col5a2/Col4a2/Col12a1	8
GO:0003013	circulatory system process	30/511	284/10233	0.105634	2.11536	4.37017	8.14799e-05	0.00198859	0.00153979	Trpm4/Tpm1/Tmem38b/Thra/Smad6/Slc16a2/Rgs4/Ptgs2/Postn/Pmch/Nos1/Ncald/Mmp2/Lrp5/Lrp1/Jup/Ier3/Id2/Htr1b/Gsn/Flna/F2r/Ehd3/Dmpk/Cxcr4/Ccn2/Atp2b4/App/Angpt1/Acta2	30
GO:0043408	regulation of MAPK cascade	39/511	412/10233	0.0946602	1.89561	4.25406	8.49143e-05	0.00204794	0.00158575	Timp2/Thbs1/Sphk1/Rassf2/Prdx1/Pdgfrb/Pbk/Pak1/Nqo2/Notch2/Lrp1/Inava/Igf1r/Havcr2/Gsn/Ghr/Gfral/Gadd45b/Fn1/F2r/Dusp6/Dag1/Dab2ip/Cxcr4/Cxcl12/Cnksr3/Cdon/Cd74/Ccn2/Ccn1/C1qtnf3/C1qtnf1/Bmp4/Atf3/App/Angpt1/Acta2/Ackr3/Abl2	39
GO:0072006	nephron development	15/511	97/10233	0.154639	3.09672	4.7567	8.51617e-05	0.00204794	0.00158575	Sulf2/Six1/Serpinb7/Pdgfrb/Pbx1/Notch3/Notch2/Myc/Lgr4/Kif26b/Hs2st1/Ctnnd1/Bmp4/Angpt1/Acta2	15
GO:0007528	neuromuscular junction development	10/511	47/10233	0.212766	4.26073	5.13659	8.58861e-05	0.00204794	0.00158575	Tnc/Six1/Ptn/Pak1/Musk/F2r/Etv5/Col4a1/Chrna1/App	10
GO:0032835	glomerulus development	10/511	47/10233	0.212766	4.26073	5.13659	8.58861e-05	0.00204794	0.00158575	Sulf2/Serpinb7/Pdgfrb/Notch3/Notch2/Lgr4/Ctnnd1/Bmp4/Angpt1/Acta2	10
GO:0007411	axon guidance	18/511	132/10233	0.136364	2.73074	4.58828	9.44806e-05	0.00224	0.00173447	Tubb2b/Sema6c/Sema3b/Plxna3/Palld/Notch3/Ncam1/Lrp1/Lgr4/Lama2/Gas1/Etv4/Ephb6/Ephb3/Dag1/Cxcr4/Cxcl12/App	18
GO:0042063	gliogenesis	27/511	246/10233	0.109756	2.19791	4.36002	9.66427e-05	0.00227824	0.00176408	Tuba1a/Stat3/Ptn/Myc/Mxra8/Mmp14/Lrp8/Lrp1/Lef1/Lama2/Id2/Hmga2/Fubp1/Fn1/Etv5/Enpp1/Dag1/Dab2ip/Cxcr4/Col6a1/Col3a1/Cdk6/Bmp4/Areg/App/Apcdd1/Abl2	27
GO:0032965	regulation of collagen biosynthetic process	9/511	39/10233	0.230769	4.62126	5.19436	9.94096e-05	0.00231714	0.00179419	Serpinb7/Scx/Rgcc/Pdgfrb/Fn1/F2r/Creb3l1/Ccn2/Bmp4	9
GO:0048634	regulation of muscle organ development	9/511	39/10233	0.230769	4.62126	5.19436	9.94096e-05	0.00231714	0.00179419	Myog/Myod1/Lox/Lef1/Jph2/Hdac5/Cdon/Bmp4/Actn3	9
GO:0032355	response to estradiol	13/511	77/10233	0.168831	3.38092	4.80775	0.000100191	0.0023223	0.00179819	Stat3/Ptgfr/Postn/Myog/Myod1/Mmp2/Igfbp2/Hpgd/Ghr/Cst3/Col1a1/Calr/Areg	13
GO:0043583	ear development	18/511	133/10233	0.135338	2.71021	4.55122	0.000104322	0.00239133	0.00185164	Sparc/Six1/Rdh10/Rbpj/Prrx2/Myc/Maf/Insig1/Igfbp7/Gas1/Gabrb2/Fzd2/Enpp1/Ddr1/Cebpd/Cebpa/Cdkn1b/Bmp4	18
GO:0097485	neuron projection guidance	18/511	133/10233	0.135338	2.71021	4.55122	0.000104322	0.00239133	0.00185164	Tubb2b/Sema6c/Sema3b/Plxna3/Palld/Notch3/Ncam1/Lrp1/Lgr4/Lama2/Gas1/Etv4/Ephb6/Ephb3/Dag1/Cxcr4/Cxcl12/App	18
GO:0004866	endopeptidase inhibitor activity	11/512	57/10163	0.192982	3.83063	4.93593	0.000106459	0.00306748	0.00265323	Timp3/Timp2/Thbs1/Serpinb9b/Serpinb7/Serpinb6b/Serpinb2/Serpinb1c/Serpina3g/Cst3/App	11
GO:0010595	positive regulation of endothelial cell migration	14/511	88/10233	0.159091	3.18587	4.72119	0.000106568	0.00242941	0.00188112	Thbs1/Srpx2/Sparc/Rin2/Ptgs2/Plk2/Plcg1/Nfe2l2/Hspb1/Calr/Bmp4/Atoh8/Angpt4/Angpt1	14
GO:0001822	kidney development	25/511	221/10233	0.113122	2.26532	4.35963	0.000107482	0.00243686	0.00188689	Sulf2/Smad6/Six1/Serpinb7/Rdh10/Pdgfrb/Pbx1/Notch3/Notch2/Myc/Lgr4/Kif26b/Id3/Id2/Hs2st1/Hpgd/Fbn1/Enpp1/Cxcr4/Ctnnd1/Car2/Bmp4/Arid5b/Angpt1/Acta2	25
GO:0071285	cellular response to lithium ion	5/511	11/10233	0.454545	9.10247	6.16395	0.000109459	0.00246819	0.00191115	Myog/Id2/Cebpa/Cdkn1b/Calr	5
GO:0005520	insulin-like growth factor binding	5/512	11/10163	0.454545	9.02255	6.13157	0.000114139	0.00306748	0.00265323	Itga6/Igfbp7/Igfbp5/Igfbp2/Igf1r	5
GO:0048407	platelet-derived growth factor binding	5/512	11/10163	0.454545	9.02255	6.13157	0.000114139	0.00306748	0.00265323	Pdgfrb/Col6a1/Col4a1/Col3a1/Col1a1	5
GO:0042474	middle ear morphogenesis	6/511	17/10233	0.352941	7.0678	5.74022	0.000116208	0.00260621	0.00201803	Six1/Prrx2/Myc/Insig1/Gas1/Enpp1	6
GO:0008015	blood circulation	28/511	263/10233	0.106464	2.13199	4.26368	0.000122469	0.00273185	0.00211531	Trpm4/Tpm1/Tmem38b/Thra/Smad6/Rgs4/Ptgs2/Postn/Pmch/Nos1/Ncald/Mmp2/Lrp5/Jup/Ier3/Id2/Htr1b/Gsn/Flna/F2r/Ehd3/Dmpk/Cxcr4/Ccn2/Atp2b4/App/Angpt1/Acta2	28
GO:0002761	regulation of myeloid leukocyte differentiation	13/511	79/10233	0.164557	3.29533	4.69518	0.000131347	0.00291421	0.00225652	Tmem64/Rassf2/Notch2/Nedd9/Myc/Lrrc17/Lef1/Id2/Fbn1/Cdk6/Cd74/Ccl9/Car2	13
GO:0048678	response to axon injury	11/511	59/10233	0.186441	3.73356	4.82749	0.000136405	0.00301034	0.00233095	Tnc/Ptn/Nrep/Mmp2/Lrp1/Kremen1/Igf1r/Flna/Enpp1/Dag1/Cst3	11
GO:1903707	negative regulation of hemopoiesis	12/511	69/10233	0.173913	3.48269	4.7438	0.000137533	0.00301917	0.00233779	Zfp35/Tmem176a/Tmem131l/Myc/Lrrc17/Id2/Hspb1/Fbn1/Cebpa/Cdk6/Cd74/Bmp4	12
GO:0002062	chondrocyte differentiation	13/511	80/10233	0.1625	3.25413	4.64024	0.000149833	0.00327187	0.00253346	Sulf2/Scx/Mustn1/Maf/Loxl2/Hspg2/Hmga2/Creb3l2/Col3a1/Ccn3/Ccn2/Bmp4/Adamts7	13
GO:0060612	adipose tissue development	11/511	60/10233	0.183333	3.67133	4.75764	0.000159644	0.0034498	0.00267123	Trpm4/Sh3pxd2b/Plaat3/Lrp5/Lpl/Ifrd1/Id2/Hmga2/Enpp1/Col6a1/Arid5b	11
GO:1904705	regulation of vascular associated smooth muscle cell proliferation	11/511	60/10233	0.183333	3.67133	4.75764	0.000159644	0.0034498	0.00267123	Tpm1/Timp3/Rgcc/Pak1/Nqo2/Mmp2/Igfbp5/Htr1b/Hpgd/Efemp2/Cdkn1b	11
GO:0004252	serine-type endopeptidase activity	10/512	50/10163	0.2	3.96992	4.84873	0.000160009	0.00412823	0.00357073	Try5/Prss23/Plau/Plat/Mmp2/F3/Dag1/C1s1/C1rl/C1ra	10
GO:0001958	endochondral ossification	7/511	25/10233	0.28	5.60712	5.2874	0.000162606	0.00345976	0.00267894	Tmem119/Scx/Mmp14/Hspg2/Enpp1/Col1a1/Bmp4	7
GO:0031638	zymogen activation	7/511	25/10233	0.28	5.60712	5.2874	0.000162606	0.00345976	0.00267894	Thbs1/Plau/Plat/Mmp14/C1s1/C1rl/C1ra	7
GO:0036075	replacement ossification	7/511	25/10233	0.28	5.60712	5.2874	0.000162606	0.00345976	0.00267894	Tmem119/Scx/Mmp14/Hspg2/Enpp1/Col1a1/Bmp4	7
GO:0001816	cytokine production	42/511	470/10233	0.0893617	1.78951	4.01723	0.000165876	0.00351132	0.00271887	Zfp131/Usp22/Trpm4/Thbs1/Sulf2/Stat3/Ssc5d/Spon2/Sphk1/Serpinb7/Serpinb1c/Rgcc/Ptgs2/Postn/Pld3/Lrp1/Lpl/Lgr4/Lef1/Irf7/Inhbb/Inava/Hspb1/Havcr2/Fn1/F3/F2r/Ereg/Col3a1/Cgas/Cd74/Ccn1/Ccl20/Casp4/C1qtnf3/Axl/Atf4/App/Angpt1/Abl2/Abcd2/Abcd1	42
GO:0071800	podosome assembly	6/511	18/10233	0.333333	6.67515	5.52468	0.000167006	0.0035173	0.0027235	Tns3/Sh3pxd2b/Palld/Gsn/Fscn1/Asap1	6
GO:0045211	postsynaptic membrane	19/517	150/10347	0.126667	2.53505	4.34296	0.000167087	0.00282711	0.00237087	Sorcs2/Sdc2/Pdlim4/P2rx6/Olfm1/Notch2/Ncam1/Musk/Marcks/Lrp8/Lrp1/Hspb1/Gabrb2/F2r/Dbn1/Dag1/Chrng/Chrnd/Chrna1	19
GO:0071560	cellular response to transforming growth factor beta stimulus	23/511	201/10233	0.114428	2.29147	4.23937	0.00016943	0.00355032	0.00274907	Vasn/Thbs1/Tgfb1i1/Stat3/Smad6/Scx/Rgcc/Postn/Peg10/Nrep/Lrp1/Lox/Igf1r/Hpgd/Fbn1/Ero1a/Dbn1/Col4a2/Col3a1/Col1a1/Cited2/Atf3/Acta2	23
GO:0060079	excitatory postsynaptic potential	10/511	51/10233	0.196078	3.92656	4.80329	0.000177069	0.00369176	0.00285858	Rgs4/Plk2/P2rx6/Dmpk/Dbn1/Chrng/Chrnd/Chrna1/Cacnb3/App	10
GO:0001786	phosphatidylserine binding	8/512	33/10163	0.242424	4.81203	5.0518	0.000178285	0.00425904	0.00368387	Thbs1/Marcks/Jph2/Cavin2/Axl/Asap1/Anxa8/Anxa6	8
GO:0004896	cytokine receptor activity	8/512	33/10163	0.242424	4.81203	5.0518	0.000178285	0.00425904	0.00368387	Il3ra/Ghr/Gfral/F3/Cxcr4/Csf2rb/Cd74/Ackr3	8
GO:0010226	response to lithium ion	5/511	12/10233	0.416667	8.34393	5.8356	0.000179963	0.00369544	0.00286143	Myog/Id2/Cebpa/Cdkn1b/Calr	5
GO:2000343	positive regulation of chemokine (C-X-C motif) ligand 2 production	5/511	12/10233	0.416667	8.34393	5.8356	0.000179963	0.00369544	0.00286143	Postn/Lrp1/Lpl/Cd74/Ccn1	5
GO:0071674	mononuclear cell migration	16/511	115/10233	0.13913	2.78615	4.41603	0.000180442	0.00369544	0.00286143	Trpm4/Trim55/Thbs1/S1pr1/Nedd9/Mmp2/Mmp14/Itgb7/Enpp1/Cxcl12/Cnn2/Ccn3/Ccl20/Calr/App/Abl2	16
GO:0010976	positive regulation of neuron projection development	19/511	151/10233	0.125828	2.51976	4.31323	0.000180808	0.00369544	0.00286143	Tubb2b/Stmn2/Sphk1/Ptn/Nfe2l2/Marcks/Lrp8/Lrp1/Itga6/Igf1r/Hspb1/Fzd1/Flna/Ddr1/Dbn1/Dab2ip/Creb3l2/Bmp4/Abl2	19
GO:0060443	mammary gland morphogenesis	9/511	42/10233	0.214286	4.29117	4.89981	0.000182987	0.00370348	0.00286766	Vdr/Lrp5/Kdm5b/Igfbp5/Etv5/Etv4/Ddr1/Bmp4/Areg	9
GO:0090303	positive regulation of wound healing	9/511	42/10233	0.214286	4.29117	4.89981	0.000182987	0.00370348	0.00286766	Thbs1/Plcg1/Plau/Plat/Nfe2l2/F3/F2r/Cxcr4/Actg1	9
GO:0035914	skeletal muscle cell differentiation	11/511	61/10233	0.180328	3.61114	4.68927	0.000186159	0.00374939	0.00290321	Six1/Scx/Myog/Myod1/Myc/Klf5/Hdac5/Col6a1/Cited2/Cdon/Atf3	11
GO:0030594	neurotransmitter receptor activity	5/512	12/10163	0.416667	8.27067	5.80429	0.000187586	0.00432118	0.00373762	Htr1b/Gabrb2/Chrng/Chrnd/Chrna1	5
GO:0001654	eye development	27/511	256/10233	0.105469	2.11206	4.13105	0.000188471	0.00377761	0.00292506	Uchl3/Stat3/Smarcd3/Sh3pxd2b/Rdh10/Ptn/Plaat3/Pdgfrb/Pbx1/Notch2/Maf/Lrp5/Kdm5b/Inhbb/Gas1/Fbn1/Fat1/Cst3/Crybg1/Col5a2/Col4a1/Cited2/Cdon/Cdkn1b/Bmp4/Atp2b4/Atf4	27
GO:0001704	formation of primary germ layer	13/511	82/10233	0.158537	3.17476	4.53292	0.000193601	0.00386178	0.00299024	Scx/Mmp2/Mmp14/Lef1/Hmga2/Fn1/Col6a1/Col5a2/Col4a2/Col12a1/Bmp4/Atoh8/Armc5	13
GO:0001952	regulation of cell-matrix adhesion	14/511	93/10233	0.150538	3.01458	4.47425	0.000195425	0.00387951	0.00300396	Vcl/Thbs1/Rin2/Postn/Plekha2/Plau/Mmp14/Lrp1/Jup/Efemp2/Ddr1/Dag1/Cdk6/Actg1	14
GO:0150063	visual system development	27/511	257/10233	0.105058	2.10384	4.10873	0.000200971	0.00397062	0.00307451	Uchl3/Stat3/Smarcd3/Sh3pxd2b/Rdh10/Ptn/Plaat3/Pdgfrb/Pbx1/Notch2/Maf/Lrp5/Kdm5b/Inhbb/Gas1/Fbn1/Fat1/Cst3/Crybg1/Col5a2/Col4a1/Cited2/Cdon/Cdkn1b/Bmp4/Atp2b4/Atf4	27
GO:0060538	skeletal muscle organ development	18/511	140/10233	0.128571	2.5747	4.30095	0.00020227	0.00397734	0.00307972	Six1/Scx/Myorg/Myog/Myod1/Myc/Klf5/Hdac5/Ero1a/Des/Dag1/Col6a1/Cited2/Chrnd/Chrna1/Cdon/Atf3/Actn3	18
GO:0007229	integrin-mediated signaling pathway	12/511	72/10233	0.166667	3.33757	4.56327	0.000209155	0.00408287	0.00316143	Ptn/Plek/Plau/Lama2/Itgb7/Itga7/Itga6/Fn1/Flna/Col3a1/Ccn2/Ccn1	12
GO:0031102	neuron projection regeneration	10/511	52/10233	0.192308	3.85105	4.72524	0.000209605	0.00408287	0.00316143	Tnc/Ptn/Nrep/Mmp2/Lrp1/Kremen1/Igf1r/Flna/Enpp1/Dag1	10
GO:0035909	aorta morphogenesis	7/511	26/10233	0.269231	5.39146	5.13996	0.000213035	0.0041303	0.00319815	Six1/Rbpj/Pdgfrb/Lrp1/Fkbp10/Efemp2/Col3a1	7
GO:0002526	acute inflammatory response	9/511	43/10233	0.209302	4.19137	4.8077	0.000221346	0.00425168	0.00329214	Vnn1/Stat3/Saa3/Ptgs2/Il1rn/Fn1/F3/Ephb6/Cebpa	9
GO:0050879	multicellular organismal movement	9/511	43/10233	0.209302	4.19137	4.8077	0.000221346	0.00425168	0.00329214	Tnnt1/Jsrp1/Dmpk/Col6a1/Chrng/Chrnd/Chrna1/Car3/Actn3	9
GO:0004714	transmembrane receptor protein tyrosine kinase activity	7/512	26/10163	0.269231	5.34413	5.10826	0.000224926	0.00500267	0.00432707	Pdgfrb/Musk/Igf1r/Ephb6/Ephb3/Ddr1/Axl	7
GO:0016049	cell growth	34/511	358/10233	0.0949721	1.90186	3.98221	0.000226848	0.00432341	0.00334768	Vcl/Tnc/Sphk1/Sesn2/Sema6c/Rgs4/Postn/Plxna3/Pak1/Osgin2/Osgin1/Olfm1/Mmp14/Lrp1/Ing5/Il3ra/Igfbp7/Igfbp5/Ifrd1/Gas1/Fn1/Enpp1/Ddr1/Dbn1/Dact3/Dab2ip/Cxcr4/Cxcl12/Cth/Csf2rb/Cirbp/Cdkn1b/Ccn3/App	34
GO:0006816	calcium ion transport	23/511	205/10233	0.112195	2.24676	4.13394	0.000227175	0.00432341	0.00334768	Vdr/Trpm4/Tmem38b/Rgs4/Ptgs2/Plcg1/Pdgfrb/P2rx6/Oga/Nos1/Mrln/Flna/F2r/Ero1a/Cxcr4/Cxcl12/Ccn2/Cacnb3/Bmp4/Atp2b4/Atp13a4/App/Anxa6	23
GO:0048880	sensory system development	27/511	259/10233	0.104247	2.08759	4.06439	0.000228206	0.00432341	0.00334768	Uchl3/Stat3/Smarcd3/Sh3pxd2b/Rdh10/Ptn/Plaat3/Pdgfrb/Pbx1/Notch2/Maf/Lrp5/Kdm5b/Inhbb/Gas1/Fbn1/Fat1/Cst3/Crybg1/Col5a2/Col4a1/Cited2/Cdon/Cdkn1b/Bmp4/Atp2b4/Atf4	27
GO:0030414	peptidase inhibitor activity	11/512	62/10163	0.177419	3.5217	4.58719	0.00023346	0.0050194	0.00434154	Timp3/Timp2/Thbs1/Serpinb9b/Serpinb7/Serpinb6b/Serpinb2/Serpinb1c/Serpina3g/Cst3/App	11
GO:0032970	regulation of actin filament-based process	28/511	275/10233	0.101818	2.03895	4.00396	0.000260545	0.00491364	0.00380471	Trpm4/Tpm1/Synpo2l/Synpo2/Synpo/Sh3pxd2b/S1pr1/Rnd1/Rgs4/Rgcc/Plek/Pdlim4/Pdgfrb/Pak1/Nos1/Nedd9/Lrp1/Lima1/Jup/Gsn/Fscn1/Flna/Dbn1/Cnn2/Ccn2/Arpc5l/Actg1/Acta2	28
GO:1902105	regulation of leukocyte differentiation	23/511	207/10233	0.111111	2.22505	4.08214	0.000262088	0.00492038	0.00380992	Zfp35/Vnn1/Tmem64/Tmem176a/Tmem131l/Smarcd3/Rassf2/Notch2/Nedd9/Myc/Mmp14/Lrrc17/Lef1/Id2/Hspb1/Fbn1/Cdk6/Cd74/Ccl9/Car2/Bmp4/Axl/Actb	23
GO:0061035	regulation of cartilage development	9/511	44/10233	0.204545	4.09611	4.71835	0.000266151	0.00495183	0.00383428	Scx/Mustn1/Maf/Loxl2/Ccn2/Ccn1/Bmp4/Bmp1/Adamts7	9
GO:0061333	renal tubule morphogenesis	9/511	44/10233	0.204545	4.09611	4.71835	0.000266151	0.00495183	0.00383428	Six1/Pbx1/Myc/Lgr4/Kif26b/Hs2st1/Hdac5/Col4a1/Bmp4	9
GO:0048639	positive regulation of developmental growth	17/511	131/10233	0.129771	2.59872	4.22199	0.000269792	0.00499717	0.00386938	Sh3pxd2b/Rbpj/Pak1/Ncam1/Myod1/Musk/Lrp1/Igf1r/Hmga2/Ghr/Fn1/Dbn1/Cxcr4/Cxcl12/Ccnd2/Ccnb1/Actn3	17
GO:0050921	positive regulation of chemotaxis	13/511	85/10233	0.152941	3.06271	4.37795	0.000279627	0.00514066	0.00398049	Thbs1/S1pr1/Ptn/Pdgfrb/Nedd9/Hspb1/Fn1/F3/Cxcr4/Cxcl12/Cd74/Calr/App	13
GO:0010715	regulation of extracellular matrix disassembly	5/511	13/10233	0.384615	7.70209	5.54331	0.000280483	0.00514066	0.00398049	Timp3/Stat3/Fscn1/Ddr1/Cst3	5
GO:0071559	response to transforming growth factor beta	23/511	208/10233	0.110577	2.21435	4.05646	0.000281256	0.00514066	0.00398049	Vasn/Thbs1/Tgfb1i1/Stat3/Smad6/Scx/Rgcc/Postn/Peg10/Nrep/Lrp1/Lox/Igf1r/Hpgd/Fbn1/Ero1a/Dbn1/Col4a2/Col3a1/Col1a1/Cited2/Atf3/Acta2	23
GO:0001817	regulation of cytokine production	41/511	467/10233	0.0877944	1.75812	3.84461	0.000288419	0.0052288	0.00404873	Zfp131/Usp22/Trpm4/Thbs1/Sulf2/Stat3/Ssc5d/Spon2/Sphk1/Serpinb7/Serpinb1c/Rgcc/Ptgs2/Postn/Pld3/Lrp1/Lpl/Lgr4/Lef1/Irf7/Inhbb/Inava/Hspb1/Havcr2/Fn1/F3/F2r/Ereg/Cgas/Cd74/Ccn1/Ccl20/Casp4/C1qtnf3/Axl/Atf4/App/Angpt1/Abl2/Abcd2/Abcd1	41
GO:1902106	negative regulation of leukocyte differentiation	11/511	64/10233	0.171875	3.44187	4.49249	0.000289143	0.0052288	0.00404873	Zfp35/Tmem176a/Tmem131l/Myc/Lrrc17/Id2/Hspb1/Fbn1/Cdk6/Cd74/Bmp4	11
GO:0001656	metanephros development	10/511	54/10233	0.185185	3.70841	4.5748	0.000289859	0.0052288	0.00404873	Six1/Rdh10/Pdgfrb/Myc/Lgr4/Kif26b/Id3/Id2/Fbn1/Bmp4	10
GO:0005230	extracellular ligand-gated monoatomic ion channel activity	5/512	13/10163	0.384615	7.63447	5.51294	0.000292255	0.00608078	0.00525959	P2rx6/Gabrb2/Chrng/Chrnd/Chrna1	5
GO:0045926	negative regulation of growth	20/511	170/10233	0.117647	2.35593	4.08707	0.000307624	0.00552524	0.00427828	Sesn2/Sema6c/Rgs4/Plxna3/Plac8/Pak1/Osgin2/Osgin1/Ing5/Igfbp5/Ifrd1/Gas1/Enpp1/Dact3/Dab2ip/Cth/Cited2/Cirbp/Cdkn1b/Ccn3	20
GO:0003007	heart morphogenesis	21/511	183/10233	0.114754	2.298	4.06191	0.000309468	0.0055344	0.00428537	Tpm1/Thbs1/Synpo2l/Smarcd3/Smad6/Six1/S1pr1/Rbpj/Olfm1/Notch2/Id2/Fzd2/Fzd1/Flna/Fhl2/Dag1/Cited2/Ccn1/Bmp4/Angpt1/Adamts5	21
GO:0140313	molecular sequestering activity	10/512	54/10163	0.185185	3.67585	4.54092	0.00031101	0.0062688	0.00542222	Thra/Stat3/Smad6/Sesn2/Insig1/Flna/Dbn1/Ctnnd1/Calr/C1ra	10
GO:0043491	phosphatidylinositol 3-kinase/protein kinase B signal transduction	24/511	223/10233	0.107623	2.1552	3.99859	0.000313835	0.0055807	0.00432122	Thbs1/Stat3/Sesn2/Rgcc/Rcn3/Pdgfrb/Myorg/Lox/Igfbp5/Igf1r/Gfral/Fn1/F2r/Ddr1/Dag1/Dab2ip/Cxcl12/Col6a2/Col6a1/C1qtnf3/C1qtnf1/Axl/Angpt1/Agap2	24
GO:0006937	regulation of muscle contraction	13/511	86/10233	0.151163	3.0271	4.32782	0.000314747	0.0055807	0.00432122	Trpm4/Tnnt1/Tmem38b/Sphk1/Ptgs2/Jup/F2r/Ehd3/Dmpk/Dbn1/Ccn2/Anxa6/Actn3	13
GO:0061036	positive regulation of cartilage development	6/511	20/10233	0.3	6.00763	5.13906	0.000320114	0.0056331	0.00436179	Scx/Mustn1/Loxl2/Ccn1/Bmp4/Bmp1	6
GO:2000351	regulation of endothelial cell apoptotic process	8/511	36/10233	0.222222	4.4501	4.754	0.000320417	0.0056331	0.00436179	Thbs1/Rgcc/Plcg1/Nfe2l2/F3/Bmp4/Angpt1/Abl2	8
GO:0005911	cell-cell junction	30/517	307/10347	0.0977199	1.95572	3.89841	0.000328488	0.00524203	0.00439608	Vcl/Synpo/Sgca/Rnd1/Plekhg5/Plcg1/Pdlim4/Pcdhgc3/Pak1/Ncam1/Mxra8/Ldb3/Jup/Itga6/Gsn/Fscn1/Flna/Fat1/Des/Dbn1/Dag1/Cxcr4/Ctnnd1/Cdh15/Ccn3/App/Anxa6/Amotl2/Actg1/Actb	30
GO:0006954	inflammatory response	41/511	470/10233	0.087234	1.7469	3.80043	0.000329617	0.00577039	0.0044681	Zfp35/Vnn1/Trim55/Tnc/Thbs1/Stat3/Sphk1/Saa3/Rbpj/Ptn/Ptgs2/Ptgfr/Pld3/Pbxip1/Pbk/Notch2/Nfe2l2/Lrp1/Lpl/Il1rn/Ier3/Hdac5/Havcr2/Gpr141/Fn1/F3/F2r/Ephb6/Enpp1/Dab2ip/Col6a1/Cebpa/Ccn3/Ccl9/Ccl20/Casp4/C1qtnf3/Axl/App/Abcd2/Abcd1	41
GO:0043065	positive regulation of apoptotic process	40/511	455/10233	0.0879121	1.76048	3.80435	0.000332574	0.00579769	0.00448923	Vnn1/Vdr/Thbs1/Rgcc/Rassf2/Ptn/Ptgs2/Plcg1/Pdgfrb/Olfm1/Oga/Nqo2/Nqo1/Notch2/Nos1/Myc/Musk/Mmp2/Itga6/Inhbb/Ing5/Id3/Hpgd/Gsn/Gadd45b/Fbxo32/F3/F2r/Eef1e1/Dusp6/Dab2ip/Clip3/Ccn2/Ccn1/Casp4/Bmp4/Bmf/Atf4/Atf3/App	40
GO:0016528	sarcoplasm	11/517	65/10347	0.169231	3.38691	4.42699	0.000334598	0.00524203	0.00439608	Thbs1/Rtn2/Nos1/Mrln/Jsrp1/Jph2/Ifrd1/Gsn/Dmpk/Col6a1/Calr	11
GO:0032611	interleukin-1 beta production	10/511	55/10233	0.181818	3.64099	4.50225	0.000338741	0.00585598	0.00453437	Stat3/Sphk1/Serpinb1c/Lpl/Inava/Hspb1/F2r/Ccn1/Casp4/App	10
GO:0032651	regulation of interleukin-1 beta production	10/511	55/10233	0.181818	3.64099	4.50225	0.000338741	0.00585598	0.00453437	Stat3/Sphk1/Serpinb1c/Lpl/Inava/Hspb1/F2r/Ccn1/Casp4/App	10
GO:0140311	protein sequestering activity	8/512	36/10163	0.222222	4.41102	4.72209	0.00034005	0.00664643	0.00574885	Thra/Stat3/Smad6/Sesn2/Insig1/Flna/Dbn1/Ctnnd1	8
GO:0050920	regulation of chemotaxis	16/511	122/10233	0.131148	2.62629	4.14279	0.000359308	0.00618577	0.00478973	Tubb2b/Thbs1/S1pr1/Ptn/Plxna3/Pdgfrb/Nedd9/Hspb1/Fn1/F3/Cxcr4/Cxcl12/Cd74/Ccn3/Calr/App	16
GO:0030036	actin cytoskeleton organization	42/511	488/10233	0.0860656	1.7235	3.75466	0.000370881	0.00635862	0.00492357	Tpm2/Tpm1/Tnnt1/Synpo2l/Synpo2/Synpo/Sh3pxd2b/S1pr1/Rnd1/Rgs4/Rgcc/Plek/Pdlim4/Pdgfrb/Palld/Pak1/Nedd9/Myl9/Msrb2/Marcks/Lrp1/Lima1/Ldb3/Gsn/Fscn1/Flna/Fat1/Dbn1/Csrp1/Cnn3/Cnn2/Ccn2/Casp4/Calr/Arpc5l/Arhgef17/Amotl2/Agap2/Actn3/Actg1/Actb/Abl2	42
GO:0007162	negative regulation of cell adhesion	21/511	186/10233	0.112903	2.26094	3.97873	0.000386422	0.00656758	0.00508538	Zfp35/Tnc/Tmem131l/Thbs1/Rnd1/Rgcc/Postn/Mmp2/Mmp14/Lrp1/Il1rn/Hspg2/Hspb1/Havcr2/Cxcl12/Col1a1/Cd74/C1qtnf1/Bmp4/Angpt1/Abl2	21
GO:0050878	regulation of body fluid levels	21/511	186/10233	0.112903	2.26094	3.97873	0.000386422	0.00656758	0.00508538	Zfp385a/Vdr/Thbs1/Slc7a11/Prl2c5/Plek/Plau/Plat/Nfe2l2/Fn1/Flna/F3/F2r/Enpp1/Ddr1/C1qtnf1/Axl/Anxa8/Angptl6/Angpt4/Angpt1	21
GO:0055074	calcium ion homeostasis	20/511	173/10233	0.115607	2.31508	3.99935	0.000387818	0.00656758	0.00508538	Vdr/Tmem64/Tmem38b/Synpo/Plcg1/Jph2/Herpud1/Flna/Fam20a/F2r/Ero1a/Enpp1/Dmpk/Cib2/Calcb/Atp2b4/Atp13a4/Atf4/App/Anxa6	20
GO:0001706	endoderm formation	8/511	37/10233	0.216216	4.32982	4.65179	0.000391206	0.00659803	0.00510895	Mmp2/Mmp14/Hmga2/Fn1/Col6a1/Col5a2/Col4a2/Col12a1	8
GO:0099565	chemical synaptic transmission, postsynaptic	10/511	56/10233	0.178571	3.57597	4.43137	0.00039431	0.00662345	0.00512864	Rgs4/Plk2/P2rx6/Dmpk/Dbn1/Chrng/Chrnd/Chrna1/Cacnb3/App	10
GO:0005925	focal adhesion	18/517	148/10347	0.121622	2.43408	4.02977	0.00040855	0.00617203	0.005176	Vcl/Tns3/Tgfb1i1/Synpo2/Palld/Pak1/Nedd9/Lima1/Itgb7/Gsn/Gfral/Fblim1/Dag1/Armc5/Arhgap31/Actn3/Actg1/Actb	18
GO:0017147	Wnt-protein binding	5/512	14/10163	0.357143	7.08915	5.25106	0.00043589	0.00826909	0.00715238	Musk/Lrp5/Fzd2/Fzd1/Apcdd1	5
GO:0070167	regulation of biomineral tissue development	11/511	67/10233	0.164179	3.28776	4.30711	0.00043645	0.00730173	0.00565384	Vdr/Trpm4/Tmem119/S1pr1/Ptn/Enpp1/Cdon/Ccn1/Bmp4/Atf4/Actn3	11
GO:0060350	endochondral bone morphogenesis	9/511	47/10233	0.191489	3.83466	4.4654	0.000447697	0.00745983	0.00577625	Tmem119/Thbs1/Scx/Mmp14/Hspg2/Enpp1/Col3a1/Col1a1/Bmp4	9
GO:0061326	renal tubule development	10/511	57/10233	0.175439	3.51324	4.36209	0.000457261	0.0075887	0.00587604	Six1/Pbx1/Notch2/Myc/Lgr4/Kif26b/Hs2st1/Hdac5/Col4a1/Bmp4	10
GO:0004930	G protein-coupled receptor activity	11/512	67/10163	0.164179	3.25889	4.27264	0.000470097	0.00866321	0.00749327	Sphk1/S1pr1/Ptgfr/Htr1b/Hpgd/Gpr141/Fzd2/Fzd1/F2r/Cxcr4/Ackr3	11
GO:0030193	regulation of blood coagulation	8/511	38/10233	0.210526	4.21588	4.55314	0.000474206	0.00780746	0.00604543	Thbs1/Plau/Plat/Nfe2l2/F3/F2r/C1qtnf1/Angpt1	8
GO:1900046	regulation of hemostasis	8/511	38/10233	0.210526	4.21588	4.55314	0.000474206	0.00780746	0.00604543	Thbs1/Plau/Plat/Nfe2l2/F3/F2r/C1qtnf1/Angpt1	8
GO:0001819	positive regulation of cytokine production	28/511	286/10233	0.0979021	1.96053	3.77713	0.000494219	0.0080591	0.00624028	Usp22/Thbs1/Sulf2/Stat3/Spon2/Sphk1/Serpinb7/Rgcc/Ptgs2/Postn/Lrp1/Lpl/Irf7/Inava/Hspb1/Havcr2/F3/F2r/Ereg/Cgas/Cd74/Ccn1/Ccl20/Casp4/C1qtnf3/Atf4/App/Abl2	28
GO:0008016	regulation of heart contraction	13/511	90/10233	0.144444	2.89256	4.13429	0.000495317	0.0080591	0.00624028	Trpm4/Tpm1/Tmem38b/Thra/Rgs4/Pmch/Nos1/Jup/Flna/Ehd3/Dmpk/Ccn2/Atp2b4	13
GO:0050806	positive regulation of synaptic transmission	13/511	90/10233	0.144444	2.89256	4.13429	0.000495317	0.0080591	0.00624028	Sphk1/Slc1a3/Ptn/Ptgs2/Plk2/Pak1/Nos1/Musk/Lama2/Glul/Enpp1/Car2/App	13
GO:0071230	cellular response to amino acid stimulus	11/511	68/10233	0.161765	3.23941	4.24763	0.000497732	0.00806618	0.00624576	Stambpl1/Six1/Sesn2/Nfe2l2/Mmp2/Col6a1/Col5a2/Col4a1/Col3a1/Col1a1/Agap2	11
GO:0050679	positive regulation of epithelial cell proliferation	17/511	138/10233	0.123188	2.4669	3.97741	0.000501273	0.00806618	0.00624576	Stat3/Rbpj/Ptn/Plcg1/Notch2/Myc/Kdm5b/Hspg2/Hmga2/Glul/Gas1/F3/Dab2ip/Cxcl12/Ccnd2/Bmp4/Agap2	17
GO:1901342	regulation of vasculature development	22/511	203/10233	0.108374	2.17024	3.86089	0.000501585	0.00806618	0.00624576	Thbs1/Stat3/Sphk1/Sparc/Rgcc/Ptn/Plk2/Plcg1/Nfe2l2/Jup/Hspb1/Hmga2/Glul/F3/Dab2ip/Cxcr4/Cxcl12/Ctnnd1/Creb3l1/Col4a2/Atp2b4/Angpt4	22
GO:0140375	immune receptor activity	8/512	38/10163	0.210526	4.17887	4.52173	0.000502867	0.0090097	0.00779297	Il3ra/Ghr/Gfral/F3/Cxcr4/Csf2rb/Cd74/Ackr3	8
GO:0030879	mammary gland development	14/511	102/10233	0.137255	2.74859	4.06888	0.000519045	0.00831473	0.00643822	Vdr/Prl2c5/Lrp5/Lef1/Kdm5b/Igfbp5/Igf1r/Id2/Etv5/Etv4/Ddr1/Bmp4/Areg/Agap2	14
GO:0048598	embryonic morphogenesis	37/511	420/10233	0.0880952	1.76415	3.66617	0.000532606	0.00849916	0.00658103	Tgfb1i1/Sparc/Six1/Scx/Rdh10/Rbpj/Prrx2/Pbx1/Notch2/Myc/Mustn1/Mmp2/Mmp14/Lrp5/Lef1/Insig1/Il1rn/Id2/Hspg2/Hs2st1/Hmga2/Gas1/Fzd2/Fn1/Fbn1/Enpp1/Col6a1/Col5a2/Col4a2/Col12a1/Cited2/Cdon/Ccn1/Bmp4/Atoh8/Armc5/Abl2	37
GO:0007610	behavior	36/511	405/10233	0.0888889	1.78004	3.67218	0.000534973	0.00850423	0.00658495	Zfp385a/Vwa1/Uchl3/Tuba1a/Trpm4/Thra/Thbs1/Synpo/Stat3/Srpx2/Slc7a11/Slc1a3/Septin5/Ptn/Ptgs2/Pmch/Plk2/Pde1b/Pak1/Nos1/Nedd9/Ncam1/Musk/Il1rn/Id2/Htr1b/Gfral/Etv5/Enpp1/Dbn1/Cxcl12/Col6a1/Cebpa/Ccnd2/App/Abl2	36
GO:0034405	response to fluid shear stress	7/511	30/10233	0.233333	4.6726	4.61831	0.000554138	0.0087419	0.00676898	Smad6/Ptgs2/Nfe2l2/Mmp2/Hdac5/Cited2/Car2	7
GO:0060603	mammary gland duct morphogenesis	7/511	30/10233	0.233333	4.6726	4.61831	0.000554138	0.0087419	0.00676898	Vdr/Lrp5/Kdm5b/Etv5/Etv4/Ddr1/Areg	7
GO:0030574	collagen catabolic process	6/511	22/10233	0.272727	5.46148	4.80252	0.000565805	0.00885859	0.00685933	Mrc2/Mmp2/Mmp14/Mmp11/Cst3/Adamts2	6
GO:0043537	negative regulation of blood vessel endothelial cell migration	6/511	22/10233	0.272727	5.46148	4.80252	0.000565805	0.00885859	0.00685933	Thbs1/Rgcc/Jup/Hdac5/Atp2b4/Angpt4	6
GO:0008236	serine-type peptidase activity	10/512	58/10163	0.172414	3.42235	4.26109	0.000565984	0.00966112	0.00835642	Try5/Prss23/Plau/Plat/Mmp2/F3/Dag1/C1s1/C1rl/C1ra	10
GO:0030027	lamellipodium	20/517	178/10347	0.11236	2.24871	3.85379	0.000567243	0.00827392	0.00693868	Stmn2/Plekhg5/Plcg1/Pdlim4/Palld/Pak1/Nedd9/Myo10/Lima1/Gsn/Fscn1/Fat1/Dbn1/Dag1/Ctnnd1/Arhgap31/App/Actb/Acta2/Abl2	20
GO:0014910	regulation of smooth muscle cell migration	12/511	80/10233	0.15	3.00382	4.12495	0.00057063	0.00890053	0.00689181	Tpm1/Rbpj/Postn/Plau/Pdgfrb/Pak1/Nfe2l2/Myc/Lrp1/Igfbp5/Fat1/F3	12
GO:0000165	MAPK cascade	41/511	483/10233	0.0848861	1.69988	3.61251	0.000575776	0.00894717	0.00692792	Timp2/Thbs1/Sphk1/Rassf2/Prdx1/Pdgfrb/Pbk/Pak1/Nqo2/Notch2/Neurl3/Myc/Lrp1/Inava/Igf1r/Havcr2/Gsn/Ghr/Gfral/Gadd45b/Fn1/F2r/Dusp6/Dag1/Dab2ip/Cxcr4/Cxcl12/Cnksr3/Cdon/Cd74/Ccn2/Ccn1/C1qtnf3/C1qtnf1/Bmp4/Atf3/App/Angpt1/Acta2/Ackr3/Abl2	41
GO:0004867	serine-type endopeptidase inhibitor activity	7/512	30/10163	0.233333	4.63158	4.58802	0.000584161	0.00966112	0.00835642	Serpinb9b/Serpinb7/Serpinb6b/Serpinb2/Serpinb1c/Serpina3g/App	7
GO:0005179	hormone activity	7/512	30/10163	0.233333	4.63158	4.58802	0.000584161	0.00966112	0.00835642	Prl2c5/Pmch/Inhbb/Gfral/Fbn1/Ccn3/Calcb	7
GO:0060602	branch elongation of an epithelium	5/511	15/10233	0.333333	6.67515	5.04258	0.000602133	0.00932182	0.00721802	Tnc/Six1/Rdh10/Bmp4/Areg	5
GO:0045661	regulation of myoblast differentiation	10/511	59/10233	0.169492	3.39414	4.22808	0.00060832	0.00937094	0.00725606	Smarcd3/Ranbp3l/Myog/Myod1/Mustn1/Id3/Cdon/Ccl9/Bmp4/Actb	10
GO:0090596	sensory organ morphogenesis	19/511	166/10233	0.114458	2.29207	3.84771	0.000609823	0.00937094	0.00725606	Stat3/Sparc/Six1/Ptn/Prrx2/Notch2/Myc/Lrp5/Insig1/Gas1/Fzd2/Fbn1/Fat1/Enpp1/Col5a2/Cited2/Cdon/Bmp4/Atf4	19
GO:0008347	glial cell migration	9/511	49/10233	0.183673	3.67814	4.3081	0.000617638	0.00942126	0.00729502	Mmp14/Lrp8/Lrp1/Fubp1/Fn1/Enpp1/Dab2ip/Col3a1/Apcdd1	9
GO:0051145	smooth muscle cell differentiation	9/511	49/10233	0.183673	3.67814	4.3081	0.000617638	0.00942126	0.00729502	Smarcd3/Smad6/Six1/Pdgfrb/Notch2/Ereg/Efemp2/Cth/Bmp4	9
GO:0016529	sarcoplasmic reticulum	9/517	49/10347	0.183673	3.67596	4.30581	0.00062057	0.00875003	0.00733797	Thbs1/Rtn2/Nos1/Mrln/Jsrp1/Jph2/Dmpk/Col6a1/Calr	9
GO:0043068	positive regulation of programmed cell death	40/511	470/10233	0.0851064	1.70429	3.58363	0.000637659	0.00969101	0.00750389	Vnn1/Vdr/Thbs1/Rgcc/Rassf2/Ptn/Ptgs2/Plcg1/Pdgfrb/Olfm1/Oga/Nqo2/Nqo1/Notch2/Nos1/Myc/Musk/Mmp2/Itga6/Inhbb/Ing5/Id3/Hpgd/Gsn/Gadd45b/Fbxo32/F3/F2r/Eef1e1/Dusp6/Dab2ip/Clip3/Ccn2/Ccn1/Casp4/Bmp4/Bmf/Atf4/Atf3/App	40
GO:0007409	axonogenesis	28/511	291/10233	0.0962199	1.92685	3.67731	0.00065115	0.00985993	0.00763469	Vcl/Tubb2b/Smn1/Sema6c/Sema3b/Plxna3/Palld/Pak1/Olfm1/Notch3/Ncam1/Lrp1/Lgr4/Lama2/Igf1r/Ifrd1/Gas1/Fn1/Etv4/Ephb6/Ephb3/Dbn1/Dag1/Cxcr4/Cxcl12/App/Actg1/Actb	28
GO:0019955	cytokine binding	10/512	59/10163	0.169492	3.36434	4.19496	0.000651411	0.010504	0.00908547	Vasn/Trim16/Thbs1/Il3ra/Il1rn/Ghr/Cxcr4/Cd74/Bgn/Ackr3	10
GO:0043025	neuronal cell body	37/517	425/10347	0.0870588	1.74236	3.58395	0.000675182	0.00921296	0.00772619	Zfp385a/Trpm4/Timp2/Synpo/Stmn2/Sorcs2/Smn1/Slc1a3/Sdc2/Pvalb/Pmm2/Pde1b/Palld/P2rx6/Olfm1/Nqo1/Ncam1/Myo10/Lrp8/Lrp1/Kremen1/Igf1r/Hspb1/Glul/Ghr/Flna/Enpp1/Dbn1/Dab2ip/Cst3/Cplx2/Cnn3/Ccn3/Casp4/Azin2/App/Agfg1	37
GO:0002763	positive regulation of myeloid leukocyte differentiation	8/511	40/10233	0.2	4.00509	4.36565	0.00068299	0.0102301	0.00792128	Tmem64/Notch2/Nedd9/Lef1/Id2/Cd74/Ccl9/Car2	8
GO:0030239	myofibril assembly	8/511	40/10233	0.2	4.00509	4.36565	0.00068299	0.0102301	0.00792128	Tpm1/Tnnt1/Synpo2l/Pdgfrb/Myl9/Ldb3/Csrp1/Actg1	8
GO:0050881	musculoskeletal movement	8/511	40/10233	0.2	4.00509	4.36565	0.00068299	0.0102301	0.00792128	Tnnt1/Jsrp1/Dmpk/Chrng/Chrnd/Chrna1/Car3/Actn3	8
GO:0007186	G protein-coupled receptor signaling pathway	28/511	292/10233	0.0958904	1.92025	3.65758	0.000687318	0.0102579	0.00794281	Wbp1l/Sphk1/Six1/S1pr1/Rgs4/Ptgfr/Pmch/Plek/Nos1/Lgr4/Htr1b/Hpgd/Gpr141/Fzd2/Fzd1/Flna/F2r/Ereg/Cxcr4/Cxcl12/Ccl9/Car2/Calcb/Atp2b4/Areg/App/Ackr3/Abl2	28
GO:0060047	heart contraction	15/511	117/10233	0.128205	2.56736	3.90905	0.000693732	0.0103165	0.00798819	Trpm4/Tpm1/Tmem38b/Thra/Rgs4/Pmch/Nos1/Jup/Gsn/Flna/Ehd3/Dmpk/Cxcr4/Ccn2/Atp2b4	15
GO:0006959	humoral immune response	10/511	60/10233	0.166667	3.33757	4.16322	0.000698055	0.0103437	0.00800926	Spon2/Rbpj/Notch2/Cxcl12/Ccl9/Ccl20/C1s1/C1rl/C1ra/App	10
GO:0043536	positive regulation of blood vessel endothelial cell migration	9/511	50/10233	0.18	3.60458	4.23251	0.000720535	0.0106388	0.00823777	Thbs1/Srpx2/Ptgs2/Plk2/Plcg1/Nfe2l2/Hspb1/Angpt4/Angpt1	9
GO:0048167	regulation of synaptic plasticity	16/511	130/10233	0.123077	2.46467	3.853	0.000734081	0.0107254	0.00830486	Synpo/Sorcs2/Ptn/Ptgs2/Pmch/Plk2/Pak1/Nos1/Musk/F2r/Enpp1/Dbn1/Dag1/Cplx2/Atf4/App	16
GO:0051897	positive regulation of phosphatidylinositol 3-kinase/protein kinase B signal transduction	16/511	130/10233	0.123077	2.46467	3.853	0.000734081	0.0107254	0.00830486	Thbs1/Sesn2/Pdgfrb/Myorg/Igfbp5/Igf1r/Gfral/Fn1/F2r/Ddr1/Cxcl12/C1qtnf3/C1qtnf1/Axl/Angpt1/Agap2	16
GO:0002521	leukocyte differentiation	36/511	412/10233	0.0873786	1.7498	3.56145	0.000734158	0.0107254	0.00830486	Zfp35/Vnn1/Tmem64/Tmem176a/Tmem131l/Stat3/Smarcd3/Rbpj/Rassf2/Pde1b/Pbx1/Notch2/Nedd9/Myc/Mmp14/Lrrc17/Lef1/Lbr/Il3ra/Id2/Hspb1/Hdac5/Fbn1/Enpp1/Cited2/Cebpa/Cdk6/Cd74/Ccl9/Car2/Bmp4/Axl/Armc5/App/Actb/Abl2	36
GO:0072341	modified amino acid binding	10/512	60/10163	0.166667	3.30827	4.13024	0.000747206	0.0117548	0.0101674	Thbs1/Marcks/Jph2/Gsta2/Gsta1/Cavin2/Axl/Asap1/Anxa8/Anxa6	10
GO:0043500	muscle adaptation	13/511	94/10233	0.138298	2.76948	3.95115	0.000756849	0.0109807	0.00850253	Tnnt1/Rgs4/Pak1/Oga/Myog/Myod1/Igfbp5/Gsn/Fbxo32/Dag1/Bmp4/Atp2b4/Actn3	13
GO:0045637	regulation of myeloid cell differentiation	17/511	143/10233	0.118881	2.38065	3.81169	0.000756925	0.0109807	0.00850253	Ypel4/Tmem64/Stat3/Rassf2/Notch2/Nedd9/Myc/Lrrc17/Lox/Lef1/Id2/Glul/Fbn1/Cdk6/Cd74/Ccl9/Car2	17
GO:0043236	laminin binding	6/512	23/10163	0.26087	5.17816	4.62028	0.000768411	0.0118006	0.010207	Thbs1/Ssc5d/Plekha2/Itga7/Itga6/Dag1	6
GO:2001233	regulation of apoptotic signaling pathway	31/511	338/10233	0.091716	1.83665	3.58599	0.000768987	0.0111168	0.00860792	Zfp385a/Vnn1/Thbs1/Ptgs2/Nfe2l2/Myc/Mmp2/Itga6/Inhbb/Ing5/Ier3/Hspb1/Herpud1/Gfral/Gas1/Fzd1/Eef1e1/Dab2ip/Cxcl12/Cth/Creb3l1/Cd74/Ccn2/Car3/Bmp4/Bmf/Atf4/Atf3/App/Agap2/Ackr3	31
GO:0048608	reproductive structure development	22/511	210/10233	0.104762	2.0979	3.68543	0.000795549	0.0114609	0.00887433	Tnc/Serpinb6b/Scx/Rdh10/Rbpj/Mmp2/Mmp14/Lgr4/Kdm5b/Inhbb/Igf1r/Hmga2/Flna/Ereg/Cst3/Col6a1/Cited2/Cdkn1b/Bmp4/Axl/Arid5b/Angpt1	22
GO:0031670	cellular response to nutrient	8/511	41/10233	0.195122	3.9074	4.27642	0.000812121	0.0115604	0.0089514	Vdr/Tnc/Postn/Pdk2/Nfe2l2/Lpl/Col1a1/Cdon	8
GO:0050818	regulation of coagulation	8/511	41/10233	0.195122	3.9074	4.27642	0.000812121	0.0115604	0.0089514	Thbs1/Plau/Plat/Nfe2l2/F3/F2r/C1qtnf1/Angpt1	8
GO:0072577	endothelial cell apoptotic process	8/511	41/10233	0.195122	3.9074	4.27642	0.000812121	0.0115604	0.0089514	Thbs1/Rgcc/Plcg1/Nfe2l2/F3/Bmp4/Angpt1/Abl2	8
GO:0050808	synapse organization	34/511	384/10233	0.0885417	1.77309	3.54006	0.000813604	0.0115604	0.0089514	Tuba1a/Tnc/Srpx2/Sparc/Slc7a11/Six1/Sdc2/Ptn/Plxna3/Pcdhgc3/Palld/Pak1/Nedd9/Musk/Marcks/Lrp8/Igf1r/Gabrb2/Fzd1/Flna/F2r/Etv5/Ephb3/Dmpk/Dbn1/Dag1/Dab2ip/Col4a1/Chrna1/Asap1/App/Actg1/Actb/Abl2	34
GO:0014911	positive regulation of smooth muscle cell migration	9/511	51/10233	0.176471	3.5339	4.15883	0.000836992	0.0117367	0.00908789	Postn/Plau/Pdgfrb/Pak1/Myc/Lrp1/Igfbp5/Fat1/F3	9
GO:0032731	positive regulation of interleukin-1 beta production	7/511	32/10233	0.21875	4.38057	4.39092	0.0008401	0.0117367	0.00908789	Stat3/Lpl/Inava/Hspb1/Ccn1/Casp4/App	7
GO:0048741	skeletal muscle fiber development	7/511	32/10233	0.21875	4.38057	4.39092	0.0008401	0.0117367	0.00908789	Six1/Myorg/Myog/Myod1/Hdac5/Col6a1/Actn3	7
GO:1904738	vascular associated smooth muscle cell migration	7/511	32/10233	0.21875	4.38057	4.39092	0.0008401	0.0117367	0.00908789	Tpm1/Pak1/Nfe2l2/Lrp1/Igfbp5/Fat1/Enpp1	7
GO:2000353	positive regulation of endothelial cell apoptotic process	5/511	16/10233	0.3125	6.25795	4.82534	0.000840153	0.0117367	0.00908789	Thbs1/Rgcc/Plcg1/F3/Bmp4	5
GO:0045765	regulation of angiogenesis	21/511	198/10233	0.106061	2.12391	3.66116	0.00088583	0.0123332	0.00954981	Thbs1/Stat3/Sphk1/Sparc/Rgcc/Ptn/Plk2/Plcg1/Nfe2l2/Jup/Hspb1/Hmga2/Glul/F3/Dab2ip/Cxcr4/Ctnnd1/Creb3l1/Col4a2/Atp2b4/Angpt4	21
GO:0042391	regulation of membrane potential	22/511	212/10233	0.103774	2.07811	3.63655	0.000903067	0.0125312	0.00970308	Trpm4/Rgs4/Ptn/Plk2/P2rx6/Oga/Nos1/Myc/Jup/Il1rn/Gabrb2/Flna/Ehd3/Dmpk/Dbn1/Col6a1/Chrng/Chrnd/Chrna1/Cacnb3/App/Abcd1	22
GO:0001216	DNA-binding transcription activator activity	25/512	252/10163	0.0992063	1.96921	3.58837	0.000912644	0.0136897	0.0118409	Zfp523/Zfp395/Zfp131/Stat3/Six1/Scx/Rbpj/Prrx2/Pbx1/Nfe2l2/Myog/Myod1/Myc/Maf/Lef1/Klf5/Hdac5/Etv5/Etv4/Creb3l2/Creb3l1/Cebpd/Cebpa/Atf4/Atf3	25
GO:0016525	negative regulation of angiogenesis	11/511	73/10233	0.150685	3.01753	3.96596	0.000922481	0.0127579	0.00987864	Thbs1/Sparc/Rgcc/Ptn/Plk2/Dab2ip/Ctnnd1/Creb3l1/Col4a2/Atp2b4/Angpt4	11
GO:0051602	response to electrical stimulus	6/511	24/10233	0.25	5.00636	4.50481	0.000937325	0.0129055	0.00999296	Myog/Musk/Mmp2/Fbxo32/Calr/Actb	6
GO:0007519	skeletal muscle tissue development	16/511	133/10233	0.120301	2.40908	3.74984	0.000942488	0.0129055	0.00999296	Six1/Scx/Myorg/Myog/Myod1/Myc/Klf5/Hdac5/Ero1a/Col6a1/Cited2/Chrnd/Chrna1/Cdon/Atf3/Actn3	16
GO:0030308	negative regulation of cell growth	16/511	133/10233	0.120301	2.40908	3.74984	0.000942488	0.0129055	0.00999296	Sesn2/Sema6c/Rgs4/Plxna3/Pak1/Osgin2/Osgin1/Ifrd1/Gas1/Enpp1/Dact3/Dab2ip/Cth/Cirbp/Cdkn1b/Ccn3	16
GO:0002088	lens development in camera-type eye	9/511	52/10233	0.173077	3.46594	4.08698	0.000968305	0.0131721	0.0101994	Plaat3/Maf/Kdm5b/Fat1/Cited2/Cdon/Cdkn1b/Bmp4/Atf4	9
GO:0048644	muscle organ morphogenesis	9/511	52/10233	0.173077	3.46594	4.08698	0.000968305	0.0131721	0.0101994	Tpm1/S1pr1/Rbpj/Fzd2/Fzd1/Efemp2/Col3a1/Arid5b/Angpt1	9
GO:0017171	serine hydrolase activity	10/512	62/10163	0.16129	3.20155	4.0048	0.000973699	0.0142735	0.0123459	Try5/Prss23/Plau/Plat/Mmp2/F3/Dag1/C1s1/C1rl/C1ra	10
GO:0006865	amino acid transport	12/511	85/10233	0.141176	2.82712	3.87793	0.000993843	0.0134732	0.0104325	Ttyh3/Slc7a11/Slc7a1/Slc1a3/Slc16a2/Sfxn1/Rgs4/Pak1/Myc/Lrp5/Il1rn/Htr1b	12
GO:0014842	regulation of skeletal muscle satellite cell proliferation	4/511	10/10233	0.4	8.01018	5.08455	0.00101404	0.0134732	0.0104325	Stat3/Six1/Myog/Angpt1	4
GO:0014874	response to stimulus involved in regulation of muscle adaptation	4/511	10/10233	0.4	8.01018	5.08455	0.00101404	0.0134732	0.0104325	Myog/Fbxo32/Dag1/Actn3	4
GO:0033690	positive regulation of osteoblast proliferation	4/511	10/10233	0.4	8.01018	5.08455	0.00101404	0.0134732	0.0104325	Tmem119/Lrp5/Igf1r/Ccn1	4
GO:0035860	glial cell-derived neurotrophic factor receptor signaling pathway	4/511	10/10233	0.4	8.01018	5.08455	0.00101404	0.0134732	0.0104325	Sulf2/Mmp14/Gfral/Atf4	4
GO:0070278	extracellular matrix constituent secretion	4/511	10/10233	0.4	8.01018	5.08455	0.00101404	0.0134732	0.0104325	Tmem38b/Rgcc/Creb3l1/Ccn2	4
GO:0015276	ligand-gated monoatomic ion channel activity	8/512	42/10163	0.190476	3.78088	4.15942	0.0010166	0.0143847	0.0124421	Ttyh3/Trpm4/P2rx6/Gabrb2/Chrng/Chrnd/Chrna1/Anxa6	8
GO:0010464	regulation of mesenchymal cell proliferation	7/511	33/10233	0.212121	4.24782	4.28412	0.00102111	0.0134732	0.0104325	Six1/Ptn/Prrx2/Myc/Lrp5/Gas1/Bmp4	7
GO:0043403	skeletal muscle tissue regeneration	7/511	33/10233	0.212121	4.24782	4.28412	0.00102111	0.0134732	0.0104325	Ptgfrn/Plau/Myod1/Klf5/Ifrd1/Dag1/Col6a1	7
GO:1902905	positive regulation of supramolecular fiber organization	16/511	134/10233	0.119403	2.3911	3.71607	0.00102227	0.0134732	0.0104325	Tpm1/Synpo2l/Synpo2/Synpo/Stmn2/Sh3pxd2b/Rgcc/Plek/Pdlim4/Pak1/Lima1/Gsn/Flna/Cdkn1b/Ccn2/App	16
GO:0061458	reproductive system development	22/511	214/10233	0.102804	2.05869	3.5882	0.00102291	0.0134732	0.0104325	Tnc/Serpinb6b/Scx/Rdh10/Rbpj/Mmp2/Mmp14/Lgr4/Kdm5b/Inhbb/Igf1r/Hmga2/Flna/Ereg/Cst3/Col6a1/Cited2/Cdkn1b/Bmp4/Axl/Arid5b/Angpt1	22
GO:1901222	regulation of non-canonical NF-kappaB signal transduction	10/511	63/10233	0.15873	3.17864	3.97657	0.00103488	0.0134734	0.0104326	Trim55/Sphk1/Rassf2/Prdx1/Havcr2/Dab2ip/Ccn3/Calr/C1qtnf3/App	10
GO:0071229	cellular response to acid chemical	11/511	74/10233	0.148649	2.97675	3.91252	0.00103591	0.0134734	0.0104326	Stambpl1/Six1/Sesn2/Nfe2l2/Mmp2/Col6a1/Col5a2/Col4a1/Col3a1/Col1a1/Agap2	11
GO:1901343	negative regulation of vasculature development	11/511	74/10233	0.148649	2.97675	3.91252	0.00103591	0.0134734	0.0104326	Thbs1/Sparc/Rgcc/Ptn/Plk2/Dab2ip/Ctnnd1/Creb3l1/Col4a2/Atp2b4/Angpt4	11
GO:2000181	negative regulation of blood vessel morphogenesis	11/511	74/10233	0.148649	2.97675	3.91252	0.00103591	0.0134734	0.0104326	Thbs1/Sparc/Rgcc/Ptn/Plk2/Dab2ip/Ctnnd1/Creb3l1/Col4a2/Atp2b4/Angpt4	11
GO:0005231	excitatory extracellular ligand-gated monoatomic ion channel activity	4/512	10/10163	0.4	7.93984	5.05698	0.00104819	0.0143847	0.0124421	P2rx6/Chrng/Chrnd/Chrna1	4
GO:0098960	postsynaptic neurotransmitter receptor activity	4/512	10/10163	0.4	7.93984	5.05698	0.00104819	0.0143847	0.0124421	Gabrb2/Chrng/Chrnd/Chrna1	4
GO:0048667	cell morphogenesis involved in neuron differentiation	35/511	405/10233	0.0864198	1.73059	3.43941	0.00105405	0.0136664	0.0105821	Vcl/Tubb2b/Smn1/Slc1a3/Sema6c/Sema3b/Sdc2/Ptn/Plxna3/Palld/Pak1/Olfm1/Notch3/Ncam1/Marcks/Lrp8/Lrp1/Lgr4/Lama2/Igf1r/Ifrd1/Id2/Gas1/Fn1/Etv4/Ephb6/Ephb3/Dbn1/Dag1/Cxcr4/Cxcl12/App/Actg1/Actb/Abl2	35
GO:0003206	cardiac chamber morphogenesis	12/511	86/10233	0.139535	2.79425	3.83068	0.00110397	0.014269	0.0110487	Tpm1/Smarcd3/Smad6/Rbpj/Notch2/Id2/Fzd2/Fzd1/Fhl2/Cited2/Ccn1/Bmp4	12
GO:0031032	actomyosin structure organization	17/511	148/10233	0.114865	2.30022	3.65277	0.00111676	0.0143895	0.011142	Tpm1/Tnnt1/Synpo2l/Synpo/Sh3pxd2b/S1pr1/Rgcc/Pdlim4/Pdgfrb/Pak1/Myl9/Ldb3/Csrp1/Cnn3/Cnn2/Ccn2/Actg1	17
GO:0050873	brown fat cell differentiation	8/511	43/10233	0.186047	3.72566	4.10613	0.00112902	0.0145025	0.0112295	Six1/Ptgs2/Plac8/Lama4/Itga6/Fbn1/Ero1a/Cebpa	8
GO:0003177	pulmonary valve development	5/511	17/10233	0.294118	5.88984	4.62585	0.0011418	0.0145316	0.0112521	Smad6/Rbpj/Notch2/Bmp4/Adamts5	5
GO:0072567	chemokine (C-X-C motif) ligand 2 production	5/511	17/10233	0.294118	5.88984	4.62585	0.0011418	0.0145316	0.0112521	Postn/Lrp1/Lpl/Cd74/Ccn1	5
GO:2000341	regulation of chemokine (C-X-C motif) ligand 2 production	5/511	17/10233	0.294118	5.88984	4.62585	0.0011418	0.0145316	0.0112521	Postn/Lrp1/Lpl/Cd74/Ccn1	5
GO:0050900	leukocyte migration	21/511	202/10233	0.10396	2.08185	3.56028	0.00114552	0.0145344	0.0112542	Trpm4/Trim55/Thbs1/S1pr1/Ptn/Nedd9/Mmp2/Mmp14/Itgb7/Itga7/Itga6/Gbf1/Enpp1/Cxcl12/Cnn2/Cd74/Ccn3/Ccl20/Calr/App/Abl2	21
GO:0007611	learning or memory	19/511	175/10233	0.108571	2.17419	3.59182	0.00116143	0.0146913	0.0113757	Zfp385a/Tuba1a/Trpm4/Thra/Synpo/Slc7a11/Ptn/Ptgs2/Plk2/Pde1b/Pak1/Nedd9/Ncam1/Musk/Il1rn/Cebpa/Ccnd2/App/Abl2	19
GO:0030224	monocyte differentiation	6/511	25/10233	0.24	4.80611	4.36811	0.00118197	0.0149058	0.0115418	Pde1b/Myc/Il3ra/Cdk6/Cd74/Bmp4	6
GO:0033017	sarcoplasmic reticulum membrane	6/517	25/10347	0.24	4.80325	4.36614	0.00118588	0.0156759	0.0131461	Rtn2/Nos1/Mrln/Jsrp1/Jph2/Dmpk	6
GO:0010596	negative regulation of endothelial cell migration	7/511	34/10233	0.205882	4.12288	4.18148	0.0012314	0.0153426	0.01188	Thbs1/Rgcc/Jup/Hdac5/Dab2ip/Atp2b4/Angpt4	7
GO:0014904	myotube cell development	7/511	34/10233	0.205882	4.12288	4.18148	0.0012314	0.0153426	0.01188	Six1/Myorg/Myog/Myod1/Hdac5/Col6a1/Actn3	7
GO:0060428	lung epithelium development	7/511	34/10233	0.205882	4.12288	4.18148	0.0012314	0.0153426	0.01188	Tmem38b/Thra/Rcn3/Rbpj/Hmga2/Col6a1/Bmp4	7
GO:0070169	positive regulation of biomineral tissue development	7/511	34/10233	0.205882	4.12288	4.18148	0.0012314	0.0153426	0.01188	Vdr/Tmem119/Ptn/Ccn1/Bmp4/Atf4/Actn3	7
GO:0061135	endopeptidase regulator activity	11/512	75/10163	0.146667	2.91128	3.8264	0.00124611	0.01672	0.014462	Timp3/Timp2/Thbs1/Serpinb9b/Serpinb7/Serpinb6b/Serpinb2/Serpinb1c/Serpina3g/Cst3/App	11
GO:0061180	mammary gland epithelium development	9/511	54/10233	0.166667	3.33757	3.94841	0.00128104	0.0159133	0.0123219	Vdr/Lrp5/Kdm5b/Id2/Etv5/Etv4/Ddr1/Areg/Agap2	9
GO:0038024	cargo receptor activity	7/512	34/10163	0.205882	4.08668	4.15228	0.00129612	0.01672	0.014462	Ssc5d/Lrp8/Lrp1/Lgals3bp/Enpp1/Colec12/Ackr3	7
GO:0140416	transcription regulator inhibitor activity	7/512	34/10163	0.205882	4.08668	4.15228	0.00129612	0.01672	0.014462	Smad6/Lyar/Lef1/Id3/Id2/Hexim1/Hes6	7
GO:0021675	nerve development	8/511	44/10233	0.181818	3.64099	4.02476	0.00132077	0.0163092	0.0126284	Sulf2/Slc1a3/Six1/Plxna3/Gabrb2/Dag1/Cited2/Ackr3	8
GO:0042310	vasoconstriction	8/511	44/10233	0.181818	3.64099	4.02476	0.00132077	0.0163092	0.0126284	Trpm4/Smad6/Ptgs2/Nos1/Mmp2/Htr1b/F2r/Acta2	8
GO:0007015	actin filament organization	29/511	320/10233	0.090625	1.81481	3.395	0.00135629	0.016698	0.0129295	Tpm2/Tpm1/Synpo2l/Synpo2/Synpo/Sh3pxd2b/S1pr1/Rnd1/Rgs4/Rgcc/Plek/Pdlim4/Pak1/Myl9/Msrb2/Marcks/Lima1/Gsn/Fscn1/Flna/Fat1/Dbn1/Cnn3/Cnn2/Ccn2/Casp4/Arpc5l/Actg1/Abl2	29
GO:0001228	DNA-binding transcription activator activity, RNA polymerase II-specific	24/512	245/10163	0.0979592	1.94445	3.44659	0.00136639	0.0172808	0.0149471	Zfp523/Zfp395/Zfp131/Stat3/Six1/Scx/Rbpj/Prrx2/Pbx1/Nfe2l2/Myog/Myod1/Myc/Maf/Lef1/Klf5/Etv5/Etv4/Creb3l2/Creb3l1/Cebpd/Cebpa/Atf4/Atf3	24
GO:0003015	heart process	15/511	125/10233	0.12	2.40305	3.61834	0.00138107	0.0169401	0.013117	Trpm4/Tpm1/Tmem38b/Thra/Rgs4/Pmch/Nos1/Jup/Gsn/Flna/Ehd3/Dmpk/Cxcr4/Ccn2/Atp2b4	15
GO:0030111	regulation of Wnt signaling pathway	22/511	219/10233	0.100457	2.01169	3.46959	0.00138411	0.0169401	0.013117	Trpm4/Tmem64/Tmem198b/Tmem132a/Tmem131l/Thra/Sulf2/Rbpj/Pbxip1/Lrp1/Lgr4/Lef1/Kremen1/Hmga2/Fzd1/Dact3/Dab2ip/Col1a1/Cdon/App/Apcdd1/Abl2	22
GO:0022834	ligand-gated channel activity	8/512	44/10163	0.181818	3.60902	3.9946	0.00139733	0.0173322	0.0149916	Ttyh3/Trpm4/P2rx6/Gabrb2/Chrng/Chrnd/Chrna1/Anxa6	8
GO:0060322	head development	40/511	490/10233	0.0816327	1.63473	3.30106	0.00141832	0.017277	0.0133778	Tubb2b/Tuba1a/Ssbp3/Sphk1/Slc7a11/Six1/Scx/S1pr1/Rtn2/Rbpj/Plxna3/Pbx1/Pak1/Notch3/Ncam1/Mmp2/Mmp14/Lrp8/Lef1/Inhbb/Igf1r/Id2/Hspg2/Hmga2/Gas1/Flna/Ephb3/Dab2ip/Cxcr4/Cxcl12/Col4a1/Col3a1/Col1a1/Cdon/Bmp4/Axl/Atp2b4/Arid5b/App/Abl2	40
GO:0048812	neuron projection morphogenesis	37/511	443/10233	0.0835214	1.67255	3.3178	0.00141997	0.017277	0.0133778	Vcl/Tubb2b/Tuba1a/Smn1/Sema6c/Sema3b/Sdc2/Ptn/Postn/Plxna3/Palld/Pak1/Olfm1/Notch3/Ncam1/Marcks/Lrp8/Lrp1/Lgr4/Lama2/Igf1r/Ifrd1/Gas1/Fn1/Etv4/Ephb6/Ephb3/Ddr1/Dbn1/Dag1/Dab2ip/Cxcr4/Cxcl12/App/Actg1/Actb/Abl2	37
GO:0061041	regulation of wound healing	11/511	77/10233	0.142857	2.86078	3.75743	0.0014472	0.0175568	0.0135945	Thbs1/Plcg1/Plau/Plat/Nfe2l2/F3/F2r/Cxcr4/C1qtnf1/Angpt1/Actg1	11
GO:0051896	regulation of phosphatidylinositol 3-kinase/protein kinase B signal transduction	20/511	192/10233	0.104167	2.08598	3.48256	0.00145331	0.0175796	0.0136121	Thbs1/Sesn2/Rcn3/Pdgfrb/Myorg/Lox/Igfbp5/Igf1r/Gfral/Fn1/F2r/Ddr1/Dag1/Dab2ip/Cxcl12/C1qtnf3/C1qtnf1/Axl/Angpt1/Agap2	20
GO:0060411	cardiac septum morphogenesis	9/511	55/10233	0.163636	3.27689	3.88155	0.0014654	0.0176743	0.0136854	Smad6/Rbpj/Notch2/Id2/Fzd2/Fzd1/Cited2/Ccn1/Bmp4	9
GO:0099634	postsynaptic specialization membrane	10/517	66/10347	0.151515	3.03235	3.79847	0.00150172	0.0192493	0.0161429	Sorcs2/P2rx6/Olfm1/Notch2/Lrp8/Lrp1/Hspb1/Gabrb2/Chrnd/Chrna1	10
GO:0014889	muscle atrophy	4/511	11/10233	0.363636	7.28198	4.77901	0.00153094	0.018358	0.0142148	Myog/Gsn/Fbxo32/Actn3	4
GO:2001279	regulation of unsaturated fatty acid biosynthetic process	4/511	11/10233	0.363636	7.28198	4.77901	0.00153094	0.018358	0.0142148	Ptgs2/Cd74/Abcd2/Abcd1	4
GO:0045670	regulation of osteoclast differentiation	8/511	45/10233	0.177778	3.56008	3.94574	0.00153754	0.018384	0.014235	Tmem64/Rassf2/Notch2/Nedd9/Lrrc17/Fbn1/Ccl9/Car2	8
GO:0019199	transmembrane receptor protein kinase activity	7/512	35/10163	0.2	3.96992	4.05374	0.00155103	0.0188757	0.0163266	Pdgfrb/Musk/Igf1r/Ephb6/Ephb3/Ddr1/Axl	7
GO:0010720	positive regulation of cell development	30/511	338/10233	0.0887574	1.77741	3.33205	0.00156472	0.0186552	0.014445	Vnn1/Tmem64/Smarcd3/Ptn/Pak1/Notch2/Nedd9/Myog/Myod1/Myc/Mmp14/Marcks/Lrp8/Lrp1/Lef1/Id2/Fn1/Etv5/Dbn1/Dag1/Cxcr4/Cxcl12/Cdon/Cd74/Ccl9/Car2/Bmp4/Axl/Actn3/Actb	30
GO:0042476	odontogenesis	11/511	78/10233	0.141026	2.8241	3.7074	0.00161086	0.0191503	0.0148284	Tnc/Lef1/Itga6/Id3/Gas1/Fam20a/Enpp1/Col1a1/Car2/Bmp4/Apcdd1	11
GO:0043270	positive regulation of monoatomic ion transport	12/511	90/10233	0.133333	2.67006	3.64823	0.00165078	0.0195689	0.0151525	Plcg1/Pdgfrb/Oga/Nos1/Flna/F2r/Ehd3/Cxcr4/Cxcl12/Cnksr3/Cacnb3/Bmp4	12
GO:0032755	positive regulation of interleukin-6 production	9/511	56/10233	0.160714	3.21837	3.81621	0.0016705	0.0197462	0.0152898	Stat3/Spon2/Lpl/Inava/F2r/Ereg/Cd74/Ccn1/App	9
GO:0150034	distal axon	23/517	237/10347	0.0970464	1.94224	3.36524	0.00173884	0.0216333	0.0181421	Timp2/Stmn2/Smn1/Septin5/Palld/Pak1/Olfm1/Nos1/Ncam1/Marcks/Lrp1/Htr1b/Hdac5/Glul/Fscn1/Flna/Dbn1/Cxcr4/Ctnnd1/Cplx2/App/Actg1/Actb	23
GO:0010463	mesenchymal cell proliferation	7/511	36/10233	0.194444	3.89384	3.98751	0.00175263	0.0203685	0.0157716	Six1/Ptn/Prrx2/Myc/Lrp5/Gas1/Bmp4	7
GO:0060675	ureteric bud morphogenesis	7/511	36/10233	0.194444	3.89384	3.98751	0.00175263	0.0203685	0.0157716	Six1/Pbx1/Myc/Lgr4/Kif26b/Hs2st1/Bmp4	7
GO:0061383	trabecula morphogenesis	7/511	36/10233	0.194444	3.89384	3.98751	0.00175263	0.0203685	0.0157716	Vdr/S1pr1/Rbpj/Mmp2/Fhl2/Enpp1/Col1a1	7
GO:0072171	mesonephric tubule morphogenesis	7/511	36/10233	0.194444	3.89384	3.98751	0.00175263	0.0203685	0.0157716	Six1/Pbx1/Myc/Lgr4/Kif26b/Hs2st1/Bmp4	7
GO:1902175	regulation of oxidative stress-induced intrinsic apoptotic signaling pathway	7/511	36/10233	0.194444	3.89384	3.98751	0.00175263	0.0203685	0.0157716	Vnn1/Nfe2l2/Mmp2/Hspb1/Fzd1/Car3/Atf4	7
GO:0048736	appendage development	16/511	141/10233	0.113475	2.27239	3.48782	0.00175751	0.0203685	0.0157716	Slc7a11/Scx/Rdh10/Prrx2/Pbx1/Notch2/Mustn1/Lrp5/Lef1/Kremen1/Itga6/Gas1/Enpp1/Col6a1/Col3a1/Bmp4	16
GO:0060173	limb development	16/511	141/10233	0.113475	2.27239	3.48782	0.00175751	0.0203685	0.0157716	Slc7a11/Scx/Rdh10/Prrx2/Pbx1/Notch2/Mustn1/Lrp5/Lef1/Kremen1/Itga6/Gas1/Enpp1/Col6a1/Col3a1/Bmp4	16
GO:0010721	negative regulation of cell development	18/511	168/10233	0.107143	2.14558	3.43232	0.0018011	0.0207184	0.0160425	Zfp35/Tmem176a/Tmem131l/Sema6c/Ptn/Plxna3/Myc/Lrrc17/Kctd11/Ifrd1/Id2/Hspb1/Hmga2/Fbn1/Cebpa/Cdk6/Cd74/Bmp4	18
GO:0051150	regulation of smooth muscle cell differentiation	6/511	27/10233	0.222222	4.4501	4.11527	0.00181474	0.0207184	0.0160425	Smarcd3/Notch2/Ereg/Efemp2/Cth/Bmp4	6
GO:0098815	modulation of excitatory postsynaptic potential	6/511	27/10233	0.222222	4.4501	4.11527	0.00181474	0.0207184	0.0160425	Rgs4/Plk2/Dmpk/Dbn1/Cacnb3/App	6
GO:0032787	monocarboxylic acid metabolic process	35/511	418/10233	0.0837321	1.67677	3.2389	0.00181738	0.0207184	0.0160425	Vnn1/Stat3/Sphk1/Slc1a3/Sesn2/Rdh10/Ptgs2/Pdk4/Pdk2/Myog/Myc/Mthfd2/Lpl/Lpin3/Insig1/Ier3/Hpgd/Haghl/Hacd4/Gsta1/Gatd1/Gamt/Fmo1/Erlin1/Enpp1/Eno3/Dhrs9/Col6a1/Cd74/App/Adh7/Actn3/Acads/Abcd2/Abcd1	35
GO:0071772	response to BMP	12/511	91/10233	0.131868	2.64072	3.60417	0.00181766	0.0207184	0.0160425	Tmem119/Smad6/Scx/Rbpj/Notch2/Lef1/Fzd1/Fstl1/Fbn1/Ccn1/Bmp4/Adamts7	12
GO:0071773	cellular response to BMP stimulus	12/511	91/10233	0.131868	2.64072	3.60417	0.00181766	0.0207184	0.0160425	Tmem119/Smad6/Scx/Rbpj/Notch2/Lef1/Fzd1/Fstl1/Fbn1/Ccn1/Bmp4/Adamts7	12
GO:0005884	actin filament	12/517	91/10347	0.131868	2.63915	3.60168	0.00182786	0.022091	0.018526	Vcl/Tpm2/Tpm1/Pdlim4/Palld/Pak1/Lima1/Ldb3/Flna/Dbn1/Actg1/Actb	12
GO:0140678	molecular function inhibitor activity	30/512	339/10163	0.0884956	1.7566	3.26334	0.00187311	0.0223733	0.0193519	Timp3/Timp2/Thbs1/Smad6/Serpinb9b/Serpinb7/Serpinb6b/Serpinb2/Serpinb1c/Serpina3g/Ptn/Mrln/Lyar/Ly6a/Lef1/Il1rn/Igfbp2/Id3/Id2/Hspb1/Hexim1/Hes6/Dbn1/Ctnnd1/Cst3/Cdkn1b/Atp2b4/App/Anxa8/Adh7	30
GO:0070482	response to oxygen levels	24/511	253/10233	0.0948617	1.89965	3.32185	0.00187854	0.0213536	0.0165344	Vasn/Stat3/Rgcc/Ptgs2/Postn/Plau/Plat/Pak1/Nos1/Nfe2l2/Myod1/Myc/Mmp2/Mmp14/Loxl2/Ero1a/Cst3/Col6a1/Col1a1/Cited2/Ccnb1/Car3/Atf4/Angpt4	24
GO:0071695	anatomical structure maturation	16/511	142/10233	0.112676	2.25639	3.45632	0.00189201	0.0213993	0.0165698	Trip13/S1pr1/Rnd1/Rbpj/Mmp2/Id2/Ereg/Enpp1/Dag1/Cebpa/Ccnb1/Axl/App/Adamts7/Actn3/Abl2	16
GO:0030500	regulation of bone mineralization	9/511	57/10233	0.157895	3.16191	3.75232	0.00189799	0.0213993	0.0165698	Vdr/Trpm4/Tmem119/S1pr1/Ptn/Enpp1/Ccn1/Bmp4/Actn3	9
GO:0044706	multi-multicellular organism process	15/511	129/10233	0.116279	2.32854	3.48125	0.00189803	0.0213993	0.0165698	Vdr/Sh3pxd2b/Ptn/Ptgs2/Prl2c5/Ndrg3/Mmp2/Igfbp5/Igfbp2/Hpgd/Havcr2/Ddr1/Cst3/Cited2/Calr	15
GO:0045672	positive regulation of osteoclast differentiation	5/511	19/10233	0.263158	5.26985	4.27076	0.00197488	0.0220056	0.0170392	Tmem64/Notch2/Nedd9/Ccl9/Car2	5
GO:0060343	trabecula formation	5/511	19/10233	0.263158	5.26985	4.27076	0.00197488	0.0220056	0.0170392	Vdr/Mmp2/Fhl2/Enpp1/Col1a1	5
GO:0071498	cellular response to fluid shear stress	5/511	19/10233	0.263158	5.26985	4.27076	0.00197488	0.0220056	0.0170392	Ptgs2/Nfe2l2/Mmp2/Hdac5/Car2	5
GO:0150105	protein localization to cell-cell junction	5/511	19/10233	0.263158	5.26985	4.27076	0.00197488	0.0220056	0.0170392	Vcl/Flna/Ctnnd1/Actg1/Actb	5
GO:0062012	regulation of small molecule metabolic process	24/511	254/10233	0.0944882	1.89217	3.3009	0.00198032	0.0220056	0.0170392	Stat3/Slc7a11/Sesn2/Rdh10/Ptgs2/Plek/Pdk4/Pdk2/Nqo1/Myog/Myc/Insig1/Ier3/Fmo1/Erlin1/Cd74/C1qtnf3/C1qtnf1/Atp2b4/App/Amdhd2/Actn3/Abcd2/Abcd1	24
GO:0034358	plasma lipoprotein particle	5/517	19/10347	0.263158	5.26672	4.26892	0.00198037	0.0223033	0.0187041	Saa3/Pcyox1/Lpl/App/Apol10b	5
GO:1990777	lipoprotein particle	5/517	19/10347	0.263158	5.26672	4.26892	0.00198037	0.0223033	0.0187041	Saa3/Pcyox1/Lpl/App/Apol10b	5
GO:0062014	negative regulation of small molecule metabolic process	11/511	80/10233	0.1375	2.7535	3.60966	0.00198363	0.0220056	0.0170392	Stat3/Plek/Myog/Insig1/Ier3/Fmo1/Erlin1/C1qtnf3/Atp2b4/Amdhd2/Actn3	11
GO:0044297	cell body	39/517	483/10347	0.0807453	1.616	3.17967	0.00200361	0.0223033	0.0187041	Zfp385a/Trpm4/Timp2/Synpo/Stmn2/Sorcs2/Smn1/Slc1a3/Sdc2/Pvalb/Pmm2/Pitpnm1/Pde1b/Palld/P2rx6/Olfm1/Nqo1/Ncam1/Myo10/Lrp8/Lrp1/Kremen1/Igf1r/Hspb1/Glul/Ghr/Flna/Enpp1/Dbn1/Dab2ip/Cst3/Cplx2/Cnn3/Ccn3/Casp4/Azin2/App/Agfg1/Acta2	39
GO:0001837	epithelial to mesenchymal transition	14/511	117/10233	0.119658	2.39621	3.48218	0.00202593	0.0224149	0.0173562	Vasn/Tgfb1i1/Rgcc/Rbpj/Olfm1/Ncam1/Loxl2/Lef1/Hmga2/Flna/Dact3/Dab2ip/Col1a1/Bmp4	14
GO:0043113	receptor clustering	8/511	47/10233	0.170213	3.40859	3.79422	0.00205518	0.0224506	0.0173838	Slc7a11/Ptn/Pak1/Musk/Itgb7/Gsn/Flna/Etv5	8
GO:0045453	bone resorption	8/511	47/10233	0.170213	3.40859	3.79422	0.00205518	0.0224506	0.0173838	Tns3/Tmem64/Tmem119/S1pr1/Rab3d/Pdk4/Enpp1/Car2	8
GO:0060415	muscle tissue morphogenesis	8/511	47/10233	0.170213	3.40859	3.79422	0.00205518	0.0224506	0.0173838	Tpm1/S1pr1/Rbpj/Fzd2/Fzd1/Efemp2/Col3a1/Angpt1	8
GO:0001894	tissue homeostasis	18/511	170/10233	0.105882	2.12034	3.37694	0.00205621	0.0224506	0.0173838	Tuba1a/Tns3/Tmem64/Tmem119/Scx/S1pr1/Rab3d/Ptgs2/Pdk4/Pdgfrb/Inava/F2r/Enpp1/Col3a1/Cib2/Ccn2/Car2/Angpt1	18
GO:0060249	anatomical structure homeostasis	18/511	170/10233	0.105882	2.12034	3.37694	0.00205621	0.0224506	0.0173838	Tuba1a/Tns3/Tmem64/Tmem119/Scx/S1pr1/Rab3d/Ptgs2/Pdk4/Pdgfrb/Inava/F2r/Enpp1/Col3a1/Cib2/Ccn2/Car2/Angpt1	18
GO:0042304	regulation of fatty acid biosynthetic process	7/511	37/10233	0.189189	3.7886	3.89569	0.0020703	0.022486	0.0174113	Ptgs2/Pdk4/Insig1/Erlin1/Cd74/Abcd2/Abcd1	7
GO:1904707	positive regulation of vascular associated smooth muscle cell proliferation	7/511	37/10233	0.189189	3.7886	3.89569	0.0020703	0.022486	0.0174113	Rgcc/Pak1/Nqo2/Mmp2/Igfbp5/Htr1b/Hpgd	7
GO:0061134	peptidase regulator activity	13/512	104/10163	0.125	2.4812	3.49697	0.00210959	0.0247397	0.0213987	Timp3/Timp2/Thbs1/Serpinb9b/Serpinb7/Serpinb6b/Serpinb2/Serpinb1c/Serpina3g/Pcolce/Fn1/Cst3/App	13
GO:0051783	regulation of nuclear division	13/511	105/10233	0.12381	2.47934	3.49312	0.00212962	0.0230699	0.0178634	Zwint/Trip13/Sphk1/Rcc1/Rad51ap1/Pdgfrb/Mad2l1bp/Lrp5/Igf1r/Ereg/Ccnb1/Calr/Bmp4	13
GO:0009410	response to xenobiotic stimulus	23/511	241/10233	0.0954357	1.91114	3.28157	0.00214294	0.0231538	0.0179283	Slc1a3/Nqo1/Nos1/Nfe2l2/Ncam1/Myc/Mmp2/Lrp8/Lox/Igfbp2/Htr1b/Hdac5/Gsta2/Gsta1/Fzd1/Fmo1/Dusp6/Cst3/Col6a1/Col1a1/Cebpa/Ccnb1/Calr	23
GO:0003779	actin binding	26/512	283/10163	0.0918728	1.82364	3.23661	0.00220267	0.0253452	0.0219224	Vcl/Tpm2/Tpm1/Synpo2l/Synpo2/Synpo/Pdlim4/Palld/Ncald/Myo10/Msrb2/Marcks/Lima1/Ldb3/Gsn/Fscn1/Flna/Dbn1/Dag1/Cxcr4/Cnn3/Cnn2/Arpc5l/Anxa8/Amotl2/Actn3	26
GO:0032891	negative regulation of organic acid transport	4/511	12/10233	0.333333	6.67515	4.50956	0.00220642	0.0234313	0.0181432	Thbs1/Rgs4/Il1rn/Htr1b	4
GO:0048680	positive regulation of axon regeneration	4/511	12/10233	0.333333	6.67515	4.50956	0.00220642	0.0234313	0.0181432	Ptn/Lrp1/Igf1r/Flna	4
GO:0051152	positive regulation of smooth muscle cell differentiation	4/511	12/10233	0.333333	6.67515	4.50956	0.00220642	0.0234313	0.0181432	Smarcd3/Notch2/Efemp2/Cth	4
GO:0061430	bone trabecula morphogenesis	4/511	12/10233	0.333333	6.67515	4.50956	0.00220642	0.0234313	0.0181432	Vdr/Mmp2/Enpp1/Col1a1	4
GO:0071801	regulation of podosome assembly	4/511	12/10233	0.333333	6.67515	4.50956	0.00220642	0.0234313	0.0181432	Palld/Gsn/Fscn1/Asap1	4
GO:0006909	phagocytosis	15/511	131/10233	0.114504	2.29299	3.4146	0.00221164	0.0234313	0.0181432	Thbs1/Stat3/Spon2/Sphk1/Lyar/Lrp1/Gulp1/Gsn/Colec12/Cnn2/Calr/C1s1/C1ra/Axl/Abl2	15
GO:0007369	gastrulation	15/511	131/10233	0.114504	2.29299	3.4146	0.00221164	0.0234313	0.0181432	Scx/Mmp2/Mmp14/Lrp5/Lef1/Il1rn/Hmga2/Fn1/Col6a1/Col5a2/Col4a2/Col12a1/Bmp4/Atoh8/Armc5	15
GO:0045214	sarcomere organization	6/511	28/10233	0.214286	4.29117	3.99793	0.0022138	0.0234313	0.0181432	Tpm1/Tnnt1/Synpo2l/Ldb3/Csrp1/Actg1	6
GO:0034185	apolipoprotein binding	4/512	12/10163	0.333333	6.61654	4.48377	0.0022791	0.0253452	0.0219224	Lrp8/Lrp1/Lpl/App	4
GO:0035497	cAMP response element binding	4/512	12/10163	0.333333	6.61654	4.48377	0.0022791	0.0253452	0.0219224	Hmga2/Creb3l2/Creb3l1/Atf4	4
GO:0071248	cellular response to metal ion	13/511	106/10233	0.122642	2.45595	3.45439	0.00231985	0.0244912	0.0189639	Tuba1a/Rasa4/Nfe2l2/Myog/Inhbb/Id2/Gsn/Fn1/Cebpa/Cdkn1b/Ccnb1/Calr/Atf4	13
GO:0090288	negative regulation of cellular response to growth factor stimulus	10/511	70/10233	0.142857	2.86078	3.58134	0.0023513	0.0247321	0.0191504	Thbs1/Sulf2/Smad6/Fzd1/Fbn1/Dab2ip/Creb3l1/Bmp4/Atp2b4/Angpt1	10
GO:0120039	plasma membrane bounded cell projection morphogenesis	37/511	456/10233	0.0811404	1.62487	3.12956	0.00235458	0.0247321	0.0191504	Vcl/Tubb2b/Tuba1a/Smn1/Sema6c/Sema3b/Sdc2/Ptn/Postn/Plxna3/Palld/Pak1/Olfm1/Notch3/Ncam1/Marcks/Lrp8/Lrp1/Lgr4/Lama2/Igf1r/Ifrd1/Gas1/Fn1/Etv4/Ephb6/Ephb3/Ddr1/Dbn1/Dag1/Dab2ip/Cxcr4/Cxcl12/App/Actg1/Actb/Abl2	37
GO:0003170	heart valve development	8/511	48/10233	0.166667	3.33757	3.7215	0.0023608	0.0247348	0.0191525	Smad6/Scx/Rbpj/Olfm1/Notch2/Ccn1/Bmp4/Adamts5	8
GO:0043502	regulation of muscle adaptation	11/511	82/10233	0.134146	2.68634	3.51488	0.00242372	0.0250871	0.0194253	Tnnt1/Rgs4/Pak1/Oga/Myog/Igfbp5/Gsn/Fbxo32/Dag1/Atp2b4/Actn3	11
GO:0048146	positive regulation of fibroblast proliferation	9/511	59/10233	0.152542	3.05473	3.62867	0.00242698	0.0250871	0.0194253	Sphk1/Pdgfrb/Myc/Hmga2/Fn1/Ereg/Cdk6/Cd74/Ccnb1	9
GO:0003179	heart valve morphogenesis	7/511	38/10233	0.184211	3.6889	3.80702	0.00243071	0.0250871	0.0194253	Smad6/Scx/Olfm1/Notch2/Ccn1/Bmp4/Adamts5	7
GO:0032722	positive regulation of chemokine production	7/511	38/10233	0.184211	3.6889	3.80702	0.00243071	0.0250871	0.0194253	Postn/Lrp1/Lpl/Havcr2/Cd74/Ccn1/App	7
GO:0045663	positive regulation of myoblast differentiation	7/511	38/10233	0.184211	3.6889	3.80702	0.00243071	0.0250871	0.0194253	Smarcd3/Ranbp3l/Myog/Myod1/Mustn1/Cdon/Actb	7
GO:0050918	positive chemotaxis	7/511	38/10233	0.184211	3.6889	3.80702	0.00243071	0.0250871	0.0194253	Saa3/S1pr1/Lrp1/F3/Cxcl12/Bmp4/Angpt1	7
GO:0005200	structural constituent of cytoskeleton	8/512	48/10163	0.166667	3.30827	3.69201	0.00249378	0.0272626	0.0235808	Tubb2b/Tuba1a/Tpm2/Tpm1/Myl9/Des/Actg1/Actb	8
GO:0014850	response to muscle activity	5/511	20/10233	0.25	5.00636	4.11151	0.00252647	0.0259463	0.0200906	Postn/Myog/Fn1/Dag1/Col6a1	5
GO:0048745	smooth muscle tissue development	5/511	20/10233	0.25	5.00636	4.11151	0.00252647	0.0259463	0.0200906	Six1/Pdgfrb/Efemp2/Col3a1/Bmp4	5
GO:0043269	regulation of monoatomic ion transport	21/511	216/10233	0.0972222	1.94692	3.22465	0.00262978	0.0268485	0.0207892	Vdr/Tmem38b/Rgs4/Ptgs2/Plcg1/Pdgfrb/Oga/Nos1/Mrln/Htr1b/Flna/F2r/Ehd3/Dmpk/Cxcr4/Cxcl12/Cnksr3/Car2/Cacnb3/Bmp4/Atf4	21
GO:0090287	regulation of cellular response to growth factor stimulus	21/511	216/10233	0.0972222	1.94692	3.22465	0.00262978	0.0268485	0.0207892	Vasn/Thbs1/Tgfb1i1/Sulf2/Smad6/Rbpj/Peg10/Nrep/Notch2/Lrp1/Lox/Fzd1/Fstl1/Fbn1/Dab2ip/Creb3l1/Cited2/Ccn1/Bmp4/Atp2b4/Angpt1	21
GO:0048858	cell projection morphogenesis	37/511	459/10233	0.08061	1.61425	3.08695	0.00263373	0.0268485	0.0207892	Vcl/Tubb2b/Tuba1a/Smn1/Sema6c/Sema3b/Sdc2/Ptn/Postn/Plxna3/Palld/Pak1/Olfm1/Notch3/Ncam1/Marcks/Lrp8/Lrp1/Lgr4/Lama2/Igf1r/Ifrd1/Gas1/Fn1/Etv4/Ephb6/Ephb3/Ddr1/Dbn1/Dag1/Dab2ip/Cxcr4/Cxcl12/App/Actg1/Actb/Abl2	37
GO:0048738	cardiac muscle tissue development	18/511	174/10233	0.103448	2.0716	3.26845	0.00265828	0.0270096	0.0209139	Tpm1/S1pr1/Rgs4/Rbpj/Pdgfrb/Pak1/Ncam1/Myod1/Jph2/Id2/Hspg2/Fhl2/Cited2/Ccnd2/Ccnb1/Calr/Bmp4/Angpt1	18
GO:0060070	canonical Wnt signaling pathway	20/511	202/10233	0.0990099	1.98272	3.23404	0.00266344	0.0270096	0.0209139	Trpm4/Tmem64/Tmem198b/Tmem131l/Thra/Sulf2/Rbpj/Lrp5/Lgr4/Lef1/Kremen1/Jup/Fzd2/Fzd1/Dact3/Dab2ip/Col6a1/Col1a1/Cdon/App	20
GO:0001569	branching involved in blood vessel morphogenesis	6/511	29/10233	0.206897	4.14319	3.88596	0.00267557	0.0270096	0.0209139	Lef1/Cxcr4/Cxcl12/Ctnnd1/Col4a1/Angpt1	6
GO:1904752	regulation of vascular associated smooth muscle cell migration	6/511	29/10233	0.206897	4.14319	3.88596	0.00267557	0.0270096	0.0209139	Tpm1/Pak1/Nfe2l2/Lrp1/Igfbp5/Fat1	6
GO:0034103	regulation of tissue remodeling	8/511	49/10233	0.163265	3.26946	3.65068	0.00270093	0.0271994	0.0210609	Ypel4/Tmem64/Tmem119/S1pr1/Pdk4/Lrp1/Cst3/Car2	8
GO:0072330	monocarboxylic acid biosynthetic process	15/511	134/10233	0.11194	2.24165	3.31686	0.00276186	0.0277456	0.0214838	Sphk1/Rdh10/Ptgs2/Pdk4/Mthfd2/Lpl/Insig1/Hacd4/Gatd1/Gamt/Erlin1/Dhrs9/Cd74/Abcd2/Abcd1	15
GO:0007565	female pregnancy	14/511	121/10233	0.115702	2.31699	3.34095	0.00278062	0.0278666	0.0215775	Vdr/Ptn/Ptgs2/Prl2c5/Ndrg3/Mmp2/Igfbp5/Igfbp2/Hpgd/Havcr2/Ddr1/Cst3/Cited2/Calr	14
GO:0022836	gated channel activity	10/512	71/10163	0.140845	2.79572	3.49718	0.0027899	0.0294998	0.0255159	Ttyh3/Trpm4/P2rx6/Htr1b/Gabrb2/Chrng/Chrnd/Chrna1/Cacnb3/Anxa6	10
GO:0046332	SMAD binding	10/512	71/10163	0.140845	2.79572	3.49718	0.0027899	0.0294998	0.0255159	Tgfb1i1/Smad6/Rgcc/Ranbp3l/Hmga2/Flna/Creb3l1/Col5a2/Col3a1/Cited2	10
GO:0045778	positive regulation of ossification	7/511	39/10233	0.179487	3.59431	3.7213	0.00283753	0.0283003	0.0219133	Vdr/Tmem119/Ptn/Ccn3/Ccn1/Bmp4/Actn3	7
GO:0051785	positive regulation of nuclear division	7/511	39/10233	0.179487	3.59431	3.7213	0.00283753	0.0283003	0.0219133	Sphk1/Rad51ap1/Pdgfrb/Mad2l1bp/Lrp5/Igf1r/Ereg	7
GO:0005080	protein kinase C binding	8/512	49/10163	0.163265	3.24075	3.62134	0.00285197	0.0296697	0.0256629	Plek/Marcks/Ldb3/Hspb1/Hdac5/Flna/Dact3/Cavin2	8
GO:0010717	regulation of epithelial to mesenchymal transition	10/511	72/10233	0.138889	2.78131	3.47737	0.00290773	0.0289309	0.0224016	Vasn/Tgfb1i1/Rgcc/Olfm1/Loxl2/Lef1/Dact3/Dab2ip/Col1a1/Bmp4	10
GO:0032635	interleukin-6 production	11/511	84/10233	0.130952	2.62238	3.42289	0.00293967	0.0290397	0.0224859	Stat3/Spon2/Lpl/Inava/Havcr2/F2r/Ereg/Cd74/Ccn1/C1qtnf3/App	11
GO:0032675	regulation of interleukin-6 production	11/511	84/10233	0.130952	2.62238	3.42289	0.00293967	0.0290397	0.0224859	Stat3/Spon2/Lpl/Inava/Havcr2/F2r/Ereg/Cd74/Ccn1/C1qtnf3/App	11
GO:0045445	myoblast differentiation	11/511	84/10233	0.130952	2.62238	3.42289	0.00293967	0.0290397	0.0224859	Smarcd3/Rbpj/Ranbp3l/Myog/Myod1/Mustn1/Id3/Cdon/Ccl9/Bmp4/Actb	11
GO:0016836	hydro-lyase activity	7/512	39/10163	0.179487	3.56275	3.69318	0.00298096	0.0302513	0.026166	Hacd4/Gmds/Gatd1/Eno3/Car5b/Car3/Car2	7
GO:0048144	fibroblast proliferation	14/511	122/10233	0.114754	2.298	3.30652	0.00300159	0.02948	0.0228268	Sphk1/Prdx1/Pdgfrb/Myc/Ing5/Hmga2/Fn1/Ereg/Dab2ip/Col3a1/Cks2/Cdk6/Cd74/Ccnb1	14
GO:0051015	actin filament binding	15/512	134/10163	0.11194	2.22197	3.27962	0.00300168	0.0302513	0.026166	Vcl/Tpm2/Tpm1/Myo10/Marcks/Lima1/Gsn/Fscn1/Flna/Dbn1/Cnn3/Cnn2/Anxa8/Amotl2/Actn3	15
GO:0090092	regulation of transmembrane receptor protein serine/threonine kinase signaling pathway	18/511	176/10233	0.102273	2.04806	3.21529	0.00301066	0.02948	0.0228268	Vasn/Thbs1/Tgfb1i1/Smad6/Rbpj/Peg10/Nrep/Notch2/Lrp1/Lox/Fzd1/Fstl1/Fbn1/Cited2/Ccn3/Ccn1/Bmp4/Atoh8	18
GO:0003184	pulmonary valve morphogenesis	4/511	13/10233	0.307692	6.16167	4.26923	0.0030624	0.02948	0.0228268	Smad6/Notch2/Bmp4/Adamts5	4
GO:0014857	regulation of skeletal muscle cell proliferation	4/511	13/10233	0.307692	6.16167	4.26923	0.0030624	0.02948	0.0228268	Stat3/Six1/Myog/Angpt1	4
GO:0042762	regulation of sulfur metabolic process	4/511	13/10233	0.307692	6.16167	4.26923	0.0030624	0.02948	0.0228268	Slc7a11/Pdk4/Pdk2/Nfe2l2	4
GO:0044320	cellular response to leptin stimulus	4/511	13/10233	0.307692	6.16167	4.26923	0.0030624	0.02948	0.0228268	Ugcg/Stat3/Inhbb/Car3	4
GO:0060749	mammary gland alveolus development	4/511	13/10233	0.307692	6.16167	4.26923	0.0030624	0.02948	0.0228268	Id2/Ddr1/Areg/Agap2	4
GO:0061377	mammary gland lobule development	4/511	13/10233	0.307692	6.16167	4.26923	0.0030624	0.02948	0.0228268	Id2/Ddr1/Areg/Agap2	4
GO:0070572	positive regulation of neuron projection regeneration	4/511	13/10233	0.307692	6.16167	4.26923	0.0030624	0.02948	0.0228268	Ptn/Lrp1/Igf1r/Flna	4
GO:0072109	glomerular mesangium development	4/511	13/10233	0.307692	6.16167	4.26923	0.0030624	0.02948	0.0228268	Serpinb7/Pdgfrb/Bmp4/Acta2	4
GO:1901862	negative regulation of muscle tissue development	4/511	13/10233	0.307692	6.16167	4.26923	0.0030624	0.02948	0.0228268	Lef1/Igfbp5/Hdac5/Bmp4	4
GO:0005865	striated muscle thin filament	4/517	13/10347	0.307692	6.15801	4.26751	0.00306932	0.0316664	0.0265562	Tpm2/Tpm1/Tnnt1/Actn3	4
GO:0034361	very-low-density lipoprotein particle	4/517	13/10347	0.307692	6.15801	4.26751	0.00306932	0.0316664	0.0265562	Pcyox1/Lpl/App/Apol10b	4
GO:0034385	triglyceride-rich plasma lipoprotein particle	4/517	13/10347	0.307692	6.15801	4.26751	0.00306932	0.0316664	0.0265562	Pcyox1/Lpl/App/Apol10b	4
GO:0051495	positive regulation of cytoskeleton organization	16/511	149/10233	0.107383	2.15038	3.24289	0.00309564	0.0297311	0.0230212	Tpm1/Synpo2l/Synpo2/Synpo/Stmn2/Sh3pxd2b/Rgcc/Plxna3/Plek/Pdlim4/Pak1/Lima1/Gsn/Flna/Cdkn1b/Ccn2	16
GO:0016053	organic acid biosynthetic process	20/511	205/10233	0.097561	1.9537	3.16224	0.00316037	0.0302826	0.0234483	Sphk1/Slc1a3/Rdh10/Ptgs2/Pdk4/Mthfd2/Lpl/Insig1/Hacd4/Glul/Gatd1/Gamt/Fmo1/Erlin1/Dhrs9/Cth/Cd74/Atp2b4/Abcd2/Abcd1	20
GO:0031492	nucleosomal DNA binding	4/512	13/10163	0.307692	6.10757	4.24416	0.00316214	0.0313782	0.0271406	Rcc1/Hmga2/H1f2/H1f0	4
GO:0036293	response to decreased oxygen levels	22/511	234/10233	0.0940171	1.88273	3.13164	0.00318809	0.0302993	0.0234612	Vasn/Stat3/Rgcc/Ptgs2/Postn/Plau/Plat/Pak1/Nos1/Nfe2l2/Myc/Mmp2/Mmp14/Loxl2/Ero1a/Cst3/Col6a1/Cited2/Ccnb1/Car3/Atf4/Angpt4	22
GO:0001667	ameboidal-type cell migration	19/511	191/10233	0.0994764	1.99206	3.17291	0.00319535	0.0302993	0.0234612	Thbs1/Sema6c/Sema3b/Sdc2/Plcg1/Pak1/Mmp2/Lrp5/Itgb7/Fn1/Dab2ip/Cxcr4/Cxcl12/Ccn3/Calr/Bmp4/Arid5b/Amotl2/Acta2	19
GO:0007520	myoblast fusion	6/511	30/10233	0.2	4.00509	3.77891	0.00320593	0.0302993	0.0234612	Ptgfrn/Myog/Myod1/Cxcl12/Cdon/Adamts5	6
GO:0030279	negative regulation of ossification	6/511	30/10233	0.2	4.00509	3.77891	0.00320593	0.0302993	0.0234612	Vdr/Trpm4/Smad6/Rbpj/Kremen1/Enpp1	6
GO:0030501	positive regulation of bone mineralization	6/511	30/10233	0.2	4.00509	3.77891	0.00320593	0.0302993	0.0234612	Vdr/Tmem119/Ptn/Ccn1/Bmp4/Actn3	6
GO:0085029	extracellular matrix assembly	6/511	30/10233	0.2	4.00509	3.77891	0.00320593	0.0302993	0.0234612	Rgcc/Lox/Fkbp10/Efemp2/Col6a1/Col3a1	6
GO:0045639	positive regulation of myeloid cell differentiation	10/511	73/10233	0.136986	2.74321	3.42671	0.00322285	0.03039	0.0235314	Tmem64/Stat3/Notch2/Nedd9/Lef1/Id2/Glul/Cd74/Ccl9/Car2	10
GO:0007219	Notch signaling pathway	14/511	123/10233	0.113821	2.27932	3.27242	0.00323676	0.030452	0.0235794	Stat3/Six1/Rbpj/Postn/Notch3/Notch2/Mmp14/Gmds/Cebpa/Cdkn1b/Cdk6/Ccn3/App/Angpt4	14
GO:0032956	regulation of actin cytoskeleton organization	23/511	249/10233	0.0923695	1.84974	3.11205	0.00324802	0.0304887	0.0236079	Tpm1/Synpo2l/Synpo2/Synpo/Sh3pxd2b/S1pr1/Rnd1/Rgs4/Rgcc/Plek/Pdlim4/Pdgfrb/Pak1/Nedd9/Lrp1/Lima1/Gsn/Fscn1/Flna/Dbn1/Ccn2/Arpc5l/Actg1	23
GO:0043197	dendritic spine	14/517	123/10347	0.113821	2.27796	3.26976	0.00325634	0.032796	0.0275034	Synpo/Sorcs2/Slc1a3/Pdlim4/P2rx6/Nos1/Marcks/Lama2/Gabrb2/Dbn1/Ctnnd1/Cnn3/Asap1/Abl2	14
GO:0001666	response to hypoxia	21/511	220/10233	0.0954545	1.91152	3.13334	0.00327438	0.0306668	0.0237458	Vasn/Stat3/Rgcc/Ptgs2/Postn/Plau/Plat/Pak1/Nos1/Nfe2l2/Myc/Mmp2/Mmp14/Loxl2/Ero1a/Cst3/Cited2/Ccnb1/Car3/Atf4/Angpt4	21
GO:0042805	actinin binding	5/512	21/10163	0.238095	4.7261	3.93677	0.00330552	0.0323039	0.0279414	Synpo2/Pdlim4/Ldb3/Dag1/Csrp1	5
GO:0001935	endothelial cell proliferation	12/511	98/10233	0.122449	2.45209	3.31138	0.00341446	0.0319067	0.0247058	Thbs1/Stat3/Sparc/Rgcc/Plcg1/Mmp14/Loxl2/Hspg2/F3/Cxcl12/Bmp4/Atoh8	12
GO:0003205	cardiac chamber development	14/511	124/10233	0.112903	2.26094	3.23864	0.0034868	0.0324118	0.0250969	Tpm1/Smarcd3/Smad6/Rbpj/Notch2/Lrp1/Id2/Fzd2/Fzd1/Fhl2/Cxcr4/Cited2/Ccn1/Bmp4	14
GO:0001659	temperature homeostasis	13/511	111/10233	0.117117	2.34532	3.26714	0.00349194	0.0324118	0.0250969	Thra/Stat3/Rbpj/Ptgs2/Plac8/Lgr4/Lama4/Il1rn/Igf1r/Cxcr4/Atf4/Adamts5/Actn3	13
GO:0050905	neuromuscular process	13/511	111/10233	0.117117	2.34532	3.26714	0.00349194	0.0324118	0.0250969	Tuba1a/Tnnt1/Slc1a3/Jsrp1/Dmpk/Dbn1/Chrng/Chrnd/Chrna1/Car3/App/Actn3/Abl2	13
GO:0050954	sensory perception of mechanical stimulus	11/511	86/10233	0.127907	2.56139	3.33354	0.00354057	0.0327898	0.0253896	Slc1a3/Six1/Serpinb6b/Myc/Enpp1/Cxcr4/Cxcl12/Col6a1/Col1a1/Cdkn1b/Cacnb3	11
GO:0051492	regulation of stress fiber assembly	10/511	74/10233	0.135135	2.70614	3.3769	0.00356456	0.0329384	0.0255047	Tpm1/Synpo2l/Synpo/Sh3pxd2b/S1pr1/Rgcc/Pdlim4/Pak1/Ccn2/Actg1	10
GO:0097060	synaptic membrane	22/517	236/10347	0.0932203	1.86567	3.08507	0.00356555	0.0350751	0.0294147	Srpx2/Sorcs2/Sdc2/Pdlim4/P2rx6/Olfm1/Notch2/Ncam1/Musk/Marcks/Lrp8/Lrp1/Htr1b/Hspb1/Gabrb2/F2r/Dbn1/Dag1/Chrng/Chrnd/Chrna1/Atp2b4	22
GO:0097190	apoptotic signaling pathway	39/511	500/10233	0.078	1.56198	2.95392	0.00362536	0.0334258	0.0258821	Zfp385a/Vnn1/Vdr/Thbs1/Ptgs2/Plscr3/Pdk2/Nfe2l2/Myc/Mmp2/Itga6/Inhbb/Ing5/Ifi27l2a/Ier3/Hspb1/Herpud1/Gfral/Gas1/Fzd1/Ero1a/Eef1e1/Dab2ip/Cxcl12/Cth/Crip1/Creb3l1/Cd74/Ccn2/Car3/Bmp4/Bmf/Bloc1s2/Atf4/Atf3/App/Anxa6/Agap2/Ackr3	39
GO:0043434	response to peptide hormone	29/511	342/10233	0.0847953	1.69806	3.01024	0.00364105	0.0334961	0.0259365	Uchl3/Stat3/Sesn2/Serpina3g/Pdk4/Pdk2/Pak1/Nos1/Nfe2l2/Marcks/Lrp5/Lpl/Lpin3/Klf5/Insig1/Inhbb/Igfbp5/Igf1r/Ghr/Fbn1/Ereg/Enpp1/Dag1/Col6a1/Col3a1/Col1a1/Car3/Car2/Areg	29
GO:0002040	sprouting angiogenesis	12/511	99/10233	0.121212	2.42733	3.27162	0.00371458	0.0340839	0.0263917	Thbs1/Srpx2/Ptgs2/Plk2/Loxl2/Lef1/Hdac5/Glul/Ctnnd1/Creb3l1/Bmp4/Angpt1	12
GO:0010975	regulation of neuron projection development	30/511	358/10233	0.0837989	1.67811	2.99423	0.00372138	0.0340839	0.0263917	Tubb2b/Stmn2/Sphk1/Smn1/Sema6c/Sdc2/Rbpj/Ptn/Plxna3/Pak1/Nfe2l2/Marcks/Lrp8/Lrp1/Kremen1/Itga6/Igf1r/Ifrd1/Hspb1/Fzd1/Fn1/Flna/Ephb3/Ddr1/Dbn1/Dab2ip/Cxcl12/Creb3l2/Bmp4/Abl2	30
GO:0004175	endopeptidase activity	18/512	178/10163	0.101124	2.00726	3.12261	0.00372999	0.0359082	0.0310589	Try5/Prss23/Plau/Plat/Mmp2/Mmp14/Mmp11/Mep1a/F3/Dag1/Casp4/C1s1/C1rl/C1ra/Bmp1/Adamts7/Adamts5/Adamts2	18
GO:0044309	neuron spine	14/517	125/10347	0.112	2.24152	3.20254	0.00377481	0.0359341	0.0301351	Synpo/Sorcs2/Slc1a3/Pdlim4/P2rx6/Nos1/Marcks/Lama2/Gabrb2/Dbn1/Ctnnd1/Cnn3/Asap1/Abl2	14
GO:0010718	positive regulation of epithelial to mesenchymal transition	7/511	41/10233	0.170732	3.41898	3.55801	0.00380565	0.0345979	0.0267897	Tgfb1i1/Rgcc/Olfm1/Loxl2/Lef1/Col1a1/Bmp4	7
GO:0072078	nephron tubule morphogenesis	7/511	41/10233	0.170732	3.41898	3.55801	0.00380565	0.0345979	0.0267897	Six1/Pbx1/Myc/Lgr4/Kif26b/Hs2st1/Bmp4	7
GO:0045840	positive regulation of mitotic nuclear division	6/511	31/10233	0.193548	3.87589	3.67641	0.00381085	0.0345979	0.0267897	Sphk1/Pdgfrb/Mad2l1bp/Lrp5/Igf1r/Ereg	6
GO:0051154	negative regulation of striated muscle cell differentiation	6/511	31/10233	0.193548	3.87589	3.67641	0.00381085	0.0345979	0.0267897	Tmem119/Rgs4/Pak1/Hdac5/Ccnd2/Ccn3	6
GO:0098636	protein complex involved in cell adhesion	6/517	31/10347	0.193548	3.87359	3.67455	0.00382277	0.0359341	0.0301351	Tnc/Plau/Lama2/Itgb7/Itga7/Itga6	6
GO:0003281	ventricular septum development	9/511	63/10233	0.142857	2.86078	3.39639	0.00383261	0.0347194	0.0268837	Smad6/Rbpj/Id2/Fzd2/Fzd1/Cxcr4/Cited2/Ccn1/Bmp4	9
GO:0008217	regulation of blood pressure	11/511	87/10233	0.126437	2.53195	3.28981	0.00387586	0.0348827	0.0270102	Tpm1/Ptgs2/Postn/Pmch/Nos1/Ncald/Lrp5/Ier3/Id2/F2r/Acta2	11
GO:0030509	BMP signaling pathway	11/511	87/10233	0.126437	2.53195	3.28981	0.00387586	0.0348827	0.0270102	Tmem119/Smad6/Scx/Rbpj/Notch2/Lef1/Fzd1/Fstl1/Fbn1/Ccn1/Bmp4	11
GO:0030534	adult behavior	11/511	87/10233	0.126437	2.53195	3.28981	0.00387586	0.0348827	0.0270102	Uchl3/Tuba1a/Slc7a11/Septin5/Nos1/Id2/Enpp1/Cxcl12/Ccnd2/App/Abl2	11
GO:0003401	axis elongation	5/511	22/10233	0.227273	4.55124	3.8227	0.0039512	0.0350584	0.0271463	Tnc/Six1/Rdh10/Bmp4/Areg	5
GO:0060441	epithelial tube branching involved in lung morphogenesis	5/511	22/10233	0.227273	4.55124	3.8227	0.0039512	0.0350584	0.0271463	Tnc/Rdh10/Hmga2/Dag1/Bmp4	5
GO:0071295	cellular response to vitamin	5/511	22/10233	0.227273	4.55124	3.8227	0.0039512	0.0350584	0.0271463	Vdr/Tnc/Postn/Col1a1/Cdon	5
GO:1905145	cellular response to acetylcholine	5/511	22/10233	0.227273	4.55124	3.8227	0.0039512	0.0350584	0.0271463	Ly6a/Chrng/Chrnd/Chrna1/Atp2b4	5
GO:0051148	negative regulation of muscle cell differentiation	8/511	52/10233	0.153846	3.08084	3.44872	0.00395453	0.0350584	0.0271463	Tmem119/Rgs4/Pak1/Id2/Hdac5/Ereg/Ccnd2/Ccn3	8
GO:0070252	actin-mediated cell contraction	8/511	52/10233	0.153846	3.08084	3.44872	0.00395453	0.0350584	0.0271463	Trpm4/Tpm1/Nos1/Jup/Gsn/Flna/Dbn1/Acta2	8
GO:1904064	positive regulation of cation transmembrane transport	8/511	52/10233	0.153846	3.08084	3.44872	0.00395453	0.0350584	0.0271463	Plcg1/Oga/Nos1/Flna/F2r/Ehd3/Cacnb3/Bmp4	8
GO:0032994	protein-lipid complex	5/517	22/10347	0.227273	4.54853	3.82094	0.00396185	0.0364318	0.0305525	Saa3/Pcyox1/Lpl/App/Apol10b	5
GO:0045927	positive regulation of growth	19/511	195/10233	0.0974359	1.9512	3.07452	0.00401874	0.0355517	0.0275282	Sphk1/Sh3pxd2b/Rbpj/Pak1/Ncam1/Myod1/Musk/Mmp14/Lrp1/Igf1r/Hmga2/Ghr/Fn1/Dbn1/Cxcr4/Cxcl12/Ccnd2/Ccnb1/Actn3	19
GO:2001243	negative regulation of intrinsic apoptotic signaling pathway	12/511	100/10233	0.12	2.40305	3.23235	0.00403559	0.0356248	0.0275848	Zfp385a/Ptgs2/Nfe2l2/Hspb1/Herpud1/Fzd1/Cxcl12/Creb3l1/Cd74/Car3/Atf4/Ackr3	12
GO:0043394	proteoglycan binding	5/512	22/10163	0.227273	4.51127	3.79729	0.00410334	0.0386332	0.0334159	Tnc/Ptn/Lpl/Fn1/App	5
GO:0019934	cGMP-mediated signaling	4/511	14/10233	0.285714	5.72155	4.05282	0.00411996	0.0361389	0.0279829	Thbs1/Nos1/Cgas/Atp2b4	4
GO:0021983	pituitary gland development	4/511	14/10233	0.285714	5.72155	4.05282	0.00411996	0.0361389	0.0279829	Rbpj/Inhbb/Hmga2/Bmp4	4
GO:0048643	positive regulation of skeletal muscle tissue development	4/511	14/10233	0.285714	5.72155	4.05282	0.00411996	0.0361389	0.0279829	Myog/Myod1/Cdon/Actn3	4
GO:0036379	myofilament	4/517	14/10347	0.285714	5.71815	4.05114	0.00412917	0.0371625	0.0311653	Tpm2/Tpm1/Tnnt1/Actn3	4
GO:0004222	metalloendopeptidase activity	8/512	52/10163	0.153846	3.05379	3.41978	0.00417088	0.0386332	0.0334159	Mmp2/Mmp14/Mmp11/Mep1a/Bmp1/Adamts7/Adamts5/Adamts2	8
GO:0002064	epithelial cell development	15/511	140/10233	0.107143	2.14558	3.12891	0.00420292	0.0366343	0.0283664	Vcl/Scx/Palld/Notch2/Klf5/Flna/Fat1/Cxcr4/Cst3/Cebpa/Cdk6/Bmp4/Atf4/Amotl2/Acta2	15
GO:0010562	positive regulation of phosphorus metabolic process	15/511	140/10233	0.107143	2.14558	3.12891	0.00420292	0.0366343	0.0283664	Thbs1/Stat3/Pdgfrb/Nqo1/Niban1/Nedd9/Myc/Musk/Hmga2/Fbn1/Fam20a/Ereg/Clip3/Areg/App	15
GO:0045937	positive regulation of phosphate metabolic process	15/511	140/10233	0.107143	2.14558	3.12891	0.00420292	0.0366343	0.0283664	Thbs1/Stat3/Pdgfrb/Nqo1/Niban1/Nedd9/Myc/Musk/Hmga2/Fbn1/Fam20a/Ereg/Clip3/Areg/App	15
GO:0071813	lipoprotein particle binding	4/512	14/10163	0.285714	5.67132	4.02838	0.00425264	0.0386332	0.0334159	Thbs1/Lrp8/Lpl/Colec12	4
GO:0071814	protein-lipid complex binding	4/512	14/10163	0.285714	5.67132	4.02838	0.00425264	0.0386332	0.0334159	Thbs1/Lrp8/Lpl/Colec12	4
GO:0043010	camera-type eye development	21/511	225/10233	0.0933333	1.86904	3.02184	0.00426156	0.0370675	0.0287019	Uchl3/Stat3/Smarcd3/Rdh10/Ptn/Plaat3/Pdgfrb/Notch2/Maf/Lrp5/Kdm5b/Gas1/Fbn1/Fat1/Col4a1/Cited2/Cdon/Cdkn1b/Bmp4/Atp2b4/Atf4	21
GO:0044703	multi-organism reproductive process	14/511	127/10233	0.110236	2.20753	3.13923	0.00433304	0.0374615	0.029007	Vdr/Ptn/Ptgs2/Prl2c5/Ndrg3/Mmp2/Igfbp5/Igfbp2/Hpgd/Havcr2/Ddr1/Cst3/Cited2/Calr	14
GO:0007188	adenylate cyclase-modulating G protein-coupled receptor signaling pathway	10/511	76/10233	0.131579	2.63493	3.27971	0.00433394	0.0374615	0.029007	S1pr1/Ptgfr/Nos1/Htr1b/Flna/Cxcr4/Cxcl12/Calcb/Atp2b4/App	10
GO:0045446	endothelial cell differentiation	10/511	76/10233	0.131579	2.63493	3.27971	0.00433394	0.0374615	0.029007	Vcl/S1pr1/Rbpj/Fzd2/Fzd1/Fstl1/Cxcr4/Bmp4/Atoh8/Amotl2	10
GO:0098802	plasma membrane signaling receptor complex	10/517	76/10347	0.131579	2.63336	3.27746	0.00435388	0.0383685	0.0321767	Olfm1/Itgb7/Itga7/Itga6/Igf1r/Flna/Csf2rb/Chrng/Chrnd/Chrna1	10
GO:0045912	negative regulation of carbohydrate metabolic process	7/511	42/10233	0.166667	3.33757	3.48012	0.00437475	0.0377356	0.0292192	Stat3/Plek/Myog/Ier3/Enpp1/C1qtnf3/Actn3	7
GO:2001234	negative regulation of apoptotic signaling pathway	20/511	211/10233	0.0947867	1.89815	3.0222	0.0043887	0.0377774	0.0292516	Zfp385a/Ptgs2/Nfe2l2/Itga6/Ier3/Hspb1/Herpud1/Gfral/Gas1/Fzd1/Cxcl12/Cth/Creb3l1/Cd74/Car3/Bmp4/Bmf/Atf4/Agap2/Ackr3	20
GO:0007193	adenylate cyclase-inhibiting G protein-coupled receptor signaling pathway	6/511	32/10233	0.1875	3.75477	3.5781	0.00449641	0.0385447	0.0298457	S1pr1/Htr1b/Flna/Cxcr4/Cxcl12/App	6
GO:0071711	basement membrane organization	6/511	32/10233	0.1875	3.75477	3.5781	0.00449641	0.0385447	0.0298457	Mmp11/Lama2/Dag1/Col6a1/Col4a1/Col3a1	6
GO:0045121	membrane raft	19/517	197/10347	0.0964467	1.93024	3.02308	0.00452523	0.0390647	0.0327605	Vdr/Vcl/Tuba1a/Sgca/S1pr1/Ptgs2/Nos1/Lrp8/Igf1r/F2r/Dag1/Ctnnd1/Clip3/Cdh15/Cavin2/Atp2b4/App/Angpt1/Actb	19
GO:0043588	skin development	17/511	169/10233	0.100592	2.01439	3.04844	0.00459624	0.0393191	0.0304454	Vdr/Ugcg/Rbpj/Ptgs2/Palld/Lgr4/Jup/Itga6/Igfbp5/Etv4/Enpp1/Col6a1/Col5a2/Col3a1/Col1a1/Apcdd1/Adamts2	17
GO:0048839	inner ear development	13/511	115/10233	0.113043	2.26375	3.12445	0.00474202	0.0404828	0.0313464	Sparc/Six1/Rbpj/Prrx2/Maf/Insig1/Igfbp7/Gabrb2/Fzd2/Cebpd/Cebpa/Cdkn1b/Bmp4	13
GO:0098857	membrane microdomain	19/517	198/10347	0.0959596	1.92049	2.99913	0.00478036	0.0404419	0.0339154	Vdr/Vcl/Tuba1a/Sgca/S1pr1/Ptgs2/Nos1/Lrp8/Igf1r/F2r/Dag1/Ctnnd1/Clip3/Cdh15/Cavin2/Atp2b4/App/Angpt1/Actb	19
GO:0050982	detection of mechanical stimulus	5/511	23/10233	0.217391	4.35336	3.691	0.00484499	0.0411923	0.0318958	Myc/Jup/Cxcr4/Cxcl12/Cacnb3	5
GO:0071604	transforming growth factor beta production	5/511	23/10233	0.217391	4.35336	3.691	0.00484499	0.0411923	0.0318958	Thbs1/Serpinb7/Ptgs2/Fn1/Col3a1	5
GO:0016485	protein processing	16/511	156/10233	0.102564	2.05389	3.04092	0.00487256	0.041342	0.0320117	Thbs1/Plau/Plat/Myc/Mmp14/Mep1a/Gsn/Gas1/F3/Ctnnd1/Casp4/C1s1/C1rl/C1ra/Bmp1/Adamts2	16
GO:0048286	lung alveolus development	7/511	43/10233	0.162791	3.25996	3.40455	0.00500586	0.0420089	0.0325281	Tns3/Tmem38b/Slc7a11/Igfbp5/Fbn1/Col6a1/Bmp4	7
GO:0070613	regulation of protein processing	7/511	43/10233	0.162791	3.25996	3.40455	0.00500586	0.0420089	0.0325281	Thbs1/Plau/Plat/Mmp14/Gsn/Gas1/Ctnnd1	7
GO:0072028	nephron morphogenesis	7/511	43/10233	0.162791	3.25996	3.40455	0.00500586	0.0420089	0.0325281	Six1/Pbx1/Myc/Lgr4/Kif26b/Hs2st1/Bmp4	7
GO:0072088	nephron epithelium morphogenesis	7/511	43/10233	0.162791	3.25996	3.40455	0.00500586	0.0420089	0.0325281	Six1/Pbx1/Myc/Lgr4/Kif26b/Hs2st1/Bmp4	7
GO:0031644	regulation of nervous system process	8/511	54/10233	0.148148	2.96673	3.32202	0.00501191	0.0420089	0.0325281	Rgs4/Plk2/Dmpk/Dbn1/Dag1/Ccn3/Cacnb3/App	8
GO:0072080	nephron tubule development	8/511	54/10233	0.148148	2.96673	3.32202	0.00501191	0.0420089	0.0325281	Six1/Pbx1/Notch2/Myc/Lgr4/Kif26b/Hs2st1/Bmp4	8
GO:0030038	contractile actin filament bundle assembly	11/511	90/10233	0.122222	2.44755	3.16217	0.0050361	0.0420418	0.0325536	Tpm1/Synpo2l/Synpo/Sh3pxd2b/S1pr1/Rgcc/Pdlim4/Pak1/Myl9/Ccn2/Actg1	11
GO:0043149	stress fiber assembly	11/511	90/10233	0.122222	2.44755	3.16217	0.0050361	0.0420418	0.0325536	Tpm1/Synpo2l/Synpo/Sh3pxd2b/S1pr1/Rgcc/Pdlim4/Pak1/Myl9/Ccn2/Actg1	11
GO:0005216	monoatomic ion channel activity	13/512	115/10163	0.113043	2.24387	3.08974	0.00510145	0.0457004	0.0395287	Ttyh3/Trpm4/Tmem38b/Slc7a11/P2rx6/Htr1b/Gabrb2/Chrng/Chrnd/Chrna1/Cacnb3/Apol10b/Anxa6	13
GO:0034764	positive regulation of transmembrane transport	12/511	103/10233	0.116505	2.33306	3.11729	0.00513432	0.0427174	0.0330767	Plcg1/Oga/Nos1/Nfe2l2/Flna/F2r/Ehd3/Clip3/Car2/Cacnb3/Bmp4/Azin2	12
GO:0010038	response to metal ion	20/511	214/10233	0.0934579	1.87154	2.95388	0.00513762	0.0427174	0.0330767	Tuba1a/Thbs1/Rasa4/Nfe2l2/Ncam1/Myog/Loxl2/Inhbb/Id2/Gsn/Fn1/Enpp1/Crip1/Cebpa/Cdkn1b/Ccnb1/Car2/Calr/Atf4/App	20
GO:0046683	response to organophosphorus	10/511	78/10233	0.128205	2.56736	3.18559	0.00522861	0.043387	0.0335952	Trpm4/Scx/P2rx6/Inhbb/Igfbp5/Enpp1/Crls1/Col1a1/Cib2/Areg	10
GO:0032330	regulation of chondrocyte differentiation	6/511	33/10233	0.181818	3.64099	3.48367	0.0052687	0.0435455	0.0337179	Mustn1/Maf/Loxl2/Ccn2/Bmp4/Adamts7	6
GO:0120163	negative regulation of cold-induced thermogenesis	6/511	33/10233	0.181818	3.64099	3.48367	0.0052687	0.0435455	0.0337179	Rbpj/Lgr4/Lama4/Atf4/Adamts5/Actn3	6
GO:0005903	brush border	9/517	66/10347	0.136364	2.72912	3.23172	0.00527524	0.0429904	0.0360527	Vcl/Slc7a11/Ralgds/Pex19/Lima1/Flna/Ddr1/Actn3/Actb	9
GO:0044295	axonal growth cone	6/517	33/10347	0.181818	3.63883	3.48184	0.00528487	0.0429904	0.0360527	Palld/Olfm1/Lrp1/Hdac5/Flna/Dbn1	6
GO:0014841	skeletal muscle satellite cell proliferation	4/511	15/10233	0.266667	5.34012	3.85636	0.00539917	0.0441837	0.0342121	Stat3/Six1/Myog/Angpt1	4
GO:0030728	ovulation	4/511	15/10233	0.266667	5.34012	3.85636	0.00539917	0.0441837	0.0342121	Mmp2/Inhbb/Hpgd/Ereg	4
GO:0043501	skeletal muscle adaptation	4/511	15/10233	0.266667	5.34012	3.85636	0.00539917	0.0441837	0.0342121	Tnnt1/Myod1/Igfbp5/Actn3	4
GO:0072111	cell proliferation involved in kidney development	4/511	15/10233	0.266667	5.34012	3.85636	0.00539917	0.0441837	0.0342121	Serpinb7/Pdgfrb/Myc/Bmp4	4
GO:1904177	regulation of adipose tissue development	4/511	15/10233	0.266667	5.34012	3.85636	0.00539917	0.0441837	0.0342121	Trpm4/Sh3pxd2b/Plaat3/Lpl	4
GO:0003279	cardiac septum development	11/511	91/10233	0.120879	2.42066	3.12077	0.00547863	0.0447457	0.0346473	Smad6/Rbpj/Notch2/Lrp1/Id2/Fzd2/Fzd1/Cxcr4/Cited2/Ccn1/Bmp4	11
GO:0048592	eye morphogenesis	12/511	104/10233	0.115385	2.31063	3.07982	0.00554935	0.0451456	0.0349569	Stat3/Ptn/Notch2/Lrp5/Gas1/Fbn1/Fat1/Col5a2/Cited2/Cdon/Bmp4/Atf4	12
GO:0050680	negative regulation of epithelial cell proliferation	12/511	104/10233	0.115385	2.31063	3.07982	0.00554935	0.0451456	0.0349569	Vdr/Thbs1/Sparc/Rgcc/Ptn/Gas1/Etv4/Dab2ip/Cdkn1b/Cdk6/Bmp4/Atoh8	12
GO:0030547	signaling receptor inhibitor activity	4/512	15/10163	0.266667	5.29323	3.83246	0.00557108	0.0485587	0.042001	Ly6a/Il1rn/Igfbp2/Adh7	4
GO:0051393	alpha-actinin binding	4/512	15/10163	0.266667	5.29323	3.83246	0.00557108	0.0485587	0.042001	Synpo2/Pdlim4/Ldb3/Dag1	4
GO:0034767	positive regulation of monoatomic ion transmembrane transport	8/511	55/10233	0.145455	2.91279	3.26085	0.00561557	0.0455949	0.0353048	Plcg1/Oga/Nos1/Flna/F2r/Ehd3/Cacnb3/Bmp4	8
GO:0001655	urogenital system development	7/511	44/10233	0.159091	3.18587	3.33117	0.00570304	0.0461246	0.0357149	Tnc/Pbx1/Mmp2/Igf1r/Ephb3/Cdkn1b/Bmp4	7
GO:1902895	positive regulation of miRNA transcription	7/511	44/10233	0.159091	3.18587	3.33117	0.00570304	0.0461246	0.0357149	Stat3/Smad6/Notch3/Notch2/Myc/Bmp4/Atoh8	7
GO:0007548	sex differentiation	18/511	187/10233	0.0962567	1.92758	2.93488	0.00571501	0.0461315	0.0357203	Serpinb6b/Scx/Rdh10/Rbpj/Pbx1/Mmp2/Mmp14/Lgr4/Inhbb/Hmga2/Flna/Ereg/Cst3/Cited2/Bmp4/Axl/Arid5b/Angpt1	18
GO:0007346	regulation of mitotic cell cycle	33/511	417/10233	0.0791367	1.58475	2.795	0.00580481	0.0463278	0.0358723	Zwint/Usp22/Ttc28/Trip13/Timp2/Sphk1/Smarcd3/Rpa2/Rgcc/Rcc1/Pdgfrb/Pbx1/Orc1/Myc/Mad2l1bp/Lrp5/Ints13/Igf1r/Ier3/Id2/Gbf1/Gas1/Ereg/Ctdsp2/Creb3l1/Cks2/Cdkn1b/Cdk6/Ccnd2/Ccnb1/Bmp4/App/Actb	33
GO:0014855	striated muscle cell proliferation	9/511	67/10233	0.134328	2.68998	3.18169	0.0058077	0.0463278	0.0358723	Stat3/Six1/Rbpj/Ncam1/Myog/Cited2/Ccnd2/Ccnb1/Angpt1	9
GO:0030516	regulation of axon extension	9/511	67/10233	0.134328	2.68998	3.18169	0.0058077	0.0463278	0.0358723	Sema6c/Plxna3/Pak1/Olfm1/Lrp1/Ifrd1/Fn1/Dbn1/Cxcl12	9
GO:0009636	response to toxic substance	15/511	145/10233	0.103448	2.0716	2.97938	0.00582713	0.0463278	0.0358723	Slc7a11/Sesn2/Ptgs2/Prdx1/Nqo1/Nfe2l2/Kdm5b/Inhbb/Haghl/Gsta1/Gatd1/Cst3/Col6a1/Ccnb1/Atf4	15
GO:0005901	caveola	9/517	67/10347	0.134328	2.68839	3.17956	0.00583185	0.0465448	0.0390334	Vdr/Ptgs2/Nos1/Lrp8/Igf1r/F2r/Ctnnd1/Cdh15/Cavin2	9
GO:0006874	intracellular calcium ion homeostasis	16/511	159/10233	0.100629	2.01514	2.95758	0.00585384	0.0463278	0.0358723	Vdr/Tmem64/Tmem38b/Synpo/Plcg1/Herpud1/Flna/F2r/Ero1a/Dmpk/Calcb/Atp2b4/Atp13a4/Atf4/App/Anxa6	16
GO:0021545	cranial nerve development	5/511	24/10233	0.208333	4.17197	3.56661	0.00587332	0.0463278	0.0358723	Slc1a3/Six1/Plxna3/Cited2/Ackr3	5
GO:0030195	negative regulation of blood coagulation	5/511	24/10233	0.208333	4.17197	3.56661	0.00587332	0.0463278	0.0358723	Thbs1/Plau/Plat/C1qtnf1/Angpt1	5
GO:0045933	positive regulation of muscle contraction	5/511	24/10233	0.208333	4.17197	3.56661	0.00587332	0.0463278	0.0358723	Sphk1/Ptgs2/F2r/Ccn2/Actn3	5
GO:0046697	decidualization	5/511	24/10233	0.208333	4.17197	3.56661	0.00587332	0.0463278	0.0358723	Vdr/Ptn/Ptgs2/Ndrg3/Cited2	5
GO:0070306	lens fiber cell differentiation	5/511	24/10233	0.208333	4.17197	3.56661	0.00587332	0.0463278	0.0358723	Plaat3/Maf/Kdm5b/Cdkn1b/Atf4	5
GO:1900047	negative regulation of hemostasis	5/511	24/10233	0.208333	4.17197	3.56661	0.00587332	0.0463278	0.0358723	Thbs1/Plau/Plat/C1qtnf1/Angpt1	5
GO:1905144	response to acetylcholine	5/511	24/10233	0.208333	4.17197	3.56661	0.00587332	0.0463278	0.0358723	Ly6a/Chrng/Chrnd/Chrna1/Atp2b4	5
GO:0016835	carbon-oxygen lyase activity	8/512	55/10163	0.145455	2.88722	3.23228	0.00591602	0.0503694	0.0435671	Hmga2/Hacd4/Gmds/Gatd1/Eno3/Car5b/Car3/Car2	8
GO:0140297	DNA-binding transcription factor binding	33/512	414/10163	0.0797101	1.58222	2.78575	0.005935	0.0503694	0.0435671	Vdr/Tgfb1i1/Stat3/Smarcd3/Scx/Rbpj/Pbxip1/Pbx1/Notch2/Nos1/Nfe2l2/Myod1/Myc/Lyar/Lef1/Klf5/Jup/Ints13/Ifrd1/Id3/Id2/Hspb1/Hmga2/Hes6/Hdac5/Flna/Fhl2/Cited2/Cebpa/Calr/Atoh8/Atf4/Actb	33
GO:0003231	cardiac ventricle development	11/511	92/10233	0.119565	2.39435	3.0799	0.00595129	0.046765	0.0362108	Tpm1/Smarcd3/Smad6/Rbpj/Id2/Fzd2/Fzd1/Cxcr4/Cited2/Ccn1/Bmp4	11
GO:0048706	embryonic skeletal system development	11/511	92/10233	0.119565	2.39435	3.0799	0.00595129	0.046765	0.0362108	Sulf2/Six1/Scx/Rdh10/Prrx2/Pbx1/Mmp14/Hspg2/Gas1/Col1a1/Bmp4	11
GO:0072678	T cell migration	6/511	34/10233	0.176471	3.5339	3.39284	0.00613384	0.0481083	0.037251	S1pr1/Itgb7/Cxcl12/Ccl20/App/Abl2	6
GO:0030424	axon	37/517	483/10347	0.0766046	1.53313	2.75191	0.00615345	0.0480161	0.0402674	Timp2/Stmn2/Sphk1/Smn1/Septin5/Pvalb/Plekhg5/Palld/Pak1/Olfm1/Nos1/Ncam1/Myc/Marcks/Lrp8/Lrp1/Igf1r/Htr1b/Hspb1/Hdac5/Glul/Fscn1/Flna/Dbn1/Dag1/Dab2ip/Cxcr4/Ctnnd1/Cst3/Cplx2/Ccn3/Car2/Bloc1s2/Azin2/App/Actg1/Actb	37
GO:0046394	carboxylic acid biosynthetic process	19/511	203/10233	0.0935961	1.8743	2.88451	0.00619603	0.048399	0.0374761	Sphk1/Slc1a3/Rdh10/Ptgs2/Pdk4/Mthfd2/Lpl/Insig1/Hacd4/Glul/Gatd1/Gamt/Erlin1/Dhrs9/Cth/Cd74/Atp2b4/Abcd2/Abcd1	19
GO:0050890	cognition	19/511	203/10233	0.0935961	1.8743	2.88451	0.00619603	0.048399	0.0374761	Zfp385a/Tuba1a/Trpm4/Thra/Synpo/Slc7a11/Ptn/Ptgs2/Plk2/Pde1b/Pak1/Nedd9/Ncam1/Musk/Il1rn/Cebpa/Ccnd2/App/Abl2	19
GO:0042180	ketone metabolic process	15/511	146/10233	0.10274	2.05741	2.9502	0.0062059	0.048399	0.0374761	Rdh10/Ptgs2/Pdk4/Pdk2/Nqo2/Nqo1/Insig1/Haghl/Gatd1/Fmo1/Erlin1/Dhrs9/Cd74/Abcd2/Abcd1	15
GO:0030001	metal ion transport	31/511	387/10233	0.0801034	1.60411	2.77748	0.00622009	0.0484187	0.0374913	Vdr/Trpm4/Tmem38b/Slc41a2/Slc20a1/Slc1a3/Sfxn1/Rgs4/Ptgs2/Plcg1/Pdgfrb/P2rx6/Oga/Nos1/Mrln/Flna/F2r/Ero1a/Dmpk/Cxcr4/Cxcl12/Cnksr3/Cdkn1b/Ccn2/Cacnb3/Bmp4/Atp2b4/Atp13a4/Atf4/App/Anxa6	31
GO:0098858	actin-based cell projection	15/517	146/10347	0.10274	2.05619	2.94747	0.00624323	0.0480161	0.0402674	Slc7a11/Pvalb/Palld/Myo10/Itga6/Gamt/Fscn1/Fat1/Dbn1/Dag1/Cib2/Car2/App/Angpt1/Acta2	15
GO:0051057	positive regulation of small GTPase mediated signal transduction	8/511	56/10233	0.142857	2.86078	3.20104	0.00627308	0.0485578	0.0375991	Tns3/Synpo2l/Pdgfrb/Notch2/Musk/F2r/Col3a1/Cdon	8
GO:0071677	positive regulation of mononuclear cell migration	8/511	56/10233	0.142857	2.86078	3.20104	0.00627308	0.0485578	0.0375991	Thbs1/Nedd9/Mmp14/Cxcl12/Ccl20/Calr/App/Abl2	8
GO:1904888	cranial skeletal system development	8/511	56/10233	0.142857	2.86078	3.20104	0.00627308	0.0485578	0.0375991	Six1/Sh3pxd2b/Rdh10/Prrx2/Mmp14/Insig1/Gas1/Bmp4	8
GO:0007088	regulation of mitotic nuclear division	11/511	93/10233	0.11828	2.3686	3.03957	0.00645544	0.0496221	0.0384231	Zwint/Trip13/Sphk1/Rcc1/Pdgfrb/Mad2l1bp/Lrp5/Igf1r/Ereg/Ccnb1/Bmp4	11
GO:0007631	feeding behavior	7/511	45/10233	0.155556	3.11507	3.25986	0.00647037	0.0496221	0.0384231	Uchl3/Stat3/Pmch/Htr1b/Gfral/Col6a1/App	7
GO:0010171	body morphogenesis	7/511	45/10233	0.155556	3.11507	3.25986	0.00647037	0.0496221	0.0384231	Ssbp3/Scx/Mmp2/Lef1/Col1a1/Cdon/Arid5b	7
GO:0051496	positive regulation of stress fiber assembly	7/511	45/10233	0.155556	3.11507	3.25986	0.00647037	0.0496221	0.0384231	Tpm1/Synpo2l/Sh3pxd2b/Rgcc/Pdlim4/Pak1/Ccn2	7
GO:1903317	regulation of protein maturation	7/511	45/10233	0.155556	3.11507	3.25986	0.00647037	0.0496221	0.0384231	Thbs1/Plau/Plat/Mmp14/Gsn/Gas1/Ctnnd1	7
GO:0019220	regulation of phosphate metabolic process	24/511	279/10233	0.0860215	1.72262	2.8056	0.00655028	0.0501422	0.0388259	Thbs1/Stat3/Srpx2/Plek/Pdk4/Pdk2/Pdgfrb/Nqo1/Niban1/Nedd9/Myog/Myc/Musk/Ier3/Hmga2/Fbn1/Fam20a/Ereg/Cnksr3/Clip3/Areg/App/Amdhd2/Actn3	24
GO:0007179	transforming growth factor beta receptor signaling pathway	16/511	161/10233	0.0993789	1.99011	2.90302	0.00659277	0.0503746	0.0390058	Vasn/Thbs1/Tgfb1i1/Stat3/Smad6/Rgcc/Peg10/Nrep/Lrp1/Lox/Hpgd/Fbn1/Ero1a/Col3a1/Cited2/Atf3	16
GO:0023061	signal release	26/511	310/10233	0.083871	1.67955	2.78545	0.00660588	0.050382	0.0390115	Vdr/Trpm4/Tmem132a/Sphk1/Slc16a2/Septin5/Ptgs2/Pak1/Oga/Nos1/Midn/Lrp5/Lrp1/Kdm5b/Inhbb/Il1rn/Htr1b/Hmga2/Glul/Fbn1/F2r/Cxcl12/Cplx2/Ccn3/C1qtnf3/C1qtnf1	26
GO:0005125	cytokine activity	8/512	56/10163	0.142857	2.83566	3.17258	0.0066062	0.0553376	0.0478644	Inhbb/Il1rn/Cxcl12/Ccl9/Ccl20/Bmp4/Bmp1/Areg	8
GO:1990138	neuron projection extension	13/511	120/10233	0.108333	2.16942	2.95417	0.00678547	0.0516567	0.0399985	Vcl/Sema6c/Postn/Plxna3/Pak1/Olfm1/Lrp1/Ifrd1/Fn1/Ddr1/Dbn1/Cxcr4/Cxcl12	13
GO:0001936	regulation of endothelial cell proliferation	10/511	81/10233	0.123457	2.47228	3.04978	0.00683466	0.0518164	0.0401222	Thbs1/Stat3/Sparc/Rgcc/Plcg1/Hspg2/F3/Cxcl12/Bmp4/Atoh8	10
GO:0110020	regulation of actomyosin structure organization	10/511	81/10233	0.123457	2.47228	3.04978	0.00683466	0.0518164	0.0401222	Tpm1/Synpo2l/Synpo/Sh3pxd2b/S1pr1/Rgcc/Pdlim4/Pak1/Ccn2/Actg1	10
GO:0003156	regulation of animal organ formation	4/511	16/10233	0.25	5.00636	3.67673	0.00691884	0.0518164	0.0401222	Six1/Rbpj/Cited2/Bmp4	4
GO:0006910	phagocytosis, recognition	4/511	16/10233	0.25	5.00636	3.67673	0.00691884	0.0518164	0.0401222	Spon2/Colec12/C1s1/C1ra	4
GO:0044321	response to leptin	4/511	16/10233	0.25	5.00636	3.67673	0.00691884	0.0518164	0.0401222	Ugcg/Stat3/Inhbb/Car3	4
GO:0045723	positive regulation of fatty acid biosynthetic process	4/511	16/10233	0.25	5.00636	3.67673	0.00691884	0.0518164	0.0401222	Ptgs2/Cd74/Abcd2/Abcd1	4
GO:0072574	hepatocyte proliferation	4/511	16/10233	0.25	5.00636	3.67673	0.00691884	0.0518164	0.0401222	Sulf2/Ptn/Plau/Notch2	4
GO:0072575	epithelial cell proliferation involved in liver morphogenesis	4/511	16/10233	0.25	5.00636	3.67673	0.00691884	0.0518164	0.0401222	Sulf2/Ptn/Plau/Notch2	4
GO:1903427	negative regulation of reactive oxygen species biosynthetic process	4/511	16/10233	0.25	5.00636	3.67673	0.00691884	0.0518164	0.0401222	Stat3/Car3/Abcd2/Abcd1	4
GO:0001657	ureteric bud development	8/511	57/10233	0.140351	2.81059	3.14254	0.00698738	0.0519546	0.0402292	Smad6/Six1/Pbx1/Myc/Lgr4/Kif26b/Hs2st1/Bmp4	8
GO:0032602	chemokine production	8/511	57/10233	0.140351	2.81059	3.14254	0.00698738	0.0519546	0.0402292	Postn/Lrp1/Lpl/Havcr2/Cd74/Ccn1/C1qtnf3/App	8
GO:0032642	regulation of chemokine production	8/511	57/10233	0.140351	2.81059	3.14254	0.00698738	0.0519546	0.0402292	Postn/Lrp1/Lpl/Havcr2/Cd74/Ccn1/C1qtnf3/App	8
GO:0034248	regulation of amide metabolic process	8/511	57/10233	0.140351	2.81059	3.14254	0.00698738	0.0519546	0.0402292	Sphk1/Slc7a11/Rtn2/Pdk4/Pdk2/Olfm1/Nfe2l2/Ccn1	8
GO:0033598	mammary gland epithelial cell proliferation	5/511	25/10233	0.2	4.00509	3.44881	0.00704616	0.0520555	0.0403073	Kdm5b/Id2/Etv4/Areg/Agap2	5
GO:0050819	negative regulation of coagulation	5/511	25/10233	0.2	4.00509	3.44881	0.00704616	0.0520555	0.0403073	Thbs1/Plau/Plat/C1qtnf1/Angpt1	5
GO:0089718	amino acid import across plasma membrane	5/511	25/10233	0.2	4.00509	3.44881	0.00704616	0.0520555	0.0403073	Slc7a11/Slc7a1/Slc1a3/Slc16a2/Rgs4	5
GO:0060048	cardiac muscle contraction	9/511	69/10233	0.130435	2.61201	3.08016	0.00705114	0.0520555	0.0403073	Trpm4/Tpm1/Tmem38b/Jup/Gsn/Flna/Ehd3/Cxcr4/Ccn2	9
GO:0021536	diencephalon development	6/511	35/10233	0.171429	3.43293	3.30537	0.00709791	0.0521226	0.0403593	Rbpj/Plxna3/Ncam1/Inhbb/Hmga2/Bmp4	6
GO:0045620	negative regulation of lymphocyte differentiation	6/511	35/10233	0.171429	3.43293	3.30537	0.00709791	0.0521226	0.0403593	Zfp35/Tmem131l/Id2/Hspb1/Cd74/Bmp4	6
GO:0051155	positive regulation of striated muscle cell differentiation	6/511	35/10233	0.171429	3.43293	3.30537	0.00709791	0.0521226	0.0403593	Thra/Myog/Myod1/Mmp14/Bmp4/Actn3	6
GO:0051174	regulation of phosphorus metabolic process	24/511	281/10233	0.0854093	1.71036	2.76814	0.00714025	0.0523408	0.0405283	Thbs1/Stat3/Srpx2/Plek/Pdk4/Pdk2/Pdgfrb/Nqo1/Niban1/Nedd9/Myog/Myc/Musk/Ier3/Hmga2/Fbn1/Fam20a/Ereg/Cnksr3/Clip3/Areg/App/Amdhd2/Actn3	24
GO:0015026	coreceptor activity	5/512	25/10163	0.2	3.96992	3.42434	0.0073095	0.060444	0.0522812	Lrp5/Lrp1/Csf2rb/Cdon/Ackr3	5
GO:2001242	regulation of intrinsic apoptotic signaling pathway	16/511	163/10233	0.0981595	1.96569	2.84924	0.00740516	0.054187	0.0419578	Zfp385a/Vnn1/Ptgs2/Nfe2l2/Myc/Mmp2/Hspb1/Herpud1/Fzd1/Cxcl12/Creb3l1/Cd74/Car3/Atf4/App/Ackr3	16
GO:0071675	regulation of mononuclear cell migration	10/511	82/10233	0.121951	2.44213	3.00586	0.00744729	0.0543037	0.0420482	Thbs1/Nedd9/Mmp14/Cxcl12/Cnn2/Ccn3/Ccl20/Calr/App/Abl2	10
GO:0106027	neuron projection organization	10/511	82/10233	0.121951	2.44213	3.00586	0.00744729	0.0543037	0.0420482	Nedd9/Marcks/Lrp8/Igf1r/Ephb3/Dbn1/App/Abl2/Abcd2/Abcd1	10
GO:0006812	monoatomic cation transport	36/511	473/10233	0.0761099	1.52413	2.67585	0.0074719	0.0543876	0.0421131	Vdr/Trpm4/Tmem38b/Slc7a11/Slc41a2/Slc20a1/Slc1a3/Sfxn1/Rgs4/Ptgs2/Plcg1/Pdgfrb/P2rx6/Oga/Nos1/Mrln/Flna/F2r/Ero1a/Ehd3/Dmpk/Cxcr4/Cxcl12/Cnksr3/Chrng/Chrnd/Chrna1/Cdkn1b/Ccn2/Cacnb3/Bmp4/Atp2b4/Atp13a4/Atf4/App/Anxa6	36
GO:0030900	forebrain development	23/511	267/10233	0.0861423	1.72504	2.75213	0.0075578	0.0549017	0.0425112	Tubb2b/Tuba1a/Slc7a11/Rbpj/Plxna3/Pak1/Notch3/Ncam1/Lrp8/Lef1/Inhbb/Id2/Hmga2/Ephb3/Dab2ip/Cxcr4/Cxcl12/Col3a1/Cdon/Bmp4/Axl/Atp2b4/App	23
GO:0006979	response to oxidative stress	27/511	329/10233	0.0820669	1.64343	2.71959	0.007569	0.0549017	0.0425112	Sphk1/Slc7a11/Sesn2/Ptgs2/Prdx1/Pdk2/Pdgfrb/Nqo1/Nfe2l2/Msrb2/Mmp2/Mmp14/Hspb1/Etv5/Ero1a/Cst3/Col6a1/Col1a1/Chchd4/Car3/Bmp4/Axl/Atf4/Areg/App/Abl2/Abcd1	27
GO:0008344	adult locomotory behavior	8/511	58/10233	0.137931	2.76213	3.0853	0.00776143	0.0559066	0.0432893	Uchl3/Tuba1a/Id2/Enpp1/Cxcl12/Ccnd2/App/Abl2	8
GO:0072163	mesonephric epithelium development	8/511	58/10233	0.137931	2.76213	3.0853	0.00776143	0.0559066	0.0432893	Smad6/Six1/Pbx1/Myc/Lgr4/Kif26b/Hs2st1/Bmp4	8
GO:0072164	mesonephric tubule development	8/511	58/10233	0.137931	2.76213	3.0853	0.00776143	0.0559066	0.0432893	Smad6/Six1/Pbx1/Myc/Lgr4/Kif26b/Hs2st1/Bmp4	8
GO:1902893	regulation of miRNA transcription	8/511	58/10233	0.137931	2.76213	3.0853	0.00776143	0.0559066	0.0432893	Stat3/Smad6/Notch3/Notch2/Myc/Bmp4/Atoh8/App	8
GO:0030425	dendrite	36/517	474/10347	0.0759494	1.52002	2.65788	0.00780166	0.0578965	0.0485533	Zwint/Zfp385a/Synpo/Sorcs2/Slc1a3/Plk2/Pdlim4/Pak1/P2rx6/Nqo1/Nos1/Marcks/Lrp8/Lrp1/Lama2/Htr1b/Hspb1/Gabrb2/Fscn1/Flna/Ero1a/Ephb6/Ephb3/Enpp1/Dbn1/Dab2ip/Ctnnd1/Cplx2/Cnn3/Ccn3/Azin2/Atf4/Asap1/App/Agap2/Abl2	36
GO:0097447	dendritic tree	36/517	474/10347	0.0759494	1.52002	2.65788	0.00780166	0.0578965	0.0485533	Zwint/Zfp385a/Synpo/Sorcs2/Slc1a3/Plk2/Pdlim4/Pak1/P2rx6/Nqo1/Nos1/Marcks/Lrp8/Lrp1/Lama2/Htr1b/Hspb1/Gabrb2/Fscn1/Flna/Ero1a/Ephb6/Ephb3/Enpp1/Dbn1/Dab2ip/Ctnnd1/Cplx2/Cnn3/Ccn3/Azin2/Atf4/Asap1/App/Agap2/Abl2	36
GO:0051960	regulation of nervous system development	28/511	346/10233	0.0809249	1.62056	2.69215	0.00794143	0.057104	0.0442164	Srpx2/Smarcd3/Sema6c/Ptn/Plxna3/Pak1/Nos1/Myc/Musk/Marcks/Lrp8/Lrp1/Lef1/Kctd11/Ifrd1/Id2/Hmga2/Hes6/Fn1/Etv5/Ephb3/Dbn1/Dag1/Cxcr4/Cxcl12/Cdon/Bmp4/App	28
GO:0044853	plasma membrane raft	10/517	83/10347	0.120482	2.41127	2.96037	0.00813692	0.0593434	0.0497666	Vdr/Ptgs2/Nos1/Lrp8/Igf1r/F2r/Dag1/Ctnnd1/Cdh15/Cavin2	10
GO:0007420	brain development	34/511	443/10233	0.0767494	1.53694	2.64881	0.00813952	0.058422	0.045237	Tubb2b/Tuba1a/Ssbp3/Sphk1/Slc7a11/S1pr1/Rtn2/Rbpj/Plxna3/Pbx1/Pak1/Notch3/Ncam1/Lrp8/Lef1/Inhbb/Igf1r/Id2/Hspg2/Hmga2/Gas1/Flna/Ephb3/Dab2ip/Cxcr4/Cxcl12/Col4a1/Col3a1/Cdon/Bmp4/Axl/Atp2b4/App/Abl2	34
GO:0019229	regulation of vasoconstriction	6/511	36/10233	0.166667	3.33757	3.22102	0.00816697	0.058422	0.045237	Trpm4/Smad6/Ptgs2/Nos1/Mmp2/F2r	6
GO:0060412	ventricular septum morphogenesis	6/511	36/10233	0.166667	3.33757	3.22102	0.00816697	0.058422	0.045237	Rbpj/Id2/Fzd2/Fzd1/Cited2/Bmp4	6
GO:0051899	membrane depolarization	7/511	47/10233	0.148936	2.98251	3.12303	0.00823188	0.058684	0.0454399	Trpm4/Oga/Col6a1/Chrng/Chrnd/Chrna1/Abcd1	7
GO:2000027	regulation of animal organ morphogenesis	7/511	47/10233	0.148936	2.98251	3.12303	0.00823188	0.058684	0.0454399	Six1/Rbpj/Lgr4/Etv5/Cited2/Bmp4/Apcdd1	7
GO:0002053	positive regulation of mesenchymal cell proliferation	5/511	26/10233	0.192308	3.85105	3.33699	0.00837318	0.0590822	0.0457482	Six1/Prrx2/Myc/Lrp5/Gas1	5
GO:0048679	regulation of axon regeneration	5/511	26/10233	0.192308	3.85105	3.33699	0.00837318	0.0590822	0.0457482	Ptn/Lrp1/Kremen1/Igf1r/Flna	5
GO:1902176	negative regulation of oxidative stress-induced intrinsic apoptotic signaling pathway	5/511	26/10233	0.192308	3.85105	3.33699	0.00837318	0.0590822	0.0457482	Nfe2l2/Hspb1/Fzd1/Car3/Atf4	5
GO:1903115	regulation of actin filament-based movement	5/511	26/10233	0.192308	3.85105	3.33699	0.00837318	0.0590822	0.0457482	Trpm4/Nos1/Jup/Dbn1/Acta2	5
GO:1905314	semi-lunar valve development	5/511	26/10233	0.192308	3.85105	3.33699	0.00837318	0.0590822	0.0457482	Smad6/Rbpj/Notch2/Bmp4/Adamts5	5
GO:2000403	positive regulation of lymphocyte migration	5/511	26/10233	0.192308	3.85105	3.33699	0.00837318	0.0590822	0.0457482	Nedd9/Cxcl12/Ccl20/App/Abl2	5
GO:0071774	response to fibroblast growth factor	9/511	71/10233	0.126761	2.53844	2.98217	0.00848878	0.0597962	0.0463011	Tnc/Thbs1/Sulf2/Postn/Kdm5b/Enpp1/Creb3l1/Col1a1/Ccn2	9
GO:0001823	mesonephros development	8/511	59/10233	0.135593	2.71531	3.02926	0.00859821	0.0602359	0.0466416	Smad6/Six1/Pbx1/Myc/Lgr4/Kif26b/Hs2st1/Bmp4	8
GO:0003151	outflow tract morphogenesis	8/511	59/10233	0.135593	2.71531	3.02926	0.00859821	0.0602359	0.0466416	Thbs1/Smad6/Six1/Rbpj/Fzd2/Fzd1/Cited2/Bmp4	8
GO:0060420	regulation of heart growth	8/511	59/10233	0.135593	2.71531	3.02926	0.00859821	0.0602359	0.0466416	Rgs4/Rbpj/Pak1/Ncam1/Dusp6/Cited2/Ccnd2/Ccnb1	8
GO:0043425	bHLH transcription factor binding	5/512	26/10163	0.192308	3.81723	3.31278	0.00868299	0.0708928	0.0613189	Scx/Myod1/Klf5/Id3/Fhl2	5
GO:0008045	motor neuron axon guidance	4/511	17/10233	0.235294	4.71187	3.51147	0.00869639	0.0602359	0.0466416	Plxna3/Etv4/Cxcr4/Cxcl12	4
GO:0010092	specification of animal organ identity	4/511	17/10233	0.235294	4.71187	3.51147	0.00869639	0.0602359	0.0466416	Smarcd3/Six1/Rbpj/Bmp4	4
GO:0040020	regulation of meiotic nuclear division	4/511	17/10233	0.235294	4.71187	3.51147	0.00869639	0.0602359	0.0466416	Zwint/Trip13/Rad51ap1/Calr	4
GO:0045823	positive regulation of heart contraction	4/511	17/10233	0.235294	4.71187	3.51147	0.00869639	0.0602359	0.0466416	Trpm4/Tpm1/Rgs4/Ccn2	4
GO:0060512	prostate gland morphogenesis	4/511	17/10233	0.235294	4.71187	3.51147	0.00869639	0.0602359	0.0466416	Tnc/Mmp2/Igf1r/Bmp4	4
GO:0060740	prostate gland epithelium morphogenesis	4/511	17/10233	0.235294	4.71187	3.51147	0.00869639	0.0602359	0.0466416	Tnc/Mmp2/Igf1r/Bmp4	4
GO:0090183	regulation of kidney development	4/511	17/10233	0.235294	4.71187	3.51147	0.00869639	0.0602359	0.0466416	Six1/Myc/Lgr4/Bmp4	4
GO:0007613	memory	10/511	84/10233	0.119048	2.38398	2.91992	0.00879903	0.0607081	0.0470071	Tuba1a/Trpm4/Ptn/Ptgs2/Plk2/Musk/Il1rn/Cebpa/Ccnd2/App	10
GO:0048675	axon extension	10/511	84/10233	0.119048	2.38398	2.91992	0.00879903	0.0607081	0.0470071	Vcl/Sema6c/Plxna3/Pak1/Olfm1/Lrp1/Ifrd1/Fn1/Dbn1/Cxcl12	10
GO:0034599	cellular response to oxidative stress	19/511	210/10233	0.0904762	1.81183	2.72512	0.00881617	0.0607081	0.0470071	Sphk1/Slc7a11/Sesn2/Prdx1/Pdk2/Pdgfrb/Nqo1/Nfe2l2/Mmp2/Hspb1/Etv5/Cst3/Chchd4/Car3/Bmp4/Axl/Atf4/Abl2/Abcd1	19
GO:0030426	growth cone	16/517	166/10347	0.0963855	1.92902	2.76718	0.008826	0.0632779	0.0530662	Timp2/Stmn2/Smn1/Palld/Pak1/Olfm1/Ncam1/Marcks/Lrp1/Hdac5/Fscn1/Flna/Dbn1/Cxcr4/Ctnnd1/App	16
GO:1903131	mononuclear cell differentiation	27/511	333/10233	0.0810811	1.62368	2.65266	0.00882889	0.0607081	0.0470071	Zfp35/Vnn1/Tmem176a/Tmem131l/Stat3/Smarcd3/Rbpj/Pde1b/Pbx1/Notch2/Myc/Mmp14/Lef1/Il3ra/Id2/Hspb1/Hdac5/Enpp1/Cebpa/Cdk6/Cd74/Bmp4/Axl/Armc5/App/Actb/Abl2	27
GO:0034762	regulation of transmembrane transport	20/511	225/10233	0.0888889	1.78004	2.71236	0.00883771	0.0607081	0.0470071	Vdr/Tmem38b/Thbs1/Rtn2/Rgs4/Plcg1/Oga/Nos1/Nfe2l2/Myc/Flna/F2r/Enpp1/Ehd3/Ctnnd1/Clip3/Car2/Cacnb3/Bmp4/Azin2	20
GO:1902107	positive regulation of leukocyte differentiation	13/511	124/10233	0.104839	2.09944	2.82385	0.00887802	0.0607836	0.0470657	Vnn1/Tmem64/Smarcd3/Notch2/Nedd9/Mmp14/Lef1/Id2/Cd74/Ccl9/Car2/Axl/Actb	13
GO:1903708	positive regulation of hemopoiesis	13/511	124/10233	0.104839	2.09944	2.82385	0.00887802	0.0607836	0.0470657	Vnn1/Tmem64/Smarcd3/Notch2/Nedd9/Mmp14/Lef1/Id2/Cd74/Ccl9/Car2/Axl/Actb	13
GO:0050865	regulation of cell activation	29/511	365/10233	0.0794521	1.59106	2.6362	0.00890875	0.0608936	0.0471508	Zfp35/Vnn1/Tmem131l/Thbs1/Sphk1/Smarcd3/Slc7a1/Plek/Pdgfrb/Nedd9/Mmp14/Lef1/Igfbp2/Id2/Hspb1/Havcr2/Fn1/Flna/Ephb6/Cgas/Cebpa/Cd74/Ccn2/C1qtnf1/Bmp4/Axl/Actb/Acta2/Abl2	29
GO:0002792	negative regulation of peptide secretion	6/511	37/10233	0.162162	3.24737	3.13959	0.00934697	0.0634707	0.0491463	Nos1/Midn/Inhbb/Fbn1/Cd74/Ccn3	6
GO:0048009	insulin-like growth factor receptor signaling pathway	6/511	37/10233	0.162162	3.24737	3.13959	0.00934697	0.0634707	0.0491463	Myorg/Igfbp5/Igfbp2/Igf1r/Ghr/Col6a1	6
GO:0060323	head morphogenesis	6/511	37/10233	0.162162	3.24737	3.13959	0.00934697	0.0634707	0.0491463	Ssbp3/Scx/Mmp2/Lef1/Col1a1/Arid5b	6
GO:1905517	macrophage migration	6/511	37/10233	0.162162	3.24737	3.13959	0.00934697	0.0634707	0.0491463	Trim55/Thbs1/Mmp2/Mmp14/Enpp1/Cnn2	6
GO:0042327	positive regulation of phosphorylation	11/511	98/10233	0.112245	2.24775	2.8454	0.00949794	0.0640949	0.0496296	Thbs1/Pdgfrb/Niban1/Nedd9/Musk/Hmga2/Fbn1/Fam20a/Ereg/Clip3/Areg	11
GO:2000241	regulation of reproductive process	11/511	98/10233	0.112245	2.24775	2.8454	0.00949794	0.0640949	0.0496296	Zwint/Trip13/Rad51ap1/Plat/Ints13/Inhbb/Igf1r/Cited2/Cdkn1b/Calr/Bmp4	11
GO:0030510	regulation of BMP signaling pathway	8/511	60/10233	0.133333	2.67006	2.97438	0.00950069	0.0640949	0.0496296	Smad6/Rbpj/Notch2/Fzd1/Fstl1/Fbn1/Ccn1/Bmp4	8
GO:0061614	miRNA transcription	8/511	60/10233	0.133333	2.67006	2.97438	0.00950069	0.0640949	0.0496296	Stat3/Smad6/Notch3/Notch2/Myc/Bmp4/Atoh8/App	8
GO:0002683	negative regulation of immune system process	27/511	335/10233	0.080597	1.61399	2.61953	0.00952059	0.0641249	0.0496528	Zfp35/Ypel4/Tmem176a/Tmem131l/Thbs1/Serpinb9b/Myc/Lyar/Lrrc17/Lgr4/Id2/Hspb1/Havcr2/Fn1/Fbn1/Dab2ip/Cxcl12/Col3a1/Cnn2/Cgas/Cebpa/Cdk6/Cd74/Ccn3/Bmp4/Axl/Angpt1	27
GO:0010817	regulation of hormone levels	25/511	304/10233	0.0822368	1.64683	2.62474	0.00970874	0.0652862	0.050552	Vdr/Trpm4/Slco4a1/Slc16a2/Rdh10/Oga/Nos1/Midn/Mep1a/Lrp5/Lrp1/Kdm5b/Inhbb/Il1rn/Igf1r/Hmga2/Glul/Ghr/Fbn1/Enpp1/Dhrs9/Ccn3/C1qtnf3/C1qtnf1/Adh7	25
GO:0050805	negative regulation of synaptic transmission	5/511	27/10233	0.185185	3.70841	3.23059	0.00986373	0.0662211	0.051276	Sorcs2/Ptgs2/Pmch/Plk2/Htr1b	5
GO:0007584	response to nutrient	12/511	112/10233	0.107143	2.14558	2.79471	0.00991036	0.0663195	0.0513521	Vdr/Tnc/Postn/Pdk2/Nfe2l2/Maf/Lpl/Igfbp2/Enpp1/Col1a1/Cebpa/Cdon	12
GO:0030595	leukocyte chemotaxis	12/511	112/10233	0.107143	2.14558	2.79471	0.00991036	0.0663195	0.0513521	Trpm4/Thbs1/S1pr1/Ptn/Nedd9/Mmp2/Gbf1/Cxcl12/Cd74/Ccn3/Calr/App	12
GO:0110053	regulation of actin filament organization	18/511	198/10233	0.0909091	1.82049	2.67278	0.0101422	0.0677615	0.0524687	Tpm1/Synpo2l/Synpo2/Synpo/Sh3pxd2b/S1pr1/Rgs4/Rgcc/Plek/Pdlim4/Pak1/Lima1/Gsn/Flna/Dbn1/Ccn2/Arpc5l/Actg1	18
GO:0030175	filopodium	9/517	73/10347	0.123288	2.46742	2.88537	0.010179	0.0717616	0.0601808	Palld/Myo10/Itga6/Fscn1/Fat1/Dbn1/Dag1/App/Acta2	9
GO:0030178	negative regulation of Wnt signaling pathway	11/511	99/10233	0.111111	2.22505	2.80798	0.0102209	0.068068	0.052706	Tmem64/Tmem131l/Lrp1/Kremen1/Hmga2/Fzd1/Dact3/Dab2ip/Cdon/App/Apcdd1	11
GO:0048145	regulation of fibroblast proliferation	11/511	99/10233	0.111111	2.22505	2.80798	0.0102209	0.068068	0.052706	Sphk1/Pdgfrb/Myc/Ing5/Hmga2/Fn1/Ereg/Dab2ip/Cdk6/Cd74/Ccnb1	11
GO:0006942	regulation of striated muscle contraction	7/511	49/10233	0.142857	2.86078	2.99327	0.0103231	0.0683648	0.0529359	Trpm4/Tmem38b/Jup/Ehd3/Dmpk/Ccn2/Actn3	7
GO:0045669	positive regulation of osteoblast differentiation	7/511	49/10233	0.142857	2.86078	2.99327	0.0103231	0.0683648	0.0529359	Tmem119/Lrp5/Fzd1/Cebpd/Cebpa/Ccn1/Bmp4	7
GO:0051928	positive regulation of calcium ion transport	7/511	49/10233	0.142857	2.86078	2.99327	0.0103231	0.0683648	0.0529359	Plcg1/Pdgfrb/Oga/F2r/Cxcr4/Cxcl12/Bmp4	7
GO:0002687	positive regulation of leukocyte migration	10/511	86/10233	0.116279	2.32854	2.8364	0.0103313	0.0683648	0.0529359	Thbs1/Ptn/Nedd9/Mmp14/Cxcl12/Cd74/Ccl20/Calr/App/Abl2	10
GO:0030295	protein kinase activator activity	12/512	112/10163	0.107143	2.12674	2.76165	0.0105804	0.0853048	0.0737846	Rgcc/Ghr/Fam20a/Ereg/Dab2ip/Cks2/Ccnd2/Ccnb1/Bmp4/Areg/Angpt4/Agap2	12
GO:0055080	monoatomic cation homeostasis	27/511	338/10233	0.0798817	1.59967	2.57023	0.0106407	0.0694584	0.0537827	Vdr/Tmem64/Tmem38b/Synpo/Slc7a11/Slc1a3/Plcg1/Pdk4/Pdk2/Myc/Jph2/Herpud1/Flna/Fam20a/F2r/Ero1a/Enpp1/Dmpk/Creg1/Cib2/Car2/Calcb/Atp2b4/Atp13a4/Atf4/App/Anxa6	27
GO:0001974	blood vessel remodeling	6/511	38/10233	0.157895	3.16191	3.0609	0.0106438	0.0694584	0.0537827	Rbpj/Lrp1/Flna/Cst3/Bgn/Axl	6
GO:0048645	animal organ formation	6/511	38/10233	0.157895	3.16191	3.0609	0.0106438	0.0694584	0.0537827	Smarcd3/Six1/Rdh10/Rbpj/Cited2/Bmp4	6
GO:0048701	embryonic cranial skeleton morphogenesis	6/511	38/10233	0.157895	3.16191	3.0609	0.0106438	0.0694584	0.0537827	Six1/Rdh10/Prrx2/Mmp14/Gas1/Bmp4	6
GO:0010575	positive regulation of vascular endothelial growth factor production	4/511	18/10233	0.222222	4.4501	3.35862	0.0107477	0.0694584	0.0537827	Sulf2/Stat3/Ptgs2/Atf4	4
GO:0033198	response to ATP	4/511	18/10233	0.222222	4.4501	3.35862	0.0107477	0.0694584	0.0537827	Trpm4/P2rx6/Enpp1/Cib2	4
GO:0042755	eating behavior	4/511	18/10233	0.222222	4.4501	3.35862	0.0107477	0.0694584	0.0537827	Uchl3/Stat3/Gfral/Col6a1	4
GO:0045844	positive regulation of striated muscle tissue development	4/511	18/10233	0.222222	4.4501	3.35862	0.0107477	0.0694584	0.0537827	Myog/Myod1/Cdon/Actn3	4
GO:0048636	positive regulation of muscle organ development	4/511	18/10233	0.222222	4.4501	3.35862	0.0107477	0.0694584	0.0537827	Myog/Myod1/Cdon/Actn3	4
GO:0051043	regulation of membrane protein ectodomain proteolysis	4/511	18/10233	0.222222	4.4501	3.35862	0.0107477	0.0694584	0.0537827	Timp3/Timp2/Sh3d19/App	4
GO:0060045	positive regulation of cardiac muscle cell proliferation	4/511	18/10233	0.222222	4.4501	3.35862	0.0107477	0.0694584	0.0537827	Rbpj/Ncam1/Ccnd2/Ccnb1	4
GO:0097062	dendritic spine maintenance	4/511	18/10233	0.222222	4.4501	3.35862	0.0107477	0.0694584	0.0537827	Nedd9/Igf1r/App/Abl2	4
GO:1900745	positive regulation of p38MAPK cascade	4/511	18/10233	0.222222	4.4501	3.35862	0.0107477	0.0694584	0.0537827	Sphk1/Gsn/Gadd45b/Bmp4	4
GO:1901863	positive regulation of muscle tissue development	4/511	18/10233	0.222222	4.4501	3.35862	0.0107477	0.0694584	0.0537827	Myog/Myod1/Cdon/Actn3	4
GO:2000463	positive regulation of excitatory postsynaptic potential	4/511	18/10233	0.222222	4.4501	3.35862	0.0107477	0.0694584	0.0537827	Rgs4/Dbn1/Cacnb3/App	4
GO:0099571	postsynaptic cytoskeleton	4/517	18/10347	0.222222	4.44745	3.35707	0.0107706	0.0728785	0.0611175	Marcks/Dbn1/Actg1/Actb	4
GO:0030427	site of polarized growth	16/517	170/10347	0.0941176	1.88363	2.66403	0.0109659	0.0728785	0.0611175	Timp2/Stmn2/Smn1/Palld/Pak1/Olfm1/Ncam1/Marcks/Lrp1/Hdac5/Fscn1/Flna/Dbn1/Cxcr4/Ctnnd1/App	16
GO:0098862	cluster of actin-based cell projections	11/517	100/10347	0.11	2.20149	2.7687	0.0110354	0.0728785	0.0611175	Vcl/Slc7a11/Ralgds/Pvalb/Pex19/Lima1/Flna/Ddr1/Cib2/Actn3/Actb	11
GO:0005158	insulin receptor binding	4/512	18/10163	0.222222	4.41102	3.33606	0.0110783	0.0882161	0.0763028	Plcg1/Igf1r/Enpp1/App	4
GO:0014074	response to purine-containing compound	10/511	87/10233	0.114943	2.30177	2.79551	0.0111697	0.0715493	0.0554017	Trpm4/Tmem38b/Scx/P2rx6/Inhbb/Igfbp5/Enpp1/Col1a1/Cib2/Areg	10
GO:0021700	developmental maturation	18/511	200/10233	0.09	1.80229	2.6269	0.0111831	0.0715493	0.0554017	Trip13/Sdc2/S1pr1/Rnd1/Rbpj/Mmp2/Id2/Ereg/Enpp1/Dag1/Dab2ip/Cebpa/Ccnb1/Axl/App/Adamts7/Actn3/Abl2	18
GO:0035107	appendage morphogenesis	12/511	114/10233	0.105263	2.10794	2.72718	0.011333	0.0715493	0.0554017	Rdh10/Prrx2/Pbx1/Notch2/Mustn1/Lrp5/Lef1/Gas1/Enpp1/Col6a1/Col3a1/Bmp4	12
GO:0035108	limb morphogenesis	12/511	114/10233	0.105263	2.10794	2.72718	0.011333	0.0715493	0.0554017	Rdh10/Prrx2/Pbx1/Notch2/Mustn1/Lrp5/Lef1/Gas1/Enpp1/Col6a1/Col3a1/Bmp4	12
GO:0071456	cellular response to hypoxia	12/511	114/10233	0.105263	2.10794	2.72718	0.011333	0.0715493	0.0554017	Vasn/Stat3/Rgcc/Ptgs2/Nfe2l2/Myc/Ero1a/Cited2/Ccnb1/Car3/Atf4/Angpt4	12
GO:0008228	opsonization	3/511	10/10233	0.3	6.00763	3.63209	0.0114162	0.0715493	0.0554017	Spon2/C1s1/C1ra	3
GO:0010831	positive regulation of myotube differentiation	3/511	10/10233	0.3	6.00763	3.63209	0.0114162	0.0715493	0.0554017	Thra/Myog/Mmp14	3
GO:0010832	negative regulation of myotube differentiation	3/511	10/10233	0.3	6.00763	3.63209	0.0114162	0.0715493	0.0554017	Tmem119/Hdac5/Ccn3	3
GO:0010996	response to auditory stimulus	3/511	10/10233	0.3	6.00763	3.63209	0.0114162	0.0715493	0.0554017	Slc1a3/Ptn/Abl2	3
GO:0016322	neuron remodeling	3/511	10/10233	0.3	6.00763	3.63209	0.0114162	0.0715493	0.0554017	Rnd1/App/Abl2	3
GO:0021602	cranial nerve morphogenesis	3/511	10/10233	0.3	6.00763	3.63209	0.0114162	0.0715493	0.0554017	Six1/Plxna3/Cited2	3
GO:0021819	layer formation in cerebral cortex	3/511	10/10233	0.3	6.00763	3.63209	0.0114162	0.0715493	0.0554017	Lrp8/Dab2ip/Col3a1	3
GO:0042573	retinoic acid metabolic process	3/511	10/10233	0.3	6.00763	3.63209	0.0114162	0.0715493	0.0554017	Rdh10/Dhrs9/Adh7	3
GO:0060613	fat pad development	3/511	10/10233	0.3	6.00763	3.63209	0.0114162	0.0715493	0.0554017	Hmga2/Enpp1/Arid5b	3
GO:0061771	response to caloric restriction	3/511	10/10233	0.3	6.00763	3.63209	0.0114162	0.0715493	0.0554017	Nqo1/Nfe2l2/Gsta1	3
GO:0071803	positive regulation of podosome assembly	3/511	10/10233	0.3	6.00763	3.63209	0.0114162	0.0715493	0.0554017	Palld/Fscn1/Asap1	3
GO:0072110	glomerular mesangial cell proliferation	3/511	10/10233	0.3	6.00763	3.63209	0.0114162	0.0715493	0.0554017	Serpinb7/Pdgfrb/Bmp4	3
GO:0097094	craniofacial suture morphogenesis	3/511	10/10233	0.3	6.00763	3.63209	0.0114162	0.0715493	0.0554017	Mmp14/Insig1/Bmp4	3
GO:1902548	negative regulation of cellular response to vascular endothelial growth factor stimulus	3/511	10/10233	0.3	6.00763	3.63209	0.0114162	0.0715493	0.0554017	Dab2ip/Atp2b4/Angpt1	3
GO:1990535	neuron projection maintenance	3/511	10/10233	0.3	6.00763	3.63209	0.0114162	0.0715493	0.0554017	App/Abcd2/Abcd1	3
GO:0005916	fascia adherens	3/517	10/10347	0.3	6.00406	3.63061	0.0114353	0.0728785	0.0611175	Vcl/Jup/Des	3
GO:0016342	catenin complex	3/517	10/10347	0.3	6.00406	3.63061	0.0114353	0.0728785	0.0611175	Jup/Ctnnd1/Cdh15	3
GO:0098637	protein complex involved in cell-matrix adhesion	3/517	10/10347	0.3	6.00406	3.63061	0.0114353	0.0728785	0.0611175	Tnc/Plau/Lama2	3
GO:0061351	neural precursor cell proliferation	13/511	128/10233	0.101562	2.03383	2.69836	0.0114464	0.0716309	0.0554649	Zfp503/Smarcd3/Slc16a2/Ptn/Lef1/Kctd11/Id2/Hmga2/Hdac5/Flna/Dbn1/Cxcr4/Cdon	13
GO:1903035	negative regulation of response to wounding	7/511	50/10233	0.14	2.80356	2.93083	0.0115026	0.071701	0.0555191	Thbs1/Stat3/Plau/Plat/Kremen1/C1qtnf1/Angpt1	7
GO:2000630	positive regulation of miRNA metabolic process	7/511	50/10233	0.14	2.80356	2.93083	0.0115026	0.071701	0.0555191	Stat3/Smad6/Notch3/Notch2/Myc/Bmp4/Atoh8	7
GO:0044060	regulation of endocrine process	5/511	28/10233	0.178571	3.57597	3.12915	0.0115268	0.071701	0.0555191	Vdr/Kdm5b/Inhbb/F2r/C1qtnf1	5
GO:0071526	semaphorin-plexin signaling pathway	5/511	28/10233	0.178571	3.57597	3.12915	0.0115268	0.071701	0.0555191	Sema6c/Sema3b/Plxna3/Ncam1/Flna	5
GO:0031252	cell leading edge	27/517	340/10347	0.0794118	1.58931	2.53388	0.0115434	0.0728785	0.0611175	Tpm1/Stmn2/Plekhg5/Plek/Plcg1/Pdlim4/Pdgfrb/Palld/Pak1/Nedd9/Myo10/Lima1/Gsn/Gbf1/Fscn1/Fat1/Dbn1/Dag1/Cxcr4/Ctnnd1/Cdk6/Atf4/Arhgap31/App/Actb/Acta2/Abl2	27
GO:0048562	embryonic organ morphogenesis	17/511	186/10233	0.0913978	1.83028	2.61985	0.0116664	0.0724612	0.0561078	Sparc/Six1/Rdh10/Rbpj/Prrx2/Notch2/Myc/Mmp14/Insig1/Id2/Hspg2/Gas1/Fzd2/Fbn1/Enpp1/Cited2/Bmp4	17
GO:0004745	all-trans-retinol dehydrogenase (NAD+) activity	3/512	10/10163	0.3	5.95488	3.61056	0.0116947	0.0908805	0.0786074	Rdh10/Dhrs9/Adh7	3
GO:0042813	Wnt receptor activity	3/512	10/10163	0.3	5.95488	3.61056	0.0116947	0.0908805	0.0786074	Lrp5/Fzd2/Fzd1	3
GO:0098685	Schaffer collateral - CA1 synapse	11/517	101/10347	0.108911	2.17969	2.73217	0.0118462	0.07369	0.061798	Tubb2b/Synpo/Stat3/Ptn/Plcg1/Plat/Ncam1/Lrp8/Ctnnd1/Actg1/Actb	11
GO:0010927	cellular component assembly involved in morphogenesis	9/511	75/10233	0.12	2.40305	2.79585	0.0120191	0.074429	0.0576315	Tpm1/Tnnt1/Synpo2l/Pdgfrb/Myl9/Ldb3/Csrp1/Agfg1/Actg1	9
GO:0032989	cellular anatomical entity morphogenesis	9/511	75/10233	0.12	2.40305	2.79585	0.0120191	0.074429	0.0576315	Tpm1/Tnnt1/Synpo2l/Pdgfrb/Myl9/Ldb3/Csrp1/Agfg1/Actg1	9
GO:0030315	T-tubule	6/517	39/10347	0.153846	3.07901	2.98302	0.012098	0.0741661	0.0621973	Vdr/Rtn2/Nos1/Igf1r/Cacnb3/Atp2b4	6
GO:0031667	response to nutrient levels	30/511	390/10233	0.0769231	1.54042	2.49466	0.0121337	0.0750266	0.0580942	Vdr/Tnc/Stambpl1/Sesn2/Prl2c5/Postn/Pdk4/Pdk2/Pak1/Nqo1/Nfe2l2/Myod1/Maf/Lpl/Inhbb/Igfbp2/Gsta1/Glul/Ghr/Gfral/Fbn1/Enpp1/Cst3/Col6a1/Col1a1/Cebpa/Cdon/Bmf/Atf4/Atf3	30
GO:0051924	regulation of calcium ion transport	13/511	129/10233	0.100775	2.01807	2.6677	0.0121706	0.0751427	0.0581841	Vdr/Tmem38b/Rgs4/Ptgs2/Plcg1/Pdgfrb/Oga/Nos1/Mrln/F2r/Cxcr4/Cxcl12/Bmp4	13
GO:0051402	neuron apoptotic process	22/511	263/10233	0.0836502	1.67513	2.54291	0.0122528	0.0754797	0.0584451	Tuba1a/Six1/Pcdhgc3/Nqo2/Nqo1/Nos1/Musk/Mmp2/Lrp1/Hspg2/Gfral/Fzd1/F2r/Enpp1/Col6a2/Col6a1/Casp4/Axl/Atf4/App/Angpt1/Agap2	22
GO:0033500	carbohydrate homeostasis	17/511	187/10233	0.0909091	1.82049	2.59605	0.0122616	0.0754797	0.0584451	Trpm4/Tent4b/Stat3/Sesn2/Plscr3/Pdk4/Pdk2/Mustn1/Lrp5/Lrp1/Igfbp5/Igf1r/Fbn1/Enpp1/Col1a1/Cebpa/C1qtnf3	17
GO:0050801	monoatomic ion homeostasis	27/511	342/10233	0.0789474	1.58096	2.50524	0.0122989	0.0755975	0.0585362	Vdr/Tmem64/Tmem38b/Synpo/Slc7a11/Slc1a3/Plcg1/Pdk4/Pdk2/Myc/Jph2/Herpud1/Flna/Fam20a/F2r/Ero1a/Enpp1/Dmpk/Creg1/Cib2/Car2/Calcb/Atp2b4/Atp13a4/Atf4/App/Anxa6	27
GO:0005261	monoatomic cation channel activity	9/512	75/10163	0.12	2.38195	2.76669	0.0126776	0.0973461	0.0841998	Trpm4/Tmem38b/Slc7a11/P2rx6/Htr1b/Chrng/Chrnd/Chrna1/Cacnb3	9
GO:0045177	apical part of cell	24/517	295/10347	0.0813559	1.62822	2.51045	0.0127048	0.0767732	0.0643836	Vcl/Slc7a11/Slc7a1/Slc16a2/Ralgds/Plat/Pex19/Pdgfrb/Lrp1/Lima1/Igfbp2/Fn1/Flna/Fat1/Ddr1/Cnksr3/Car2/Cacnb3/App/Anxa6/Amotl2/Actn3/Actg1/Actb	24
GO:0002690	positive regulation of leukocyte chemotaxis	7/511	51/10233	0.137255	2.74859	2.86992	0.0127765	0.0780893	0.0604657	Thbs1/Ptn/Nedd9/Cxcl12/Cd74/Calr/App	7
GO:0043627	response to estrogen	7/511	51/10233	0.137255	2.74859	2.86992	0.0127765	0.0780893	0.0604657	Smad6/Nos1/Mmp2/Mmp14/Igfbp2/Cited2/Car2	7
GO:0060291	long-term synaptic potentiation	7/511	51/10233	0.137255	2.74859	2.86992	0.0127765	0.0780893	0.0604657	Ptn/Plk2/Pak1/Nos1/Musk/Enpp1/App	7
GO:0038061	non-canonical NF-kappaB signal transduction	10/511	89/10233	0.11236	2.25005	2.71538	0.013	0.0780893	0.0604657	Trim55/Sphk1/Rassf2/Prdx1/Havcr2/Dab2ip/Ccn3/Calr/C1qtnf3/App	10
GO:0015698	inorganic anion transport	9/511	76/10233	0.118421	2.37143	2.75113	0.0130515	0.0780893	0.0604657	Vdr/Ttyh3/Slc20a1/Slc1a3/Pcyox1/Gabrb2/Enpp1/Car2/Atf4	9
GO:0061387	regulation of extent of cell growth	9/511	76/10233	0.118421	2.37143	2.75113	0.0130515	0.0780893	0.0604657	Sema6c/Plxna3/Pak1/Olfm1/Lrp1/Ifrd1/Fn1/Dbn1/Cxcl12	9
GO:0090398	cellular senescence	9/511	76/10233	0.118421	2.37143	2.75113	0.0130515	0.0780893	0.0604657	Ypel3/Plk2/Id2/Hmga2/Eef1e1/Cited2/Cgas/Cdk6/Calr	9
GO:0010955	negative regulation of protein processing	4/511	19/10233	0.210526	4.21588	3.21656	0.0130872	0.0780893	0.0604657	Thbs1/Plau/Plat/Gas1	4
GO:0014856	skeletal muscle cell proliferation	4/511	19/10233	0.210526	4.21588	3.21656	0.0130872	0.0780893	0.0604657	Stat3/Six1/Myog/Angpt1	4
GO:0030812	negative regulation of nucleotide catabolic process	4/511	19/10233	0.210526	4.21588	3.21656	0.0130872	0.0780893	0.0604657	Stat3/Myog/Ier3/Actn3	4
GO:0033122	negative regulation of purine nucleotide catabolic process	4/511	19/10233	0.210526	4.21588	3.21656	0.0130872	0.0780893	0.0604657	Stat3/Myog/Ier3/Actn3	4
GO:0033688	regulation of osteoblast proliferation	4/511	19/10233	0.210526	4.21588	3.21656	0.0130872	0.0780893	0.0604657	Tmem119/Lrp5/Igf1r/Ccn1	4
GO:0036315	cellular response to sterol	4/511	19/10233	0.210526	4.21588	3.21656	0.0130872	0.0780893	0.0604657	Lrp8/Insig1/Inhbb/Dag1	4
GO:0045820	negative regulation of glycolytic process	4/511	19/10233	0.210526	4.21588	3.21656	0.0130872	0.0780893	0.0604657	Stat3/Myog/Ier3/Actn3	4
GO:0045907	positive regulation of vasoconstriction	4/511	19/10233	0.210526	4.21588	3.21656	0.0130872	0.0780893	0.0604657	Trpm4/Smad6/Ptgs2/F2r	4
GO:0050974	detection of mechanical stimulus involved in sensory perception	4/511	19/10233	0.210526	4.21588	3.21656	0.0130872	0.0780893	0.0604657	Myc/Cxcr4/Cxcl12/Cacnb3	4
GO:0072576	liver morphogenesis	4/511	19/10233	0.210526	4.21588	3.21656	0.0130872	0.0780893	0.0604657	Sulf2/Ptn/Plau/Notch2	4
GO:1903318	negative regulation of protein maturation	4/511	19/10233	0.210526	4.21588	3.21656	0.0130872	0.0780893	0.0604657	Thbs1/Plau/Plat/Gas1	4
GO:1903524	positive regulation of blood circulation	4/511	19/10233	0.210526	4.21588	3.21656	0.0130872	0.0780893	0.0604657	Trpm4/Tpm1/Rgs4/Ccn2	4
GO:1903909	regulation of receptor clustering	4/511	19/10233	0.210526	4.21588	3.21656	0.0130872	0.0780893	0.0604657	Slc7a11/Ptn/Musk/Gsn	4
GO:0050767	regulation of neurogenesis	24/511	296/10233	0.0810811	1.62368	2.4963	0.0130996	0.0780893	0.0604657	Smarcd3/Sema6c/Ptn/Plxna3/Pak1/Nos1/Myc/Marcks/Lrp8/Lrp1/Lef1/Kctd11/Ifrd1/Id2/Hmga2/Hes6/Fn1/Etv5/Dbn1/Dag1/Cxcr4/Cxcl12/Cdon/Bmp4	24
GO:0008406	gonad development	15/511	159/10233	0.0943396	1.88919	2.59064	0.0131775	0.0784413	0.0607382	Serpinb6b/Scx/Rdh10/Rbpj/Mmp2/Mmp14/Inhbb/Hmga2/Flna/Ereg/Cst3/Cited2/Bmp4/Arid5b/Angpt1	15
GO:0001658	branching involved in ureteric bud morphogenesis	5/511	29/10233	0.172414	3.45266	3.03225	0.0133708	0.0791374	0.0612772	Six1/Pbx1/Myc/Lgr4/Bmp4	5
GO:0045124	regulation of bone resorption	5/511	29/10233	0.172414	3.45266	3.03225	0.0133708	0.0791374	0.0612772	Tmem64/Tmem119/S1pr1/Pdk4/Car2	5
GO:1900744	regulation of p38MAPK cascade	5/511	29/10233	0.172414	3.45266	3.03225	0.0133708	0.0791374	0.0612772	Sphk1/Gsn/Gadd45b/Dab2ip/Bmp4	5
GO:1902742	apoptotic process involved in development	5/511	29/10233	0.172414	3.45266	3.03225	0.0133708	0.0791374	0.0612772	Vdr/Lrp5/Lef1/Enpp1/Ccn1	5
GO:0050867	positive regulation of cell activation	19/511	219/10233	0.086758	1.73737	2.5288	0.0134244	0.0793419	0.0614356	Vnn1/Thbs1/Smarcd3/Slc7a1/Plek/Pdgfrb/Mmp14/Lef1/Igfbp2/Havcr2/Flna/Ephb6/Cebpa/Cd74/Ccn2/Axl/Actb/Acta2/Abl2	19
GO:1902903	regulation of supramolecular fiber organization	23/511	281/10233	0.0818505	1.63909	2.49043	0.0134825	0.0795716	0.0616134	Tpm1/Synpo2l/Synpo2/Synpo/Stmn2/Sh3pxd2b/S1pr1/Rgs4/Rgcc/Plek/Pdlim4/Pak1/Lima1/Hspg2/Gsn/Flna/Dbn1/Clip3/Cdkn1b/Ccn2/Arpc5l/App/Actg1	23
GO:0000768	syncytium formation by plasma membrane fusion	6/511	40/10233	0.15	3.00382	2.91105	0.0136105	0.0798725	0.0618465	Ptgfrn/Myog/Myod1/Cxcl12/Cdon/Adamts5	6
GO:0140253	cell-cell fusion	6/511	40/10233	0.15	3.00382	2.91105	0.0136105	0.0798725	0.0618465	Ptgfrn/Myog/Myod1/Cxcl12/Cdon/Adamts5	6
GO:1990868	response to chemokine	6/511	40/10233	0.15	3.00382	2.91105	0.0136105	0.0798725	0.0618465	Wbp1l/Lox/Cxcr4/Cxcl12/Ccl9/Ackr3	6
GO:1990869	cellular response to chemokine	6/511	40/10233	0.15	3.00382	2.91105	0.0136105	0.0798725	0.0618465	Wbp1l/Lox/Cxcr4/Cxcl12/Ccl9/Ackr3	6
GO:0048568	embryonic organ development	25/511	313/10233	0.0798722	1.59948	2.46945	0.0136772	0.0801509	0.062062	Tubb2b/Sparc/Six1/Rdh10/Rbpj/Prrx2/Pdgfrb/Pbx1/Notch2/Myc/Mmp14/Lef1/Insig1/Id3/Id2/Hspg2/Gas1/Fzd2/Fbn1/Enpp1/Cited2/Cebpa/Ccn1/Bmp4/Atf4	25
GO:0032760	positive regulation of tumor necrosis factor production	8/511	64/10233	0.125	2.50318	2.76551	0.0138269	0.0809139	0.0626528	Thbs1/Stat3/Spon2/Lpl/Hspb1/Havcr2/Ccn1/App	8
GO:1905039	carboxylic acid transmembrane transport	10/511	90/10233	0.111111	2.22505	2.67611	0.0139954	0.0817846	0.063327	Ttyh3/Thbs1/Slc7a11/Slc7a1/Slc1a3/Sfxn1/Rgs4/Myc/Abcd2/Abcd1	10
GO:0019217	regulation of fatty acid metabolic process	9/511	77/10233	0.116883	2.34064	2.70712	0.0141483	0.0824484	0.063841	Ptgs2/Pdk4/Pdk2/Insig1/Fmo1/Erlin1/Cd74/Abcd2/Abcd1	9
GO:0072676	lymphocyte migration	7/511	52/10233	0.134615	2.69573	2.81046	0.0141488	0.0824484	0.063841	S1pr1/Nedd9/Itgb7/Cxcl12/Ccl20/App/Abl2	7
GO:0010959	regulation of metal ion transport	17/511	190/10233	0.0894737	1.79175	2.52549	0.0141916	0.0825819	0.0639444	Vdr/Tmem38b/Rgs4/Ptgs2/Plcg1/Pdgfrb/Oga/Nos1/Mrln/Flna/F2r/Dmpk/Cxcr4/Cxcl12/Cnksr3/Bmp4/Atf4	17
GO:0030177	positive regulation of Wnt signaling pathway	11/511	104/10233	0.105769	2.11808	2.62735	0.0144883	0.0841904	0.0651899	Trpm4/Tmem198b/Tmem132a/Thra/Sulf2/Rbpj/Pbxip1/Lgr4/Lef1/Col1a1/Abl2	11
GO:1904018	positive regulation of vasculature development	12/511	118/10233	0.101695	2.03649	2.59618	0.0146456	0.0848828	0.065726	Thbs1/Stat3/Sphk1/Plcg1/Nfe2l2/Jup/Hspb1/Hmga2/F3/Cxcr4/Cxcl12/Angpt4	12
GO:0045137	development of primary sexual characteristics	15/511	161/10233	0.0931677	1.86572	2.53833	0.0146484	0.0848828	0.065726	Serpinb6b/Scx/Rdh10/Rbpj/Mmp2/Mmp14/Inhbb/Hmga2/Flna/Ereg/Cst3/Cited2/Bmp4/Arid5b/Angpt1	15
GO:0015267	channel activity	13/512	131/10163	0.0992366	1.96981	2.57316	0.0146732	0.110049	0.0951871	Ttyh3/Trpm4/Tmem38b/Slc7a11/P2rx6/Htr1b/Gabrb2/Chrng/Chrnd/Chrna1/Cacnb3/Apol10b/Anxa6	13
GO:0022803	passive transmembrane transporter activity	13/512	131/10163	0.0992366	1.96981	2.57316	0.0146732	0.110049	0.0951871	Ttyh3/Trpm4/Tmem38b/Slc7a11/P2rx6/Htr1b/Gabrb2/Chrng/Chrnd/Chrna1/Cacnb3/Apol10b/Anxa6	13
GO:1903825	organic acid transmembrane transport	10/511	91/10233	0.10989	2.2006	2.63736	0.0150469	0.086071	0.0666461	Ttyh3/Thbs1/Slc7a11/Slc7a1/Slc1a3/Sfxn1/Rgs4/Myc/Abcd2/Abcd1	10
GO:1903557	positive regulation of tumor necrosis factor superfamily cytokine production	8/511	65/10233	0.123077	2.46467	2.71576	0.0151022	0.086071	0.0666461	Thbs1/Stat3/Spon2/Lpl/Hspb1/Havcr2/Ccn1/App	8
GO:0002076	osteoblast development	3/511	11/10233	0.272727	5.46148	3.39407	0.0151231	0.086071	0.0666461	Lrp5/Hdac5/Cebpa	3
GO:0010755	regulation of plasminogen activation	3/511	11/10233	0.272727	5.46148	3.39407	0.0151231	0.086071	0.0666461	Thbs1/Plau/Plat	3
GO:0014745	negative regulation of muscle adaptation	3/511	11/10233	0.272727	5.46148	3.39407	0.0151231	0.086071	0.0666461	Oga/Igfbp5/Atp2b4	3
GO:0031915	positive regulation of synaptic plasticity	3/511	11/10233	0.272727	5.46148	3.39407	0.0151231	0.086071	0.0666461	Ptgs2/Dbn1/Cplx2	3
GO:0045655	regulation of monocyte differentiation	3/511	11/10233	0.272727	5.46148	3.39407	0.0151231	0.086071	0.0666461	Myc/Cdk6/Cd74	3
GO:0070885	negative regulation of calcineurin-NFAT signaling cascade	3/511	11/10233	0.272727	5.46148	3.39407	0.0151231	0.086071	0.0666461	Fhl2/Atp2b4/Actn3	3
GO:0090189	regulation of branching involved in ureteric bud morphogenesis	3/511	11/10233	0.272727	5.46148	3.39407	0.0151231	0.086071	0.0666461	Six1/Lgr4/Bmp4	3
GO:0090190	positive regulation of branching involved in ureteric bud morphogenesis	3/511	11/10233	0.272727	5.46148	3.39407	0.0151231	0.086071	0.0666461	Six1/Lgr4/Bmp4	3
GO:0106057	negative regulation of calcineurin-mediated signaling	3/511	11/10233	0.272727	5.46148	3.39407	0.0151231	0.086071	0.0666461	Fhl2/Atp2b4/Actn3	3
GO:1904396	regulation of neuromuscular junction development	3/511	11/10233	0.272727	5.46148	3.39407	0.0151231	0.086071	0.0666461	Six1/Ptn/Musk	3
GO:1990253	cellular response to leucine starvation	3/511	11/10233	0.272727	5.46148	3.39407	0.0151231	0.086071	0.0666461	Stambpl1/Sesn2/Atf4	3
GO:2000242	negative regulation of reproductive process	6/511	41/10233	0.146341	2.93055	2.8396	0.0152913	0.0862484	0.0667834	Zwint/Trip13/Plat/Cdkn1b/Calr/Bmp4	6
GO:2000772	regulation of cellular senescence	6/511	41/10233	0.146341	2.93055	2.8396	0.0152913	0.0862484	0.0667834	Ypel3/Plk2/Hmga2/Eef1e1/Cgas/Cdk6	6
GO:0008037	cell recognition	9/511	78/10233	0.115385	2.31063	2.66379	0.0153117	0.0862484	0.0667834	Spon2/Nedd9/Ncam1/Havcr2/Ephb3/Colec12/C1s1/C1ra/App	9
GO:0030316	osteoclast differentiation	9/511	78/10233	0.115385	2.31063	2.66379	0.0153117	0.0862484	0.0667834	Tmem64/Rassf2/Notch2/Nedd9/Lrrc17/Fbn1/Enpp1/Ccl9/Car2	9
GO:0055123	digestive system development	9/511	78/10233	0.115385	2.31063	2.66379	0.0153117	0.0862484	0.0667834	Nfe2l2/Lgr4/Klf5/Igf1r/Id2/Filip1l/Ephb3/Col3a1/Ccnb1	9
GO:0002437	inflammatory response to antigenic stimulus	5/511	30/10233	0.166667	3.33757	2.93951	0.0154037	0.0862484	0.0667834	Zfp35/Rbpj/Notch2/Ephb6/Enpp1	5
GO:0003197	endocardial cushion development	5/511	30/10233	0.166667	3.33757	2.93951	0.0154037	0.0862484	0.0667834	Thbs1/Rbpj/Cited2/Bmp4/Adamts5	5
GO:0014741	negative regulation of muscle hypertrophy	5/511	30/10233	0.166667	3.33757	2.93951	0.0154037	0.0862484	0.0667834	Rgs4/Pak1/Igfbp5/Fbxo32/Atp2b4	5
GO:0014912	negative regulation of smooth muscle cell migration	5/511	30/10233	0.166667	3.33757	2.93951	0.0154037	0.0862484	0.0667834	Tpm1/Rbpj/Nfe2l2/Lrp1/Igfbp5	5
GO:0042220	response to cocaine	5/511	30/10233	0.166667	3.33757	2.93951	0.0154037	0.0862484	0.0667834	Slc1a3/Nos1/Ncam1/Htr1b/Hdac5	5
GO:0046676	negative regulation of insulin secretion	5/511	30/10233	0.166667	3.33757	2.93951	0.0154037	0.0862484	0.0667834	Nos1/Midn/Inhbb/Fbn1/Ccn3	5
GO:0090049	regulation of cell migration involved in sprouting angiogenesis	5/511	30/10233	0.166667	3.33757	2.93951	0.0154037	0.0862484	0.0667834	Thbs1/Srpx2/Ptgs2/Plk2/Hdac5	5
GO:0045664	regulation of neuron differentiation	13/511	133/10233	0.0977444	1.95737	2.54777	0.0154271	0.0862628	0.0667946	Timp2/Six1/Pbx1/Nrep/Notch3/Kctd11/Id2/Etv5/Cxcl12/Cdon/Calr/Bmp4/App	13
GO:0030297	transmembrane receptor protein tyrosine kinase activator activity	3/512	11/10163	0.272727	5.41353	3.37322	0.015487	0.113513	0.0981831	Ereg/Areg/Angpt4	3
GO:0061575	cyclin-dependent protein serine/threonine kinase activator activity	3/512	11/10163	0.272727	5.41353	3.37322	0.015487	0.113513	0.0981831	Cks2/Ccnd2/Ccnb1	3
GO:0033622	integrin activation	4/511	20/10233	0.2	4.00509	3.08396	0.0157273	0.0872362	0.0675483	Plek/Fn1/Fblim1/Cxcl12	4
GO:0048483	autonomic nervous system development	4/511	20/10233	0.2	4.00509	3.08396	0.0157273	0.0872362	0.0675483	Six1/Plxna3/Fn1/Ackr3	4
GO:0060914	heart formation	4/511	20/10233	0.2	4.00509	3.08396	0.0157273	0.0872362	0.0675483	Smarcd3/Six1/Rbpj/Bmp4	4
GO:0071634	regulation of transforming growth factor beta production	4/511	20/10233	0.2	4.00509	3.08396	0.0157273	0.0872362	0.0675483	Thbs1/Serpinb7/Ptgs2/Fn1	4
GO:0095500	acetylcholine receptor signaling pathway	4/511	20/10233	0.2	4.00509	3.08396	0.0157273	0.0872362	0.0675483	Ly6a/Chrng/Chrnd/Chrna1	4
GO:0097028	dendritic cell differentiation	4/511	20/10233	0.2	4.00509	3.08396	0.0157273	0.0872362	0.0675483	Tmem176a/Rbpj/Notch2/Axl	4
GO:0003158	endothelium development	10/511	92/10233	0.108696	2.17668	2.59911	0.0161561	0.0894949	0.0692972	Vcl/S1pr1/Rbpj/Fzd2/Fzd1/Fstl1/Cxcr4/Bmp4/Atoh8/Amotl2	10
GO:0009914	hormone transport	18/511	208/10233	0.0865385	1.73297	2.44844	0.0162226	0.0897432	0.0694894	Vdr/Trpm4/Slco4a1/Slc16a2/Oga/Nos1/Midn/Lrp5/Lrp1/Kdm5b/Inhbb/Il1rn/Hmga2/Glul/Fbn1/Ccn3/C1qtnf3/C1qtnf1	18
GO:0010001	glial cell differentiation	16/511	178/10233	0.0898876	1.80004	2.46856	0.0163678	0.0904264	0.0700185	Tuba1a/Stat3/Ptn/Mxra8/Lrp1/Lef1/Lama2/Id2/Hmga2/Enpp1/Dag1/Cxcr4/Col6a1/Bmp4/App/Abl2	16
GO:0002020	protease binding	11/512	105/10163	0.104762	2.07948	2.5609	0.01643	0.119072	0.102991	Timp2/Thbs1/Serpinb9b/Serpinb6b/Lrp1/Hspg2/Fn1/F3/Cst3/Col3a1/Col1a1	11
GO:0002688	regulation of leukocyte chemotaxis	8/511	66/10233	0.121212	2.42733	2.66693	0.0164607	0.0905774	0.0701354	Thbs1/Ptn/Nedd9/Cxcl12/Cd74/Ccn3/Calr/App	8
GO:0072009	nephron epithelium development	8/511	66/10233	0.121212	2.42733	2.66693	0.0164607	0.0905774	0.0701354	Six1/Pbx1/Notch2/Myc/Lgr4/Kif26b/Hs2st1/Bmp4	8
GO:2000177	regulation of neural precursor cell proliferation	8/511	66/10233	0.121212	2.42733	2.66693	0.0164607	0.0905774	0.0701354	Smarcd3/Slc16a2/Ptn/Kctd11/Id2/Hdac5/Flna/Cdon	8
GO:0043467	regulation of generation of precursor metabolites and energy	11/511	106/10233	0.103774	2.07811	2.55793	0.0165275	0.0907951	0.0703039	Stat3/Rbpj/Myog/Myc/Ier3/Enpp1/Chchd4/Ccnb1/App/Actn3/Abcd1	11
GO:0001934	positive regulation of protein phosphorylation	9/511	79/10233	0.113924	2.28138	2.62111	0.016544	0.0907951	0.0703039	Pdgfrb/Niban1/Nedd9/Musk/Hmga2/Fbn1/Fam20a/Ereg/Clip3	9
GO:0030863	cortical cytoskeleton	9/517	79/10347	0.113924	2.28002	2.61905	0.0166066	0.0989379	0.0829714	Vcl/Pvalb/Gsn/Flna/Dbn1/Cib2/Arpc5l/Actn3/Actb	9
GO:0022407	regulation of cell-cell adhesion	23/511	287/10233	0.0801394	1.60483	2.38265	0.0169556	0.0929312	0.071958	Zfp35/Vnn1/Tmem131l/Smarcd3/Slc7a1/Rgcc/Myo10/Lef1/Kif26b/Itga6/Il1rn/Igfbp2/Hspb1/Havcr2/Ephb6/Ephb3/Cxcl12/Cited2/Cd74/C1qtnf1/Bmp4/Actb/Abl2	23
GO:0006949	syncytium formation	6/511	42/10233	0.142857	2.86078	2.77028	0.0171107	0.0935341	0.0724249	Ptgfrn/Myog/Myod1/Cxcl12/Cdon/Adamts5	6
GO:0008542	visual learning	6/511	42/10233	0.142857	2.86078	2.77028	0.0171107	0.0935341	0.0724249	Tuba1a/Synpo/Slc7a11/Pde1b/App/Abl2	6
GO:0014823	response to activity	7/511	54/10233	0.12963	2.59589	2.69563	0.0172037	0.0937952	0.072627	Postn/Myog/Mmp2/Fn1/Dag1/Col6a1/Col4a2	7
GO:0042475	odontogenesis of dentin-containing tooth	7/511	54/10233	0.12963	2.59589	2.69563	0.0172037	0.0937952	0.072627	Tnc/Lef1/Itga6/Fam20a/Car2/Bmp4/Apcdd1	7
GO:0006109	regulation of carbohydrate metabolic process	13/511	135/10233	0.0962963	1.92838	2.48935	0.0172859	0.0941199	0.0728784	Stat3/Sesn2/Plek/Pdk4/Pdk2/Myog/Myc/Ier3/Enpp1/C1qtnf3/C1qtnf1/App/Actn3	13
GO:2000377	regulation of reactive oxygen species metabolic process	11/511	107/10233	0.102804	2.05869	2.5238	0.0176242	0.095759	0.0741476	Thbs1/Stat3/Plau/Pdgfrb/Nqo2/Nfe2l2/Ier3/Car3/App/Abcd2/Abcd1	11
GO:0070570	regulation of neuron projection regeneration	5/511	31/10233	0.16129	3.22991	2.85061	0.0176331	0.095759	0.0741476	Ptn/Lrp1/Kremen1/Igf1r/Flna	5
GO:0042886	amide transport	18/511	210/10233	0.0857143	1.71647	2.40502	0.0177237	0.0961252	0.0744312	Trpm4/Slc7a11/Slc16a2/Oga/Nos1/Midn/Lrp5/Lrp1/Inhbb/Il1rn/Hmga2/Glul/Fbn1/Cd74/Ccn3/Car2/Abcd2/Abcd1	18
GO:0030048	actin filament-based movement	8/511	67/10233	0.119403	2.3911	2.61898	0.0179051	0.0967298	0.0748993	Trpm4/Tpm1/Nos1/Jup/Gsn/Flna/Dbn1/Acta2	8
GO:0042471	ear morphogenesis	8/511	67/10233	0.119403	2.3911	2.61898	0.0179051	0.0967298	0.0748993	Sparc/Six1/Prrx2/Myc/Insig1/Gas1/Fzd2/Enpp1	8
GO:0044344	cellular response to fibroblast growth factor stimulus	8/511	67/10233	0.119403	2.3911	2.61898	0.0179051	0.0967298	0.0748993	Thbs1/Sulf2/Postn/Kdm5b/Enpp1/Creb3l1/Col1a1/Ccn2	8
GO:0048863	stem cell differentiation	16/511	180/10233	0.0888889	1.78004	2.42057	0.0180191	0.0972189	0.075278	Stat3/Six1/Sema6c/Sema3b/Rdh10/Rbpj/Ptn/Nfe2l2/Hmga2/Fzd1/Fn1/Etv4/Cited2/Chd3/Cdk6/Bmp4	16
GO:0005547	phosphatidylinositol-3,4,5-trisphosphate binding	5/512	31/10163	0.16129	3.20155	2.82748	0.0182529	0.129375	0.111904	Myo10/Jph2/Gbf1/Asap1/Anxa8	5
GO:0043548	phosphatidylinositol 3-kinase binding	5/512	31/10163	0.16129	3.20155	2.82748	0.0182529	0.129375	0.111904	Pdgfrb/Igf1r/Gsn/Dab2ip/Axl	5
GO:0032103	positive regulation of response to external stimulus	32/511	436/10233	0.0733945	1.46976	2.29817	0.0183159	0.0986916	0.0764183	Thbs1/Stat3/S1pr1/Ptn/Ptgs2/Plau/Plat/Pdgfrb/Nedd9/Mmp2/Lrp1/Lpl/Lgr4/Irf7/Inava/Igf1r/Hspb1/Hexim1/Havcr2/Fn1/Flna/F3/Ereg/Dab2ip/Cxcr4/Cxcl12/Cgas/Cebpa/Cd74/Casp4/Calr/App	32
GO:0120161	regulation of cold-induced thermogenesis	10/511	94/10233	0.106383	2.13037	2.52405	0.0185549	0.09985	0.0773153	Thra/Rbpj/Plac8/Lgr4/Lama4/Igf1r/Cxcr4/Atf4/Adamts5/Actn3	10
GO:0001890	placenta development	12/511	122/10233	0.0983607	1.96972	2.47025	0.018647	0.0998712	0.0773317	Vdr/Rbpj/Ptn/Ptgs2/Peg10/Notch2/Ndrg3/Lef1/Cited2/Cebpa/Cdkn1b/Ccn1	12
GO:0002082	regulation of oxidative phosphorylation	4/511	21/10233	0.190476	3.81437	2.9597	0.0186792	0.0998712	0.0773317	Myog/Myc/Actn3/Abcd1	4
GO:0035025	positive regulation of Rho protein signal transduction	4/511	21/10233	0.190476	3.81437	2.9597	0.0186792	0.0998712	0.0773317	Synpo2l/Pdgfrb/F2r/Col3a1	4
GO:0035767	endothelial cell chemotaxis	4/511	21/10233	0.190476	3.81437	2.9597	0.0186792	0.0998712	0.0773317	Thbs1/Plekhg5/Hspb1/Ccn3	4
GO:1904754	positive regulation of vascular associated smooth muscle cell migration	4/511	21/10233	0.190476	3.81437	2.9597	0.0186792	0.0998712	0.0773317	Pak1/Lrp1/Igfbp5/Fat1	4
GO:0019209	kinase activator activity	12/512	121/10163	0.0991736	1.96856	2.46857	0.0187015	0.131113	0.113407	Rgcc/Ghr/Fam20a/Ereg/Dab2ip/Cks2/Ccnd2/Ccnb1/Bmp4/Areg/Angpt4/Agap2	12
GO:0097193	intrinsic apoptotic signaling pathway	22/511	274/10233	0.080292	1.60788	2.3383	0.0188827	0.100243	0.0776193	Zfp385a/Vnn1/Ptgs2/Pdk2/Nfe2l2/Myc/Mmp2/Ifi27l2a/Ier3/Hspb1/Herpud1/Fzd1/Ero1a/Dab2ip/Cxcl12/Crip1/Creb3l1/Cd74/Car3/Atf4/App/Ackr3	22
GO:0003333	amino acid transmembrane transport	7/511	55/10233	0.127273	2.54869	2.64015	0.0188936	0.100243	0.0776193	Ttyh3/Slc7a11/Slc7a1/Slc1a3/Slc16a2/Sfxn1/Rgs4	7
GO:0008631	intrinsic apoptotic signaling pathway in response to oxidative stress	7/511	55/10233	0.127273	2.54869	2.64015	0.0188936	0.100243	0.0776193	Vnn1/Nfe2l2/Mmp2/Hspb1/Fzd1/Car3/Atf4	7
GO:0043954	cellular component maintenance	7/511	55/10233	0.127273	2.54869	2.64015	0.0188936	0.100243	0.0776193	Vdr/Nedd9/Inava/Igf1r/F2r/App/Abl2	7
GO:0050848	regulation of calcium-mediated signaling	7/511	55/10233	0.127273	2.54869	2.64015	0.0188936	0.100243	0.0776193	Pdk2/Pdgfrb/Ncam1/Fhl2/Atp2b4/App/Actn3	7
GO:0060993	kidney morphogenesis	7/511	55/10233	0.127273	2.54869	2.64015	0.0188936	0.100243	0.0776193	Six1/Pbx1/Myc/Lgr4/Kif26b/Hs2st1/Bmp4	7
GO:0007632	visual behavior	6/511	43/10233	0.139535	2.79425	2.70298	0.0190737	0.10094	0.0781591	Tuba1a/Synpo/Slc7a11/Pde1b/App/Abl2	6
GO:1903409	reactive oxygen species biosynthetic process	6/511	43/10233	0.139535	2.79425	2.70298	0.0190737	0.10094	0.0781591	Stat3/Inava/Gbf1/Car3/Abcd2/Abcd1	6
GO:1901655	cellular response to ketone	9/511	81/10233	0.111111	2.22505	2.53766	0.019224	0.101268	0.0784135	Tnc/Ptgfr/Postn/Mmp14/Inhbb/Haghl/Gatd1/Fbxo32/Bmp4	9
GO:0007263	nitric oxide mediated signal transduction	3/511	12/10233	0.25	5.00636	3.18351	0.0194287	0.101268	0.0784135	Thbs1/Nos1/Atp2b4	3
GO:0014733	regulation of skeletal muscle adaptation	3/511	12/10233	0.25	5.00636	3.18351	0.0194287	0.101268	0.0784135	Tnnt1/Igfbp5/Actn3	3
GO:0042182	ketone catabolic process	3/511	12/10233	0.25	5.00636	3.18351	0.0194287	0.101268	0.0784135	Nqo2/Haghl/Gatd1	3
GO:0043567	regulation of insulin-like growth factor receptor signaling pathway	3/511	12/10233	0.25	5.00636	3.18351	0.0194287	0.101268	0.0784135	Myorg/Igfbp5/Igfbp2	3
GO:0045843	negative regulation of striated muscle tissue development	3/511	12/10233	0.25	5.00636	3.18351	0.0194287	0.101268	0.0784135	Lef1/Hdac5/Bmp4	3
GO:0045987	positive regulation of smooth muscle contraction	3/511	12/10233	0.25	5.00636	3.18351	0.0194287	0.101268	0.0784135	Sphk1/Ptgs2/F2r	3
GO:0051124	synaptic assembly at neuromuscular junction	3/511	12/10233	0.25	5.00636	3.18351	0.0194287	0.101268	0.0784135	Six1/Musk/App	3
GO:1900006	positive regulation of dendrite development	3/511	12/10233	0.25	5.00636	3.18351	0.0194287	0.101268	0.0784135	Ptn/Lrp8/Dab2ip	3
GO:1901722	regulation of cell proliferation involved in kidney development	3/511	12/10233	0.25	5.00636	3.18351	0.0194287	0.101268	0.0784135	Serpinb7/Myc/Bmp4	3
GO:1904179	positive regulation of adipose tissue development	3/511	12/10233	0.25	5.00636	3.18351	0.0194287	0.101268	0.0784135	Trpm4/Sh3pxd2b/Lpl	3
GO:2000774	positive regulation of cellular senescence	3/511	12/10233	0.25	5.00636	3.18351	0.0194287	0.101268	0.0784135	Ypel3/Eef1e1/Cgas	3
GO:0005921	gap junction	3/517	12/10347	0.25	5.00338	3.18213	0.0194603	0.112763	0.0945654	Des/Dbn1/Ccn3	3
GO:0043034	costamere	3/517	12/10347	0.25	5.00338	3.18213	0.0194603	0.112763	0.0945654	Vcl/Dag1/Actg1	3
GO:0002252	immune effector process	27/511	356/10233	0.0758427	1.51878	2.28408	0.0198133	0.103103	0.0798343	Zfp35/Trpm4/Stat3/Spon2/Serpinb9b/Prdx1/Notch2/Lrp1/Lef1/Irf7/Inava/Havcr2/Gbf1/Ephb6/Enpp1/D6Wsu163e/Csf2rb/Cplx2/Cgas/Cd74/Casp4/C1s1/C1rl/C1ra/Axl/App/Angpt1	27
GO:0046883	regulation of hormone secretion	15/511	167/10233	0.0898204	1.79869	2.38573	0.0198304	0.103103	0.0798343	Vdr/Trpm4/Oga/Nos1/Midn/Lrp5/Lrp1/Kdm5b/Inhbb/Hmga2/Glul/Fbn1/Ccn3/C1qtnf3/C1qtnf1	15
GO:0008142	oxysterol binding	3/512	12/10163	0.25	4.9624	3.16325	0.0198896	0.137944	0.119315	Insig1/Gpr141/Gas1	3
GO:0050807	regulation of synapse organization	20/511	244/10233	0.0819672	1.64143	2.32485	0.020057	0.10342	0.0800797	Tuba1a/Srpx2/Sparc/Slc7a11/Six1/Sdc2/Ptn/Nedd9/Musk/Marcks/Lrp8/Fzd1/Etv5/Ephb3/Dmpk/Dbn1/Dag1/Dab2ip/Asap1/App	20
GO:0001893	maternal placenta development	5/511	32/10233	0.15625	3.12898	2.76527	0.0200659	0.10342	0.0800797	Vdr/Ptn/Ptgs2/Ndrg3/Cited2	5
GO:0045581	negative regulation of T cell differentiation	5/511	32/10233	0.15625	3.12898	2.76527	0.0200659	0.10342	0.0800797	Zfp35/Tmem131l/Hspb1/Cd74/Bmp4	5
GO:0046850	regulation of bone remodeling	5/511	32/10233	0.15625	3.12898	2.76527	0.0200659	0.10342	0.0800797	Tmem64/Tmem119/S1pr1/Pdk4/Car2	5
GO:0060325	face morphogenesis	5/511	32/10233	0.15625	3.12898	2.76527	0.0200659	0.10342	0.0800797	Scx/Mmp2/Lef1/Col1a1/Arid5b	5
GO:0070098	chemokine-mediated signaling pathway	5/511	32/10233	0.15625	3.12898	2.76527	0.0200659	0.10342	0.0800797	Wbp1l/Cxcr4/Cxcl12/Ccl9/Ackr3	5
GO:0070316	regulation of G0 to G1 transition	5/511	32/10233	0.15625	3.12898	2.76527	0.0200659	0.10342	0.0800797	Smarcd3/Orc1/Dab2ip/Ccn2/Actb	5
GO:0098771	inorganic ion homeostasis	23/511	292/10233	0.0787671	1.57735	2.2947	0.0203589	0.1048	0.0811484	Vdr/Tmem64/Tmem38b/Synpo/Slc1a3/Plcg1/Myc/Jph2/Herpud1/Glul/Flna/Fam20a/F2r/Ero1a/Enpp1/Dmpk/Cib2/Calcb/Atp2b4/Atp13a4/Atf4/App/Anxa6	23
GO:0046890	regulation of lipid biosynthetic process	13/511	138/10233	0.0942029	1.88645	2.40356	0.0203861	0.10481	0.0811562	Sphk1/Rdh10/Ptgs2/Pdk4/Insig1/Igfbp7/Igf1r/Erlin1/Cd74/Ccn1/Armc5/Abcd2/Abcd1	13
GO:0010586	miRNA metabolic process	9/511	82/10233	0.109756	2.19791	2.49684	0.0206759	0.105882	0.0819858	Tent4b/Stat3/Smad6/Notch3/Notch2/Myc/Bmp4/Atoh8/App	9
GO:0034446	substrate adhesion-dependent cell spreading	9/511	82/10233	0.109756	2.19791	2.49684	0.0206759	0.105882	0.0819858	Postn/Nedd9/Itgb7/Fn1/Flna/Ephb3/Dbn1/Calr/Axl	9
GO:0097553	calcium ion transmembrane import into cytosol	9/511	82/10233	0.109756	2.19791	2.49684	0.0206759	0.105882	0.0819858	Tmem38b/Plcg1/Oga/Flna/F2r/Ero1a/Ccn2/Cacnb3/Bmp4	9
GO:0014033	neural crest cell differentiation	7/511	56/10233	0.125	2.50318	2.58588	0.0206966	0.105882	0.0819858	Six1/Sema6c/Sema3b/Rdh10/Fn1/Cited2/Bmp4	7
GO:0099094	ligand-gated monoatomic cation channel activity	5/512	32/10163	0.15625	3.1015	2.74231	0.0207638	0.142475	0.123234	Trpm4/P2rx6/Chrng/Chrnd/Chrna1	5
GO:0036294	cellular response to decreased oxygen levels	12/511	124/10233	0.0967742	1.93795	2.40906	0.0209306	0.106947	0.0828107	Vasn/Stat3/Rgcc/Ptgs2/Nfe2l2/Myc/Ero1a/Cited2/Ccnb1/Car3/Atf4/Angpt4	12
GO:0051606	detection of stimulus	8/511	69/10233	0.115942	2.32179	2.52562	0.0210629	0.107491	0.0832316	Ssc5d/Pak1/Myc/Jup/Cxcr4/Cxcl12/Casp4/Cacnb3	8
GO:0002042	cell migration involved in sprouting angiogenesis	6/511	44/10233	0.136364	2.73074	2.63758	0.0211848	0.107822	0.0834882	Thbs1/Srpx2/Ptgs2/Plk2/Hdac5/Ctnnd1	6
GO:0021885	forebrain cell migration	6/511	44/10233	0.136364	2.73074	2.63758	0.0211848	0.107822	0.0834882	Lrp8/Dab2ip/Cxcr4/Cxcl12/Col3a1/Axl	6
GO:0010565	regulation of ketone metabolic process	10/511	96/10233	0.104167	2.08598	2.45085	0.0212058	0.107822	0.0834882	Rdh10/Ptgs2/Pdk4/Pdk2/Insig1/Fmo1/Erlin1/Cd74/Abcd2/Abcd1	10
GO:0006090	pyruvate metabolic process	11/511	110/10233	0.1	2.00254	2.42358	0.02124	0.107864	0.0835207	Stat3/Pdk4/Pdk2/Myog/Myc/Ier3/Enpp1/Eno3/Col6a1/App/Actn3	11
GO:0010574	regulation of vascular endothelial growth factor production	4/511	22/10233	0.181818	3.64099	2.84287	0.0219521	0.110533	0.0855874	Sulf2/Stat3/Ptgs2/Atf4	4
GO:0030513	positive regulation of BMP signaling pathway	4/511	22/10233	0.181818	3.64099	2.84287	0.0219521	0.110533	0.0855874	Rbpj/Notch2/Ccn1/Bmp4	4
GO:0048641	regulation of skeletal muscle tissue development	4/511	22/10233	0.181818	3.64099	2.84287	0.0219521	0.110533	0.0855874	Myog/Myod1/Cdon/Actn3	4
GO:0060561	apoptotic process involved in morphogenesis	4/511	22/10233	0.181818	3.64099	2.84287	0.0219521	0.110533	0.0855874	Vdr/Lrp5/Lef1/Ccn1	4
GO:0072210	metanephric nephron development	4/511	22/10233	0.181818	3.64099	2.84287	0.0219521	0.110533	0.0855874	Pdgfrb/Lgr4/Kif26b/Bmp4	4
GO:1901223	negative regulation of non-canonical NF-kappaB signal transduction	4/511	22/10233	0.181818	3.64099	2.84287	0.0219521	0.110533	0.0855874	Rassf2/Dab2ip/Ccn3/C1qtnf3	4
GO:2000406	positive regulation of T cell migration	4/511	22/10233	0.181818	3.64099	2.84287	0.0219521	0.110533	0.0855874	Cxcl12/Ccl20/App/Abl2	4
GO:0050803	regulation of synapse structure or activity	20/511	247/10233	0.0809717	1.62149	2.26674	0.0225501	0.112792	0.0873367	Tuba1a/Srpx2/Sparc/Slc7a11/Six1/Sdc2/Ptn/Nedd9/Musk/Marcks/Lrp8/Fzd1/Etv5/Ephb3/Dmpk/Dbn1/Dag1/Dab2ip/Asap1/App	20
GO:0042056	chemoattractant activity	4/512	22/10163	0.181818	3.60902	2.82154	0.0225961	0.153416	0.132697	Saa3/Ccl9/Bmp4/App	4
GO:0009299	mRNA transcription	7/511	57/10233	0.122807	2.45926	2.53277	0.0226159	0.112792	0.0873367	Vdr/Thra/Stat3/Flna/Ereg/Enpp1/Atf4	7
GO:0040014	regulation of multicellular organism growth	7/511	57/10233	0.122807	2.45926	2.53277	0.0226159	0.112792	0.0873367	Stat3/Sh3pxd2b/Plac8/Hmga2/Ghr/Gamt/App	7
GO:0048008	platelet-derived growth factor receptor signaling pathway	7/511	57/10233	0.122807	2.45926	2.53277	0.0226159	0.112792	0.0873367	Plat/Pdgfrb/Lrp1/Lox/F3/Arid5b/Abl2	7
GO:0055021	regulation of cardiac muscle tissue growth	7/511	57/10233	0.122807	2.45926	2.53277	0.0226159	0.112792	0.0873367	Rgs4/Rbpj/Pak1/Ncam1/Cited2/Ccnd2/Ccnb1	7
GO:0106106	cold-induced thermogenesis	10/511	97/10233	0.103093	2.06448	2.41492	0.02263	0.112792	0.0873367	Thra/Rbpj/Plac8/Lgr4/Lama4/Igf1r/Cxcr4/Atf4/Adamts5/Actn3	10
GO:0062197	cellular response to chemical stress	21/511	263/10233	0.0798479	1.59899	2.25612	0.0226728	0.112792	0.0873367	Sphk1/Slc7a11/Sesn2/Serpinb6b/Ptgs2/Prdx1/Pdk2/Pdgfrb/Nqo1/Nfe2l2/Mmp2/Hspb1/Etv5/Cst3/Chchd4/Car3/Bmp4/Axl/Atf4/Abl2/Abcd1	21
GO:0071453	cellular response to oxygen levels	13/511	140/10233	0.0928571	1.85951	2.34755	0.0226729	0.112792	0.0873367	Vasn/Stat3/Rgcc/Ptgs2/Nfe2l2/Myod1/Myc/Ero1a/Cited2/Ccnb1/Car3/Atf4/Angpt4	13
GO:0001941	postsynaptic membrane organization	5/511	33/10233	0.151515	3.03416	2.68321	0.0227082	0.112792	0.0873367	Slc7a11/Ptn/Musk/Etv5/Dbn1	5
GO:0061045	negative regulation of wound healing	5/511	33/10233	0.151515	3.03416	2.68321	0.0227082	0.112792	0.0873367	Thbs1/Plau/Plat/C1qtnf1/Angpt1	5
GO:1902882	regulation of response to oxidative stress	5/511	33/10233	0.151515	3.03416	2.68321	0.0227082	0.112792	0.0873367	Slc7a11/Sesn2/Nfe2l2/Hspb1/Abcd1	5
GO:0048565	digestive tract development	8/511	70/10233	0.114286	2.28862	2.48014	0.0227814	0.112792	0.0873367	Nfe2l2/Lgr4/Klf5/Id2/Filip1l/Ephb3/Col3a1/Ccnb1	8
GO:0090100	positive regulation of transmembrane receptor protein serine/threonine kinase signaling pathway	8/511	70/10233	0.114286	2.28862	2.48014	0.0227814	0.112792	0.0873367	Thbs1/Tgfb1i1/Rbpj/Notch2/Cited2/Ccn1/Bmp4/Atoh8	8
GO:2000628	regulation of miRNA metabolic process	8/511	70/10233	0.114286	2.28862	2.48014	0.0227814	0.112792	0.0873367	Stat3/Smad6/Notch3/Notch2/Myc/Bmp4/Atoh8/App	8
GO:0004713	protein tyrosine kinase activity	9/512	83/10163	0.108434	2.15237	2.42794	0.0233516	0.153546	0.13281	Pdgfrb/Pbk/Musk/Igf1r/Ephb6/Ephb3/Ddr1/Axl/Abl2	9
GO:0042789	mRNA transcription by RNA polymerase II	6/511	45/10233	0.133333	2.67006	2.57399	0.0234486	0.115682	0.089574	Vdr/Thra/Stat3/Flna/Enpp1/Atf4	6
GO:0048662	negative regulation of smooth muscle cell proliferation	6/511	45/10233	0.133333	2.67006	2.57399	0.0234486	0.115682	0.089574	Tpm1/Timp3/Ogn/Igfbp5/Efemp2/Cdkn1b	6
GO:0060135	maternal process involved in female pregnancy	6/511	45/10233	0.133333	2.67006	2.57399	0.0234486	0.115682	0.089574	Vdr/Ptn/Ptgs2/Ndrg3/Havcr2/Cited2	6
GO:0004601	peroxidase activity	5/512	33/10163	0.151515	3.00752	2.66042	0.0234898	0.153546	0.13281	Sesn2/Ptgs2/Prdx1/Gsta2/Gsta1	5
GO:0070888	E-box binding	5/512	33/10163	0.151515	3.00752	2.66042	0.0234898	0.153546	0.13281	Scx/Myog/Myod1/Myc/Atoh8	5
GO:0004857	enzyme inhibitor activity	20/512	246/10163	0.0813008	1.61379	2.24458	0.0235676	0.153546	0.13281	Timp3/Timp2/Thbs1/Serpinb9b/Serpinb7/Serpinb6b/Serpinb2/Serpinb1c/Serpina3g/Ptn/Mrln/Igfbp2/Hspb1/Hexim1/Ctnnd1/Cst3/Cdkn1b/Atp2b4/App/Anxa8	20
GO:0006790	sulfur compound metabolic process	16/511	186/10233	0.0860215	1.72262	2.28013	0.0237461	0.116733	0.0903878	Vnn1/Sulf2/Slc7a11/Pdk4/Pdk2/Nfe2l2/Gsta2/Gsta1/Ghr/Gamt/Fmo1/Enpp1/Cth/Bckdha/Amd1/Abcd1	16
GO:0015833	peptide transport	16/511	186/10233	0.0860215	1.72262	2.28013	0.0237461	0.116733	0.0903878	Trpm4/Slc7a11/Slc16a2/Oga/Nos1/Midn/Lrp5/Lrp1/Inhbb/Il1rn/Hmga2/Glul/Fbn1/Cd74/Ccn3/Car2	16
GO:0042593	glucose homeostasis	16/511	186/10233	0.0860215	1.72262	2.28013	0.0237461	0.116733	0.0903878	Trpm4/Stat3/Sesn2/Plscr3/Pdk4/Pdk2/Mustn1/Lrp5/Lrp1/Igfbp5/Igf1r/Fbn1/Enpp1/Col1a1/Cebpa/C1qtnf3	16
GO:0060419	heart growth	9/511	84/10233	0.107143	2.14558	2.41695	0.0238139	0.116928	0.090539	S1pr1/Rgs4/Rbpj/Pak1/Ncam1/Dusp6/Cited2/Ccnd2/Ccnb1	9
GO:0071396	cellular response to lipid	29/511	395/10233	0.0734177	1.47022	2.18505	0.0238745	0.117002	0.0905962	Vdr/Trim55/Tnc/Spon2/Ptgfr/Plscr3/Pdk4/Pak1/Myog/Myod1/Mmp2/Lrp8/Lpl/Insig1/Inhbb/Id3/Hmga2/Havcr2/Fbxo32/Dag1/Dab2ip/Col1a1/Cdon/Ccnb1/Calr/Calcoco1/Bmp4/Axl/Abl2	29
GO:0090087	regulation of peptide transport	13/511	141/10233	0.0921986	1.84632	2.31989	0.0238854	0.117002	0.0905962	Trpm4/Oga/Nos1/Midn/Lrp5/Lrp1/Inhbb/Hmga2/Glul/Fbn1/Cd74/Ccn3/Car2	13
GO:0015849	organic acid transport	15/511	171/10233	0.0877193	1.75662	2.28742	0.0239899	0.117099	0.0906716	Ttyh3/Thbs1/Slco4a1/Slc7a11/Slc7a1/Slc1a3/Sfxn1/Rgs4/Ptgs2/Pak1/Myc/Il1rn/Htr1b/Abcd2/Abcd1	15
GO:0046942	carboxylic acid transport	15/511	171/10233	0.0877193	1.75662	2.28742	0.0239899	0.117099	0.0906716	Ttyh3/Thbs1/Slco4a1/Slc7a11/Slc7a1/Slc1a3/Sfxn1/Rgs4/Ptgs2/Pak1/Myc/Il1rn/Htr1b/Abcd2/Abcd1	15
GO:0060828	regulation of canonical Wnt signaling pathway	15/511	171/10233	0.0877193	1.75662	2.28742	0.0239899	0.117099	0.0906716	Trpm4/Tmem64/Tmem198b/Tmem131l/Thra/Sulf2/Rbpj/Lgr4/Kremen1/Fzd1/Dact3/Dab2ip/Col1a1/Cdon/App	15
GO:0098552	side of membrane	25/517	329/10347	0.0759878	1.52079	2.20151	0.0240307	0.13568	0.113784	Vnn1/Tmem123/Thbs1/S1pr1/Plau/Ncam1/Musk/Ly6a/Lrp1/Jup/Itga6/Ghr/Gfral/Gas1/Fcgrt/F3/Dag1/Cxcr4/Cxcl12/Csf2rb/Cd74/Calr/Bloc1s2/Agap2/Ackr3	25
GO:0002455	humoral immune response mediated by circulating immunoglobulin	3/511	13/10233	0.230769	4.62126	2.99515	0.0243386	0.117556	0.0910254	C1s1/C1rl/C1ra	3
GO:0031639	plasminogen activation	3/511	13/10233	0.230769	4.62126	2.99515	0.0243386	0.117556	0.0910254	Thbs1/Plau/Plat	3
GO:0035457	cellular response to interferon-alpha	3/511	13/10233	0.230769	4.62126	2.99515	0.0243386	0.117556	0.0910254	Pde12/Myc/Axl	3
GO:0035791	platelet-derived growth factor receptor-beta signaling pathway	3/511	13/10233	0.230769	4.62126	2.99515	0.0243386	0.117556	0.0910254	Pdgfrb/Lrp1/Lox	3
GO:0044849	estrous cycle	3/511	13/10233	0.230769	4.62126	2.99515	0.0243386	0.117556	0.0910254	Ptn/Igf1r/Car2	3
GO:0046717	acid secretion	3/511	13/10233	0.230769	4.62126	2.99515	0.0243386	0.117556	0.0910254	Pak1/Myc/Htr1b	3
GO:0048635	negative regulation of muscle organ development	3/511	13/10233	0.230769	4.62126	2.99515	0.0243386	0.117556	0.0910254	Lef1/Hdac5/Bmp4	3
GO:0090280	positive regulation of calcium ion import	3/511	13/10233	0.230769	4.62126	2.99515	0.0243386	0.117556	0.0910254	Pdgfrb/Cxcr4/Cxcl12	3
GO:2000345	regulation of hepatocyte proliferation	3/511	13/10233	0.230769	4.62126	2.99515	0.0243386	0.117556	0.0910254	Sulf2/Ptn/Plau	3
GO:0001533	cornified envelope	3/517	13/10347	0.230769	4.61851	2.99379	0.0243776	0.13568	0.113784	Serpinb2/Jup/Hspb1	3
GO:0090665	glycoprotein complex	3/517	13/10347	0.230769	4.61851	2.99379	0.0243776	0.13568	0.113784	Sgca/Flna/Dag1	3
GO:0033273	response to vitamin	7/511	58/10233	0.12069	2.41686	2.48078	0.0246547	0.118945	0.0921005	Vdr/Tnc/Postn/Enpp1/Col1a1/Cebpa/Cdon	7
GO:0000791	euchromatin	7/517	58/10347	0.12069	2.41543	2.47896	0.0247294	0.135851	0.113928	Vdr/Prdx1/Myod1/Myc/Id2/H1f2/H1f0	7
GO:2001235	positive regulation of apoptotic signaling pathway	12/511	127/10233	0.0944882	1.89217	2.31938	0.0247366	0.119201	0.0922992	Vnn1/Thbs1/Myc/Mmp2/Inhbb/Ing5/Eef1e1/Dab2ip/Ccn2/Bmf/Atf3/App	12
GO:0004022	alcohol dehydrogenase (NAD+) activity	3/512	13/10163	0.230769	4.58068	2.97538	0.0249079	0.159871	0.138281	Rdh10/Dhrs9/Adh7	3
GO:0031346	positive regulation of cell projection organization	24/511	314/10233	0.0764331	1.53061	2.18936	0.0249139	0.119916	0.0928528	Tubb2b/Stmn2/Sphk1/Ptn/Pak1/Nfe2l2/Nedd9/Marcks/Lrp8/Lrp1/Itga6/Igf1r/Hspb1/Fzd1/Fscn1/Fn1/Flna/Ddr1/Dbn1/Dab2ip/Cxcl12/Creb3l2/Bmp4/Abl2	24
GO:0031490	chromatin DNA binding	9/512	84/10163	0.107143	2.12674	2.38833	0.0250341	0.159871	0.138281	Thra/Stat3/Rcc1/Myog/Myod1/Hmga2/H1f2/H1f0/Cebpa	9
GO:0003176	aortic valve development	4/511	23/10233	0.173913	3.48269	2.73266	0.0255536	0.120949	0.093653	Smad6/Rbpj/Bmp4/Adamts5	4
GO:0010573	vascular endothelial growth factor production	4/511	23/10233	0.173913	3.48269	2.73266	0.0255536	0.120949	0.093653	Sulf2/Stat3/Ptgs2/Atf4	4
GO:0033687	osteoblast proliferation	4/511	23/10233	0.173913	3.48269	2.73266	0.0255536	0.120949	0.093653	Tmem119/Lrp5/Igf1r/Ccn1	4
GO:0044331	cell-cell adhesion mediated by cadherin	4/511	23/10233	0.173913	3.48269	2.73266	0.0255536	0.120949	0.093653	Rgcc/Fat1/Ctnnd1/Cdh15	4
GO:0060479	lung cell differentiation	4/511	23/10233	0.173913	3.48269	2.73266	0.0255536	0.120949	0.093653	Tmem38b/Thra/Rbpj/Col6a1	4
GO:0060487	lung epithelial cell differentiation	4/511	23/10233	0.173913	3.48269	2.73266	0.0255536	0.120949	0.093653	Tmem38b/Thra/Rbpj/Col6a1	4
GO:1900407	regulation of cellular response to oxidative stress	4/511	23/10233	0.173913	3.48269	2.73266	0.0255536	0.120949	0.093653	Slc7a11/Nfe2l2/Hspb1/Abcd1	4
GO:1902230	negative regulation of intrinsic apoptotic signaling pathway in response to DNA damage	4/511	23/10233	0.173913	3.48269	2.73266	0.0255536	0.120949	0.093653	Zfp385a/Cxcl12/Cd74/Ackr3	4
GO:1903055	positive regulation of extracellular matrix organization	4/511	23/10233	0.173913	3.48269	2.73266	0.0255536	0.120949	0.093653	Stat3/Rgcc/Fscn1/Efemp2	4
GO:1903579	negative regulation of ATP metabolic process	4/511	23/10233	0.173913	3.48269	2.73266	0.0255536	0.120949	0.093653	Stat3/Myog/Ier3/Actn3	4
GO:0030858	positive regulation of epithelial cell differentiation	5/511	34/10233	0.147059	2.94492	2.6042	0.0255658	0.120949	0.093653	Vdr/Lef1/Etv4/Bmp4/Atoh8	5
GO:0045023	G0 to G1 transition	5/511	34/10233	0.147059	2.94492	2.6042	0.0255658	0.120949	0.093653	Smarcd3/Orc1/Dab2ip/Ccn2/Actb	5
GO:0051445	regulation of meiotic cell cycle	5/511	34/10233	0.147059	2.94492	2.6042	0.0255658	0.120949	0.093653	Zwint/Trip13/Rad51ap1/Igf1r/Calr	5
GO:0060043	regulation of cardiac muscle cell proliferation	5/511	34/10233	0.147059	2.94492	2.6042	0.0255658	0.120949	0.093653	Rbpj/Ncam1/Cited2/Ccnd2/Ccnb1	5
GO:0098926	postsynaptic signal transduction	5/511	34/10233	0.147059	2.94492	2.6042	0.0255658	0.120949	0.093653	Stat3/Ly6a/Chrng/Chrnd/Chrna1	5
GO:0032870	cellular response to hormone stimulus	32/511	448/10233	0.0714286	1.43039	2.13566	0.0257983	0.121828	0.0943336	Vdr/Ugcg/Uchl3/Tnc/Thra/Stat3/Scx/Ptgfr/Pdk4/Pdk2/Pak1/Nfe2l2/Myod1/Marcks/Lpl/Lpin3/Klf5/Insig1/Inhbb/Igfbp2/Igf1r/Hmga2/Ghr/Fbxo32/Fbn1/Enpp1/Col6a1/Car3/Car2/Calr/Calcoco1/Bmp4	32
GO:0006110	regulation of glycolytic process	6/511	46/10233	0.130435	2.61201	2.5121	0.0258691	0.121828	0.0943336	Stat3/Myog/Myc/Ier3/App/Actn3	6
GO:0030811	regulation of nucleotide catabolic process	6/511	46/10233	0.130435	2.61201	2.5121	0.0258691	0.121828	0.0943336	Stat3/Myog/Myc/Ier3/App/Actn3	6
GO:0033121	regulation of purine nucleotide catabolic process	6/511	46/10233	0.130435	2.61201	2.5121	0.0258691	0.121828	0.0943336	Stat3/Myog/Myc/Ier3/App/Actn3	6
GO:0030296	protein tyrosine kinase activator activity	4/512	23/10163	0.173913	3.45211	2.71158	0.0262943	0.166273	0.143818	Ghr/Ereg/Areg/Angpt4	4
GO:1990748	cellular detoxification	8/511	72/10233	0.111111	2.22505	2.39147	0.0265101	0.124706	0.0965614	Sesn2/Ptgs2/Prdx1/Nqo1/Nfe2l2/Haghl/Gsta1/Gatd1	8
GO:0005912	adherens junction	11/517	114/10347	0.0964912	1.93113	2.29254	0.026984	0.146336	0.122721	Vcl/Rnd1/Pdlim4/Ldb3/Jup/Itga6/Fat1/Dag1/Ctnnd1/Cdh15/Actb	11
GO:0048872	homeostasis of number of cells	22/511	284/10233	0.0774648	1.55127	2.15995	0.0270861	0.127271	0.0985478	Ypel4/Tuba1a/Thra/Stat3/Slc7a11/Sfxn1/Rassf2/Prdx1/Lyar/Lgr4/Id2/Glul/Fstl1/F2r/Enpp1/Col6a1/Cited2/Cdk6/Cd74/Ccn3/Bmp4/Axl	22
GO:0006096	glycolytic process	9/511	86/10233	0.104651	2.09569	2.33926	0.0272775	0.127736	0.0989081	Stat3/Myog/Myc/Ier3/Enpp1/Eno3/Col6a1/App/Actn3	9
GO:0048593	camera-type eye morphogenesis	9/511	86/10233	0.104651	2.09569	2.33926	0.0272775	0.127736	0.0989081	Stat3/Ptn/Notch2/Lrp5/Fat1/Cited2/Cdon/Bmp4/Atf4	9
GO:1902414	protein localization to cell junction	9/511	86/10233	0.104651	2.09569	2.33926	0.0272775	0.127736	0.0989081	Vcl/Olfm1/Musk/Hspb1/Flna/Dag1/Ctnnd1/Actg1/Actb	9
GO:0043204	perikaryon	10/517	100/10347	0.1	2.00135	2.30751	0.0274224	0.146831	0.123136	Synpo/Sorcs2/Smn1/Olfm1/Hspb1/Glul/Flna/Cplx2/Azin2/App	10
GO:0002685	regulation of leukocyte migration	12/511	129/10233	0.0930233	1.86283	2.26093	0.0275413	0.128826	0.099752	Thbs1/Ptn/Nedd9/Mmp14/Cxcl12/Cnn2/Cd74/Ccn3/Ccl20/Calr/App/Abl2	12
GO:0046879	hormone secretion	17/511	205/10233	0.0829268	1.66065	2.19054	0.0276298	0.129094	0.0999597	Vdr/Trpm4/Slc16a2/Oga/Nos1/Midn/Lrp5/Lrp1/Kdm5b/Inhbb/Il1rn/Hmga2/Glul/Fbn1/Ccn3/C1qtnf3/C1qtnf1	17
GO:0072657	protein localization to membrane	25/511	334/10233	0.0748503	1.49891	2.12526	0.0280203	0.130772	0.101259	Ypel4/Slc7a11/Sh3pxd2b/Sesn2/Ptn/Plekhf1/Pex19/Pak1/Olfm1/Musk/Mmp14/Lrp1/Jup/Jsrp1/Itgb7/Gsn/Flna/Etv5/Ehd3/Dbn1/Dag1/Clip3/Cacnb3/Atp2b4/Actb	25
GO:0045766	positive regulation of angiogenesis	11/511	115/10233	0.0956522	1.91548	2.2634	0.028436	0.132195	0.102361	Thbs1/Stat3/Sphk1/Plcg1/Nfe2l2/Jup/Hspb1/Hmga2/F3/Cxcr4/Angpt4	11
GO:0060425	lung morphogenesis	6/511	47/10233	0.12766	2.55644	2.45184	0.0284502	0.132195	0.102361	Tnc/Rdh10/Hmga2/Dag1/Col6a1/Bmp4	6
GO:0097061	dendritic spine organization	8/511	73/10233	0.109589	2.19457	2.34822	0.028525	0.132195	0.102361	Nedd9/Marcks/Lrp8/Igf1r/Ephb3/Dbn1/App/Abl2	8
GO:0006693	prostaglandin metabolic process	5/511	35/10233	0.142857	2.86078	2.52804	0.0286438	0.132195	0.102361	Sphk1/Ptgs2/Hpgd/Gsta1/Cd74	5
GO:0007200	phospholipase C-activating G protein-coupled receptor signaling pathway	5/511	35/10233	0.142857	2.86078	2.52804	0.0286438	0.132195	0.102361	S1pr1/Plek/Htr1b/F2r/Abl2	5
GO:0019730	antimicrobial humoral response	5/511	35/10233	0.142857	2.86078	2.52804	0.0286438	0.132195	0.102361	Spon2/Cxcl12/Ccl9/Ccl20/App	5
GO:0030219	megakaryocyte differentiation	5/511	35/10233	0.142857	2.86078	2.52804	0.0286438	0.132195	0.102361	Zfp385a/Mxra7/Maf/Lox/Flna	5
GO:0072132	mesenchyme morphogenesis	5/511	35/10233	0.142857	2.86078	2.52804	0.0286438	0.132195	0.102361	Rbpj/Myc/Lef1/Adamts5/Acta2	5
GO:0090278	negative regulation of peptide hormone secretion	5/511	35/10233	0.142857	2.86078	2.52804	0.0286438	0.132195	0.102361	Nos1/Midn/Inhbb/Fbn1/Ccn3	5
GO:2001222	regulation of neuron migration	5/511	35/10233	0.142857	2.86078	2.52804	0.0286438	0.132195	0.102361	Stat3/Flna/Dab2ip/Cxcr4/Col3a1	5
GO:1990782	protein tyrosine kinase binding	9/512	86/10163	0.104651	2.07728	2.31075	0.028654	0.179435	0.155203	Plcg1/Pitpnm1/Nedd9/Jup/Ghr/Gfral/Ctnnd1/Angpt4/Angpt1	9
GO:0042177	negative regulation of protein catabolic process	10/511	101/10233	0.0990099	1.98272	2.27538	0.0290235	0.133798	0.103602	Tmem132a/Timp3/Timp2/Pbk/Nqo1/Flna/Dab2ip/Cst3/Azin2/Agap2	10
GO:0043523	regulation of neuron apoptotic process	18/511	222/10233	0.0810811	1.62368	2.15385	0.0291055	0.133902	0.103682	Six1/Pcdhgc3/Nqo2/Nqo1/Nos1/Musk/Mmp2/Lrp1/Hspg2/Gfral/Fzd1/F2r/Casp4/Axl/Atf4/App/Angpt1/Agap2	18
GO:0001937	negative regulation of endothelial cell proliferation	4/511	24/10233	0.166667	3.33757	2.6284	0.0294897	0.133902	0.103682	Thbs1/Sparc/Rgcc/Atoh8	4
GO:0034113	heterotypic cell-cell adhesion	4/511	24/10233	0.166667	3.33757	2.6284	0.0294897	0.133902	0.103682	Jup/Itgb7/Itga7/Il1rn	4
GO:0045980	negative regulation of nucleotide metabolic process	4/511	24/10233	0.166667	3.33757	2.6284	0.0294897	0.133902	0.103682	Stat3/Myog/Ier3/Actn3	4
GO:0046427	positive regulation of receptor signaling pathway via JAK-STAT	4/511	24/10233	0.166667	3.33757	2.6284	0.0294897	0.133902	0.103682	Prl2c5/Ghr/F2r/Agap2	4
GO:0051480	regulation of cytosolic calcium ion concentration	4/511	24/10233	0.166667	3.33757	2.6284	0.0294897	0.133902	0.103682	Tmem64/Synpo/Calcb/Atp2b4	4
GO:0051938	L-glutamate import	4/511	24/10233	0.166667	3.33757	2.6284	0.0294897	0.133902	0.103682	Ttyh3/Slc7a11/Slc1a3/Pak1	4
GO:1900543	negative regulation of purine nucleotide metabolic process	4/511	24/10233	0.166667	3.33757	2.6284	0.0294897	0.133902	0.103682	Stat3/Myog/Ier3/Actn3	4
GO:1904706	negative regulation of vascular associated smooth muscle cell proliferation	4/511	24/10233	0.166667	3.33757	2.6284	0.0294897	0.133902	0.103682	Tpm1/Timp3/Efemp2/Cdkn1b	4
GO:0016684	oxidoreductase activity, acting on peroxide as acceptor	5/512	35/10163	0.142857	2.83566	2.50555	0.029609	0.183633	0.158834	Sesn2/Ptgs2/Prdx1/Gsta2/Gsta1	5
GO:0001709	cell fate determination	3/511	14/10233	0.214286	4.29117	2.82503	0.0298527	0.133902	0.103682	Notch2/Myod1/Bmp4	3
GO:0001759	organ induction	3/511	14/10233	0.214286	4.29117	2.82503	0.0298527	0.133902	0.103682	Six1/Rbpj/Bmp4	3
GO:0006044	N-acetylglucosamine metabolic process	3/511	14/10233	0.214286	4.29117	2.82503	0.0298527	0.133902	0.103682	Oga/Gnpnat1/Amdhd2	3
GO:0006525	arginine metabolic process	3/511	14/10233	0.214286	4.29117	2.82503	0.0298527	0.133902	0.103682	Nos1/Azin2/Atp2b4	3
GO:0006956	complement activation	3/511	14/10233	0.214286	4.29117	2.82503	0.0298527	0.133902	0.103682	C1s1/C1rl/C1ra	3
GO:0010954	positive regulation of protein processing	3/511	14/10233	0.214286	4.29117	2.82503	0.0298527	0.133902	0.103682	Mmp14/Gsn/Ctnnd1	3
GO:0019430	removal of superoxide radicals	3/511	14/10233	0.214286	4.29117	2.82503	0.0298527	0.133902	0.103682	Prdx1/Nqo1/Nfe2l2	3
GO:0043217	myelin maintenance	3/511	14/10233	0.214286	4.29117	2.82503	0.0298527	0.133902	0.103682	Cxcr4/Abcd2/Abcd1	3
GO:0043931	ossification involved in bone maturation	3/511	14/10233	0.214286	4.29117	2.82503	0.0298527	0.133902	0.103682	Enpp1/Adamts7/Actn3	3
GO:0045217	cell-cell junction maintenance	3/511	14/10233	0.214286	4.29117	2.82503	0.0298527	0.133902	0.103682	Vdr/Inava/F2r	3
GO:0045606	positive regulation of epidermal cell differentiation	3/511	14/10233	0.214286	4.29117	2.82503	0.0298527	0.133902	0.103682	Vdr/Etv4/Bmp4	3
GO:0050951	sensory perception of temperature stimulus	3/511	14/10233	0.214286	4.29117	2.82503	0.0298527	0.133902	0.103682	Enpp1/Cxcr4/Cxcl12	3
GO:0060402	calcium ion transport into cytosol	3/511	14/10233	0.214286	4.29117	2.82503	0.0298527	0.133902	0.103682	Oga/Cacnb3/Bmp4	3
GO:0071397	cellular response to cholesterol	3/511	14/10233	0.214286	4.29117	2.82503	0.0298527	0.133902	0.103682	Lrp8/Inhbb/Dag1	3
GO:0072273	metanephric nephron morphogenesis	3/511	14/10233	0.214286	4.29117	2.82503	0.0298527	0.133902	0.103682	Lgr4/Kif26b/Bmp4	3
GO:1903319	positive regulation of protein maturation	3/511	14/10233	0.214286	4.29117	2.82503	0.0298527	0.133902	0.103682	Mmp14/Gsn/Ctnnd1	3
GO:0034364	high-density lipoprotein particle	3/517	14/10347	0.214286	4.28862	2.8237	0.0298998	0.156144	0.130945	Saa3/App/Apol10b	3
GO:0098871	postsynaptic actin cytoskeleton	3/517	14/10347	0.214286	4.28862	2.8237	0.0298998	0.156144	0.130945	Dbn1/Actg1/Actb	3
GO:0080135	regulation of cellular response to stress	33/511	471/10233	0.0700637	1.40306	2.05315	0.0303217	0.135858	0.105197	Zfp385a/Usp22/Stat3/Smarcd3/Slc7a11/Rpa2/Rad51ap1/Ptn/Ptgs2/Prdx1/Pbk/Nfe2l2/Mmp14/Lrp1/Kremen1/Insig1/Inava/Igf1r/Ier3/Hspb1/Hmga2/Herpud1/Flna/Fam168a/Eef1e1/Cxcl12/Creb3l1/Cgas/Cd74/App/Actb/Ackr3/Abcd1	33
GO:0050998	nitric-oxide synthase binding	3/512	14/10163	0.214286	4.25349	2.80569	0.0305411	0.18608	0.16095	Cd74/Atp2b4/Actb	3
GO:0072523	purine-containing compound catabolic process	12/511	131/10233	0.0916031	1.83439	2.20351	0.0305703	0.136824	0.105945	Vnn1/Stat3/Myog/Myc/Itpa/Ier3/Enpp1/Eno3/Col6a1/App/Actn3/Abcd1	12
GO:0005516	calmodulin binding	10/512	101/10163	0.0990099	1.96531	2.24555	0.0305805	0.18608	0.16095	Trpm4/Sphk1/Pde1b/Nos1/Myo10/Marcks/Cth/Cnn3/Cnn2/Atp2b4	10
GO:0045165	cell fate commitment	13/511	146/10233	0.0890411	1.78309	2.18483	0.0306783	0.137012	0.10609	Tgfb1i1/Stat3/Six1/Sh3pxd2b/Rbpj/Notch3/Notch2/Myod1/Id2/Gas1/Chd3/Cdon/Bmp4	13
GO:1901654	response to ketone	13/511	146/10233	0.0890411	1.78309	2.18483	0.0306783	0.137012	0.10609	Tnc/Ptgfr/Postn/Plcg1/Mmp14/Inhbb/Haghl/Ghr/Gatd1/Fbxo32/Cebpa/Calr/Bmp4	13
GO:0072073	kidney epithelium development	9/511	88/10233	0.102273	2.04806	2.26367	0.0310816	0.138664	0.10737	Smad6/Six1/Pbx1/Notch2/Myc/Lgr4/Kif26b/Hs2st1/Bmp4	9
GO:0006939	smooth muscle contraction	6/511	48/10233	0.125	2.50318	2.39312	0.0311953	0.138873	0.107531	Sulf2/Sphk1/Ptgs2/F2r/Atp2b4/Acta2	6
GO:0050709	negative regulation of protein secretion	6/511	48/10233	0.125	2.50318	2.39312	0.0311953	0.138873	0.107531	Nos1/Midn/Inhbb/Fbn1/F2r/Ccn3	6
GO:0045787	positive regulation of cell cycle	21/511	272/10233	0.0772059	1.54608	2.09268	0.0313016	0.139196	0.107782	Usp22/Sphk1/Smarcd3/Rgcc/Rad51ap1/Pdgfrb/Pbx1/Orc1/Myc/Mad2l1bp/Lrp5/Lef1/Igf1r/Id2/Ereg/Cited2/Ccnd2/Ccnb1/Ccn2/Calr/App	21
GO:0090066	regulation of anatomical structure size	25/511	338/10233	0.0739645	1.48117	2.06235	0.0317357	0.140976	0.10916	Trpm4/Tpm1/Smad6/Sema6c/Ptgs2/Plxna3/Plek/Plcg1/Pak1/Olfm1/Nos1/Mmp2/Lrp1/Lima1/Ifrd1/Htr1b/Gsn/Fn1/F2r/Dbn1/Cxcl12/Col6a1/Bloc1s2/Arpc5l/Acta2	25
GO:0006509	membrane protein ectodomain proteolysis	5/511	36/10233	0.138889	2.78131	2.45453	0.0319466	0.141458	0.109533	Timp3/Timp2/Sh3d19/Dag1/App	5
GO:0006692	prostanoid metabolic process	5/511	36/10233	0.138889	2.78131	2.45453	0.0319466	0.141458	0.109533	Sphk1/Ptgs2/Hpgd/Gsta1/Cd74	5
GO:0030850	prostate gland development	5/511	36/10233	0.138889	2.78131	2.45453	0.0319466	0.141458	0.109533	Tnc/Mmp2/Igf1r/Cdkn1b/Bmp4	5
GO:0035051	cardiocyte differentiation	12/511	132/10233	0.0909091	1.82049	2.17517	0.0321717	0.142303	0.110187	Smad6/Rgs4/Rbpj/Pdgfrb/Pak1/Myod1/Fhl2/Cited2/Ccnd2/Ccnb1/Calr/Bmp4	12
GO:0031669	cellular response to nutrient levels	18/511	225/10233	0.08	1.60204	2.0934	0.0326579	0.1443	0.111734	Vdr/Tnc/Stambpl1/Sesn2/Postn/Pdk4/Pdk2/Pak1/Nfe2l2/Myod1/Lpl/Inhbb/Glul/Col1a1/Cdon/Bmf/Atf4/Atf3	18
GO:0046889	positive regulation of lipid biosynthetic process	8/511	75/10233	0.106667	2.13605	2.26379	0.0328671	0.14507	0.11233	Rdh10/Ptgs2/Insig1/Igf1r/Cd74/Ccn1/Abcd2/Abcd1	8
GO:0007612	learning	9/511	89/10233	0.101124	2.02504	2.22662	0.0331158	0.146012	0.113059	Tuba1a/Synpo/Slc7a11/Ptn/Ptgs2/Pde1b/Pak1/App/Abl2	9
GO:0043603	amide metabolic process	24/511	323/10233	0.0743034	1.48796	2.04296	0.0332931	0.146638	0.113544	Vnn1/Ugcg/St3gal3/St3gal2/Sphk1/Slc7a11/Rtn2/Plaat3/Pdk4/Pdk2/Olfm1/Nfe2l2/Mep1a/Lrp1/Gsta2/Gsta1/Enpp1/Cth/Cebpa/Ccn1/Bckdha/Atf4/Amdhd2/Abcd1	24
GO:0006897	endocytosis	33/511	475/10233	0.0694737	1.39124	2.00181	0.033612	0.147774	0.114423	Tspan7/Thbs1/Stat3/Spon2/Sphk1/Rin2/Rab5b/Plk2/Neurl3/Mrc2/Lyar/Lrp8/Lrp5/Lrp1/Hspg2/Gulp1/Gsn/Ghr/Ehd3/Creg1/Colec12/Cnn2/Clip3/Calr/C1s1/C1ra/Axl/App/Angpt1/Actg1/Actb/Ackr3/Abl2	33
GO:0035265	organ growth	13/511	148/10233	0.0878378	1.75899	2.13227	0.0337541	0.147774	0.114423	Tmem38b/Thbs1/S1pr1/Rgs4/Rbpj/Pdgfrb/Pak1/Ncam1/Enpp1/Dusp6/Cited2/Ccnd2/Ccnb1	13
GO:0019226	transmission of nerve impulse	4/511	25/10233	0.16	3.20407	2.52952	0.0337646	0.147774	0.114423	S1pr1/Pak1/Col6a1/Chrna1	4
GO:0035886	vascular associated smooth muscle cell differentiation	4/511	25/10233	0.16	3.20407	2.52952	0.0337646	0.147774	0.114423	Smad6/Pdgfrb/Efemp2/Cth	4
GO:0036314	response to sterol	4/511	25/10233	0.16	3.20407	2.52952	0.0337646	0.147774	0.114423	Lrp8/Insig1/Inhbb/Dag1	4
GO:0071398	cellular response to fatty acid	4/511	25/10233	0.16	3.20407	2.52952	0.0337646	0.147774	0.114423	Pdk4/Lpl/Id3/Ccnb1	4
GO:0061515	myeloid cell development	7/511	62/10233	0.112903	2.26094	2.28308	0.0340642	0.148492	0.114979	Zfp385a/Notch2/Lyar/Flna/Fbn1/Cited2/App	7
GO:0001954	positive regulation of cell-matrix adhesion	6/511	49/10233	0.122449	2.45209	2.33586	0.0341077	0.148492	0.114979	Rin2/Plekha2/Jup/Efemp2/Dag1/Cdk6	6
GO:0014032	neural crest cell development	6/511	49/10233	0.122449	2.45209	2.33586	0.0341077	0.148492	0.114979	Sema6c/Sema3b/Rdh10/Fn1/Cited2/Bmp4	6
GO:0015807	L-amino acid transport	6/511	49/10233	0.122449	2.45209	2.33586	0.0341077	0.148492	0.114979	Ttyh3/Slc7a11/Slc7a1/Slc1a3/Sfxn1/Pak1	6
GO:0042698	ovulation cycle	6/511	49/10233	0.122449	2.45209	2.33586	0.0341077	0.148492	0.114979	Ptn/Mmp2/Igf1r/Ereg/Car2/Axl	6
GO:0007600	sensory perception	15/511	179/10233	0.0837989	1.67811	2.09831	0.0342238	0.148685	0.115129	Slc1a3/Six1/Serpinb6b/Rdh10/Myc/Lef1/Fzd2/Enpp1/Cxcr4/Cxcl12/Col6a1/Col1a1/Cdkn1b/Ccn3/Cacnb3	15
GO:0048588	developmental cell growth	15/511	179/10233	0.0837989	1.67811	2.09831	0.0342238	0.148685	0.115129	Vcl/Sema6c/Rgs4/Postn/Plxna3/Pak1/Olfm1/Lrp1/Ifrd1/Fn1/Ddr1/Dbn1/Cxcr4/Cxcl12/App	15
GO:0051493	regulation of cytoskeleton organization	28/511	391/10233	0.0716113	1.43405	2.0063	0.0344988	0.149723	0.115933	Tpm1/Synpo2l/Synpo2/Synpo/Stmn2/Sh3pxd2b/S1pr1/Rnd1/Rgs4/Rgcc/Rcc1/Plxna3/Plek/Pdlim4/Pdgfrb/Pak1/Nedd9/Lrp1/Lima1/Gsn/Fscn1/Flna/Dbn1/Clip3/Cdkn1b/Ccn2/Arpc5l/Actg1	28
GO:1990845	adaptive thermogenesis	10/511	104/10233	0.0961538	1.92552	2.17487	0.0345929	0.149975	0.116128	Thra/Rbpj/Plac8/Lgr4/Lama4/Igf1r/Cxcr4/Atf4/Adamts5/Actn3	10
GO:0000302	response to reactive oxygen species	14/511	164/10233	0.0853659	1.70949	2.09984	0.0349035	0.151036	0.116949	Sphk1/Sesn2/Prdx1/Pdk2/Pdgfrb/Nqo1/Nfe2l2/Mmp2/Cst3/Col6a1/Col1a1/Car3/Axl/Areg	14
GO:0070555	response to interleukin-1	8/511	76/10233	0.105263	2.10794	2.22256	0.0351984	0.151036	0.116949	Saa3/Mmp2/Inhbb/Il1rn/Fn1/Dab2ip/App/Adamts7	8
GO:0002237	response to molecule of bacterial origin	18/511	227/10233	0.0792952	1.58792	2.05359	0.0351985	0.151036	0.116949	Trim55/Ssc5d/Spon2/Smad6/Ptgs2/Ptgfr/Plscr3/Nqo1/Nos1/Inava/Hpgd/Havcr2/Fmo1/F2r/Dab2ip/Col6a1/Casp4/Axl	18
GO:0019364	pyridine nucleotide catabolic process	9/511	90/10233	0.1	2.00254	2.19005	0.0352403	0.151036	0.116949	Stat3/Myog/Myc/Ier3/Enpp1/Eno3/Col6a1/App/Actn3	9
GO:0046032	ADP catabolic process	9/511	90/10233	0.1	2.00254	2.19005	0.0352403	0.151036	0.116949	Stat3/Myog/Myc/Ier3/Enpp1/Eno3/Col6a1/App/Actn3	9
GO:0070588	calcium ion transmembrane transport	13/511	149/10233	0.0872483	1.74719	2.10629	0.0353726	0.151036	0.116949	Trpm4/Tmem38b/Plcg1/P2rx6/Oga/Flna/F2r/Ero1a/Ccn2/Cacnb3/Bmp4/Atp2b4/Atp13a4	13
GO:0002027	regulation of heart rate	5/511	37/10233	0.135135	2.70614	2.38349	0.0354777	0.151036	0.116949	Trpm4/Tpm1/Rgs4/Pmch/Jup	5
GO:0048713	regulation of oligodendrocyte differentiation	5/511	37/10233	0.135135	2.70614	2.38349	0.0354777	0.151036	0.116949	Ptn/Id2/Dag1/Cxcr4/Bmp4	5
GO:2000401	regulation of lymphocyte migration	5/511	37/10233	0.135135	2.70614	2.38349	0.0354777	0.151036	0.116949	Nedd9/Cxcl12/Ccl20/App/Abl2	5
GO:0034101	erythrocyte homeostasis	12/511	134/10233	0.0895522	1.79332	2.11922	0.0355532	0.151036	0.116949	Ypel4/Thra/Stat3/Sfxn1/Prdx1/Lyar/Id2/Glul/Cited2/Cdk6/Bmp4/Axl	12
GO:0003338	metanephros morphogenesis	3/511	15/10233	0.2	4.00509	2.67013	0.0359661	0.151036	0.116949	Lgr4/Kif26b/Bmp4	3
GO:0006817	phosphate ion transport	3/511	15/10233	0.2	4.00509	2.67013	0.0359661	0.151036	0.116949	Vdr/Slc20a1/Atf4	3
GO:0034104	negative regulation of tissue remodeling	3/511	15/10233	0.2	4.00509	2.67013	0.0359661	0.151036	0.116949	Ypel4/Tmem119/Cst3	3
GO:0040037	negative regulation of fibroblast growth factor receptor signaling pathway	3/511	15/10233	0.2	4.00509	2.67013	0.0359661	0.151036	0.116949	Thbs1/Sulf2/Creb3l1	3
GO:0048265	response to pain	3/511	15/10233	0.2	4.00509	2.67013	0.0359661	0.151036	0.116949	Vwa1/Thbs1/Col6a1	3
GO:0050849	negative regulation of calcium-mediated signaling	3/511	15/10233	0.2	4.00509	2.67013	0.0359661	0.151036	0.116949	Fhl2/Atp2b4/Actn3	3
GO:0050927	positive regulation of positive chemotaxis	3/511	15/10233	0.2	4.00509	2.67013	0.0359661	0.151036	0.116949	S1pr1/F3/Cxcl12	3
GO:0060009	Sertoli cell development	3/511	15/10233	0.2	4.00509	2.67013	0.0359661	0.151036	0.116949	Scx/Flna/Cst3	3
GO:0060065	uterus development	3/511	15/10233	0.2	4.00509	2.67013	0.0359661	0.151036	0.116949	Kdm5b/Col6a1/Cited2	3
GO:0061162	establishment of monopolar cell polarity	3/511	15/10233	0.2	4.00509	2.67013	0.0359661	0.151036	0.116949	Gbf1/Fscn1/Fat1	3
GO:0061339	establishment or maintenance of monopolar cell polarity	3/511	15/10233	0.2	4.00509	2.67013	0.0359661	0.151036	0.116949	Gbf1/Fscn1/Fat1	3
GO:0062149	detection of stimulus involved in sensory perception of pain	3/511	15/10233	0.2	4.00509	2.67013	0.0359661	0.151036	0.116949	Cxcr4/Cxcl12/Cacnb3	3
GO:0070168	negative regulation of biomineral tissue development	3/511	15/10233	0.2	4.00509	2.67013	0.0359661	0.151036	0.116949	Trpm4/Enpp1/Cdon	3
GO:0070206	protein trimerization	3/511	15/10233	0.2	4.00509	2.67013	0.0359661	0.151036	0.116949	Mlkl/Cd74/App	3
GO:0070977	bone maturation	3/511	15/10233	0.2	4.00509	2.67013	0.0359661	0.151036	0.116949	Enpp1/Adamts7/Actn3	3
GO:0071450	cellular response to oxygen radical	3/511	15/10233	0.2	4.00509	2.67013	0.0359661	0.151036	0.116949	Prdx1/Nqo1/Nfe2l2	3
GO:0071451	cellular response to superoxide	3/511	15/10233	0.2	4.00509	2.67013	0.0359661	0.151036	0.116949	Prdx1/Nqo1/Nfe2l2	3
GO:0086002	cardiac muscle cell action potential involved in contraction	3/511	15/10233	0.2	4.00509	2.67013	0.0359661	0.151036	0.116949	Trpm4/Jup/Flna	3
GO:1901739	regulation of myoblast fusion	3/511	15/10233	0.2	4.00509	2.67013	0.0359661	0.151036	0.116949	Myog/Myod1/Cxcl12	3
GO:1901857	positive regulation of cellular respiration	3/511	15/10233	0.2	4.00509	2.67013	0.0359661	0.151036	0.116949	Myog/Myc/Chchd4	3
GO:1902001	fatty acid transmembrane transport	3/511	15/10233	0.2	4.00509	2.67013	0.0359661	0.151036	0.116949	Thbs1/Abcd2/Abcd1	3
GO:0006633	fatty acid biosynthetic process	10/511	105/10233	0.0952381	1.90718	2.14211	0.0366045	0.153406	0.118785	Sphk1/Ptgs2/Pdk4/Lpl/Insig1/Hacd4/Erlin1/Cd74/Abcd2/Abcd1	10
GO:0055007	cardiac muscle cell differentiation	10/511	105/10233	0.0952381	1.90718	2.14211	0.0366045	0.153406	0.118785	Rgs4/Rbpj/Pdgfrb/Pak1/Myod1/Fhl2/Ccnd2/Ccnb1/Calr/Bmp4	10
GO:0016538	cyclin-dependent protein serine/threonine kinase regulator activity	5/512	37/10163	0.135135	2.68238	2.36126	0.0366478	0.217665	0.18827	Hexim1/Cks2/Cdkn1b/Ccnd2/Ccnb1	5
GO:0019914	cyclin-dependent protein kinase regulator activity	5/512	37/10163	0.135135	2.68238	2.36126	0.0366478	0.217665	0.18827	Hexim1/Cks2/Cdkn1b/Ccnd2/Ccnb1	5
GO:0043279	response to alkaloid	7/511	63/10233	0.111111	2.22505	2.23602	0.0367432	0.153832	0.119114	Tmem38b/Slc1a3/Nos1/Ncam1/Myc/Htr1b/Hdac5	7
GO:0005172	vascular endothelial growth factor receptor binding	3/512	15/10163	0.2	3.96992	2.65118	0.0367836	0.217665	0.18827	Dab2ip/Angpt4/Angpt1	3
GO:0030098	lymphocyte differentiation	21/511	277/10233	0.0758123	1.51817	2.00441	0.0370553	0.154982	0.120005	Zfp35/Vnn1/Tmem131l/Stat3/Smarcd3/Rbpj/Pbx1/Notch2/Mmp14/Lef1/Id2/Hspb1/Hdac5/Enpp1/Cdk6/Cd74/Bmp4/Axl/Armc5/Actb/Abl2	21
GO:0033555	multicellular organismal response to stress	6/511	50/10233	0.12	2.40305	2.28	0.0371902	0.15539	0.120321	Vwa1/Thbs1/Nos1/Ncam1/Hdac5/Col6a1	6
GO:0009137	purine nucleoside diphosphate catabolic process	9/511	91/10233	0.0989011	1.98054	2.15395	0.0374567	0.155719	0.120576	Stat3/Myog/Myc/Ier3/Enpp1/Eno3/Col6a1/App/Actn3	9
GO:0009181	purine ribonucleoside diphosphate catabolic process	9/511	91/10233	0.0989011	1.98054	2.15395	0.0374567	0.155719	0.120576	Stat3/Myog/Myc/Ier3/Enpp1/Eno3/Col6a1/App/Actn3	9
GO:0030326	embryonic limb morphogenesis	9/511	91/10233	0.0989011	1.98054	2.15395	0.0374567	0.155719	0.120576	Rdh10/Prrx2/Pbx1/Notch2/Mustn1/Lrp5/Lef1/Gas1/Bmp4	9
GO:0035113	embryonic appendage morphogenesis	9/511	91/10233	0.0989011	1.98054	2.15395	0.0374567	0.155719	0.120576	Rdh10/Prrx2/Pbx1/Notch2/Mustn1/Lrp5/Lef1/Gas1/Bmp4	9
GO:0072526	pyridine-containing compound catabolic process	9/511	91/10233	0.0989011	1.98054	2.15395	0.0374567	0.155719	0.120576	Stat3/Myog/Myc/Ier3/Enpp1/Eno3/Col6a1/App/Actn3	9
GO:0051962	positive regulation of nervous system development	18/511	229/10233	0.0786026	1.57405	2.01417	0.0378818	0.157329	0.121822	Srpx2/Smarcd3/Ptn/Pak1/Myc/Musk/Marcks/Lrp8/Lrp1/Id2/Fn1/Etv5/Ephb3/Dbn1/Dag1/Cxcr4/Cxcl12/Cdon	18
GO:0001953	negative regulation of cell-matrix adhesion	4/511	26/10233	0.153846	3.08084	2.4355	0.0383812	0.158767	0.122936	Thbs1/Postn/Mmp14/Lrp1	4
GO:0030851	granulocyte differentiation	4/511	26/10233	0.153846	3.08084	2.4355	0.0383812	0.158767	0.122936	Lef1/Lbr/Cited2/Cebpa	4
GO:0032107	regulation of response to nutrient levels	4/511	26/10233	0.153846	3.08084	2.4355	0.0383812	0.158767	0.122936	Vdr/Ghr/Gfral/Fbn1	4
GO:2000404	regulation of T cell migration	4/511	26/10233	0.153846	3.08084	2.4355	0.0383812	0.158767	0.122936	Cxcl12/Ccl20/App/Abl2	4
GO:0032640	tumor necrosis factor production	10/511	106/10233	0.0943396	1.88919	2.1097	0.0386958	0.159591	0.123574	Thbs1/Stat3/Spon2/Lpl/Hspb1/Havcr2/Ccn1/Axl/App/Angpt1	10
GO:0032680	regulation of tumor necrosis factor production	10/511	106/10233	0.0943396	1.88919	2.1097	0.0386958	0.159591	0.123574	Thbs1/Stat3/Spon2/Lpl/Hspb1/Havcr2/Ccn1/Axl/App/Angpt1	10
GO:0046661	male sex differentiation	10/511	106/10233	0.0943396	1.88919	2.1097	0.0386958	0.159591	0.123574	Scx/Rbpj/Mmp14/Lgr4/Inhbb/Hmga2/Flna/Cst3/Cited2/Arid5b	10
GO:0007626	locomotory behavior	12/511	136/10233	0.0882353	1.76695	2.06421	0.0391797	0.160715	0.124444	Zfp385a/Uchl3/Tuba1a/Pde1b/Id2/Etv5/Enpp1/Dbn1/Cxcl12/Ccnd2/App/Abl2	12
GO:0008361	regulation of cell size	12/511	136/10233	0.0882353	1.76695	2.06421	0.0391797	0.160715	0.124444	Sema6c/Plxna3/Plek/Plcg1/Pak1/Olfm1/Lrp1/Ifrd1/Fn1/Dbn1/Cxcl12/Col6a1	12
GO:1905475	regulation of protein localization to membrane	12/511	136/10233	0.0882353	1.76695	2.06421	0.0391797	0.160715	0.124444	Slc7a11/Ptn/Olfm1/Musk/Mmp14/Lrp1/Gsn/Dbn1/Dag1/Clip3/Atp2b4/Actb	12
GO:0006801	superoxide metabolic process	5/511	38/10233	0.131579	2.63493	2.31478	0.0392405	0.160715	0.124444	Sh3pxd2b/Prdx1/Nqo1/Nfe2l2/App	5
GO:0015800	acidic amino acid transport	5/511	38/10233	0.131579	2.63493	2.31478	0.0392405	0.160715	0.124444	Ttyh3/Slc7a11/Slc1a3/Pak1/Il1rn	5
GO:0060688	regulation of morphogenesis of a branching structure	5/511	38/10233	0.131579	2.63493	2.31478	0.0392405	0.160715	0.124444	Six1/Lgr4/Etv5/Ctnnd1/Bmp4	5
GO:1905330	regulation of morphogenesis of an epithelium	5/511	38/10233	0.131579	2.63493	2.31478	0.0392405	0.160715	0.124444	Six1/Lgr4/Etv5/Ctnnd1/Bmp4	5
GO:0019216	regulation of lipid metabolic process	18/511	230/10233	0.0782609	1.56721	1.99459	0.0392782	0.160715	0.124444	Thra/Sphk1/Rdh10/Ptgs2/Pdk4/Pdk2/Insig1/Igfbp7/Igf1r/Id2/Hpgd/Fmo1/Erlin1/Cd74/Ccn1/Armc5/Abcd2/Abcd1	18
GO:0042379	chemokine receptor binding	4/512	26/10163	0.153846	3.05379	2.41505	0.0394537	0.229258	0.198298	Stat3/Cxcl12/Ccl9/Ccl20	4
GO:0070273	phosphatidylinositol-4-phosphate binding	4/512	26/10163	0.153846	3.05379	2.41505	0.0394537	0.229258	0.198298	Sh3pxd2b/Plekhf1/Jph2/Dab2ip	4
GO:0010827	regulation of D-glucose transmembrane transport	7/511	64/10233	0.109375	2.19028	2.18985	0.0395575	0.161539	0.125082	Rtn2/Oga/Nfe2l2/Myc/Enpp1/Ctnnd1/Clip3	7
GO:0071347	cellular response to interleukin-1	7/511	64/10233	0.109375	2.19028	2.18985	0.0395575	0.161539	0.125082	Saa3/Mmp2/Inhbb/Il1rn/Fn1/Dab2ip/Adamts7	7
GO:1990830	cellular response to leukemia inhibitory factor	9/511	92/10233	0.0978261	1.95901	2.11831	0.0397664	0.162233	0.125619	Srsf7/Pcolce/Klf5/Kdm5b/Gnpnat1/Eef1e1/Cth/Chchd4/Arid5b	9
GO:0043525	positive regulation of neuron apoptotic process	8/511	78/10233	0.102564	2.05389	2.14198	0.0401906	0.163481	0.126586	Nqo2/Nqo1/Nos1/Musk/Mmp2/Casp4/Atf4/App	8
GO:0045471	response to ethanol	8/511	78/10233	0.102564	2.05389	2.14198	0.0401906	0.163481	0.126586	Tnc/Stat3/Ncam1/Igf1r/Htr1b/Hpgd/Car3/Adh7	8
GO:1904659	D-glucose transmembrane transport	8/511	78/10233	0.102564	2.05389	2.14198	0.0401906	0.163481	0.126586	Sesn2/Rtn2/Oga/Nfe2l2/Myc/Enpp1/Ctnnd1/Clip3	8
GO:0048708	astrocyte differentiation	6/511	51/10233	0.117647	2.35593	2.22546	0.0404454	0.164195	0.127139	Stat3/Lrp1/Id2/Hmga2/App/Abl2	6
GO:2000379	positive regulation of reactive oxygen species metabolic process	6/511	51/10233	0.117647	2.35593	2.22546	0.0404454	0.164195	0.127139	Thbs1/Plau/Pdgfrb/Nqo2/Nfe2l2/App	6
GO:0007009	plasma membrane organization	10/511	107/10233	0.0934579	1.87154	2.07765	0.0408682	0.165426	0.128092	Ugcg/Plscr3/Gsn/Cxcr4/Colec12/Col6a1/Cavin2/Asap1/Abcd2/Abcd1	10
GO:0071706	tumor necrosis factor superfamily cytokine production	10/511	107/10233	0.0934579	1.87154	2.07765	0.0408682	0.165426	0.128092	Thbs1/Stat3/Spon2/Lpl/Hspb1/Havcr2/Ccn1/Axl/App/Angpt1	10
GO:1903555	regulation of tumor necrosis factor superfamily cytokine production	10/511	107/10233	0.0934579	1.87154	2.07765	0.0408682	0.165426	0.128092	Thbs1/Stat3/Spon2/Lpl/Hspb1/Havcr2/Ccn1/Axl/App/Angpt1	10
GO:0045619	regulation of lymphocyte differentiation	12/511	137/10233	0.0875912	1.75405	2.03704	0.0410873	0.166151	0.128653	Zfp35/Vnn1/Tmem131l/Smarcd3/Mmp14/Lef1/Id2/Hspb1/Cd74/Bmp4/Axl/Actb	12
GO:0003018	vascular process in circulatory system	11/511	122/10233	0.0901639	1.80557	2.05211	0.0412393	0.166603	0.129003	Trpm4/Smad6/Slc16a2/Ptgs2/Nos1/Mmp2/Lrp1/Htr1b/F2r/Angpt1/Acta2	11
GO:0002790	peptide secretion	14/511	168/10233	0.0833333	1.66879	2.00377	0.0414878	0.167444	0.129655	Trpm4/Slc16a2/Oga/Nos1/Midn/Lrp5/Lrp1/Inhbb/Il1rn/Hmga2/Glul/Fbn1/Cd74/Ccn3	14
GO:0051046	regulation of secretion	27/511	381/10233	0.0708661	1.41913	1.91143	0.0417465	0.168325	0.130336	Vdr/Trpm4/Tmem132a/Sphk1/Septin5/Rgcc/Rab3d/Prl2c5/Oga/Nos1/Midn/Lrp5/Lrp1/Kdm5b/Inhbb/Il1rn/Htr1b/Hmga2/Glul/Fbn1/F2r/D6Wsu163e/Cxcl12/Cd74/Ccn3/C1qtnf3/C1qtnf1	27
GO:0016209	antioxidant activity	6/512	51/10163	0.117647	2.33525	2.20174	0.0419342	0.241496	0.208883	Sesn2/Ptgs2/Prdx1/Nqo1/Gsta2/Gsta1	6
GO:0008584	male gonad development	9/511	93/10233	0.0967742	1.93795	2.08311	0.0421708	0.169871	0.131533	Scx/Rbpj/Mmp14/Inhbb/Hmga2/Flna/Cst3/Cited2/Arid5b	9
GO:0002367	cytokine production involved in immune response	7/511	65/10233	0.107692	2.15659	2.14452	0.042509	0.170062	0.131682	Trpm4/Spon2/Inava/Cd74/Casp4/Axl/Angpt1	7
GO:0002718	regulation of cytokine production involved in immune response	7/511	65/10233	0.107692	2.15659	2.14452	0.042509	0.170062	0.131682	Trpm4/Spon2/Inava/Cd74/Casp4/Axl/Angpt1	7
GO:0045666	positive regulation of neuron differentiation	7/511	65/10233	0.107692	2.15659	2.14452	0.042509	0.170062	0.131682	Timp2/Kctd11/Etv5/Cxcl12/Cdon/Bmp4/App	7
GO:0000303	response to superoxide	3/511	16/10233	0.1875	3.75477	2.52811	0.0426693	0.170062	0.131682	Prdx1/Nqo1/Nfe2l2	3
GO:0033599	regulation of mammary gland epithelial cell proliferation	3/511	16/10233	0.1875	3.75477	2.52811	0.0426693	0.170062	0.131682	Kdm5b/Etv4/Agap2	3
GO:0045684	positive regulation of epidermis development	3/511	16/10233	0.1875	3.75477	2.52811	0.0426693	0.170062	0.131682	Vdr/Etv4/Bmp4	3
GO:0048799	animal organ maturation	3/511	16/10233	0.1875	3.75477	2.52811	0.0426693	0.170062	0.131682	Enpp1/Adamts7/Actn3	3
GO:0060392	negative regulation of SMAD protein signal transduction	3/511	16/10233	0.1875	3.75477	2.52811	0.0426693	0.170062	0.131682	Smad6/Lrp1/Ccn3	3
GO:0061298	retina vasculature development in camera-type eye	3/511	16/10233	0.1875	3.75477	2.52811	0.0426693	0.170062	0.131682	Pdgfrb/Lrp5/Col4a1	3
GO:0071340	skeletal muscle acetylcholine-gated channel clustering	3/511	16/10233	0.1875	3.75477	2.52811	0.0426693	0.170062	0.131682	Ptn/Musk/Etv5	3
GO:1903376	regulation of oxidative stress-induced neuron intrinsic apoptotic signaling pathway	3/511	16/10233	0.1875	3.75477	2.52811	0.0426693	0.170062	0.131682	Mmp2/Fzd1/Atf4	3
GO:0008305	integrin complex	3/517	16/10347	0.1875	3.75254	2.52684	0.0427347	0.220448	0.184873	Itgb7/Itga7/Itga6	3
GO:0008645	hexose transmembrane transport	8/511	79/10233	0.101266	2.02789	2.1026	0.0428551	0.170475	0.132001	Sesn2/Rtn2/Oga/Nfe2l2/Myc/Enpp1/Ctnnd1/Clip3	8
GO:0048640	negative regulation of developmental growth	8/511	79/10233	0.101266	2.02789	2.1026	0.0428551	0.170475	0.132001	Sema6c/Rgs4/Plxna3/Plac8/Pak1/Ifrd1/Cited2/Cdkn1b	8
GO:0006636	unsaturated fatty acid biosynthetic process	5/511	39/10233	0.128205	2.56736	2.24824	0.0432371	0.170962	0.132379	Sphk1/Ptgs2/Cd74/Abcd2/Abcd1	5
GO:0043457	regulation of cellular respiration	5/511	39/10233	0.128205	2.56736	2.24824	0.0432371	0.170962	0.132379	Myog/Myc/Chchd4/Actn3/Abcd1	5
GO:0045773	positive regulation of axon extension	5/511	39/10233	0.128205	2.56736	2.24824	0.0432371	0.170962	0.132379	Pak1/Lrp1/Fn1/Dbn1/Cxcl12	5
GO:0048663	neuron fate commitment	5/511	39/10233	0.128205	2.56736	2.24824	0.0432371	0.170962	0.132379	Six1/Rbpj/Notch3/Id2/Bmp4	5
GO:1901224	positive regulation of non-canonical NF-kappaB signal transduction	5/511	39/10233	0.128205	2.56736	2.24824	0.0432371	0.170962	0.132379	Trim55/Sphk1/Havcr2/Calr/App	5
GO:0014704	intercalated disc	5/517	39/10347	0.128205	2.56584	2.24671	0.0433337	0.220845	0.185205	Vcl/Pak1/Jup/Des/Anxa6	5
GO:0098900	regulation of action potential	4/511	27/10233	0.148148	2.96673	2.34591	0.0433408	0.170962	0.132379	Trpm4/Jup/Flna/Cacnb3	4
GO:1903715	regulation of aerobic respiration	4/511	27/10233	0.148148	2.96673	2.34591	0.0433408	0.170962	0.132379	Myog/Myc/Actn3/Abcd1	4
GO:1904427	positive regulation of calcium ion transmembrane transport	4/511	27/10233	0.148148	2.96673	2.34591	0.0433408	0.170962	0.132379	Plcg1/Oga/F2r/Bmp4	4
GO:0006575	modified amino acid metabolic process	11/511	123/10233	0.0894309	1.79089	2.02305	0.0433484	0.170962	0.132379	Vnn1/Slco4a1/Slc7a11/Slc16a2/Pcyox1/Nfe2l2/Mthfd2/Gsta2/Gsta1/Gamt/Cth	11
GO:0061629	RNA polymerase II-specific DNA-binding transcription factor binding	22/512	296/10163	0.0743243	1.47531	1.91147	0.0436081	0.248914	0.215299	Vdr/Tgfb1i1/Stat3/Smarcd3/Rbpj/Notch2/Nos1/Nfe2l2/Myod1/Lef1/Jup/Ifrd1/Id2/Hspb1/Hmga2/Hes6/Hdac5/Cited2/Cebpa/Calr/Atf4/Actb	22
GO:0001818	negative regulation of cytokine production	15/511	185/10233	0.0810811	1.62368	1.96256	0.0437572	0.172059	0.133228	Thbs1/Stat3/Ssc5d/Serpinb1c/Rgcc/Lgr4/Lef1/Inhbb/Havcr2/Fn1/C1qtnf3/Axl/Angpt1/Abcd2/Abcd1	15
GO:0021537	telencephalon development	15/511	185/10233	0.0810811	1.62368	1.96256	0.0437572	0.172059	0.133228	Tubb2b/Tuba1a/Slc7a11/Plxna3/Lrp8/Lef1/Id2/Ephb3/Dab2ip/Cxcr4/Cxcl12/Col3a1/Cdon/Bmp4/Atp2b4	15
GO:0007189	adenylate cyclase-activating G protein-coupled receptor signaling pathway	6/511	52/10233	0.115385	2.31063	2.17219	0.0438753	0.172059	0.133228	S1pr1/Ptgfr/Nos1/Calcb/Atp2b4/App	6
GO:0034394	protein localization to cell surface	6/511	52/10233	0.115385	2.31063	2.17219	0.0438753	0.172059	0.133228	Vcl/Plk2/Gbf1/Flna/Angpt1/Agap2	6
GO:0035924	cellular response to vascular endothelial growth factor stimulus	6/511	52/10233	0.115385	2.31063	2.17219	0.0438753	0.172059	0.133228	Sphk1/Pdgfrb/Hspb1/Dab2ip/Atp2b4/Angpt1	6
GO:0048864	stem cell development	6/511	52/10233	0.115385	2.31063	2.17219	0.0438753	0.172059	0.133228	Sema6c/Sema3b/Rdh10/Fn1/Cited2/Bmp4	6
GO:0046546	development of primary male sexual characteristics	9/511	94/10233	0.0957447	1.91733	2.04835	0.0446713	0.17485	0.135389	Scx/Rbpj/Mmp14/Inhbb/Hmga2/Flna/Cst3/Cited2/Arid5b	9
GO:1990823	response to leukemia inhibitory factor	9/511	94/10233	0.0957447	1.91733	2.04835	0.0446713	0.17485	0.135389	Srsf7/Pcolce/Klf5/Kdm5b/Gnpnat1/Eef1e1/Cth/Chchd4/Arid5b	9
GO:0002791	regulation of peptide secretion	12/511	139/10233	0.0863309	1.72881	1.98338	0.0450952	0.176343	0.136545	Trpm4/Oga/Nos1/Midn/Lrp5/Lrp1/Inhbb/Hmga2/Glul/Fbn1/Cd74/Ccn3	12
GO:0009154	purine ribonucleotide catabolic process	10/511	109/10233	0.0917431	1.8372	2.01455	0.0454604	0.177604	0.137521	Stat3/Myog/Myc/Itpa/Ier3/Enpp1/Eno3/Col6a1/App/Actn3	10
GO:0005667	transcription regulator complex	28/517	401/10347	0.0698254	1.39745	1.86161	0.0455377	0.227561	0.190837	Vdr/Usp22/Thra/Stat3/Ssbp3/Smad6/Six1/Scx/Rbpj/Pbxip1/Pbx1/Nfe2l2/Myod1/Myc/Mxd4/Med10/Maf/Lef1/Klf5/Hes6/Hdac5/H1f0/Creg1/Chd3/Cebpd/Cebpa/Atf4/Atf3	28
GO:0046620	regulation of organ growth	8/511	80/10233	0.1	2.00254	2.06378	0.0456337	0.177946	0.137786	Rgs4/Rbpj/Pak1/Ncam1/Dusp6/Cited2/Ccnd2/Ccnb1	8
GO:0097237	cellular response to toxic substance	8/511	80/10233	0.1	2.00254	2.06378	0.0456337	0.177946	0.137786	Sesn2/Ptgs2/Prdx1/Nqo1/Nfe2l2/Haghl/Gsta1/Gatd1	8
GO:0045111	intermediate filament cytoskeleton	7/517	66/10347	0.106061	2.12265	2.09823	0.0457273	0.227561	0.190837	Zfp131/Vmac/Rtn2/Mmp14/Jup/Gsn/Des	7
GO:0097305	response to alcohol	14/511	171/10233	0.0818713	1.63951	1.93337	0.0469725	0.182994	0.141695	Tnc/Stat3/Ptgfr/Ncam1/Lrp8/Jup/Inhbb/Igf1r/Htr1b/Hpgd/Ghr/Dag1/Car3/Adh7	14
GO:0009134	nucleoside diphosphate catabolic process	9/511	95/10233	0.0947368	1.89715	2.01401	0.0472691	0.183258	0.1419	Stat3/Myog/Myc/Ier3/Enpp1/Eno3/Col6a1/App/Actn3	9
GO:0009191	ribonucleoside diphosphate catabolic process	9/511	95/10233	0.0947368	1.89715	2.01401	0.0472691	0.183258	0.1419	Stat3/Myog/Myc/Ier3/Enpp1/Eno3/Col6a1/App/Actn3	9
GO:0046031	ADP metabolic process	9/511	95/10233	0.0947368	1.89715	2.01401	0.0472691	0.183258	0.1419	Stat3/Myog/Myc/Ier3/Enpp1/Eno3/Col6a1/App/Actn3	9
GO:0003073	regulation of systemic arterial blood pressure	5/511	40/10233	0.125	2.50318	2.18375	0.0474695	0.183258	0.1419	Tpm1/Postn/Ncald/Ier3/F2r	5
GO:0015837	amine transport	5/511	40/10233	0.125	2.50318	2.18375	0.0474695	0.183258	0.1419	Slc44a2/Rgs4/Il1rn/Htr1b/Cxcl12	5
GO:0055117	regulation of cardiac muscle contraction	5/511	40/10233	0.125	2.50318	2.18375	0.0474695	0.183258	0.1419	Trpm4/Tmem38b/Jup/Ehd3/Ccn2	5
GO:0060986	endocrine hormone secretion	5/511	40/10233	0.125	2.50318	2.18375	0.0474695	0.183258	0.1419	Vdr/Kdm5b/Inhbb/C1qtnf3/C1qtnf1	5
GO:0170041	non-proteinogenic amino acid metabolic process	5/511	40/10233	0.125	2.50318	2.18375	0.0474695	0.183258	0.1419	Slc1a3/Gamt/Cth/Azin2/Atp2b4	5
GO:0050886	endocrine process	6/511	53/10233	0.113208	2.26703	2.12014	0.047482	0.183258	0.1419	Vdr/Kdm5b/Inhbb/F2r/C1qtnf3/C1qtnf1	6
GO:0098869	cellular oxidant detoxification	6/511	53/10233	0.113208	2.26703	2.12014	0.047482	0.183258	0.1419	Sesn2/Ptgs2/Prdx1/Nqo1/Nfe2l2/Gsta1	6
GO:0005882	intermediate filament	5/517	40/10347	0.125	2.50169	2.18223	0.0475742	0.233999	0.196236	Vmac/Rtn2/Jup/Gsn/Des	5
GO:0001764	neuron migration	11/511	125/10233	0.088	1.76224	1.96574	0.047787	0.184093	0.142546	Tubb2b/Tuba1a/Stat3/Plxna3/Flna/Fat1/Dab2ip/Cxcr4/Cxcl12/Col3a1/Axl	11
GO:0062013	positive regulation of small molecule metabolic process	11/511	125/10233	0.088	1.76224	1.96574	0.047787	0.184093	0.142546	Stat3/Rdh10/Ptgs2/Nqo1/Myc/Insig1/Cd74/App/Actn3/Abcd2/Abcd1	11
GO:0017015	regulation of transforming growth factor beta receptor signaling pathway	10/511	110/10233	0.0909091	1.82049	1.98349	0.0478824	0.184289	0.142698	Vasn/Thbs1/Tgfb1i1/Smad6/Peg10/Nrep/Lrp1/Lox/Fbn1/Cited2	10
GO:0008233	peptidase activity	23/512	316/10163	0.0727848	1.44475	1.84989	0.0483821	0.272137	0.235386	Usp22/Usp17la/Uchl3/Try5/Stambpl1/Scrn2/Prss23/Plau/Plat/Mmp2/Mmp14/Mmp11/Mep1a/F3/Dag1/Casp4/C1s1/C1rl/C1ra/Bmp1/Adamts7/Adamts5/Adamts2	23
GO:0015749	monosaccharide transmembrane transport	8/511	81/10233	0.0987654	1.97782	2.02553	0.0485279	0.186353	0.144296	Sesn2/Rtn2/Oga/Nfe2l2/Myc/Enpp1/Ctnnd1/Clip3	8
GO:0055017	cardiac muscle tissue growth	8/511	81/10233	0.0987654	1.97782	2.02553	0.0485279	0.186353	0.144296	S1pr1/Rgs4/Rbpj/Pak1/Ncam1/Cited2/Ccnd2/Ccnb1	8
GO:0010971	positive regulation of G2/M transition of mitotic cell cycle	4/511	28/10233	0.142857	2.86078	2.26037	0.0486432	0.186353	0.144296	Smarcd3/Pbx1/Ccnb1/App	4
GO:0050919	negative chemotaxis	4/511	28/10233	0.142857	2.86078	2.26037	0.0486432	0.186353	0.144296	Sema6c/Sema3b/Plxna3/Lgr4	4
GO:1900271	regulation of long-term synaptic potentiation	4/511	28/10233	0.142857	2.86078	2.26037	0.0486432	0.186353	0.144296	Ptn/Pak1/Nos1/App	4
GO:0015171	amino acid transmembrane transporter activity	5/512	40/10163	0.125	2.4812	2.16186	0.0489844	0.272137	0.235386	Slc7a11/Slc7a1/Slc1a3/Slc16a2/Sfxn1	5
GO:0000305	response to oxygen radical	3/511	17/10233	0.176471	3.5339	2.3971	0.0499492	0.188975	0.146326	Prdx1/Nqo1/Nfe2l2	3
GO:0006688	glycosphingolipid biosynthetic process	3/511	17/10233	0.176471	3.5339	2.3971	0.0499492	0.188975	0.146326	Ugcg/St3gal3/St3gal2	3
GO:0009595	detection of biotic stimulus	3/511	17/10233	0.176471	3.5339	2.3971	0.0499492	0.188975	0.146326	Ssc5d/Pak1/Casp4	3
GO:0015813	L-glutamate transmembrane transport	3/511	17/10233	0.176471	3.5339	2.3971	0.0499492	0.188975	0.146326	Ttyh3/Slc7a11/Slc1a3	3
GO:0033081	regulation of T cell differentiation in thymus	3/511	17/10233	0.176471	3.5339	2.3971	0.0499492	0.188975	0.146326	Vnn1/Tmem131l/Bmp4	3
GO:0043032	positive regulation of macrophage activation	3/511	17/10233	0.176471	3.5339	2.3971	0.0499492	0.188975	0.146326	Thbs1/Havcr2/Cebpa	3
GO:0043267	negative regulation of potassium ion transport	3/511	17/10233	0.176471	3.5339	2.3971	0.0499492	0.188975	0.146326	Rgs4/Nos1/Atf4	3
GO:0045039	protein insertion into mitochondrial inner membrane	3/511	17/10233	0.176471	3.5339	2.3971	0.0499492	0.188975	0.146326	Timm9/Timm8a1/Timm10	3
GO:0050926	regulation of positive chemotaxis	3/511	17/10233	0.176471	3.5339	2.3971	0.0499492	0.188975	0.146326	S1pr1/F3/Cxcl12	3
GO:0062009	secondary palate development	3/511	17/10233	0.176471	3.5339	2.3971	0.0499492	0.188975	0.146326	Lef1/Fzd2/Fzd1	3
GO:0098974	postsynaptic actin cytoskeleton organization	3/511	17/10233	0.176471	3.5339	2.3971	0.0499492	0.188975	0.146326	Dbn1/Actg1/Actb	3
GO:0110096	cellular response to aldehyde	3/511	17/10233	0.176471	3.5339	2.3971	0.0499492	0.188975	0.146326	Haghl/Gatd1/Col1a1	3
GO:1901071	glucosamine-containing compound metabolic process	3/511	17/10233	0.176471	3.5339	2.3971	0.0499492	0.188975	0.146326	Oga/Gnpnat1/Amdhd2	3
GO:0042542	response to hydrogen peroxide	9/511	96/10233	0.09375	1.87739	1.98009	0.0499653	0.188975	0.146326	Sphk1/Pdgfrb/Nqo1/Nfe2l2/Mmp2/Cst3/Col1a1/Axl/Areg	9
GO:0097529	myeloid leukocyte migration	11/511	126/10233	0.0873016	1.74825	1.93747	0.0501181	0.189381	0.14664	Trim55/Thbs1/Mmp2/Mmp14/Gbf1/Enpp1/Cxcl12/Cnn2/Cd74/Ccn3/App	11
GO:0045216	cell-cell junction organization	10/511	111/10233	0.0900901	1.80409	1.95276	0.0503897	0.190234	0.147301	Vdr/Vcl/Jup/Inava/Fscn1/Flna/F2r/Cdh15/Actg1/Actb	10
GO:0009416	response to light stimulus	17/511	221/10233	0.0769231	1.54042	1.862	0.0506326	0.190977	0.147876	Tuba1a/Synpo/Slc7a11/Slc1a3/Pold3/Pde1b/Pbk/Myc/Mmp2/Id2/Crip1/Col6a2/Col6a1/Cirbp/Bmf/App/Abl2	17
GO:1902936	phosphatidylinositol bisphosphate binding	7/512	67/10163	0.104478	2.07384	2.03114	0.0507739	0.272137	0.235386	Sh3pxd2b/Jph2/Gsn/Gbf1/Cgas/Asap1/Anxa8	7
GO:0001618	virus receptor activity	3/512	17/10163	0.176471	3.50287	2.37878	0.051052	0.272137	0.235386	Slc7a1/Dag1/Axl	3
GO:0008009	chemokine activity	3/512	17/10163	0.176471	3.50287	2.37878	0.051052	0.272137	0.235386	Cxcl12/Ccl9/Ccl20	3
GO:0010314	phosphatidylinositol-5-phosphate binding	3/512	17/10163	0.176471	3.50287	2.37878	0.051052	0.272137	0.235386	Sh3pxd2b/Plekhf1/Jph2	3
GO:0048020	CCR chemokine receptor binding	3/512	17/10163	0.176471	3.50287	2.37878	0.051052	0.272137	0.235386	Stat3/Ccl9/Ccl20	3
GO:0170055	lipid transmembrane transporter activity	3/512	17/10163	0.176471	3.50287	2.37878	0.051052	0.272137	0.235386	Slco4a1/Abcd2/Abcd1	3
GO:0035019	somatic stem cell population maintenance	6/511	54/10233	0.111111	2.22505	2.06924	0.0512668	0.193105	0.149524	Stat3/Rbpj/Myc/Med10/Lrp5/Hmga2	6
GO:0045786	negative regulation of cell cycle	22/511	304/10233	0.0723684	1.44921	1.82283	0.0512898	0.193105	0.149524	Zwint/Trip13/Timp2/Tent5b/Rpa2/Rgcc/Recql4/Ptgs2/Plaat3/Orc1/Mad2l1bp/Ier3/Hpgd/Gas1/Dab2ip/Ctdsp2/Creb3l1/Cebpa/Cdkn1b/Cdk6/Ccnb1/Bmp4	22
GO:0009064	glutamine family amino acid metabolic process	5/511	41/10233	0.121951	2.44213	2.12119	0.0519387	0.195194	0.151141	Slc7a11/Nos1/Glul/Azin2/Atp2b4	5
GO:0035249	synaptic transmission, glutamatergic	5/511	41/10233	0.121951	2.44213	2.12119	0.0519387	0.195194	0.151141	Ptgs2/Plat/Pak1/Htr1b/Glul	5
GO:0005938	cell cortex	18/517	238/10347	0.0756303	1.51363	1.83839	0.052091	0.25327	0.212398	Vcl/Septin5/Pvalb/Nedd9/Myo10/Myl9/Marcks/Gsn/Fscn1/Flna/Dbn1/Ctnnd1/Clip3/Cib2/Ccn2/Arpc5l/Actn3/Actb	18
GO:0033559	unsaturated fatty acid metabolic process	7/511	68/10233	0.102941	2.06144	2.01331	0.0522033	0.195833	0.151637	Sphk1/Ptgs2/Hpgd/Gsta1/Cd74/Abcd2/Abcd1	7
GO:0048704	embryonic skeletal system morphogenesis	7/511	68/10233	0.102941	2.06144	2.01331	0.0522033	0.195833	0.151637	Six1/Rdh10/Prrx2/Mmp14/Hspg2/Gas1/Bmp4	7
GO:0051051	negative regulation of transport	21/511	288/10233	0.0729167	1.46019	1.81611	0.0524129	0.196442	0.152108	Vdr/Thbs1/Rgs4/Ptgs2/Nos1/Myc/Mrln/Midn/Insig1/Inhbb/Il1rn/Htr1b/Fbn1/F2r/Enpp1/Ctnnd1/Cnn2/Cd74/Ccn3/Atf4/Angpt1	21
GO:0006006	glucose metabolic process	13/511	158/10233	0.0822785	1.64766	1.88091	0.0525012	0.196595	0.152227	Sesn2/Pdk4/Pdk2/Myc/Lrp5/Fbn1/Eno3/Cbr2/C1qtnf3/C1qtnf1/Atf4/Atf3/Actn3	13
GO:0009135	purine nucleoside diphosphate metabolic process	9/511	97/10233	0.0927835	1.85803	1.94656	0.052761	0.197212	0.152704	Stat3/Myog/Myc/Ier3/Enpp1/Eno3/Col6a1/App/Actn3	9
GO:0009179	purine ribonucleoside diphosphate metabolic process	9/511	97/10233	0.0927835	1.85803	1.94656	0.052761	0.197212	0.152704	Stat3/Myog/Myc/Ier3/Enpp1/Eno3/Col6a1/App/Actn3	9
GO:0008202	steroid metabolic process	14/511	174/10233	0.0804598	1.61124	1.86433	0.0529451	0.197686	0.153071	Pbx1/Lrp5/Lrp1/Lima1/Lbr/Insig1/Igfbp7/Igf1r/Erlin1/Enpp1/Dhrs9/Cebpa/Armc5/App	14
GO:1903844	regulation of cellular response to transforming growth factor beta stimulus	10/511	112/10233	0.0892857	1.78799	1.92233	0.0529832	0.197686	0.153071	Vasn/Thbs1/Tgfb1i1/Smad6/Peg10/Nrep/Lrp1/Lox/Fbn1/Cited2	10
GO:0090575	RNA polymerase II transcription regulator complex	16/517	206/10347	0.0776699	1.55445	1.84336	0.0530864	0.255177	0.213996	Vdr/Usp22/Thra/Stat3/Smad6/Pbx1/Nfe2l2/Myc/Mxd4/Med10/Maf/Lef1/Cebpd/Cebpa/Atf4/Atf3	16
GO:0044283	small molecule biosynthetic process	28/511	408/10233	0.0686275	1.37429	1.76885	0.0540674	0.200924	0.155578	Sphk1/Slc1a3/Sesn2/Rdh10/Ptgs2/Plek/Plcg1/Pdk4/Pdk2/Mthfd2/Lpl/Lbr/Insig1/Hacd4/Glul/Gatd1/Gamt/Fmo1/Erlin1/Dhrs9/Cth/Cd74/C1qtnf3/Atp2b4/Atf4/Atf3/Abcd2/Abcd1	28
GO:0001755	neural crest cell migration	4/511	29/10233	0.137931	2.76213	2.17854	0.0542867	0.200924	0.155578	Sema6c/Sema3b/Fn1/Bmp4	4
GO:0002762	negative regulation of myeloid leukocyte differentiation	4/511	29/10233	0.137931	2.76213	2.17854	0.0542867	0.200924	0.155578	Myc/Lrrc17/Fbn1/Cdk6	4
GO:0009226	nucleotide-sugar biosynthetic process	4/511	29/10233	0.137931	2.76213	2.17854	0.0542867	0.200924	0.155578	Pmm2/Gnpnat1/Gmds/Amdhd2	4
GO:0010614	negative regulation of cardiac muscle hypertrophy	4/511	29/10233	0.137931	2.76213	2.17854	0.0542867	0.200924	0.155578	Rgs4/Pak1/Fbxo32/Atp2b4	4
GO:0045923	positive regulation of fatty acid metabolic process	4/511	29/10233	0.137931	2.76213	2.17854	0.0542867	0.200924	0.155578	Ptgs2/Cd74/Abcd2/Abcd1	4
GO:0061844	antimicrobial humoral immune response mediated by antimicrobial peptide	4/511	29/10233	0.137931	2.76213	2.17854	0.0542867	0.200924	0.155578	Cxcl12/Ccl9/Ccl20/App	4
GO:1903018	regulation of glycoprotein metabolic process	4/511	29/10233	0.137931	2.76213	2.17854	0.0542867	0.200924	0.155578	Pxylp1/Oga/Mustn1/Cst3	4
GO:1904036	negative regulation of epithelial cell apoptotic process	4/511	29/10233	0.137931	2.76213	2.17854	0.0542867	0.200924	0.155578	Myc/Igf1r/Cdkn1b/Agap2	4
GO:0071375	cellular response to peptide hormone stimulus	19/511	256/10233	0.0742188	1.48626	1.80636	0.0544688	0.201418	0.155961	Uchl3/Stat3/Pdk4/Pdk2/Pak1/Nfe2l2/Marcks/Lpl/Lpin3/Klf5/Insig1/Inhbb/Igf1r/Ghr/Fbn1/Enpp1/Col6a1/Car3/Car2	19
GO:0044843	cell cycle G1/S phase transition	16/511	207/10233	0.0772947	1.54786	1.82559	0.0547512	0.202282	0.15663	Smarcd3/Rpa2/Rgcc/Rcc1/Plk2/Myc/Id2/Gas1/Ctdsp2/Cirbp/Cdkn1b/Cdk6/Ccnd2/Ccnb1/Atp2b4/Actb	16
GO:0043679	axon terminus	8/517	83/10347	0.0963855	1.92902	1.94876	0.0548311	0.260222	0.218228	Septin5/Nos1/Marcks/Htr1b/Glul/Cplx2/Actg1/Actb	8
GO:0022408	negative regulation of cell-cell adhesion	11/511	128/10233	0.0859375	1.72094	1.88168	0.0550083	0.203051	0.157226	Zfp35/Tmem131l/Rgcc/Il1rn/Hspb1/Havcr2/Cxcl12/Cd74/C1qtnf1/Bmp4/Abl2	11
GO:0043470	regulation of carbohydrate catabolic process	6/511	55/10233	0.109091	2.18459	2.01945	0.0552308	0.20333	0.157441	Stat3/Myog/Myc/Ier3/App/Actn3	6
GO:0045685	regulation of glial cell differentiation	6/511	55/10233	0.109091	2.18459	2.01945	0.0552308	0.20333	0.157441	Ptn/Id2/Hmga2/Dag1/Cxcr4/Bmp4	6
GO:0098661	inorganic anion transmembrane transport	6/511	55/10233	0.109091	2.18459	2.01945	0.0552308	0.20333	0.157441	Vdr/Ttyh3/Slc20a1/Slc1a3/Pcyox1/Gabrb2	6
GO:0001664	G protein-coupled receptor binding	11/512	127/10163	0.0866142	1.71926	1.87864	0.0552832	0.292276	0.252805	Stat3/Saa3/S1pr1/Pmch/Fzd1/Flna/Cxcl12/Ccl9/Ccl20/Calcb/App	11
GO:0098839	postsynaptic density membrane	6/517	55/10347	0.109091	2.1833	2.01781	0.0553664	0.260222	0.218228	Sorcs2/Olfm1/Notch2/Lrp8/Lrp1/Hspb1	6
GO:0007605	sensory perception of sound	7/511	69/10233	0.101449	2.03157	1.97107	0.0557192	0.204764	0.158552	Slc1a3/Six1/Serpinb6b/Myc/Enpp1/Col1a1/Cdkn1b	7
GO:0060021	roof of mouth development	7/511	69/10233	0.101449	2.03157	1.97107	0.0557192	0.204764	0.158552	Lef1/Insig1/Gas1/Fzd2/Fzd1/Ephb3/Arid5b	7
GO:0009308	amine metabolic process	5/511	42/10233	0.119048	2.38398	2.06044	0.0566452	0.206885	0.160194	Pde1b/Nt5dc2/Azin2/Atp2b4/Amd1	5
GO:0009581	detection of external stimulus	5/511	42/10233	0.119048	2.38398	2.06044	0.0566452	0.206885	0.160194	Myc/Jup/Cxcr4/Cxcl12/Cacnb3	5
GO:0009582	detection of abiotic stimulus	5/511	42/10233	0.119048	2.38398	2.06044	0.0566452	0.206885	0.160194	Myc/Jup/Cxcr4/Cxcl12/Cacnb3	5
GO:0022029	telencephalon cell migration	5/511	42/10233	0.119048	2.38398	2.06044	0.0566452	0.206885	0.160194	Lrp8/Dab2ip/Cxcr4/Cxcl12/Col3a1	5
GO:0030225	macrophage differentiation	5/511	42/10233	0.119048	2.38398	2.06044	0.0566452	0.206885	0.160194	Id2/Enpp1/Cebpa/Bmp4/App	5
GO:0031529	ruffle organization	5/511	42/10233	0.119048	2.38398	2.06044	0.0566452	0.206885	0.160194	Tpm1/Plek/Pdgfrb/Palld/Lima1	5
GO:2000648	positive regulation of stem cell proliferation	5/511	42/10233	0.119048	2.38398	2.06044	0.0566452	0.206885	0.160194	Prrx2/Pbx1/Hmga2/Hdac5/Bmp4	5
GO:0019221	cytokine-mediated signaling pathway	21/511	291/10233	0.0721649	1.44513	1.7661	0.0572923	0.208495	0.16144	Wbp1l/Ugcg/Stat3/Sphk1/Irf7/Il3ra/Il1rn/Ghr/F3/Ereg/Dab2ip/Cxcr4/Cxcl12/Csf2rb/Cebpa/Cd74/Ccl9/Casp4/Axl/Angpt1/Ackr3	21
GO:0001773	myeloid dendritic cell activation	3/511	18/10233	0.166667	3.33757	2.2756	0.0577895	0.208495	0.16144	Rbpj/Notch2/Havcr2	3
GO:0002089	lens morphogenesis in camera-type eye	3/511	18/10233	0.166667	3.33757	2.2756	0.0577895	0.208495	0.16144	Cited2/Bmp4/Atf4	3
GO:0006089	lactate metabolic process	3/511	18/10233	0.166667	3.33757	2.2756	0.0577895	0.208495	0.16144	Haghl/Gatd1/Actn3	3
GO:0014887	cardiac muscle adaptation	3/511	18/10233	0.166667	3.33757	2.2756	0.0577895	0.208495	0.16144	Oga/Bmp4/Atp2b4	3
GO:0021801	cerebral cortex radial glia-guided migration	3/511	18/10233	0.166667	3.33757	2.2756	0.0577895	0.208495	0.16144	Lrp8/Dab2ip/Col3a1	3
GO:0022030	telencephalon glial cell migration	3/511	18/10233	0.166667	3.33757	2.2756	0.0577895	0.208495	0.16144	Lrp8/Dab2ip/Col3a1	3
GO:0034249	negative regulation of amide metabolic process	3/511	18/10233	0.166667	3.33757	2.2756	0.0577895	0.208495	0.16144	Sphk1/Rtn2/Olfm1	3
GO:0036480	neuron intrinsic apoptotic signaling pathway in response to oxidative stress	3/511	18/10233	0.166667	3.33757	2.2756	0.0577895	0.208495	0.16144	Mmp2/Fzd1/Atf4	3
GO:0044273	sulfur compound catabolic process	3/511	18/10233	0.166667	3.33757	2.2756	0.0577895	0.208495	0.16144	Vnn1/Enpp1/Abcd1	3
GO:0045932	negative regulation of muscle contraction	3/511	18/10233	0.166667	3.33757	2.2756	0.0577895	0.208495	0.16144	Tnnt1/Ptgs2/Dbn1	3
GO:0060142	regulation of syncytium formation by plasma membrane fusion	3/511	18/10233	0.166667	3.33757	2.2756	0.0577895	0.208495	0.16144	Myog/Myod1/Cxcl12	3
GO:0110076	negative regulation of ferroptosis	3/511	18/10233	0.166667	3.33757	2.2756	0.0577895	0.208495	0.16144	Slc7a11/Nqo1/Nfe2l2	3
GO:2001044	regulation of integrin-mediated signaling pathway	3/511	18/10233	0.166667	3.33757	2.2756	0.0577895	0.208495	0.16144	Plau/Lama2/Flna	3
GO:0005796	Golgi lumen	3/517	18/10347	0.166667	3.33559	2.27436	0.0578753	0.269025	0.22561	Sdc2/Hspg2/Ero1a	3
GO:0090090	negative regulation of canonical Wnt signaling pathway	8/511	84/10233	0.0952381	1.90718	1.91398	0.0579156	0.208768	0.161652	Tmem64/Tmem131l/Kremen1/Fzd1/Dact3/Dab2ip/Cdon/App	8
GO:0009261	ribonucleotide catabolic process	10/511	114/10233	0.0877193	1.75662	1.8624	0.058432	0.210446	0.162952	Stat3/Myog/Myc/Itpa/Ier3/Enpp1/Eno3/Col6a1/App/Actn3	10
GO:1901292	nucleoside phosphate catabolic process	12/511	145/10233	0.0827586	1.65728	1.82744	0.0587188	0.211296	0.163609	Vnn1/Stat3/Myog/Myc/Itpa/Ier3/Enpp1/Eno3/Col6a1/App/Actn3/Abcd1	12
GO:1903530	regulation of secretion by cell	25/511	360/10233	0.0694444	1.39066	1.72995	0.0591456	0.212565	0.164592	Vdr/Trpm4/Tmem132a/Sphk1/Septin5/Rgcc/Rab3d/Oga/Nos1/Midn/Lrp5/Lrp1/Kdm5b/Inhbb/Il1rn/Htr1b/Hmga2/Glul/Fbn1/F2r/D6Wsu163e/Cxcl12/Ccn3/C1qtnf3/C1qtnf1	25
GO:0006140	regulation of nucleotide metabolic process	7/511	70/10233	0.1	2.00254	1.92954	0.0593789	0.212565	0.164592	Stat3/Nqo1/Myog/Myc/Ier3/App/Actn3	7
GO:0007259	cell surface receptor signaling pathway via JAK-STAT	7/511	70/10233	0.1	2.00254	1.92954	0.0593789	0.212565	0.164592	Stat3/Prl2c5/Hmga2/Ghr/F2r/Csf2rb/Agap2	7
GO:0072091	regulation of stem cell proliferation	7/511	70/10233	0.1	2.00254	1.92954	0.0593789	0.212565	0.164592	Rbpj/Prrx2/Pbx1/Hmga2/Hdac5/Cebpa/Bmp4	7
GO:0097306	cellular response to alcohol	7/511	70/10233	0.1	2.00254	1.92954	0.0593789	0.212565	0.164592	Tnc/Ptgfr/Ncam1/Lrp8/Jup/Inhbb/Dag1	7
GO:1900542	regulation of purine nucleotide metabolic process	7/511	70/10233	0.1	2.00254	1.92954	0.0593789	0.212565	0.164592	Stat3/Nqo1/Myog/Myc/Ier3/App/Actn3	7
GO:0051604	protein maturation	28/511	412/10233	0.0679612	1.36095	1.71448	0.0596548	0.213369	0.165215	Yae1d1/Thbs1/Tbcc/Plau/Plat/Pex19/Myc/Mmp14/Mep1a/Insig1/Hspb1/Gsn/Gas1/Fn1/Flna/Fkbp10/F3/Ero1a/Ctnnd1/Chchd4/Cd74/Casp4/Calr/C1s1/C1rl/C1ra/Bmp1/Adamts2	28
GO:0010934	macrophage cytokine production	4/511	30/10233	0.133333	2.67006	2.10011	0.0602687	0.214639	0.166198	Spon2/Cd74/Casp4/Axl	4
GO:0010935	regulation of macrophage cytokine production	4/511	30/10233	0.133333	2.67006	2.10011	0.0602687	0.214639	0.166198	Spon2/Cd74/Casp4/Axl	4
GO:0046320	regulation of fatty acid oxidation	4/511	30/10233	0.133333	2.67006	2.10011	0.0602687	0.214639	0.166198	Pdk4/Fmo1/Abcd2/Abcd1	4
GO:0055023	positive regulation of cardiac muscle tissue growth	4/511	30/10233	0.133333	2.67006	2.10011	0.0602687	0.214639	0.166198	Rbpj/Ncam1/Ccnd2/Ccnb1	4
GO:0060421	positive regulation of heart growth	4/511	30/10233	0.133333	2.67006	2.10011	0.0602687	0.214639	0.166198	Rbpj/Ncam1/Ccnd2/Ccnb1	4
GO:0033218	amide binding	11/512	129/10163	0.0852713	1.6926	1.82339	0.0605478	0.317507	0.274628	Olfm1/Nqo2/Lrp8/Igf1r/Gsta2/Gsta1/Ghr/Fkbp10/Cst3/Clip3/Cd74	11
GO:0030162	regulation of proteolysis	21/511	293/10233	0.0716724	1.43527	1.73306	0.0607181	0.216054	0.167294	Timp3/Timp2/Thbs1/Tgfb1i1/Sh3d19/Serpinb7/Rcn3/Plk2/Plau/Plat/Pbk/Oga/Neurl3/Mmp14/Herpud1/Gsn/Gas1/Dab2ip/Ctnnd1/Cst3/App	21
GO:0043524	negative regulation of neuron apoptotic process	12/511	146/10233	0.0821918	1.64593	1.80215	0.0612298	0.216553	0.16768	Six1/Pcdhgc3/Nos1/Lrp1/Hspg2/Gfral/Fzd1/F2r/Axl/Atf4/Angpt1/Agap2	12
GO:0014013	regulation of gliogenesis	8/511	85/10233	0.0941176	1.88475	1.87781	0.0612831	0.216553	0.16768	Ptn/Myc/Id2/Hmga2/Etv5/Dag1/Cxcr4/Bmp4	8
GO:0035150	regulation of tube size	8/511	85/10233	0.0941176	1.88475	1.87781	0.0612831	0.216553	0.16768	Trpm4/Smad6/Ptgs2/Nos1/Mmp2/Htr1b/F2r/Acta2	8
GO:0035296	regulation of tube diameter	8/511	85/10233	0.0941176	1.88475	1.87781	0.0612831	0.216553	0.16768	Trpm4/Smad6/Ptgs2/Nos1/Mmp2/Htr1b/F2r/Acta2	8
GO:0097746	blood vessel diameter maintenance	8/511	85/10233	0.0941176	1.88475	1.87781	0.0612831	0.216553	0.16768	Trpm4/Smad6/Ptgs2/Nos1/Mmp2/Htr1b/F2r/Acta2	8
GO:0098754	detoxification	8/511	85/10233	0.0941176	1.88475	1.87781	0.0612831	0.216553	0.16768	Sesn2/Ptgs2/Prdx1/Nqo1/Nfe2l2/Haghl/Gsta1/Gatd1	8
GO:0043604	amide biosynthetic process	10/511	115/10233	0.0869565	1.74134	1.83288	0.0612887	0.216553	0.16768	Ugcg/St3gal3/St3gal2/Sphk1/Slc7a11/Pdk4/Pdk2/Nfe2l2/Cebpa/Ccn1	10
GO:0055088	lipid homeostasis	10/511	115/10233	0.0869565	1.74134	1.83288	0.0612887	0.216553	0.16768	Sesn2/Rcn3/Plscr3/Lrp5/Lpl/Lima1/Insig1/Cebpa/C1qtnf3/Abcd1	10
GO:0048306	calcium-dependent protein binding	6/512	56/10163	0.107143	2.12674	1.94736	0.0614537	0.319658	0.276489	Stmn2/Plscr3/Nos1/Lrp8/Cplx2/Anxa6	6
GO:0001707	mesoderm formation	5/511	43/10233	0.116279	2.32854	2.0014	0.0615888	0.216553	0.16768	Scx/Lef1/Hmga2/Bmp4/Armc5	5
GO:0001961	positive regulation of cytokine-mediated signaling pathway	5/511	43/10233	0.116279	2.32854	2.0014	0.0615888	0.216553	0.16768	Irf7/Cxcr4/Cd74/Casp4/Axl	5
GO:0006356	regulation of transcription by RNA polymerase I	5/511	43/10233	0.116279	2.32854	2.0014	0.0615888	0.216553	0.16768	Wdr43/Rasl11a/Lyar/Flna/Atf4	5
GO:0010812	negative regulation of cell-substrate adhesion	5/511	43/10233	0.116279	2.32854	2.0014	0.0615888	0.216553	0.16768	Thbs1/Postn/Mmp14/Lrp1/Col1a1	5
GO:0045599	negative regulation of fat cell differentiation	5/511	43/10233	0.116279	2.32854	2.0014	0.0615888	0.216553	0.16768	Tgfb1i1/Mmp11/Insig1/Fbn1/Enpp1	5
GO:0045646	regulation of erythrocyte differentiation	5/511	43/10233	0.116279	2.32854	2.0014	0.0615888	0.216553	0.16768	Ypel4/Stat3/Id2/Glul/Cdk6	5
GO:0007498	mesoderm development	7/511	71/10233	0.0985915	1.97434	1.8887	0.0631833	0.221971	0.171875	Ssbp3/Scx/Lef1/Hmga2/Cited2/Bmp4/Armc5	7
GO:0017022	myosin binding	5/512	43/10163	0.116279	2.30809	1.9798	0.0634896	0.324298	0.280503	Rab3d/Myl9/Gsn/Cxcr4/Axl	5
GO:0031491	nucleosome binding	5/512	43/10163	0.116279	2.30809	1.9798	0.0634896	0.324298	0.280503	Rcc1/Hmga2/H1f2/H1f0/Cgas	5
GO:0070851	growth factor receptor binding	8/512	85/10163	0.0941176	1.8682	1.85131	0.0638541	0.324298	0.280503	Pdgfrb/Il1rn/Ereg/Dab2ip/Areg/App/Angpt4/Angpt1	8
GO:0016323	basolateral plasma membrane	12/517	147/10347	0.0816327	1.63376	1.77475	0.0640535	0.294507	0.24698	Slco4a1/Slc7a1/Slc1a3/Nedd9/Lrp1/Itga6/Hpgd/Enpp1/Ddr1/Dag1/Car2/Atp2b4	12
GO:0002262	myeloid cell homeostasis	13/511	163/10233	0.0797546	1.59712	1.76179	0.0641334	0.225092	0.174292	Ypel4/Thra/Stat3/Slc7a11/Sfxn1/Prdx1/Lyar/Id2/Glul/Cited2/Cdk6/Bmp4/Axl	13
GO:0046649	lymphocyte activation	32/511	485/10233	0.0659794	1.32127	1.66185	0.0642208	0.225092	0.174292	Zfp35/Vnn1/Tmem131l/Stat3/Smarcd3/Slc7a1/Rbpj/Prdx1/Pbx1/Notch2/Nedd9/Myc/Mmp14/Lef1/Igfbp2/Id2/Hspb1/Hdac5/Havcr2/Gsn/Ephb6/Enpp1/Cxcr4/Cxcl12/Cgas/Cdk6/Cd74/Bmp4/Axl/Armc5/Actb/Abl2	32
GO:0006986	response to unfolded protein	10/511	116/10233	0.0862069	1.72633	1.80364	0.0642346	0.225092	0.174292	Thbs1/Nfe2l2/Hspb1/Herpud1/Ero1a/Dab2ip/Creb3l2/Creb3l1/Atf4/Atf3	10
GO:0060041	retina development in camera-type eye	9/511	101/10233	0.0891089	1.78445	1.8163	0.0649554	0.227426	0.176099	Uchl3/Stat3/Smarcd3/Ptn/Pdgfrb/Lrp5/Col4a1/Cdon/Atp2b4	9
GO:0034220	monoatomic ion transmembrane transport	28/511	416/10233	0.0673077	1.34787	1.66067	0.0656438	0.229073	0.177374	Ttyh3/Trpm4/Tmem38b/Slc7a11/Slc41a2/Slc20a1/Slc1a3/Sfxn1/Rgs4/Plcg1/Pcyox1/P2rx6/Oga/Nos1/Gabrb2/Flna/F2r/Ero1a/Ehd3/Chrng/Chrnd/Chrna1/Ccn2/Cacnb3/Bmp4/Atp2b4/Atp13a4/Anxa6	28
GO:0002694	regulation of leukocyte activation	23/511	330/10233	0.069697	1.39571	1.6752	0.0660665	0.229073	0.177374	Zfp35/Vnn1/Tmem131l/Thbs1/Sphk1/Smarcd3/Slc7a1/Nedd9/Mmp14/Lef1/Igfbp2/Id2/Hspb1/Havcr2/Fn1/Ephb6/Cgas/Cebpa/Cd74/Bmp4/Axl/Actb/Abl2	23
GO:0001516	prostaglandin biosynthetic process	3/511	19/10233	0.157895	3.16191	2.16237	0.0661712	0.229073	0.177374	Sphk1/Ptgs2/Cd74	3
GO:0002021	response to dietary excess	3/511	19/10233	0.157895	3.16191	2.16237	0.0661712	0.229073	0.177374	Gfral/Enpp1/Col6a1	3
GO:0003180	aortic valve morphogenesis	3/511	19/10233	0.157895	3.16191	2.16237	0.0661712	0.229073	0.177374	Smad6/Bmp4/Adamts5	3
GO:0003181	atrioventricular valve morphogenesis	3/511	19/10233	0.157895	3.16191	2.16237	0.0661712	0.229073	0.177374	Smad6/Olfm1/Ccn1	3
GO:0045686	negative regulation of glial cell differentiation	3/511	19/10233	0.157895	3.16191	2.16237	0.0661712	0.229073	0.177374	Id2/Hmga2/Bmp4	3
GO:0046457	prostanoid biosynthetic process	3/511	19/10233	0.157895	3.16191	2.16237	0.0661712	0.229073	0.177374	Sphk1/Ptgs2/Cd74	3
GO:0051450	myoblast proliferation	3/511	19/10233	0.157895	3.16191	2.16237	0.0661712	0.229073	0.177374	Six1/Myod1/Atoh8	3
GO:0071305	cellular response to vitamin D	3/511	19/10233	0.157895	3.16191	2.16237	0.0661712	0.229073	0.177374	Vdr/Tnc/Cdon	3
GO:0072537	fibroblast activation	3/511	19/10233	0.157895	3.16191	2.16237	0.0661712	0.229073	0.177374	Rgcc/Pdgfrb/Acta2	3
GO:0090050	positive regulation of cell migration involved in sprouting angiogenesis	3/511	19/10233	0.157895	3.16191	2.16237	0.0661712	0.229073	0.177374	Srpx2/Ptgs2/Plk2	3
GO:0001523	retinoid metabolic process	4/511	31/10233	0.129032	2.58393	2.02482	0.0665851	0.229073	0.177374	Rdh10/Lpl/Dhrs9/Adh7	4
GO:0015804	neutral amino acid transport	4/511	31/10233	0.129032	2.58393	2.02482	0.0665851	0.229073	0.177374	Slc7a11/Slc1a3/Sfxn1/Rgs4	4
GO:0045454	cell redox homeostasis	4/511	31/10233	0.129032	2.58393	2.02482	0.0665851	0.229073	0.177374	Prdx1/Nqo1/Nfe2l2/Ero1a	4
GO:0061337	cardiac conduction	4/511	31/10233	0.129032	2.58393	2.02482	0.0665851	0.229073	0.177374	Trpm4/Jup/Flna/Ehd3	4
GO:0090497	mesenchymal cell migration	4/511	31/10233	0.129032	2.58393	2.02482	0.0665851	0.229073	0.177374	Sema6c/Sema3b/Fn1/Bmp4	4
GO:1902692	regulation of neuroblast proliferation	4/511	31/10233	0.129032	2.58393	2.02482	0.0665851	0.229073	0.177374	Smarcd3/Ptn/Kctd11/Cdon	4
GO:1902751	positive regulation of cell cycle G2/M phase transition	4/511	31/10233	0.129032	2.58393	2.02482	0.0665851	0.229073	0.177374	Smarcd3/Pbx1/Ccnb1/App	4
GO:1904645	response to amyloid-beta	4/511	31/10233	0.129032	2.58393	2.02482	0.0665851	0.229073	0.177374	Mmp2/Lrp1/Igf1r/App	4
GO:1904894	positive regulation of receptor signaling pathway via STAT	4/511	31/10233	0.129032	2.58393	2.02482	0.0665851	0.229073	0.177374	Prl2c5/Ghr/F2r/Agap2	4
GO:0018958	phenol-containing compound metabolic process	5/511	44/10233	0.113636	2.27562	1.94399	0.0667688	0.229135	0.177422	Slco4a1/Slc7a11/Slc16a2/Pde1b/Nt5dc2	5
GO:0046425	regulation of receptor signaling pathway via JAK-STAT	5/511	44/10233	0.113636	2.27562	1.94399	0.0667688	0.229135	0.177422	Prl2c5/Hmga2/Ghr/F2r/Agap2	5
GO:0060390	regulation of SMAD protein signal transduction	5/511	44/10233	0.113636	2.27562	1.94399	0.0667688	0.229135	0.177422	Smad6/Lrp1/Ccn3/Bmp4/Atoh8	5
GO:0090068	positive regulation of cell cycle process	16/511	213/10233	0.0751174	1.50426	1.70499	0.0672598	0.230474	0.178459	Sphk1/Smarcd3/Rgcc/Rad51ap1/Pdgfrb/Pbx1/Orc1/Mad2l1bp/Lrp5/Lef1/Igf1r/Ereg/Ccnd2/Ccnb1/Ccn2/App	16
GO:0006195	purine nucleotide catabolic process	10/511	117/10233	0.0854701	1.71158	1.77469	0.0672701	0.230474	0.178459	Stat3/Myog/Myc/Itpa/Ier3/Enpp1/Eno3/Col6a1/App/Actn3	10
GO:0043325	phosphatidylinositol-3,4-bisphosphate binding	3/512	19/10163	0.157895	3.13415	2.14455	0.0675896	0.331387	0.286634	Plekha2/Plek/Anxa8	3
GO:0140272	exogenous protein binding	3/512	19/10163	0.157895	3.13415	2.14455	0.0675896	0.331387	0.286634	Slc7a1/Dag1/Axl	3
GO:0008237	metallopeptidase activity	9/512	101/10163	0.0891089	1.76878	1.78837	0.0678631	0.331387	0.286634	Stambpl1/Mmp2/Mmp14/Mmp11/Mep1a/Bmp1/Adamts7/Adamts5/Adamts2	9
GO:0014015	positive regulation of gliogenesis	6/511	58/10233	0.103448	2.0716	1.87625	0.0682047	0.233443	0.180758	Ptn/Myc/Id2/Etv5/Dag1/Cxcr4	6
GO:0051048	negative regulation of secretion	9/511	102/10233	0.0882353	1.76695	1.78465	0.0682604	0.233443	0.180758	Nos1/Midn/Inhbb/Il1rn/Htr1b/Fbn1/F2r/Cd74/Ccn3	9
GO:0007159	leukocyte cell-cell adhesion	17/511	230/10233	0.073913	1.48014	1.68842	0.0683055	0.233443	0.180758	Zfp35/Vnn1/Tmem131l/Thbs1/Smarcd3/Slc7a1/Lef1/Itgb7/Igfbp2/Hspb1/Havcr2/Ephb6/Cxcl12/Cd74/Bmp4/Actb/Abl2	17
GO:0015179	L-amino acid transmembrane transporter activity	4/512	31/10163	0.129032	2.56124	2.00512	0.0683325	0.331387	0.286634	Slc7a11/Slc7a1/Slc1a3/Sfxn1	4
GO:0018455	alcohol dehydrogenase [NAD(P)+] activity	4/512	31/10163	0.129032	2.56124	2.00512	0.0683325	0.331387	0.286634	Rdh10/Dhrs9/Cbr2/Adh7	4
GO:0042562	hormone binding	4/512	31/10163	0.129032	2.56124	2.00512	0.0683325	0.331387	0.286634	Thra/Igf1r/Ghr/Calr	4
GO:0030864	cortical actin cytoskeleton	6/517	58/10347	0.103448	2.07037	1.87463	0.0683667	0.308592	0.258792	Vcl/Pvalb/Gsn/Dbn1/Cib2/Actn3	6
GO:0034702	monoatomic ion channel complex	8/517	87/10347	0.091954	1.84033	1.80505	0.0685761	0.308592	0.258792	Ttyh3/Trpm4/Olfm1/Gabrb2/Chrng/Chrnd/Chrna1/Cacnb3	8
GO:0055082	intracellular chemical homeostasis	29/511	436/10233	0.0665138	1.33197	1.62407	0.0696313	0.237778	0.184115	Vdr/Trpm4/Tmem64/Tmem38b/Synpo/Slc7a11/Slc1a3/Plcg1/Myc/Lrp5/Lrp1/Igf1r/Herpud1/Glul/Flna/F2r/Ero1a/Enpp1/Dmpk/Creg1/Col1a1/Car2/Calcb/C1qtnf3/Atp2b4/Atp13a4/Atf4/App/Anxa6	29
GO:0030003	intracellular monoatomic cation homeostasis	21/511	298/10233	0.0704698	1.41119	1.6515	0.0699032	0.23851	0.184682	Vdr/Tmem64/Tmem38b/Synpo/Slc7a11/Slc1a3/Plcg1/Myc/Herpud1/Flna/F2r/Ero1a/Dmpk/Creg1/Car2/Calcb/Atp2b4/Atp13a4/Atf4/App/Anxa6	21
GO:0050796	regulation of insulin secretion	10/511	118/10233	0.0847458	1.69707	1.74602	0.0703956	0.239993	0.18583	Trpm4/Oga/Nos1/Midn/Lrp5/Lrp1/Inhbb/Glul/Fbn1/Ccn3	10
GO:0007006	mitochondrial membrane organization	9/511	103/10233	0.0873786	1.7498	1.75335	0.071669	0.243488	0.188537	Timm9/Timm8a1/Timm10/Stat3/Plscr3/Myc/Ier3/Cstad/Bloc1s2	9
GO:0038127	ERBB signaling pathway	9/511	103/10233	0.0873786	1.7498	1.75335	0.071669	0.243488	0.188537	Rbpj/Rassf2/Plcg1/Plau/Mep1a/Ereg/Dab2ip/Areg/Abl2	9
GO:0051961	negative regulation of nervous system development	9/511	103/10233	0.0873786	1.7498	1.75335	0.071669	0.243488	0.188537	Sema6c/Ptn/Plxna3/Kctd11/Ifrd1/Id2/Hmga2/Bmp4/App	9
GO:1902652	secondary alcohol metabolic process	9/511	103/10233	0.0873786	1.7498	1.75335	0.071669	0.243488	0.188537	Lrp5/Lrp1/Lima1/Lbr/Insig1/Erlin1/Enpp1/Cebpa/App	9
GO:0032496	response to lipopolysaccharide	16/511	215/10233	0.0744186	1.49027	1.66561	0.071825	0.243488	0.188537	Trim55/Spon2/Smad6/Ptgs2/Ptgfr/Plscr3/Nqo1/Nos1/Hpgd/Havcr2/Fmo1/F2r/Dab2ip/Col6a1/Casp4/Axl	16
GO:0030072	peptide hormone secretion	13/511	166/10233	0.0783133	1.56826	1.69224	0.0718763	0.243488	0.188537	Trpm4/Slc16a2/Oga/Nos1/Midn/Lrp5/Lrp1/Inhbb/Il1rn/Hmga2/Glul/Fbn1/Ccn3	13
GO:0034219	carbohydrate transmembrane transport	8/511	88/10233	0.0909091	1.82049	1.77216	0.0721092	0.243488	0.188537	Sesn2/Rtn2/Oga/Nfe2l2/Myc/Enpp1/Ctnnd1/Clip3	8
GO:0071466	cellular response to xenobiotic stimulus	8/511	88/10233	0.0909091	1.82049	1.77216	0.0721092	0.243488	0.188537	Nos1/Nfe2l2/Myc/Htr1b/Gsta2/Gsta1/Fmo1/Cebpa	8
GO:0030101	natural killer cell activation	5/511	45/10233	0.111111	2.22505	1.88811	0.0721839	0.243488	0.188537	Prdx1/Pbx1/Id2/Havcr2/Axl	5
GO:0032637	interleukin-8 production	5/511	45/10233	0.111111	2.22505	1.88811	0.0721839	0.243488	0.188537	Stat3/Ssc5d/F3/F2r/Cd74	5
GO:0032677	regulation of interleukin-8 production	5/511	45/10233	0.111111	2.22505	1.88811	0.0721839	0.243488	0.188537	Stat3/Ssc5d/F3/F2r/Cd74	5
GO:0045860	positive regulation of protein kinase activity	5/511	45/10233	0.111111	2.22505	1.88811	0.0721839	0.243488	0.188537	Pdgfrb/Nedd9/Hmga2/Fbn1/Ereg	5
GO:0060324	face development	5/511	45/10233	0.111111	2.22505	1.88811	0.0721839	0.243488	0.188537	Scx/Mmp2/Lef1/Col1a1/Arid5b	5
GO:0032993	protein-DNA complex	12/517	150/10347	0.08	1.60108	1.70059	0.0722484	0.321695	0.269781	Rpa2/Rbpj/Pold3/Nfe2l2/Myog/Lef1/Jup/Hmga2/H1f2/H1f0/Gins1/Actb	12
GO:0042116	macrophage activation	6/511	59/10233	0.101695	2.03649	1.83044	0.0728902	0.245622	0.190189	Trim55/Thbs1/Sphk1/Havcr2/Cebpa/App	6
GO:0030261	chromosome condensation	4/511	32/10233	0.125	2.50318	1.95244	0.0732307	0.245622	0.190189	Hmga2/H1f2/H1f0/Ccnb1	4
GO:0043030	regulation of macrophage activation	4/511	32/10233	0.125	2.50318	1.95244	0.0732307	0.245622	0.190189	Thbs1/Sphk1/Havcr2/Cebpa	4
GO:0043243	positive regulation of protein-containing complex disassembly	4/511	32/10233	0.125	2.50318	1.95244	0.0732307	0.245622	0.190189	Stmn2/Plek/Oga/Igf1r	4
GO:0050994	regulation of lipid catabolic process	4/511	32/10233	0.125	2.50318	1.95244	0.0732307	0.245622	0.190189	Thra/Hpgd/Abcd2/Abcd1	4
GO:0086003	cardiac muscle cell contraction	4/511	32/10233	0.125	2.50318	1.95244	0.0732307	0.245622	0.190189	Trpm4/Jup/Gsn/Flna	4
GO:1903426	regulation of reactive oxygen species biosynthetic process	4/511	32/10233	0.125	2.50318	1.95244	0.0732307	0.245622	0.190189	Stat3/Car3/Abcd2/Abcd1	4
GO:0022409	positive regulation of cell-cell adhesion	14/511	183/10233	0.0765027	1.532	1.66482	0.0739346	0.247782	0.191862	Vnn1/Smarcd3/Slc7a1/Myo10/Lef1/Kif26b/Itga6/Igfbp2/Havcr2/Ephb6/Cited2/Cd74/Actb/Abl2	14
GO:0022411	cellular component disassembly	24/511	352/10233	0.0681818	1.36537	1.59926	0.0747559	0.248785	0.192638	Tpm1/Timp3/Stmn2/Stat3/Smn1/Smarcd3/Sh3pxd2b/Plek/Plaat3/Pbxip1/Oga/Nedd9/Myc/Lix1/Lima1/Igf1r/Gsn/Gbf1/Fscn1/Ddr1/Cst3/Col6a1/Ccn2/Adamts5	24
GO:0001779	natural killer cell differentiation	3/511	20/10233	0.15	3.00382	2.05641	0.0750731	0.248785	0.192638	Pbx1/Id2/Axl	3
GO:0010829	negative regulation of D-glucose transmembrane transport	3/511	20/10233	0.15	3.00382	2.05641	0.0750731	0.248785	0.192638	Myc/Enpp1/Ctnnd1	3
GO:0045662	negative regulation of myoblast differentiation	3/511	20/10233	0.15	3.00382	2.05641	0.0750731	0.248785	0.192638	Id3/Ccl9/Bmp4	3
GO:0048714	positive regulation of oligodendrocyte differentiation	3/511	20/10233	0.15	3.00382	2.05641	0.0750731	0.248785	0.192638	Ptn/Dag1/Cxcr4	3
GO:0050892	intestinal absorption	3/511	20/10233	0.15	3.00382	2.05641	0.0750731	0.248785	0.192638	Vdr/Ugcg/Lima1	3
GO:0060008	Sertoli cell differentiation	3/511	20/10233	0.15	3.00382	2.05641	0.0750731	0.248785	0.192638	Scx/Flna/Cst3	3
GO:0060977	coronary vasculature morphogenesis	3/511	20/10233	0.15	3.00382	2.05641	0.0750731	0.248785	0.192638	Smad6/Pdgfrb/Angpt1	3
GO:0070723	response to cholesterol	3/511	20/10233	0.15	3.00382	2.05641	0.0750731	0.248785	0.192638	Lrp8/Inhbb/Dag1	3
GO:0086065	cell communication involved in cardiac conduction	3/511	20/10233	0.15	3.00382	2.05641	0.0750731	0.248785	0.192638	Trpm4/Jup/Flna	3
GO:0110110	positive regulation of animal organ morphogenesis	3/511	20/10233	0.15	3.00382	2.05641	0.0750731	0.248785	0.192638	Six1/Rbpj/Bmp4	3
GO:1905332	positive regulation of morphogenesis of an epithelium	3/511	20/10233	0.15	3.00382	2.05641	0.0750731	0.248785	0.192638	Six1/Lgr4/Bmp4	3
GO:2000178	negative regulation of neural precursor cell proliferation	3/511	20/10233	0.15	3.00382	2.05641	0.0750731	0.248785	0.192638	Slc16a2/Ptn/Kctd11	3
GO:2000352	negative regulation of endothelial cell apoptotic process	3/511	20/10233	0.15	3.00382	2.05641	0.0750731	0.248785	0.192638	Nfe2l2/Angpt1/Abl2	3
GO:0051224	negative regulation of protein transport	8/511	89/10233	0.0898876	1.80004	1.73786	0.0759604	0.251524	0.194759	Nos1/Midn/Insig1/Inhbb/Fbn1/F2r/Ccn3/Angpt1	8
GO:0001965	G-protein alpha-subunit binding	3/512	20/10163	0.15	2.97744	2.0388	0.0766584	0.36899	0.319159	Rgs4/Igf1r/F2r	3
GO:0098797	plasma membrane protein complex	17/517	234/10347	0.0726496	1.45398	1.61085	0.0777086	0.342403	0.287147	Sgca/Olfm1/Jup/Itgb7/Itga7/Itga6/Igf1r/Flna/Dag1/Ctnnd1/Csf2rb/Chrng/Chrnd/Chrna1/Cdh15/Cd74/Cacnb3	17
GO:0030168	platelet activation	6/511	60/10233	0.1	2.00254	1.78553	0.0777555	0.256086	0.198291	Slc7a11/Plek/Flna/F2r/C1qtnf1/Axl	6
GO:0051347	positive regulation of transferase activity	6/511	60/10233	0.1	2.00254	1.78553	0.0777555	0.256086	0.198291	Rfc5/Pdgfrb/Nedd9/Hmga2/Fbn1/Ereg	6
GO:0055092	sterol homeostasis	6/511	60/10233	0.1	2.00254	1.78553	0.0777555	0.256086	0.198291	Plscr3/Lrp5/Lpl/Lima1/Insig1/Abcd1	6
GO:0070059	intrinsic apoptotic signaling pathway in response to endoplasmic reticulum stress	6/511	60/10233	0.1	2.00254	1.78553	0.0777555	0.256086	0.198291	Herpud1/Ero1a/Dab2ip/Creb3l1/Atf4/App	6
GO:0097009	energy homeostasis	6/511	60/10233	0.1	2.00254	1.78553	0.0777555	0.256086	0.198291	Stat3/Gfral/Fmo1/Enpp1/Col6a1/Cebpa	6
GO:0033619	membrane protein proteolysis	5/511	46/10233	0.108696	2.17668	1.83369	0.077832	0.256086	0.198291	Timp3/Timp2/Sh3d19/Dag1/App	5
GO:0046513	ceramide biosynthetic process	5/511	46/10233	0.108696	2.17668	1.83369	0.077832	0.256086	0.198291	Ugcg/St3gal3/St3gal2/Sphk1/Ccn1	5
GO:0046888	negative regulation of hormone secretion	5/511	46/10233	0.108696	2.17668	1.83369	0.077832	0.256086	0.198291	Nos1/Midn/Inhbb/Fbn1/Ccn3	5
GO:0006873	intracellular monoatomic ion homeostasis	21/511	302/10233	0.0695364	1.3925	1.58729	0.0779052	0.256124	0.198321	Vdr/Tmem64/Tmem38b/Synpo/Slc7a11/Slc1a3/Plcg1/Myc/Herpud1/Flna/F2r/Ero1a/Dmpk/Creg1/Car2/Calcb/Atp2b4/Atp13a4/Atf4/App/Anxa6	21
GO:0120254	olefinic compound metabolic process	7/511	75/10233	0.0933333	1.86904	1.73173	0.0798529	0.261817	0.202729	Sphk1/Rdh10/Ptgs2/Dhrs9/Adh7/Abcd2/Abcd1	7
GO:0008643	carbohydrate transport	8/511	90/10233	0.0888889	1.78004	1.70399	0.0799331	0.261817	0.202729	Sesn2/Rtn2/Oga/Nfe2l2/Myc/Enpp1/Ctnnd1/Clip3	8
GO:0010563	negative regulation of phosphorus metabolic process	8/511	90/10233	0.0888889	1.78004	1.70399	0.0799331	0.261817	0.202729	Stat3/Plek/Niban1/Myog/Ier3/Cnksr3/Amdhd2/Actn3	8
GO:0045936	negative regulation of phosphate metabolic process	8/511	90/10233	0.0888889	1.78004	1.70399	0.0799331	0.261817	0.202729	Stat3/Plek/Niban1/Myog/Ier3/Cnksr3/Amdhd2/Actn3	8
GO:0032934	sterol binding	5/512	46/10163	0.108696	2.15757	1.81233	0.0801535	0.377438	0.326466	Insig1/Gpr141/Gas1/Erlin1/Anxa6	5
GO:0014014	negative regulation of gliogenesis	4/511	33/10233	0.121212	2.42733	1.88275	0.0801994	0.261817	0.202729	Ptn/Id2/Hmga2/Bmp4	4
GO:0015844	monoamine transport	4/511	33/10233	0.121212	2.42733	1.88275	0.0801994	0.261817	0.202729	Nos1/Htr1b/Cxcl12/Actb	4
GO:0045943	positive regulation of transcription by RNA polymerase I	4/511	33/10233	0.121212	2.42733	1.88275	0.0801994	0.261817	0.202729	Wdr43/Rasl11a/Lyar/Atf4	4
GO:0051932	synaptic transmission, GABAergic	4/511	33/10233	0.121212	2.42733	1.88275	0.0801994	0.261817	0.202729	Pak1/Htr1b/Gabrb2/Car2	4
GO:0042325	regulation of phosphorylation	13/511	169/10233	0.0769231	1.54042	1.62406	0.0802047	0.261817	0.202729	Thbs1/Srpx2/Pdgfrb/Niban1/Nedd9/Musk/Hmga2/Fbn1/Fam20a/Ereg/Cnksr3/Clip3/Areg	13
GO:0005496	steroid binding	6/512	60/10163	0.1	1.98496	1.76241	0.0803677	0.377438	0.326466	Vdr/Insig1/Gpr141/Gas1/Erlin1/Anxa6	6
GO:0005996	monosaccharide metabolic process	15/511	202/10233	0.0742574	1.48704	1.6028	0.0806151	0.26283	0.203513	Sesn2/Pmm2/Pdk4/Pdk2/Myc/Lrp5/Fbn1/Ero1a/Eno3/Cbr2/C1qtnf3/C1qtnf1/Atf4/Atf3/Actn3	15
GO:0010638	positive regulation of organelle organization	28/511	425/10233	0.0658824	1.31932	1.54151	0.0806418	0.26283	0.203513	Tpm1/Synpo2l/Synpo2/Synpo/Stmn2/Sphk1/Sh3pxd2b/Rgcc/Rad51ap1/Plxna3/Plek/Pdlim4/Pdgfrb/Palld/Pak1/Myc/Mad2l1bp/Lrp5/Lima1/Igf1r/Gsn/Fscn1/Flna/Ereg/Cdkn1b/Ccn2/Bmf/Asap1	28
GO:0002274	myeloid leukocyte activation	11/511	137/10233	0.080292	1.60788	1.64217	0.0808966	0.263454	0.203996	Trim55/Thbs1/Sphk1/Rbpj/Notch2/Havcr2/Fn1/D6Wsu163e/Cplx2/Cebpa/App	11
GO:0000217	DNA secondary structure binding	4/512	33/10163	0.121212	2.40601	1.86329	0.0822506	0.377438	0.326466	Recql4/Rad51ap1/Hmga2/H1f0	4
GO:0071949	FAD binding	4/512	33/10163	0.121212	2.40601	1.86329	0.0822506	0.377438	0.326466	Pcyox1/Nqo2/Ero1a/Acads	4
GO:0006749	glutathione metabolic process	5/511	47/10233	0.106383	2.13037	1.78065	0.0837108	0.267268	0.20695	Slc7a11/Nfe2l2/Gsta2/Gsta1/Cth	5
GO:0007566	embryo implantation	5/511	47/10233	0.106383	2.13037	1.78065	0.0837108	0.267268	0.20695	Ptgs2/Mmp2/Ddr1/Cst3/Calr	5
GO:0048332	mesoderm morphogenesis	5/511	47/10233	0.106383	2.13037	1.78065	0.0837108	0.267268	0.20695	Scx/Lef1/Hmga2/Bmp4/Armc5	5
GO:0042742	defense response to bacterium	10/511	122/10233	0.0819672	1.64143	1.63397	0.0838055	0.267268	0.20695	Ssc5d/Spon2/Rbpj/Plac8/Notch2/Havcr2/Colec12/Casp4/App/Adamts5	10
GO:0046660	female sex differentiation	8/511	91/10233	0.0879121	1.76048	1.67055	0.0840272	0.267268	0.20695	Mmp2/Mmp14/Inhbb/Ereg/Bmp4/Axl/Arid5b/Angpt1	8
GO:0090276	regulation of peptide hormone secretion	11/511	138/10233	0.0797101	1.59623	1.61664	0.0841739	0.267268	0.20695	Trpm4/Oga/Nos1/Midn/Lrp5/Lrp1/Inhbb/Hmga2/Glul/Fbn1/Ccn3	11
GO:0001556	oocyte maturation	3/511	21/10233	0.142857	2.86078	1.95687	0.0844721	0.267268	0.20695	Trip13/Ereg/Ccnb1	3
GO:0002092	positive regulation of receptor internalization	3/511	21/10233	0.142857	2.86078	1.95687	0.0844721	0.267268	0.20695	Plk2/App/Angpt1	3
GO:0003171	atrioventricular valve development	3/511	21/10233	0.142857	2.86078	1.95687	0.0844721	0.267268	0.20695	Smad6/Olfm1/Ccn1	3
GO:0009309	amine biosynthetic process	3/511	21/10233	0.142857	2.86078	1.95687	0.0844721	0.267268	0.20695	Nt5dc2/Azin2/Amd1	3
GO:0030517	negative regulation of axon extension	3/511	21/10233	0.142857	2.86078	1.95687	0.0844721	0.267268	0.20695	Sema6c/Plxna3/Ifrd1	3
GO:0031128	developmental induction	3/511	21/10233	0.142857	2.86078	1.95687	0.0844721	0.267268	0.20695	Six1/Rbpj/Bmp4	3
GO:0034505	tooth mineralization	3/511	21/10233	0.142857	2.86078	1.95687	0.0844721	0.267268	0.20695	Fam20a/Enpp1/Col1a1	3
GO:0042401	biogenic amine biosynthetic process	3/511	21/10233	0.142857	2.86078	1.95687	0.0844721	0.267268	0.20695	Nt5dc2/Azin2/Amd1	3
GO:0046716	muscle cell cellular homeostasis	3/511	21/10233	0.142857	2.86078	1.95687	0.0844721	0.267268	0.20695	Lox/Enpp1/Chrna1	3
GO:0051882	mitochondrial depolarization	3/511	21/10233	0.142857	2.86078	1.95687	0.0844721	0.267268	0.20695	Oga/Col6a1/Abcd1	3
GO:0051955	regulation of amino acid transport	3/511	21/10233	0.142857	2.86078	1.95687	0.0844721	0.267268	0.20695	Rgs4/Il1rn/Htr1b	3
GO:0060907	positive regulation of macrophage cytokine production	3/511	21/10233	0.142857	2.86078	1.95687	0.0844721	0.267268	0.20695	Spon2/Cd74/Casp4	3
GO:0090025	regulation of monocyte chemotaxis	3/511	21/10233	0.142857	2.86078	1.95687	0.0844721	0.267268	0.20695	Cxcl12/Ccn3/App	3
GO:0090335	regulation of brown fat cell differentiation	3/511	21/10233	0.142857	2.86078	1.95687	0.0844721	0.267268	0.20695	Six1/Ptgs2/Fbn1	3
GO:0099188	postsynaptic cytoskeleton organization	3/511	21/10233	0.142857	2.86078	1.95687	0.0844721	0.267268	0.20695	Dbn1/Actg1/Actb	3
GO:0016459	myosin complex	3/517	21/10347	0.142857	2.85908	1.95567	0.0845917	0.367275	0.308005	Myo10/Myl9/Bmf	3
GO:0019318	hexose metabolic process	14/511	187/10233	0.0748663	1.49923	1.57957	0.0847978	0.267268	0.20695	Sesn2/Pmm2/Pdk4/Pdk2/Myc/Lrp5/Fbn1/Eno3/Cbr2/C1qtnf3/C1qtnf1/Atf4/Atf3/Actn3	14
GO:0006631	fatty acid metabolic process	19/511	271/10233	0.0701107	1.404	1.54527	0.0848663	0.267268	0.20695	Sphk1/Sesn2/Ptgs2/Pdk4/Pdk2/Lpl/Lpin3/Insig1/Hpgd/Hacd4/Gsta1/Fmo1/Erlin1/Enpp1/Cd74/Adh7/Acads/Abcd2/Abcd1	19
GO:0019887	protein kinase regulator activity	15/512	202/10163	0.0742574	1.47398	1.5672	0.0853555	0.377438	0.326466	Rgcc/Hspb1/Hexim1/Ghr/Fam20a/Ereg/Dab2ip/Cks2/Cdkn1b/Ccnd2/Ccnb1/Bmp4/Areg/Angpt4/Agap2	15
GO:0002577	regulation of antigen processing and presentation	2/511	10/10233	0.2	4.00509	2.17962	0.0858684	0.267268	0.20695	Thbs1/Cd74	2
GO:0007379	segment specification	2/511	10/10233	0.2	4.00509	2.17962	0.0858684	0.267268	0.20695	Six1/Bmp4	2
GO:0014816	skeletal muscle satellite cell differentiation	2/511	10/10233	0.2	4.00509	2.17962	0.0858684	0.267268	0.20695	Klf5/Cdon	2
GO:0014819	regulation of skeletal muscle contraction	2/511	10/10233	0.2	4.00509	2.17962	0.0858684	0.267268	0.20695	Dmpk/Actn3	2
GO:0016114	terpenoid biosynthetic process	2/511	10/10233	0.2	4.00509	2.17962	0.0858684	0.267268	0.20695	Rdh10/Dhrs9	2
GO:0019673	GDP-mannose metabolic process	2/511	10/10233	0.2	4.00509	2.17962	0.0858684	0.267268	0.20695	Pmm2/Gmds	2
GO:0030502	negative regulation of bone mineralization	2/511	10/10233	0.2	4.00509	2.17962	0.0858684	0.267268	0.20695	Trpm4/Enpp1	2
GO:0030810	positive regulation of nucleotide biosynthetic process	2/511	10/10233	0.2	4.00509	2.17962	0.0858684	0.267268	0.20695	Stat3/Myc	2
GO:0032352	positive regulation of hormone metabolic process	2/511	10/10233	0.2	4.00509	2.17962	0.0858684	0.267268	0.20695	Rdh10/Igf1r	2
GO:0033080	immature T cell proliferation in thymus	2/511	10/10233	0.2	4.00509	2.17962	0.0858684	0.267268	0.20695	Tmem131l/Bmp4	2
GO:0033083	regulation of immature T cell proliferation	2/511	10/10233	0.2	4.00509	2.17962	0.0858684	0.267268	0.20695	Tmem131l/Bmp4	2
GO:0034616	response to laminar fluid shear stress	2/511	10/10233	0.2	4.00509	2.17962	0.0858684	0.267268	0.20695	Smad6/Nfe2l2	2
GO:0036135	Schwann cell migration	2/511	10/10233	0.2	4.00509	2.17962	0.0858684	0.267268	0.20695	Lrp1/Fubp1	2
GO:0043584	nose development	2/511	10/10233	0.2	4.00509	2.17962	0.0858684	0.267268	0.20695	Six1/Rdh10	2
GO:0043589	skin morphogenesis	2/511	10/10233	0.2	4.00509	2.17962	0.0858684	0.267268	0.20695	Itga6/Col1a1	2
GO:0048266	behavioral response to pain	2/511	10/10233	0.2	4.00509	2.17962	0.0858684	0.267268	0.20695	Vwa1/Thbs1	2
GO:0050965	detection of temperature stimulus involved in sensory perception of pain	2/511	10/10233	0.2	4.00509	2.17962	0.0858684	0.267268	0.20695	Cxcr4/Cxcl12	2
GO:0051044	positive regulation of membrane protein ectodomain proteolysis	2/511	10/10233	0.2	4.00509	2.17962	0.0858684	0.267268	0.20695	Sh3d19/App	2
GO:0060056	mammary gland involution	2/511	10/10233	0.2	4.00509	2.17962	0.0858684	0.267268	0.20695	Vdr/Igfbp5	2
GO:0060397	growth hormone receptor signaling pathway via JAK-STAT	2/511	10/10233	0.2	4.00509	2.17962	0.0858684	0.267268	0.20695	Stat3/Ghr	2
GO:0060947	cardiac vascular smooth muscle cell differentiation	2/511	10/10233	0.2	4.00509	2.17962	0.0858684	0.267268	0.20695	Smad6/Pdgfrb	2
GO:0061308	cardiac neural crest cell development involved in heart development	2/511	10/10233	0.2	4.00509	2.17962	0.0858684	0.267268	0.20695	Cited2/Bmp4	2
GO:0072079	nephron tubule formation	2/511	10/10233	0.2	4.00509	2.17962	0.0858684	0.267268	0.20695	Six1/Hs2st1	2
GO:0090051	negative regulation of cell migration involved in sprouting angiogenesis	2/511	10/10233	0.2	4.00509	2.17962	0.0858684	0.267268	0.20695	Thbs1/Hdac5	2
GO:0098840	protein transport along microtubule	2/511	10/10233	0.2	4.00509	2.17962	0.0858684	0.267268	0.20695	Hspb1/Clip3	2
GO:0099118	microtubule-based protein transport	2/511	10/10233	0.2	4.00509	2.17962	0.0858684	0.267268	0.20695	Hspb1/Clip3	2
GO:1900373	positive regulation of purine nucleotide biosynthetic process	2/511	10/10233	0.2	4.00509	2.17962	0.0858684	0.267268	0.20695	Stat3/Myc	2
GO:1902043	positive regulation of extrinsic apoptotic signaling pathway via death domain receptors	2/511	10/10233	0.2	4.00509	2.17962	0.0858684	0.267268	0.20695	Thbs1/Atf3	2
GO:1902166	negative regulation of intrinsic apoptotic signaling pathway in response to DNA damage by p53 class mediator	2/511	10/10233	0.2	4.00509	2.17962	0.0858684	0.267268	0.20695	Zfp385a/Cd74	2
GO:1903019	negative regulation of glycoprotein metabolic process	2/511	10/10233	0.2	4.00509	2.17962	0.0858684	0.267268	0.20695	Oga/Cst3	2
GO:1903054	negative regulation of extracellular matrix organization	2/511	10/10233	0.2	4.00509	2.17962	0.0858684	0.267268	0.20695	Timp3/Cst3	2
GO:1904395	positive regulation of skeletal muscle acetylcholine-gated channel clustering	2/511	10/10233	0.2	4.00509	2.17962	0.0858684	0.267268	0.20695	Ptn/Musk	2
GO:1904749	regulation of protein localization to nucleolus	2/511	10/10233	0.2	4.00509	2.17962	0.0858684	0.267268	0.20695	Nmd3/Glul	2
GO:2000489	regulation of hepatic stellate cell activation	2/511	10/10233	0.2	4.00509	2.17962	0.0858684	0.267268	0.20695	Pdgfrb/Acta2	2
GO:2001171	positive regulation of ATP biosynthetic process	2/511	10/10233	0.2	4.00509	2.17962	0.0858684	0.267268	0.20695	Stat3/Myc	2
GO:2001259	positive regulation of cation channel activity	2/511	10/10233	0.2	4.00509	2.17962	0.0858684	0.267268	0.20695	Ehd3/Cacnb3	2
GO:0031091	platelet alpha granule	2/517	10/10347	0.2	4.00271	2.17857	0.0859579	0.367275	0.308005	Thbs1/Sparc	2
GO:0032437	cuticular plate	2/517	10/10347	0.2	4.00271	2.17857	0.0859579	0.367275	0.308005	Pvalb/Cib2	2
GO:0005546	phosphatidylinositol-4,5-bisphosphate binding	5/512	47/10163	0.106383	2.11166	1.75936	0.086179	0.377438	0.326466	Jph2/Gsn/Cgas/Asap1/Anxa8	5
GO:0042445	hormone metabolic process	9/511	107/10233	0.0841121	1.68438	1.63149	0.0863439	0.268345	0.207784	Slco4a1/Slc16a2/Rdh10/Mep1a/Igf1r/Ghr/Enpp1/Dhrs9/Adh7	9
GO:0048469	cell maturation	9/511	107/10233	0.0841121	1.68438	1.63149	0.0863439	0.268345	0.207784	Trip13/Rnd1/Id2/Ereg/Cebpa/Ccnb1/Axl/App/Abl2	9
GO:0045862	positive regulation of proteolysis	12/511	155/10233	0.0774194	1.55036	1.58284	0.0870395	0.269666	0.208806	Tgfb1i1/Sh3d19/Rcn3/Plk2/Oga/Neurl3/Mmp14/Herpud1/Gsn/Dab2ip/Ctnnd1/App	12
GO:0032102	negative regulation of response to external stimulus	17/511	238/10233	0.0714286	1.43039	1.54018	0.0871651	0.269666	0.208806	Thbs1/Stat3/Serpinb9b/Plxna3/Plau/Plat/Pbk/Lyar/Kremen1/Ier3/Havcr2/Dbn1/Ccn3/Cacnb3/C1qtnf3/C1qtnf1/Angpt1	17
GO:0004115	3',5'-cyclic-AMP phosphodiesterase activity	2/512	10/10163	0.2	3.96992	2.16414	0.087191	0.377438	0.326466	Pde1b/Enpp1	2
GO:0005245	voltage-gated calcium channel activity	2/512	10/10163	0.2	3.96992	2.16414	0.087191	0.377438	0.326466	Htr1b/Cacnb3	2
GO:0008307	structural constituent of muscle	2/512	10/10163	0.2	3.96992	2.16414	0.087191	0.377438	0.326466	Dag1/Csrp1	2
GO:0015172	acidic amino acid transmembrane transporter activity	2/512	10/10163	0.2	3.96992	2.16414	0.087191	0.377438	0.326466	Slc7a11/Slc1a3	2
GO:0016641	oxidoreductase activity, acting on the CH-NH2 group of donors, oxygen as acceptor	2/512	10/10163	0.2	3.96992	2.16414	0.087191	0.377438	0.326466	Loxl2/Lox	2
GO:0016805	dipeptidase activity	2/512	10/10163	0.2	3.96992	2.16414	0.087191	0.377438	0.326466	Scrn2/Mep1a	2
GO:0030235	nitric-oxide synthase regulator activity	2/512	10/10163	0.2	3.96992	2.16414	0.087191	0.377438	0.326466	Atp2b4/Actb	2
GO:0033130	acetylcholine receptor binding	2/512	10/10163	0.2	3.96992	2.16414	0.087191	0.377438	0.326466	Ly6a/App	2
GO:1990817	poly(A) RNA polymerase activity	2/512	10/10163	0.2	3.96992	2.16414	0.087191	0.377438	0.326466	Tent5b/Tent4b	2
GO:0042110	T cell activation	23/511	341/10233	0.0674487	1.35069	1.50998	0.0873369	0.269666	0.208806	Zfp35/Vnn1/Tmem131l/Stat3/Smarcd3/Slc7a1/Myc/Lef1/Igfbp2/Hspb1/Havcr2/Gsn/Ephb6/Enpp1/Cxcr4/Cxcl12/Cgas/Cdk6/Cd74/Bmp4/Armc5/Actb/Abl2	23
GO:0030218	erythrocyte differentiation	10/511	123/10233	0.0813008	1.62808	1.6066	0.0873857	0.269666	0.208806	Ypel4/Thra/Stat3/Sfxn1/Lyar/Id2/Glul/Cited2/Cdk6/Bmp4	10
GO:0034614	cellular response to reactive oxygen species	10/511	123/10233	0.0813008	1.62808	1.6066	0.0873857	0.269666	0.208806	Sphk1/Prdx1/Pdk2/Pdgfrb/Nqo1/Nfe2l2/Mmp2/Cst3/Car3/Axl	10
GO:0042098	T cell proliferation	10/511	123/10233	0.0813008	1.62808	1.6066	0.0873857	0.269666	0.208806	Tmem131l/Slc7a1/Myc/Igfbp2/Havcr2/Ephb6/Cxcr4/Cxcl12/Bmp4/Armc5	10
GO:0016101	diterpenoid metabolic process	4/511	34/10233	0.117647	2.35593	1.81557	0.0874838	0.269666	0.208806	Rdh10/Lpl/Dhrs9/Adh7	4
GO:0032757	positive regulation of interleukin-8 production	4/511	34/10233	0.117647	2.35593	1.81557	0.0874838	0.269666	0.208806	Stat3/F3/F2r/Cd74	4
GO:0050906	detection of stimulus involved in sensory perception	4/511	34/10233	0.117647	2.35593	1.81557	0.0874838	0.269666	0.208806	Myc/Cxcr4/Cxcl12/Cacnb3	4
GO:0060042	retina morphogenesis in camera-type eye	4/511	34/10233	0.117647	2.35593	1.81557	0.0874838	0.269666	0.208806	Stat3/Ptn/Lrp5/Cdon	4
GO:1901798	positive regulation of signal transduction by p53 class mediator	4/511	34/10233	0.117647	2.35593	1.81557	0.0874838	0.269666	0.208806	Zfp385a/Myc/Hexim1/Eef1e1	4
GO:0001570	vasculogenesis	6/511	62/10233	0.0967742	1.93795	1.69826	0.0880212	0.270518	0.209466	Rin2/Pdgfrb/Enpp1/Cited2/Angpt1/Ackr3	6
GO:0001938	positive regulation of endothelial cell proliferation	6/511	62/10233	0.0967742	1.93795	1.69826	0.0880212	0.270518	0.209466	Stat3/Plcg1/Hspg2/F3/Cxcl12/Bmp4	6
GO:0014743	regulation of muscle hypertrophy	6/511	62/10233	0.0967742	1.93795	1.69826	0.0880212	0.270518	0.209466	Rgs4/Pak1/Igfbp5/Gsn/Fbxo32/Atp2b4	6
GO:0051283	negative regulation of sequestering of calcium ion	6/511	62/10233	0.0967742	1.93795	1.69826	0.0880212	0.270518	0.209466	Tmem38b/Plcg1/Flna/F2r/Ero1a/Anxa6	6
GO:0007173	epidermal growth factor receptor signaling pathway	8/511	92/10233	0.0869565	1.74134	1.63752	0.0882425	0.270998	0.209838	Rassf2/Plcg1/Plau/Mep1a/Ereg/Dab2ip/Areg/Abl2	8
GO:0050769	positive regulation of neurogenesis	15/511	205/10233	0.0731707	1.46528	1.54274	0.0887394	0.272322	0.210863	Smarcd3/Ptn/Pak1/Myc/Marcks/Lrp8/Lrp1/Id2/Fn1/Etv5/Dbn1/Dag1/Cxcr4/Cxcl12/Cdon	15
GO:0090263	positive regulation of canonical Wnt signaling pathway	7/511	77/10233	0.0909091	1.82049	1.65681	0.0890575	0.273096	0.211463	Trpm4/Tmem198b/Thra/Sulf2/Rbpj/Lgr4/Col1a1	7
GO:0006821	chloride transport	5/511	48/10233	0.104167	2.08598	1.72893	0.0898172	0.274412	0.212481	Ttyh3/Slc1a3/Pcyox1/Gabrb2/Car2	5
GO:0033627	cell adhesion mediated by integrin	5/511	48/10233	0.104167	2.08598	1.72893	0.0898172	0.274412	0.212481	Plau/Itgb7/Itga6/Fbn1/Ccn3	5
GO:0033674	positive regulation of kinase activity	5/511	48/10233	0.104167	2.08598	1.72893	0.0898172	0.274412	0.212481	Pdgfrb/Nedd9/Hmga2/Fbn1/Ereg	5
GO:0060038	cardiac muscle cell proliferation	5/511	48/10233	0.104167	2.08598	1.72893	0.0898172	0.274412	0.212481	Rbpj/Ncam1/Cited2/Ccnd2/Ccnb1	5
GO:0060760	positive regulation of response to cytokine stimulus	5/511	48/10233	0.104167	2.08598	1.72893	0.0898172	0.274412	0.212481	Irf7/Cxcr4/Cd74/Casp4/Axl	5
GO:0009185	ribonucleoside diphosphate metabolic process	9/511	108/10233	0.0833333	1.66879	1.60182	0.0902731	0.275602	0.213403	Stat3/Myog/Myc/Ier3/Enpp1/Eno3/Col6a1/App/Actn3	9
GO:0050866	negative regulation of cell activation	10/511	124/10233	0.0806452	1.61495	1.57948	0.0910572	0.277791	0.215098	Zfp35/Tmem131l/Id2/Hspb1/Havcr2/Fn1/Cd74/C1qtnf1/Bmp4/Axl	10
GO:0099173	postsynapse organization	15/511	206/10233	0.0728155	1.45816	1.52293	0.0915591	0.279117	0.216125	Slc7a11/Ptn/Nedd9/Musk/Marcks/Lrp8/Igf1r/Etv5/Ephb3/Dbn1/Asap1/App/Actg1/Actb/Abl2	15
GO:0032943	mononuclear cell proliferation	13/511	173/10233	0.0751445	1.5048	1.53518	0.0922314	0.28096	0.217552	Tmem131l/Slc7a1/Myc/Lef1/Igfbp2/Havcr2/Ephb6/Cxcr4/Cxcl12/Cnn2/Cd74/Bmp4/Armc5	13
GO:0015075	monoatomic ion transmembrane transporter activity	19/512	272/10163	0.0698529	1.38655	1.48838	0.0930324	0.400039	0.346015	Ttyh3/Trpm4/Tmem38b/Slc7a11/Slc41a2/Slc20a1/Slc1a3/Sfxn1/P2rx6/Htr1b/Gabrb2/Chrng/Chrnd/Chrna1/Cacnb3/Atp2b4/Atp13a4/Apol10b/Anxa6	19
GO:0006360	transcription by RNA polymerase I	6/511	63/10233	0.0952381	1.90718	1.65584	0.0934188	0.282978	0.219114	Wdr43/Rasl11a/Lyar/Flna/Cebpa/Atf4	6
GO:0008306	associative learning	6/511	63/10233	0.0952381	1.90718	1.65584	0.0934188	0.282978	0.219114	Tuba1a/Synpo/Slc7a11/Pde1b/App/Abl2	6
GO:0050764	regulation of phagocytosis	6/511	63/10233	0.0952381	1.90718	1.65584	0.0934188	0.282978	0.219114	Stat3/Sphk1/Lyar/Lrp1/Cnn2/Calr	6
GO:0051282	regulation of sequestering of calcium ion	6/511	63/10233	0.0952381	1.90718	1.65584	0.0934188	0.282978	0.219114	Tmem38b/Plcg1/Flna/F2r/Ero1a/Anxa6	6
GO:1903578	regulation of ATP metabolic process	6/511	63/10233	0.0952381	1.90718	1.65584	0.0934188	0.282978	0.219114	Stat3/Myog/Myc/Ier3/App/Actn3	6
GO:2000106	regulation of leukocyte apoptotic process	6/511	63/10233	0.0952381	1.90718	1.65584	0.0934188	0.282978	0.219114	Slc7a11/Myc/Cxcl12/Cd74/Bmp4/Axl	6
GO:0046982	protein heterodimerization activity	15/512	205/10163	0.0731707	1.45241	1.50717	0.0938553	0.400905	0.346764	Tubb2b/Tuba1a/Tpm2/Tpm1/Rcc1/Pole4/Hes6/Fzd2/Fzd1/Cebpa/Atf4/Atf3/App/Abcd2/Abcd1	15
GO:0006813	potassium ion transport	7/511	78/10233	0.0897436	1.79715	1.62018	0.0938753	0.282978	0.219114	Tmem38b/Slc1a3/Rgs4/Nos1/Flna/Cdkn1b/Atf4	7
GO:0034763	negative regulation of transmembrane transport	7/511	78/10233	0.0897436	1.79715	1.62018	0.0938753	0.282978	0.219114	Vdr/Thbs1/Rgs4/Nos1/Myc/Enpp1/Ctnnd1	7
GO:0010458	exit from mitosis	3/511	22/10233	0.136364	2.73074	1.86304	0.0943437	0.282978	0.219114	Rgcc/Mad2l1bp/Cdkn1b	3
GO:0010640	regulation of platelet-derived growth factor receptor signaling pathway	3/511	22/10233	0.136364	2.73074	1.86304	0.0943437	0.282978	0.219114	Lrp1/Lox/F3	3
GO:0010763	positive regulation of fibroblast migration	3/511	22/10233	0.136364	2.73074	1.86304	0.0943437	0.282978	0.219114	Thbs1/Pak1/Acta2	3
GO:0015919	peroxisomal membrane transport	3/511	22/10233	0.136364	2.73074	1.86304	0.0943437	0.282978	0.219114	Pex19/Abcd2/Abcd1	3
GO:0031579	membrane raft organization	3/511	22/10233	0.136364	2.73074	1.86304	0.0943437	0.282978	0.219114	Gsn/Colec12/Col6a1	3
GO:0035455	response to interferon-alpha	3/511	22/10233	0.136364	2.73074	1.86304	0.0943437	0.282978	0.219114	Pde12/Myc/Axl	3
GO:0040018	positive regulation of multicellular organism growth	3/511	22/10233	0.136364	2.73074	1.86304	0.0943437	0.282978	0.219114	Sh3pxd2b/Hmga2/Ghr	3
GO:0043277	apoptotic cell clearance	3/511	22/10233	0.136364	2.73074	1.86304	0.0943437	0.282978	0.219114	Thbs1/Lrp1/Axl	3
GO:0043574	peroxisomal transport	3/511	22/10233	0.136364	2.73074	1.86304	0.0943437	0.282978	0.219114	Pex19/Abcd2/Abcd1	3
GO:0046580	negative regulation of Ras protein signal transduction	3/511	22/10233	0.136364	2.73074	1.86304	0.0943437	0.282978	0.219114	Timp2/Rasa4/Dab2ip	3
GO:0090231	regulation of spindle checkpoint	3/511	22/10233	0.136364	2.73074	1.86304	0.0943437	0.282978	0.219114	Zwint/Mad2l1bp/Ccnb1	3
GO:2000773	negative regulation of cellular senescence	3/511	22/10233	0.136364	2.73074	1.86304	0.0943437	0.282978	0.219114	Plk2/Hmga2/Cdk6	3
GO:0046496	nicotinamide nucleotide metabolic process	11/511	141/10233	0.0780142	1.56227	1.54127	0.0944921	0.282978	0.219114	Stat3/Slc1a3/Nqo1/Myog/Myc/Ier3/Enpp1/Eno3/Col6a1/App/Actn3	11
GO:0007031	peroxisome organization	4/511	35/10233	0.114286	2.28862	1.75071	0.0950761	0.282978	0.219114	Plaat3/Pex19/Abcd2/Abcd1	4
GO:0018108	peptidyl-tyrosine phosphorylation	4/511	35/10233	0.114286	2.28862	1.75071	0.0950761	0.282978	0.219114	Pdgfrb/Nedd9/Ddr1/Abl2	4
GO:0045687	positive regulation of glial cell differentiation	4/511	35/10233	0.114286	2.28862	1.75071	0.0950761	0.282978	0.219114	Ptn/Id2/Dag1/Cxcr4	4
GO:0045981	positive regulation of nucleotide metabolic process	4/511	35/10233	0.114286	2.28862	1.75071	0.0950761	0.282978	0.219114	Stat3/Nqo1/Myc/App	4
GO:0046677	response to antibiotic	4/511	35/10233	0.114286	2.28862	1.75071	0.0950761	0.282978	0.219114	Slc1a3/Kdm5b/Crip1/Cdkn1b	4
GO:0051952	regulation of amine transport	4/511	35/10233	0.114286	2.28862	1.75071	0.0950761	0.282978	0.219114	Rgs4/Il1rn/Htr1b/Cxcl12	4
GO:1900544	positive regulation of purine nucleotide metabolic process	4/511	35/10233	0.114286	2.28862	1.75071	0.0950761	0.282978	0.219114	Stat3/Nqo1/Myc/App	4
GO:1902229	regulation of intrinsic apoptotic signaling pathway in response to DNA damage	4/511	35/10233	0.114286	2.28862	1.75071	0.0950761	0.282978	0.219114	Zfp385a/Cxcl12/Cd74/Ackr3	4
GO:1902475	L-alpha-amino acid transmembrane transport	4/511	35/10233	0.114286	2.28862	1.75071	0.0950761	0.282978	0.219114	Ttyh3/Slc7a11/Slc7a1/Slc1a3	4
GO:2000179	positive regulation of neural precursor cell proliferation	4/511	35/10233	0.114286	2.28862	1.75071	0.0950761	0.282978	0.219114	Smarcd3/Hdac5/Flna/Cdon	4
GO:2000378	negative regulation of reactive oxygen species metabolic process	4/511	35/10233	0.114286	2.28862	1.75071	0.0950761	0.282978	0.219114	Stat3/Car3/Abcd2/Abcd1	4
GO:0008543	fibroblast growth factor receptor signaling pathway	5/511	49/10233	0.102041	2.04341	1.67845	0.0961479	0.285962	0.221425	Thbs1/Sulf2/Enpp1/Creb3l1/Ccn2	5
GO:0008203	cholesterol metabolic process	8/511	94/10233	0.0851064	1.70429	1.57265	0.0970351	0.288395	0.223308	Lrp5/Lrp1/Lima1/Lbr/Insig1/Erlin1/Cebpa/App	8
GO:0044306	neuron projection terminus	8/517	94/10347	0.0851064	1.70328	1.5708	0.0972958	0.411561	0.345144	Septin5/Nos1/Marcks/Htr1b/Glul/Cplx2/Actg1/Actb	8
GO:0030073	insulin secretion	11/511	142/10233	0.0774648	1.55127	1.51653	0.0980936	0.290949	0.225286	Trpm4/Oga/Nos1/Midn/Lrp5/Lrp1/Inhbb/Il1rn/Glul/Fbn1/Ccn3	11
GO:0009132	nucleoside diphosphate metabolic process	9/511	110/10233	0.0818182	1.63845	1.5434	0.0984431	0.290949	0.225286	Stat3/Myog/Myc/Ier3/Enpp1/Eno3/Col6a1/App/Actn3	9
GO:0051248	negative regulation of protein metabolic process	26/511	399/10233	0.0651629	1.30492	1.42434	0.098792	0.290949	0.225286	Tmem132a/Timp3/Timp2/Thbs1/Sesn2/Rtn2/Plau/Plat/Pbk/Olfm1/Oga/Nqo1/Niban1/Inhbb/Igfbp5/Hspg2/Gas1/Flna/Eif4ebp3/Dab2ip/Cst3/Cnksr3/Cirbp/Calr/Azin2/Agap2	26
GO:0014896	muscle hypertrophy	7/511	79/10233	0.0886076	1.77441	1.58408	0.0988356	0.290949	0.225286	Rgs4/Pak1/Igfbp5/Gsn/Fbxo32/Bmp4/Atp2b4	7
GO:0014897	striated muscle hypertrophy	7/511	79/10233	0.0886076	1.77441	1.58408	0.0988356	0.290949	0.225286	Rgs4/Pak1/Igfbp5/Gsn/Fbxo32/Bmp4/Atp2b4	7
GO:0055006	cardiac cell development	7/511	79/10233	0.0886076	1.77441	1.58408	0.0988356	0.290949	0.225286	Smad6/Rgs4/Pdgfrb/Pak1/Fhl2/Ccnb1/Bmp4	7
GO:0015085	calcium ion transmembrane transporter activity	5/512	49/10163	0.102041	2.02547	1.65729	0.0989175	0.415724	0.359582	Trpm4/Htr1b/Cacnb3/Atp2b4/Atp13a4	5
GO:0016667	oxidoreductase activity, acting on a sulfur group of donors	5/512	49/10163	0.102041	2.02547	1.65729	0.0989175	0.415724	0.359582	Sesn2/Pcyox1/Msrb2/Ero1a/Chchd4	5
GO:0030216	keratinocyte differentiation	6/511	64/10233	0.09375	1.87739	1.61419	0.0989907	0.290949	0.225286	Vdr/Ugcg/Rbpj/Ptgs2/Palld/Etv4	6
GO:0035023	regulation of Rho protein signal transduction	6/511	64/10233	0.09375	1.87739	1.61419	0.0989907	0.290949	0.225286	Tns3/Synpo2l/Pdgfrb/F2r/Col3a1/Abl2	6
GO:0046323	D-glucose import	6/511	64/10233	0.09375	1.87739	1.61419	0.0989907	0.290949	0.225286	Sesn2/Rtn2/Oga/Nfe2l2/Myc/Enpp1	6
GO:0051208	sequestering of calcium ion	6/511	64/10233	0.09375	1.87739	1.61419	0.0989907	0.290949	0.225286	Tmem38b/Plcg1/Flna/F2r/Ero1a/Anxa6	6
GO:0002523	leukocyte migration involved in inflammatory response	2/511	11/10233	0.181818	3.64099	2.00913	0.10159	0.290949	0.225286	Trim55/Ptn	2
GO:0003159	morphogenesis of an endothelium	2/511	11/10233	0.181818	3.64099	2.00913	0.10159	0.290949	0.225286	Rbpj/Cxcr4	2
GO:0003188	heart valve formation	2/511	11/10233	0.181818	3.64099	2.00913	0.10159	0.290949	0.225286	Scx/Olfm1	2
GO:0006596	polyamine biosynthetic process	2/511	11/10233	0.181818	3.64099	2.00913	0.10159	0.290949	0.225286	Azin2/Amd1	2
GO:0007214	gamma-aminobutyric acid signaling pathway	2/511	11/10233	0.181818	3.64099	2.00913	0.10159	0.290949	0.225286	Gabrb2/Atf4	2
GO:0007406	negative regulation of neuroblast proliferation	2/511	11/10233	0.181818	3.64099	2.00913	0.10159	0.290949	0.225286	Ptn/Kctd11	2
GO:0007530	sex determination	2/511	11/10233	0.181818	3.64099	2.00913	0.10159	0.290949	0.225286	Igf1r/Cited2	2
GO:0009143	nucleoside triphosphate catabolic process	2/511	11/10233	0.181818	3.64099	2.00913	0.10159	0.290949	0.225286	Itpa/Enpp1	2
GO:0009404	toxin metabolic process	2/511	11/10233	0.181818	3.64099	2.00913	0.10159	0.290949	0.225286	Nfe2l2/Fmo1	2
GO:0010522	regulation of calcium ion transport into cytosol	2/511	11/10233	0.181818	3.64099	2.00913	0.10159	0.290949	0.225286	Oga/Bmp4	2
GO:0014004	microglia differentiation	2/511	11/10233	0.181818	3.64099	2.00913	0.10159	0.290949	0.225286	Enpp1/App	2
GO:0016048	detection of temperature stimulus	2/511	11/10233	0.181818	3.64099	2.00913	0.10159	0.290949	0.225286	Cxcr4/Cxcl12	2
GO:0019184	nonribosomal peptide biosynthetic process	2/511	11/10233	0.181818	3.64099	2.00913	0.10159	0.290949	0.225286	Slc7a11/Nfe2l2	2
GO:0021932	hindbrain radial glia guided cell migration	2/511	11/10233	0.181818	3.64099	2.00913	0.10159	0.290949	0.225286	Lef1/Flna	2
GO:0031115	negative regulation of microtubule polymerization	2/511	11/10233	0.181818	3.64099	2.00913	0.10159	0.290949	0.225286	Stmn2/Clip3	2
GO:0031645	negative regulation of nervous system process	2/511	11/10233	0.181818	3.64099	2.00913	0.10159	0.290949	0.225286	Ccn3/Cacnb3	2
GO:0032530	regulation of microvillus organization	2/511	11/10233	0.181818	3.64099	2.00913	0.10159	0.290949	0.225286	Klf5/Fscn1	2
GO:0033079	immature T cell proliferation	2/511	11/10233	0.181818	3.64099	2.00913	0.10159	0.290949	0.225286	Tmem131l/Bmp4	2
GO:0043011	myeloid dendritic cell differentiation	2/511	11/10233	0.181818	3.64099	2.00913	0.10159	0.290949	0.225286	Rbpj/Notch2	2
GO:0043517	positive regulation of DNA damage response, signal transduction by p53 class mediator	2/511	11/10233	0.181818	3.64099	2.00913	0.10159	0.290949	0.225286	Zfp385a/Eef1e1	2
GO:0043651	linoleic acid metabolic process	2/511	11/10233	0.181818	3.64099	2.00913	0.10159	0.290949	0.225286	Abcd2/Abcd1	2
GO:0048102	autophagic cell death	2/511	11/10233	0.181818	3.64099	2.00913	0.10159	0.290949	0.225286	Cdkn1b/Bmf	2
GO:0048143	astrocyte activation	2/511	11/10233	0.181818	3.64099	2.00913	0.10159	0.290949	0.225286	Lrp1/App	2
GO:0050961	detection of temperature stimulus involved in sensory perception	2/511	11/10233	0.181818	3.64099	2.00913	0.10159	0.290949	0.225286	Cxcr4/Cxcl12	2
GO:0051481	negative regulation of cytosolic calcium ion concentration	2/511	11/10233	0.181818	3.64099	2.00913	0.10159	0.290949	0.225286	Nos1/Lrp1	2
GO:0055093	response to hyperoxia	2/511	11/10233	0.181818	3.64099	2.00913	0.10159	0.290949	0.225286	Mmp2/Col1a1	2
GO:0060413	atrial septum morphogenesis	2/511	11/10233	0.181818	3.64099	2.00913	0.10159	0.290949	0.225286	Notch2/Ccn1	2
GO:0061000	negative regulation of dendritic spine development	2/511	11/10233	0.181818	3.64099	2.00913	0.10159	0.290949	0.225286	Plk2/Asap1	2
GO:0061154	endothelial tube morphogenesis	2/511	11/10233	0.181818	3.64099	2.00913	0.10159	0.290949	0.225286	Rbpj/Cxcr4	2
GO:0071233	cellular response to L-leucine	2/511	11/10233	0.181818	3.64099	2.00913	0.10159	0.290949	0.225286	Stambpl1/Sesn2	2
GO:0071679	commissural neuron axon guidance	2/511	11/10233	0.181818	3.64099	2.00913	0.10159	0.290949	0.225286	Ncam1/Dag1	2
GO:0086005	ventricular cardiac muscle cell action potential	2/511	11/10233	0.181818	3.64099	2.00913	0.10159	0.290949	0.225286	Trpm4/Jup	2
GO:0090520	sphingolipid mediated signaling pathway	2/511	11/10233	0.181818	3.64099	2.00913	0.10159	0.290949	0.225286	Sphk1/S1pr1	2
GO:0110095	cellular detoxification of aldehyde	2/511	11/10233	0.181818	3.64099	2.00913	0.10159	0.290949	0.225286	Haghl/Gatd1	2
GO:1900221	regulation of amyloid-beta clearance	2/511	11/10233	0.181818	3.64099	2.00913	0.10159	0.290949	0.225286	Lrp1/App	2
GO:1901741	positive regulation of myoblast fusion	2/511	11/10233	0.181818	3.64099	2.00913	0.10159	0.290949	0.225286	Myod1/Cxcl12	2
GO:1902065	response to L-glutamate	2/511	11/10233	0.181818	3.64099	2.00913	0.10159	0.290949	0.225286	Tuba1a/Igf1r	2
GO:1903377	negative regulation of oxidative stress-induced neuron intrinsic apoptotic signaling pathway	2/511	11/10233	0.181818	3.64099	2.00913	0.10159	0.290949	0.225286	Fzd1/Atf4	2
GO:1903671	negative regulation of sprouting angiogenesis	2/511	11/10233	0.181818	3.64099	2.00913	0.10159	0.290949	0.225286	Thbs1/Creb3l1	2
GO:1904393	regulation of skeletal muscle acetylcholine-gated channel clustering	2/511	11/10233	0.181818	3.64099	2.00913	0.10159	0.290949	0.225286	Ptn/Musk	2
GO:1905809	negative regulation of synapse organization	2/511	11/10233	0.181818	3.64099	2.00913	0.10159	0.290949	0.225286	Ptn/App	2
GO:2000303	regulation of ceramide biosynthetic process	2/511	11/10233	0.181818	3.64099	2.00913	0.10159	0.290949	0.225286	Sphk1/Ccn1	2
GO:1903531	negative regulation of secretion by cell	8/511	95/10233	0.0842105	1.68635	1.5408	0.101611	0.290949	0.225286	Nos1/Midn/Inhbb/Il1rn/Htr1b/Fbn1/F2r/Ccn3	8
GO:0002695	negative regulation of leukocyte activation	9/511	111/10233	0.0810811	1.62368	1.51463	0.102683	0.29221	0.226263	Zfp35/Tmem131l/Id2/Hspb1/Havcr2/Fn1/Cd74/Bmp4/Axl	9
GO:0060976	coronary vasculature development	5/511	50/10233	0.1	2.00254	1.62916	0.102699	0.29221	0.226263	Smad6/Pdgfrb/Lrp1/Bmp4/Angpt1	5
GO:0045930	negative regulation of mitotic cell cycle	14/511	193/10233	0.0725389	1.45262	1.45533	0.102907	0.29221	0.226263	Zwint/Trip13/Timp2/Rpa2/Rgcc/Orc1/Mad2l1bp/Ier3/Gas1/Ctdsp2/Creb3l1/Cdkn1b/Ccnb1/Bmp4	14
GO:0001738	morphogenesis of a polarized epithelium	4/511	36/10233	0.111111	2.22505	1.68803	0.102967	0.29221	0.226263	Fat1/Ctnnd1/Actg1/Actb	4
GO:0006576	biogenic amine metabolic process	4/511	36/10233	0.111111	2.22505	1.68803	0.102967	0.29221	0.226263	Pde1b/Nt5dc2/Azin2/Amd1	4
GO:0018212	peptidyl-tyrosine modification	4/511	36/10233	0.111111	2.22505	1.68803	0.102967	0.29221	0.226263	Pdgfrb/Nedd9/Ddr1/Abl2	4
GO:0019233	sensory perception of pain	4/511	36/10233	0.111111	2.22505	1.68803	0.102967	0.29221	0.226263	Cxcr4/Cxcl12/Ccn3/Cacnb3	4
GO:0031640	killing of cells of another organism	4/511	36/10233	0.111111	2.22505	1.68803	0.102967	0.29221	0.226263	Cxcl12/Ccl20/C1s1/C1ra	4
GO:0034332	adherens junction organization	4/511	36/10233	0.111111	2.22505	1.68803	0.102967	0.29221	0.226263	Vcl/Inava/Cdh15/Actb	4
GO:0035272	exocrine system development	4/511	36/10233	0.111111	2.22505	1.68803	0.102967	0.29221	0.226263	Igf1r/Dag1/Ctnnd1/Cst3	4
GO:0046622	positive regulation of organ growth	4/511	36/10233	0.111111	2.22505	1.68803	0.102967	0.29221	0.226263	Rbpj/Ncam1/Ccnd2/Ccnb1	4
GO:0050830	defense response to Gram-positive bacterium	4/511	36/10233	0.111111	2.22505	1.68803	0.102967	0.29221	0.226263	Ssc5d/Havcr2/Casp4/App	4
GO:0141061	disruption of cell in another organism	4/511	36/10233	0.111111	2.22505	1.68803	0.102967	0.29221	0.226263	Cxcl12/Ccl20/C1s1/C1ra	4
GO:0004114	3',5'-cyclic-nucleotide phosphodiesterase activity	2/512	11/10163	0.181818	3.60902	1.99405	0.103125	0.415724	0.359582	Pde1b/Enpp1	2
GO:0005324	long-chain fatty acid transmembrane transporter activity	2/512	11/10163	0.181818	3.60902	1.99405	0.103125	0.415724	0.359582	Abcd2/Abcd1	2
GO:0005522	profilin binding	2/512	11/10163	0.181818	3.60902	1.99405	0.103125	0.415724	0.359582	Dbn1/Actg1	2
GO:0016670	oxidoreductase activity, acting on a sulfur group of donors, oxygen as acceptor	2/512	11/10163	0.181818	3.60902	1.99405	0.103125	0.415724	0.359582	Pcyox1/Ero1a	2
GO:0016863	intramolecular oxidoreductase activity, transposing C=C bonds	2/512	11/10163	0.181818	3.60902	1.99405	0.103125	0.415724	0.359582	Gsta2/Gsta1	2
GO:0030215	semaphorin receptor binding	2/512	11/10163	0.181818	3.60902	1.99405	0.103125	0.415724	0.359582	Sema6c/Sema3b	2
GO:0099095	ligand-gated monoatomic anion channel activity	2/512	11/10163	0.181818	3.60902	1.99405	0.103125	0.415724	0.359582	Ttyh3/Gabrb2	2
GO:0097696	cell surface receptor signaling pathway via STAT	7/511	80/10233	0.0875	1.75223	1.54849	0.103937	0.294761	0.228238	Stat3/Prl2c5/Hmga2/Ghr/F2r/Csf2rb/Agap2	7
GO:0030511	positive regulation of transforming growth factor beta receptor signaling pathway	3/511	23/10233	0.130435	2.61201	1.77432	0.104662	0.295203	0.22858	Thbs1/Tgfb1i1/Cited2	3
GO:0034121	regulation of toll-like receptor signaling pathway	3/511	23/10233	0.130435	2.61201	1.77432	0.104662	0.295203	0.22858	Lgr4/Irf7/App	3
GO:0051204	protein insertion into mitochondrial membrane	3/511	23/10233	0.130435	2.61201	1.77432	0.104662	0.295203	0.22858	Timm9/Timm8a1/Timm10	3
GO:0055090	acylglycerol homeostasis	3/511	23/10233	0.130435	2.61201	1.77432	0.104662	0.295203	0.22858	Sesn2/Lpl/C1qtnf3	3
GO:0061384	heart trabecula morphogenesis	3/511	23/10233	0.130435	2.61201	1.77432	0.104662	0.295203	0.22858	S1pr1/Rbpj/Fhl2	3
GO:0070328	triglyceride homeostasis	3/511	23/10233	0.130435	2.61201	1.77432	0.104662	0.295203	0.22858	Sesn2/Lpl/C1qtnf3	3
GO:0071870	cellular response to catecholamine stimulus	3/511	23/10233	0.130435	2.61201	1.77432	0.104662	0.295203	0.22858	Rgs4/Flna/App	3
GO:1903846	positive regulation of cellular response to transforming growth factor beta stimulus	3/511	23/10233	0.130435	2.61201	1.77432	0.104662	0.295203	0.22858	Thbs1/Tgfb1i1/Cited2	3
GO:2000036	regulation of stem cell population maintenance	6/511	65/10233	0.0923077	1.8485	1.57328	0.104735	0.295206	0.228583	Wdr43/Ptn/Myc/Loxl2/Hmga2/Actb	6
GO:0004620	phospholipase activity	5/512	50/10163	0.1	1.98496	1.60806	0.105622	0.421279	0.364387	Pld3/Plcg1/Plaat3/Pla1a/Lpl	5
GO:0016491	oxidoreductase activity	28/512	434/10163	0.0645161	1.28062	1.37616	0.10581	0.421279	0.364387	Sesn2/Sdr39u1/Rdh10/Ptgs2/Prdx1/Pcyox1/Osgin1/Nqo2/Nqo1/Nos1/Mthfd2/Msrb2/Loxl2/Lox/Lbr/Kdm5b/Hpgd/Gsta2/Gsta1/Foxred1/Fmo1/Ero1a/Dhrs9/Chchd4/Cbr2/Bckdha/Adh7/Acads	28
GO:0005126	cytokine receptor binding	11/512	143/10163	0.0769231	1.52689	1.46149	0.106509	0.42146	0.364543	Stat3/Smad6/Prl2c5/Plcg1/Il1rn/Dab2ip/Cxcl12/Ccl9/Ccl20/Angpt4/Angpt1	11
GO:0050770	regulation of axonogenesis	9/511	112/10233	0.0803571	1.60919	1.48614	0.107026	0.30146	0.233425	Sema6c/Plxna3/Pak1/Lrp1/Ifrd1/Fn1/Ephb3/Dbn1/Cxcl12	9
GO:0043539	protein serine/threonine kinase activator activity	6/512	65/10163	0.0923077	1.83227	1.5504	0.108071	0.424306	0.367005	Fam20a/Dab2ip/Cks2/Ccnd2/Ccnb1/Bmp4	6
GO:0008047	enzyme activator activity	29/512	453/10163	0.0640177	1.27073	1.35771	0.108543	0.424306	0.367005	Timp2/Sh3pxd2b/Rin2/Rgs4/Rgcc/Rasa4/Plek/Pdgfrb/Pcolce/Ghr/Fn1/Fam20a/Ereg/Eif5/Dab2ip/Cks2/Cdkn1b/Ccnd2/Ccnb1/Bmp4/Azin2/Asap1/Arhgap31/Areg/App/Angpt4/Agfg1/Agap2/Abl2	29
GO:0034976	response to endoplasmic reticulum stress	17/511	246/10233	0.0691057	1.38387	1.39717	0.109101	0.307097	0.23779	Thbs1/Sesn2/Rnf145/Rcn3/Niban1/Nfe2l2/Marcks/Herpud1/Ero1a/Erlin1/Dab2ip/Creb3l2/Creb3l1/Calr/Atf4/Atf3/App	17
GO:0044272	sulfur compound biosynthetic process	7/511	81/10233	0.0864198	1.73059	1.51341	0.109179	0.307107	0.237797	Slc7a11/Pdk4/Pdk2/Nfe2l2/Gsta1/Fmo1/Cth	7
GO:0070661	leukocyte proliferation	14/511	195/10233	0.0717949	1.43772	1.41484	0.109429	0.307496	0.238099	Tmem131l/Slc7a1/Myc/Lef1/Igfbp2/Havcr2/Ephb6/Cxcr4/Cxcl12/Csf2rb/Cnn2/Cd74/Bmp4/Armc5	14
GO:0046324	regulation of D-glucose import	5/511	51/10233	0.0980392	1.96328	1.58101	0.109465	0.307496	0.238099	Rtn2/Oga/Nfe2l2/Myc/Enpp1	5
GO:1903037	regulation of leukocyte cell-cell adhesion	15/511	212/10233	0.0707547	1.41689	1.40621	0.109653	0.307816	0.238346	Zfp35/Vnn1/Tmem131l/Smarcd3/Slc7a1/Lef1/Igfbp2/Hspb1/Havcr2/Ephb6/Cxcl12/Cd74/Bmp4/Actb/Abl2	15
GO:0016064	immunoglobulin mediated immune response	6/511	66/10233	0.0909091	1.82049	1.53308	0.110648	0.309979	0.240021	Irf7/Csf2rb/Cd74/C1s1/C1rl/C1ra	6
GO:0030148	sphingolipid biosynthetic process	6/511	66/10233	0.0909091	1.82049	1.53308	0.110648	0.309979	0.240021	Ugcg/St3gal3/St3gal2/Sphk1/Hacd4/Ccn1	6
GO:0043271	negative regulation of monoatomic ion transport	6/511	66/10233	0.0909091	1.82049	1.53308	0.110648	0.309979	0.240021	Rgs4/Ptgs2/Nos1/Mrln/Htr1b/Atf4	6
GO:0009166	nucleotide catabolic process	10/511	129/10233	0.0775194	1.55236	1.44738	0.110777	0.310131	0.240139	Stat3/Myog/Myc/Itpa/Ier3/Enpp1/Eno3/Col6a1/App/Actn3	10
GO:0016125	sterol metabolic process	8/511	97/10233	0.0824742	1.65158	1.47821	0.111119	0.310331	0.240294	Lrp5/Lrp1/Lima1/Lbr/Insig1/Erlin1/Cebpa/App	8
GO:0030514	negative regulation of BMP signaling pathway	4/511	37/10233	0.108108	2.16491	1.62739	0.111148	0.310331	0.240294	Smad6/Fzd1/Fbn1/Bmp4	4
GO:0030834	regulation of actin filament depolymerization	4/511	37/10233	0.108108	2.16491	1.62739	0.111148	0.310331	0.240294	Tpm1/Plek/Lima1/Gsn	4
GO:2000107	negative regulation of leukocyte apoptotic process	4/511	37/10233	0.108108	2.16491	1.62739	0.111148	0.310331	0.240294	Cxcl12/Cd74/Bmp4/Axl	4
GO:0016829	lyase activity	10/512	128/10163	0.078125	1.55075	1.44424	0.111288	0.432415	0.374018	Hmga2/Hacd4/Gmds/Gatd1/Eno3/Cth/Car5b/Car3/Car2/Amd1	10
GO:0009925	basal plasma membrane	12/517	162/10347	0.0740741	1.48248	1.41943	0.111552	0.467194	0.391799	Slco4a1/Slc7a1/Slc1a3/Nedd9/Lrp1/Itga6/Hpgd/Enpp1/Ddr1/Dag1/Car2/Atp2b4	12
GO:0032869	cellular response to insulin stimulus	13/511	179/10233	0.0726257	1.45436	1.40596	0.112258	0.313219	0.24253	Uchl3/Pdk4/Pdk2/Pak1/Marcks/Lpl/Lpin3/Insig1/Inhbb/Igf1r/Enpp1/Col6a1/Car3	13
GO:0032868	response to insulin	15/511	213/10233	0.0704225	1.41024	1.3871	0.112865	0.313772	0.242958	Uchl3/Sesn2/Pdk4/Pdk2/Pak1/Marcks/Lpl/Lpin3/Insig1/Inhbb/Igf1r/Enpp1/Col6a1/Col1a1/Car3	15
GO:0050661	NADP binding	4/512	37/10163	0.108108	2.1459	1.60831	0.113845	0.438199	0.379021	Nos1/Lbr/Gmds/Fmo1	4
GO:0030165	PDZ domain binding	6/512	66/10163	0.0909091	1.80451	1.51024	0.114136	0.438199	0.379021	Sdc2/Plekha2/Musk/Fzd2/Fzd1/Atp2b4	6
GO:0005543	phospholipid binding	21/512	315/10163	0.0666667	1.32331	1.34256	0.115328	0.438418	0.379211	Vnn1/Thbs1/Sh3pxd2b/Septin5/Rasa4/Plekhf1/Plekha2/Pitpnm1/Myo10/Marcks/Jph2/Gsn/Gbf1/F3/Dab2ip/Cgas/Cavin2/Axl/Asap1/Anxa8/Anxa6	21
GO:0000038	very long-chain fatty acid metabolic process	3/511	24/10233	0.125	2.50318	1.6902	0.115401	0.313772	0.242958	Hacd4/Abcd2/Abcd1	3
GO:0030947	regulation of vascular endothelial growth factor receptor signaling pathway	3/511	24/10233	0.125	2.50318	1.6902	0.115401	0.313772	0.242958	Dab2ip/Bmp4/Angpt1	3
GO:0032613	interleukin-10 production	3/511	24/10233	0.125	2.50318	1.6902	0.115401	0.313772	0.242958	Thbs1/Stat3/Inava	3
GO:0032653	regulation of interleukin-10 production	3/511	24/10233	0.125	2.50318	1.6902	0.115401	0.313772	0.242958	Thbs1/Stat3/Inava	3
GO:0044342	type B pancreatic cell proliferation	3/511	24/10233	0.125	2.50318	1.6902	0.115401	0.313772	0.242958	Serpinb1c/Igfbp5/Ccn3	3
GO:0045776	negative regulation of blood pressure	3/511	24/10233	0.125	2.50318	1.6902	0.115401	0.313772	0.242958	Pmch/Nos1/Ier3	3
GO:0055022	negative regulation of cardiac muscle tissue growth	3/511	24/10233	0.125	2.50318	1.6902	0.115401	0.313772	0.242958	Rgs4/Pak1/Cited2	3
GO:0061003	positive regulation of dendritic spine morphogenesis	3/511	24/10233	0.125	2.50318	1.6902	0.115401	0.313772	0.242958	Marcks/Lrp8/Dbn1	3
GO:0061117	negative regulation of heart growth	3/511	24/10233	0.125	2.50318	1.6902	0.115401	0.313772	0.242958	Rgs4/Pak1/Cited2	3
GO:0071392	cellular response to estradiol stimulus	3/511	24/10233	0.125	2.50318	1.6902	0.115401	0.313772	0.242958	Myog/Myod1/Mmp2	3
GO:0071868	cellular response to monoamine stimulus	3/511	24/10233	0.125	2.50318	1.6902	0.115401	0.313772	0.242958	Rgs4/Flna/App	3
GO:0090279	regulation of calcium ion import	3/511	24/10233	0.125	2.50318	1.6902	0.115401	0.313772	0.242958	Pdgfrb/Cxcr4/Cxcl12	3
GO:0097242	amyloid-beta clearance	3/511	24/10233	0.125	2.50318	1.6902	0.115401	0.313772	0.242958	Lrp1/Igf1r/App	3
GO:1902547	regulation of cellular response to vascular endothelial growth factor stimulus	3/511	24/10233	0.125	2.50318	1.6902	0.115401	0.313772	0.242958	Dab2ip/Atp2b4/Angpt1	3
GO:1901981	phosphatidylinositol phosphate binding	10/512	129/10163	0.0775194	1.53873	1.4183	0.115552	0.438418	0.379211	Sh3pxd2b/Plekhf1/Myo10/Jph2/Gsn/Gbf1/Dab2ip/Cgas/Asap1/Anxa8	10
GO:0097386	glial cell projection	3/517	24/10347	0.125	2.50169	1.68903	0.115557	0.475936	0.39913	Slc7a11/Glul/App	3
GO:0045834	positive regulation of lipid metabolic process	8/511	98/10233	0.0816327	1.63473	1.44745	0.116049	0.313772	0.242958	Rdh10/Ptgs2/Insig1/Igf1r/Cd74/Ccn1/Abcd2/Abcd1	8
GO:0050768	negative regulation of neurogenesis	8/511	98/10233	0.0816327	1.63473	1.44745	0.116049	0.313772	0.242958	Sema6c/Ptn/Plxna3/Kctd11/Ifrd1/Id2/Hmga2/Bmp4	8
GO:0072089	stem cell proliferation	8/511	98/10233	0.0816327	1.63473	1.44745	0.116049	0.313772	0.242958	Rbpj/Prrx2/Pbx1/Hmga2/Hdac5/Fubp1/Cebpa/Bmp4	8
GO:0007405	neuroblast proliferation	5/511	52/10233	0.0961538	1.92552	1.53393	0.116443	0.313772	0.242958	Smarcd3/Ptn/Lef1/Kctd11/Cdon	5
GO:0038066	p38MAPK cascade	5/511	52/10233	0.0961538	1.92552	1.53393	0.116443	0.313772	0.242958	Sphk1/Gsn/Gadd45b/Dab2ip/Bmp4	5
GO:0045665	negative regulation of neuron differentiation	5/511	52/10233	0.0961538	1.92552	1.53393	0.116443	0.313772	0.242958	Pbx1/Notch3/Id2/Calr/App	5
GO:0050810	regulation of steroid biosynthetic process	5/511	52/10233	0.0961538	1.92552	1.53393	0.116443	0.313772	0.242958	Insig1/Igfbp7/Igf1r/Erlin1/Armc5	5
GO:1900024	regulation of substrate adhesion-dependent cell spreading	5/511	52/10233	0.0961538	1.92552	1.53393	0.116443	0.313772	0.242958	Postn/Nedd9/Flna/Dbn1/Calr	5
GO:0006029	proteoglycan metabolic process	6/511	67/10233	0.0895522	1.79332	1.49357	0.116729	0.313772	0.242958	Sulf2/Pxylp1/Mustn1/Hs2st1/Angpt1/Adamts7	6
GO:0019724	B cell mediated immunity	6/511	67/10233	0.0895522	1.79332	1.49357	0.116729	0.313772	0.242958	Irf7/Csf2rb/Cd74/C1s1/C1rl/C1ra	6
GO:0070301	cellular response to hydrogen peroxide	6/511	67/10233	0.0895522	1.79332	1.49357	0.116729	0.313772	0.242958	Sphk1/Pdgfrb/Nqo1/Nfe2l2/Cst3/Axl	6
GO:0080025	phosphatidylinositol-3,5-bisphosphate binding	3/512	24/10163	0.125	2.4812	1.67325	0.117694	0.443641	0.383729	Sh3pxd2b/Jph2/Gbf1	3
GO:0002043	blood vessel endothelial cell proliferation involved in sprouting angiogenesis	2/511	12/10233	0.166667	3.33757	1.85747	0.118022	0.313772	0.242958	Thbs1/Bmp4	2
GO:0003094	glomerular filtration	2/511	12/10233	0.166667	3.33757	1.85747	0.118022	0.313772	0.242958	Sulf2/F2r	2
GO:0003323	type B pancreatic cell development	2/511	12/10233	0.166667	3.33757	1.85747	0.118022	0.313772	0.242958	Cdk6/Bmp4	2
GO:0006047	UDP-N-acetylglucosamine metabolic process	2/511	12/10233	0.166667	3.33757	1.85747	0.118022	0.313772	0.242958	Gnpnat1/Amdhd2	2
GO:0009200	deoxyribonucleoside triphosphate metabolic process	2/511	12/10233	0.166667	3.33757	1.85747	0.118022	0.313772	0.242958	Oga/Itpa	2
GO:0010713	negative regulation of collagen metabolic process	2/511	12/10233	0.166667	3.33757	1.85747	0.118022	0.313772	0.242958	Fn1/Cst3	2
GO:0010894	negative regulation of steroid biosynthetic process	2/511	12/10233	0.166667	3.33757	1.85747	0.118022	0.313772	0.242958	Insig1/Erlin1	2
GO:0015732	prostaglandin transport	2/511	12/10233	0.166667	3.33757	1.85747	0.118022	0.313772	0.242958	Slco4a1/Ptgs2	2
GO:0021859	pyramidal neuron differentiation	2/511	12/10233	0.166667	3.33757	1.85747	0.118022	0.313772	0.242958	Tuba1a/Plxna3	2
GO:0030033	microvillus assembly	2/511	12/10233	0.166667	3.33757	1.85747	0.118022	0.313772	0.242958	Klf5/Fscn1	2
GO:0032095	regulation of response to food	2/511	12/10233	0.166667	3.33757	1.85747	0.118022	0.313772	0.242958	Gfral/Fbn1	2
GO:0032633	interleukin-4 production	2/511	12/10233	0.166667	3.33757	1.85747	0.118022	0.313772	0.242958	Lef1/Havcr2	2
GO:0032673	regulation of interleukin-4 production	2/511	12/10233	0.166667	3.33757	1.85747	0.118022	0.313772	0.242958	Lef1/Havcr2	2
GO:0032740	positive regulation of interleukin-17 production	2/511	12/10233	0.166667	3.33757	1.85747	0.118022	0.313772	0.242958	Sphk1/Ccn1	2
GO:0033238	regulation of amine metabolic process	2/511	12/10233	0.166667	3.33757	1.85747	0.118022	0.313772	0.242958	Nt5dc2/Atp2b4	2
GO:0033623	regulation of integrin activation	2/511	12/10233	0.166667	3.33757	1.85747	0.118022	0.313772	0.242958	Plek/Fblim1	2
GO:0034333	adherens junction assembly	2/511	12/10233	0.166667	3.33757	1.85747	0.118022	0.313772	0.242958	Vcl/Actb	2
GO:0036109	alpha-linolenic acid metabolic process	2/511	12/10233	0.166667	3.33757	1.85747	0.118022	0.313772	0.242958	Abcd2/Abcd1	2
GO:0042403	thyroid hormone metabolic process	2/511	12/10233	0.166667	3.33757	1.85747	0.118022	0.313772	0.242958	Slco4a1/Slc16a2	2
GO:0044857	plasma membrane raft organization	2/511	12/10233	0.166667	3.33757	1.85747	0.118022	0.313772	0.242958	Colec12/Col6a1	2
GO:0045618	positive regulation of keratinocyte differentiation	2/511	12/10233	0.166667	3.33757	1.85747	0.118022	0.313772	0.242958	Vdr/Etv4	2
GO:0045837	negative regulation of membrane potential	2/511	12/10233	0.166667	3.33757	1.85747	0.118022	0.313772	0.242958	Ptn/Il1rn	2
GO:0046185	aldehyde catabolic process	2/511	12/10233	0.166667	3.33757	1.85747	0.118022	0.313772	0.242958	Haghl/Gatd1	2
GO:0046349	amino sugar biosynthetic process	2/511	12/10233	0.166667	3.33757	1.85747	0.118022	0.313772	0.242958	Gnpnat1/Amdhd2	2
GO:0046500	S-adenosylmethionine metabolic process	2/511	12/10233	0.166667	3.33757	1.85747	0.118022	0.313772	0.242958	Gamt/Amd1	2
GO:0048715	negative regulation of oligodendrocyte differentiation	2/511	12/10233	0.166667	3.33757	1.85747	0.118022	0.313772	0.242958	Id2/Bmp4	2
GO:0051100	negative regulation of binding	2/511	12/10233	0.166667	3.33757	1.85747	0.118022	0.313772	0.242958	Id2/Hmga2	2
GO:0051764	actin crosslink formation	2/511	12/10233	0.166667	3.33757	1.85747	0.118022	0.313772	0.242958	Marcks/Flna	2
GO:0051968	positive regulation of synaptic transmission, glutamatergic	2/511	12/10233	0.166667	3.33757	1.85747	0.118022	0.313772	0.242958	Ptgs2/Glul	2
GO:0055012	ventricular cardiac muscle cell differentiation	2/511	12/10233	0.166667	3.33757	1.85747	0.118022	0.313772	0.242958	Fhl2/Ccnb1	2
GO:0060123	regulation of growth hormone secretion	2/511	12/10233	0.166667	3.33757	1.85747	0.118022	0.313772	0.242958	Oga/Hmga2	2
GO:0060221	retinal rod cell differentiation	2/511	12/10233	0.166667	3.33757	1.85747	0.118022	0.313772	0.242958	Stat3/Ptn	2
GO:0060571	morphogenesis of an epithelial fold	2/511	12/10233	0.166667	3.33757	1.85747	0.118022	0.313772	0.242958	Rdh10/Bmp4	2
GO:0060713	labyrinthine layer morphogenesis	2/511	12/10233	0.166667	3.33757	1.85747	0.118022	0.313772	0.242958	Lef1/Ccn1	2
GO:0061052	negative regulation of cell growth involved in cardiac muscle cell development	2/511	12/10233	0.166667	3.33757	1.85747	0.118022	0.313772	0.242958	Rgs4/Pak1	2
GO:0061307	cardiac neural crest cell differentiation involved in heart development	2/511	12/10233	0.166667	3.33757	1.85747	0.118022	0.313772	0.242958	Cited2/Bmp4	2
GO:0071379	cellular response to prostaglandin stimulus	2/511	12/10233	0.166667	3.33757	1.85747	0.118022	0.313772	0.242958	Tnc/Ptgfr	2
GO:0086091	regulation of heart rate by cardiac conduction	2/511	12/10233	0.166667	3.33757	1.85747	0.118022	0.313772	0.242958	Trpm4/Jup	2
GO:0098528	skeletal muscle fiber differentiation	2/511	12/10233	0.166667	3.33757	1.85747	0.118022	0.313772	0.242958	Hdac5/Col6a1	2
GO:0098581	detection of external biotic stimulus	2/511	12/10233	0.166667	3.33757	1.85747	0.118022	0.313772	0.242958	Ssc5d/Casp4	2
GO:1902430	negative regulation of amyloid-beta formation	2/511	12/10233	0.166667	3.33757	1.85747	0.118022	0.313772	0.242958	Rtn2/Olfm1	2
GO:1903798	regulation of miRNA processing	2/511	12/10233	0.166667	3.33757	1.85747	0.118022	0.313772	0.242958	Stat3/Bmp4	2
GO:1905606	regulation of presynapse assembly	2/511	12/10233	0.166667	3.33757	1.85747	0.118022	0.313772	0.242958	Fzd1/App	2
GO:1990314	cellular response to insulin-like growth factor stimulus	2/511	12/10233	0.166667	3.33757	1.85747	0.118022	0.313772	0.242958	Igf1r/Fbn1	2
GO:2000725	regulation of cardiac muscle cell differentiation	2/511	12/10233	0.166667	3.33757	1.85747	0.118022	0.313772	0.242958	Ccnd2/Bmp4	2
GO:2000831	regulation of steroid hormone secretion	2/511	12/10233	0.166667	3.33757	1.85747	0.118022	0.313772	0.242958	Kdm5b/C1qtnf1	2
GO:2001046	positive regulation of integrin-mediated signaling pathway	2/511	12/10233	0.166667	3.33757	1.85747	0.118022	0.313772	0.242958	Lama2/Flna	2
GO:0071214	cellular response to abiotic stimulus	17/511	249/10233	0.0682731	1.3672	1.34481	0.118128	0.313772	0.242958	Serpinb6b/Scx/Rad51ap1/Ptgs2/Pold3/Pbk/Nos1/Myc/Mmp2/Dag1/Crip1/Col1a1/Cnn2/Ccnd2/Calr/Bmf/Actb	17
GO:0104004	cellular response to environmental stimulus	17/511	249/10233	0.0682731	1.3672	1.34481	0.118128	0.313772	0.242958	Serpinb6b/Scx/Rad51ap1/Ptgs2/Pold3/Pbk/Nos1/Myc/Mmp2/Dag1/Crip1/Col1a1/Cnn2/Ccnd2/Calr/Bmf/Actb	17
GO:0016010	dystrophin-associated glycoprotein complex	2/517	12/10347	0.166667	3.33559	1.85646	0.11814	0.475936	0.39913	Sgca/Dag1	2
GO:0016327	apicolateral plasma membrane	2/517	12/10347	0.166667	3.33559	1.85646	0.11814	0.475936	0.39913	Jup/Ctnnd1	2
GO:0044217	other organism part	2/517	12/10347	0.166667	3.33559	1.85646	0.11814	0.475936	0.39913	C1s1/C1ra	2
GO:0046434	organophosphate catabolic process	13/511	181/10233	0.0718232	1.43829	1.36392	0.119461	0.316689	0.245217	Vnn1/Stat3/Plcg1/Myog/Myc/Itpa/Ier3/Enpp1/Eno3/Col6a1/App/Actn3/Abcd1	13
GO:0048010	vascular endothelial growth factor receptor signaling pathway	4/511	38/10233	0.105263	2.10794	1.56866	0.119608	0.316689	0.245217	Hspb1/Dab2ip/Bmp4/Angpt1	4
GO:0055008	cardiac muscle tissue morphogenesis	4/511	38/10233	0.105263	2.10794	1.56866	0.119608	0.316689	0.245217	Tpm1/S1pr1/Rbpj/Angpt1	4
GO:0061082	myeloid leukocyte cytokine production	4/511	38/10233	0.105263	2.10794	1.56866	0.119608	0.316689	0.245217	Spon2/Cd74/Casp4/Axl	4
GO:1900026	positive regulation of substrate adhesion-dependent cell spreading	4/511	38/10233	0.105263	2.10794	1.56866	0.119608	0.316689	0.245217	Nedd9/Flna/Dbn1/Calr	4
GO:0015245	fatty acid transmembrane transporter activity	2/512	12/10163	0.166667	3.30827	1.84273	0.119772	0.443641	0.383729	Abcd2/Abcd1	2
GO:0016638	oxidoreductase activity, acting on the CH-NH2 group of donors	2/512	12/10163	0.166667	3.30827	1.84273	0.119772	0.443641	0.383729	Loxl2/Lox	2
GO:0070742	C2H2 zinc finger domain binding	2/512	12/10163	0.166667	3.30827	1.84273	0.119772	0.443641	0.383729	Lef1/Hmga2	2
GO:0060076	excitatory synapse	4/517	38/10347	0.105263	2.10669	1.56734	0.119803	0.478082	0.40093	Srpx2/Palld/P2rx6/Dbn1	4
GO:0008585	female gonad development	7/511	83/10233	0.0843373	1.68889	1.44468	0.120075	0.31752	0.245861	Mmp2/Mmp14/Inhbb/Ereg/Bmp4/Arid5b/Angpt1	7
GO:0048534	hematopoietic or lymphoid organ development	7/511	83/10233	0.0843373	1.68889	1.44468	0.120075	0.31752	0.245861	Six1/Pbx1/Lrrc17/Lrp5/Id2/Ephb3/Cited2	7
GO:0050660	flavin adenine dinucleotide binding	6/512	67/10163	0.0895522	1.77758	1.47077	0.120368	0.443641	0.383729	Pcyox1/Nqo2/Nos1/Fmo1/Ero1a/Acads	6
GO:0051250	negative regulation of lymphocyte activation	8/511	99/10233	0.0808081	1.61822	1.41704	0.121095	0.320015	0.247793	Zfp35/Tmem131l/Id2/Hspb1/Havcr2/Cd74/Bmp4/Axl	8
GO:0005975	carbohydrate metabolic process	24/511	374/10233	0.0641711	1.28505	1.28754	0.123523	0.325617	0.25213	Stat3/St3gal2/Sesn2/Pmm2/Plek/Pdk4/Pdk2/Myorg/Myog/Myc/Lrp5/Ier3/Fbn1/Ero1a/Enpp1/Eno3/Col6a1/Cbr2/C1qtnf3/C1qtnf1/Atf4/Atf3/App/Actn3	24
GO:0001541	ovarian follicle development	5/511	53/10233	0.0943396	1.88919	1.4879	0.123627	0.325617	0.25213	Mmp2/Mmp14/Ereg/Bmp4/Angpt1	5
GO:0071260	cellular response to mechanical stimulus	5/511	53/10233	0.0943396	1.88919	1.4879	0.123627	0.325617	0.25213	Scx/Nos1/Dag1/Col1a1/Cnn2	5
GO:1904035	regulation of epithelial cell apoptotic process	5/511	53/10233	0.0943396	1.88919	1.4879	0.123627	0.325617	0.25213	Myc/Igf1r/Gsn/Cdkn1b/Agap2	5
GO:1904892	regulation of receptor signaling pathway via STAT	5/511	53/10233	0.0943396	1.88919	1.4879	0.123627	0.325617	0.25213	Prl2c5/Hmga2/Ghr/F2r/Agap2	5
GO:0016052	carbohydrate catabolic process	10/511	132/10233	0.0757576	1.51708	1.3708	0.123686	0.325617	0.25213	Stat3/Myog/Myc/Lrp5/Ier3/Enpp1/Eno3/Col6a1/App/Actn3	10
GO:0045931	positive regulation of mitotic cell cycle	9/511	116/10233	0.0775862	1.5537	1.37496	0.12541	0.329946	0.255482	Usp22/Sphk1/Smarcd3/Rgcc/Pbx1/Mad2l1bp/Ccnd2/Ccnb1/App	9
GO:1902806	regulation of cell cycle G1/S phase transition	11/511	149/10233	0.0738255	1.47839	1.34856	0.125553	0.330114	0.255612	Smarcd3/Rpa2/Rgcc/Id2/Gas1/Ctdsp2/Cirbp/Cdkn1b/Ccnd2/Atp2b4/Actb	11
GO:0046545	development of primary female sexual characteristics	7/511	84/10233	0.0833333	1.66879	1.411	0.125725	0.330358	0.255801	Mmp2/Mmp14/Inhbb/Ereg/Bmp4/Arid5b/Angpt1	7
GO:0010389	regulation of G2/M transition of mitotic cell cycle	8/511	100/10233	0.08	1.60204	1.38697	0.126255	0.330388	0.255824	Smarcd3/Pbx1/Orc1/Ier3/Creb3l1/Cdk6/Ccnb1/App	8
GO:0002269	leukocyte activation involved in inflammatory response	3/511	25/10233	0.12	2.40305	1.61023	0.126533	0.330388	0.255824	Sphk1/Enpp1/App	3
GO:0040036	regulation of fibroblast growth factor receptor signaling pathway	3/511	25/10233	0.12	2.40305	1.61023	0.126533	0.330388	0.255824	Thbs1/Sulf2/Creb3l1	3
GO:0048668	collateral sprouting	3/511	25/10233	0.12	2.40305	1.61023	0.126533	0.330388	0.255824	Lrp1/Ifrd1/App	3
GO:0071869	response to catecholamine	3/511	25/10233	0.12	2.40305	1.61023	0.126533	0.330388	0.255824	Rgs4/Flna/App	3
GO:0099633	protein localization to postsynaptic specialization membrane	3/511	25/10233	0.12	2.40305	1.61023	0.126533	0.330388	0.255824	Olfm1/Musk/Dag1	3
GO:0099645	neurotransmitter receptor localization to postsynaptic specialization membrane	3/511	25/10233	0.12	2.40305	1.61023	0.126533	0.330388	0.255824	Olfm1/Musk/Dag1	3
GO:0141161	regulation of cAMP/PKA signal transduction	3/511	25/10233	0.12	2.40305	1.61023	0.126533	0.330388	0.255824	Sesn2/Pde1b/App	3
GO:1901889	negative regulation of cell junction assembly	3/511	25/10233	0.12	2.40305	1.61023	0.126533	0.330388	0.255824	Mmp14/Lrp1/App	3
GO:1905521	regulation of macrophage migration	3/511	25/10233	0.12	2.40305	1.61023	0.126533	0.330388	0.255824	Thbs1/Mmp14/Cnn2	3
GO:0007156	homophilic cell adhesion via plasma membrane adhesion molecules	4/511	39/10233	0.102564	2.05389	1.51171	0.128336	0.334252	0.258817	Pcdhgc3/Palld/Fat1/Cdh15	4
GO:0032890	regulation of organic acid transport	4/511	39/10233	0.102564	2.05389	1.51171	0.128336	0.334252	0.258817	Thbs1/Rgs4/Il1rn/Htr1b	4
GO:0043266	regulation of potassium ion transport	4/511	39/10233	0.102564	2.05389	1.51171	0.128336	0.334252	0.258817	Rgs4/Nos1/Flna/Atf4	4
GO:0141060	disruption of anatomical structure in another organism	4/511	39/10233	0.102564	2.05389	1.51171	0.128336	0.334252	0.258817	Cxcl12/Ccl20/C1s1/C1ra	4
GO:0060341	regulation of cellular localization	27/511	430/10233	0.0627907	1.25741	1.25025	0.129141	0.336139	0.260278	Trpm4/Slc7a11/Ptn/Ptgs2/Pak1/Olfm1/Oga/Musk/Mrln/Mmp14/Lrp5/Lrp1/Jup/Insig1/Ier3/Gsn/Gas1/Flna/Dbn1/Dag1/Clip3/Chchd4/Cacnb3/Bmp4/Atp2b4/Angpt1/Actb	27
GO:0033077	T cell differentiation in thymus	6/511	69/10233	0.0869565	1.74134	1.41652	0.129378	0.336545	0.260592	Vnn1/Tmem131l/Cdk6/Cd74/Bmp4/Abl2	6
GO:0035264	multicellular organism growth	12/511	167/10233	0.0718563	1.43895	1.31118	0.130587	0.339191	0.262641	Stat3/Sh3pxd2b/Plac8/Notch2/Hmga2/Ghr/Gamt/Enpp1/Col3a1/Arid5b/App/Abl2	12
GO:0046651	lymphocyte proliferation	12/511	167/10233	0.0718563	1.43895	1.31118	0.130587	0.339191	0.262641	Tmem131l/Slc7a1/Myc/Lef1/Igfbp2/Havcr2/Ephb6/Cxcr4/Cxcl12/Cd74/Bmp4/Armc5	12
GO:0034109	homotypic cell-cell adhesion	5/511	54/10233	0.0925926	1.85421	1.44285	0.13101	0.339191	0.262641	Slc7a11/Plek/Ncam1/Jup/C1qtnf1	5
GO:0042472	inner ear morphogenesis	5/511	54/10233	0.0925926	1.85421	1.44285	0.13101	0.339191	0.262641	Sparc/Six1/Prrx2/Insig1/Fzd2	5
GO:0045839	negative regulation of mitotic nuclear division	5/511	54/10233	0.0925926	1.85421	1.44285	0.13101	0.339191	0.262641	Zwint/Trip13/Mad2l1bp/Ccnb1/Bmp4	5
GO:0001540	amyloid-beta binding	4/512	39/10163	0.102564	2.03586	1.49278	0.131367	0.481431	0.416415	Olfm1/Lrp8/Cst3/Cd74	4
GO:0021782	glial cell development	7/511	85/10233	0.0823529	1.64915	1.37778	0.131509	0.339191	0.262641	Mxra8/Lrp1/Id2/Enpp1/Dag1/Col6a1/App	7
GO:0051384	response to glucocorticoid	7/511	85/10233	0.0823529	1.64915	1.37778	0.131509	0.339191	0.262641	Myod1/Il1rn/Igfbp2/Fbxo32/Cebpa/Bmp4/Areg	7
GO:0044282	small molecule catabolic process	16/511	236/10233	0.0677966	1.35766	1.27439	0.132176	0.339191	0.262641	Sesn2/Nqo2/Nos1/Lrp5/Lpin3/Haghl/Gatd1/Eno3/Bckdha/Atp2b4/Amdhd2/Adh7/Actn3/Acads/Abcd2/Abcd1	16
GO:0015711	organic anion transport	15/511	219/10233	0.0684932	1.37161	1.27442	0.1333	0.339191	0.262641	Ttyh3/Thbs1/Slco4a1/Slc7a11/Slc7a1/Slc1a3/Sfxn1/Rgs4/Ptgs2/Pak1/Myc/Il1rn/Htr1b/Abcd2/Abcd1	15
GO:0048545	response to steroid hormone	15/511	219/10233	0.0684932	1.37161	1.27442	0.1333	0.339191	0.262641	Vdr/Pak1/Myod1/Lox/Il1rn/Igfbp2/Hmga2/Fbxo32/Col1a1/Cebpa/Car2/Calr/Calcoco1/Bmp4/Areg	15
GO:0050863	regulation of T cell activation	15/511	219/10233	0.0684932	1.37161	1.27442	0.1333	0.339191	0.262641	Zfp35/Vnn1/Tmem131l/Smarcd3/Slc7a1/Lef1/Igfbp2/Hspb1/Havcr2/Ephb6/Cgas/Cd74/Bmp4/Actb/Abl2	15
GO:0001726	ruffle	11/517	151/10347	0.0728477	1.45794	1.29998	0.134517	0.506057	0.42439	Tpm1/Plek/Plcg1/Pdgfrb/Palld/Pak1/Myo10/Lima1/Gsn/Fscn1/Cdk6	11
GO:0009895	negative regulation of catabolic process	20/511	307/10233	0.0651466	1.30459	1.24225	0.134858	0.339191	0.262641	Tmem132a/Timp3/Timp2/Tent5b/Tent4b/Stat3/Pbk/Nqo1/Myog/Ier3/Fn1/Flna/Dab2ip/Cst3/Cirbp/Bmf/Azin2/Atp2b4/Agap2/Actn3	20
GO:0000054	ribosomal subunit export from nucleus	2/511	13/10233	0.153846	3.08084	1.72106	0.135055	0.339191	0.262641	Nmd3/Ltv1	2
GO:0001963	synaptic transmission, dopaminergic	2/511	13/10233	0.153846	3.08084	1.72106	0.135055	0.339191	0.262641	Ptgs2/Pmch	2
GO:0001964	startle response	2/511	13/10233	0.153846	3.08084	1.72106	0.135055	0.339191	0.262641	Tuba1a/Dbn1	2
GO:0007350	blastoderm segmentation	2/511	13/10233	0.153846	3.08084	1.72106	0.135055	0.339191	0.262641	Six1/Bmp4	2
GO:0010560	positive regulation of glycoprotein biosynthetic process	2/511	13/10233	0.153846	3.08084	1.72106	0.135055	0.339191	0.262641	Pxylp1/Mustn1	2
GO:0014046	dopamine secretion	2/511	13/10233	0.153846	3.08084	1.72106	0.135055	0.339191	0.262641	Htr1b/Cxcl12	2
GO:0016339	calcium-dependent cell-cell adhesion via plasma membrane cell adhesion molecules	2/511	13/10233	0.153846	3.08084	1.72106	0.135055	0.339191	0.262641	Pcdhgc3/Cdh15	2
GO:0019731	antibacterial humoral response	2/511	13/10233	0.153846	3.08084	1.72106	0.135055	0.339191	0.262641	Spon2/App	2
GO:0030497	fatty acid elongation	2/511	13/10233	0.153846	3.08084	1.72106	0.135055	0.339191	0.262641	Hacd4/Abcd1	2
GO:0032098	regulation of appetite	2/511	13/10233	0.153846	3.08084	1.72106	0.135055	0.339191	0.262641	Gfral/Fbn1	2
GO:0032332	positive regulation of chondrocyte differentiation	2/511	13/10233	0.153846	3.08084	1.72106	0.135055	0.339191	0.262641	Mustn1/Loxl2	2
GO:0032486	Rap protein signal transduction	2/511	13/10233	0.153846	3.08084	1.72106	0.135055	0.339191	0.262641	Timp2/Plk2	2
GO:0033750	ribosome localization	2/511	13/10233	0.153846	3.08084	1.72106	0.135055	0.339191	0.262641	Nmd3/Ltv1	2
GO:0035022	positive regulation of Rac protein signal transduction	2/511	13/10233	0.153846	3.08084	1.72106	0.135055	0.339191	0.262641	Tns3/Musk	2
GO:0035089	establishment of apical/basal cell polarity	2/511	13/10233	0.153846	3.08084	1.72106	0.135055	0.339191	0.262641	Fscn1/Fat1	2
GO:0035633	maintenance of blood-brain barrier	2/511	13/10233	0.153846	3.08084	1.72106	0.135055	0.339191	0.262641	Ptgs2/Angpt1	2
GO:0035672	oligopeptide transmembrane transport	2/511	13/10233	0.153846	3.08084	1.72106	0.135055	0.339191	0.262641	Slc7a11/Car2	2
GO:0035733	hepatic stellate cell activation	2/511	13/10233	0.153846	3.08084	1.72106	0.135055	0.339191	0.262641	Pdgfrb/Acta2	2
GO:0036035	osteoclast development	2/511	13/10233	0.153846	3.08084	1.72106	0.135055	0.339191	0.262641	Notch2/Fbn1	2
GO:0043201	response to L-leucine	2/511	13/10233	0.153846	3.08084	1.72106	0.135055	0.339191	0.262641	Stambpl1/Sesn2	2
GO:0045056	transcytosis	2/511	13/10233	0.153846	3.08084	1.72106	0.135055	0.339191	0.262641	Lrp1/Igf1r	2
GO:0045777	positive regulation of blood pressure	2/511	13/10233	0.153846	3.08084	1.72106	0.135055	0.339191	0.262641	Tpm1/Id2	2
GO:0045906	negative regulation of vasoconstriction	2/511	13/10233	0.153846	3.08084	1.72106	0.135055	0.339191	0.262641	Nos1/Mmp2	2
GO:0048846	axon extension involved in axon guidance	2/511	13/10233	0.153846	3.08084	1.72106	0.135055	0.339191	0.262641	Plxna3/Cxcl12	2
GO:0051895	negative regulation of focal adhesion assembly	2/511	13/10233	0.153846	3.08084	1.72106	0.135055	0.339191	0.262641	Mmp14/Lrp1	2
GO:0060143	positive regulation of syncytium formation by plasma membrane fusion	2/511	13/10233	0.153846	3.08084	1.72106	0.135055	0.339191	0.262641	Myod1/Cxcl12	2
GO:0060384	innervation	2/511	13/10233	0.153846	3.08084	1.72106	0.135055	0.339191	0.262641	Sulf2/Gabrb2	2
GO:0060856	establishment of blood-brain barrier	2/511	13/10233	0.153846	3.08084	1.72106	0.135055	0.339191	0.262641	Mxra8/Lrp5	2
GO:0070920	regulation of regulatory ncRNA processing	2/511	13/10233	0.153846	3.08084	1.72106	0.135055	0.339191	0.262641	Stat3/Bmp4	2
GO:0071236	cellular response to antibiotic	2/511	13/10233	0.153846	3.08084	1.72106	0.135055	0.339191	0.262641	Crip1/Cdkn1b	2
GO:0090153	regulation of sphingolipid biosynthetic process	2/511	13/10233	0.153846	3.08084	1.72106	0.135055	0.339191	0.262641	Sphk1/Ccn1	2
GO:0090336	positive regulation of brown fat cell differentiation	2/511	13/10233	0.153846	3.08084	1.72106	0.135055	0.339191	0.262641	Six1/Ptgs2	2
GO:0097066	response to thyroid hormone	2/511	13/10233	0.153846	3.08084	1.72106	0.135055	0.339191	0.262641	Inhbb/Crls1	2
GO:0098751	bone cell development	2/511	13/10233	0.153846	3.08084	1.72106	0.135055	0.339191	0.262641	Notch2/Fbn1	2
GO:0150118	negative regulation of cell-substrate junction organization	2/511	13/10233	0.153846	3.08084	1.72106	0.135055	0.339191	0.262641	Mmp14/Lrp1	2
GO:1900273	positive regulation of long-term synaptic potentiation	2/511	13/10233	0.153846	3.08084	1.72106	0.135055	0.339191	0.262641	Nos1/App	2
GO:1901569	fatty acid derivative catabolic process	2/511	13/10233	0.153846	3.08084	1.72106	0.135055	0.339191	0.262641	Hpgd/Abcd1	2
GO:1901881	positive regulation of protein depolymerization	2/511	13/10233	0.153846	3.08084	1.72106	0.135055	0.339191	0.262641	Stmn2/Plek	2
GO:1902284	neuron projection extension involved in neuron projection guidance	2/511	13/10233	0.153846	3.08084	1.72106	0.135055	0.339191	0.262641	Plxna3/Cxcl12	2
GO:1902992	negative regulation of amyloid precursor protein catabolic process	2/511	13/10233	0.153846	3.08084	1.72106	0.135055	0.339191	0.262641	Rtn2/Olfm1	2
GO:1903729	regulation of plasma membrane organization	2/511	13/10233	0.153846	3.08084	1.72106	0.135055	0.339191	0.262641	Gsn/Asap1	2
GO:1905564	positive regulation of vascular endothelial cell proliferation	2/511	13/10233	0.153846	3.08084	1.72106	0.135055	0.339191	0.262641	Stat3/Plcg1	2
GO:1905906	regulation of amyloid fibril formation	2/511	13/10233	0.153846	3.08084	1.72106	0.135055	0.339191	0.262641	Hspg2/App	2
GO:2000291	regulation of myoblast proliferation	2/511	13/10233	0.153846	3.08084	1.72106	0.135055	0.339191	0.262641	Six1/Myod1	2
GO:2001026	regulation of endothelial cell chemotaxis	2/511	13/10233	0.153846	3.08084	1.72106	0.135055	0.339191	0.262641	Thbs1/Hspb1	2
GO:0030057	desmosome	2/517	13/10347	0.153846	3.07901	1.72008	0.135188	0.506057	0.42439	Vcl/Jup	2
GO:0031430	M band	2/517	13/10347	0.153846	3.07901	1.72008	0.135188	0.506057	0.42439	Hspb1/Fhl2	2
GO:0035060	brahma complex	2/517	13/10347	0.153846	3.07901	1.72008	0.135188	0.506057	0.42439	Smarcd3/Actb	2
GO:0044322	endoplasmic reticulum quality control compartment	2/517	13/10347	0.153846	3.07901	1.72008	0.135188	0.506057	0.42439	Herpud1/Calr	2
GO:0071564	npBAF complex	2/517	13/10347	0.153846	3.07901	1.72008	0.135188	0.506057	0.42439	Smarcd3/Actb	2
GO:1905286	serine-type peptidase complex	2/517	13/10347	0.153846	3.07901	1.72008	0.135188	0.506057	0.42439	Plau/F3	2
GO:0055013	cardiac muscle cell development	6/511	70/10233	0.0857143	1.71647	1.37894	0.13594	0.341208	0.264202	Rgs4/Pdgfrb/Pak1/Fhl2/Ccnb1/Bmp4	6
GO:0051047	positive regulation of secretion	15/511	220/10233	0.0681818	1.36537	1.25596	0.136898	0.341295	0.264269	Vdr/Trpm4/Tmem132a/Sphk1/Septin5/Rgcc/Rab3d/Prl2c5/Oga/Lrp1/Inhbb/Glul/Cxcl12/C1qtnf3/C1qtnf1	15
GO:1904950	negative regulation of establishment of protein localization	8/511	102/10233	0.0784314	1.57062	1.32781	0.136913	0.341295	0.264269	Nos1/Midn/Insig1/Inhbb/Fbn1/F2r/Ccn3/Angpt1	8
GO:0004112	cyclic-nucleotide phosphodiesterase activity	2/512	13/10163	0.153846	3.05379	1.7066	0.137021	0.488277	0.422337	Pde1b/Enpp1	2
GO:0004869	cysteine-type endopeptidase inhibitor activity	2/512	13/10163	0.153846	3.05379	1.7066	0.137021	0.488277	0.422337	Serpina3g/Cst3	2
GO:0008301	DNA binding, bending	2/512	13/10163	0.153846	3.05379	1.7066	0.137021	0.488277	0.422337	Lef1/Hmga2	2
GO:0017046	peptide hormone binding	2/512	13/10163	0.153846	3.05379	1.7066	0.137021	0.488277	0.422337	Igf1r/Ghr	2
GO:0033612	receptor serine/threonine kinase binding	2/512	13/10163	0.153846	3.05379	1.7066	0.137021	0.488277	0.422337	Smad6/Bmp4	2
GO:0003407	neural retina development	4/511	40/10233	0.1	2.00254	1.45645	0.137321	0.341295	0.264269	Stat3/Smarcd3/Ptn/Atp2b4	4
GO:0009994	oocyte differentiation	4/511	40/10233	0.1	2.00254	1.45645	0.137321	0.341295	0.264269	Trip13/Inhbb/Ereg/Ccnb1	4
GO:0045744	negative regulation of G protein-coupled receptor signaling pathway	4/511	40/10233	0.1	2.00254	1.45645	0.137321	0.341295	0.264269	Rgs4/Plek/Atp2b4/App	4
GO:0048599	oocyte development	4/511	40/10233	0.1	2.00254	1.45645	0.137321	0.341295	0.264269	Trip13/Inhbb/Ereg/Ccnb1	4
GO:0035966	response to topologically incorrect protein	10/511	135/10233	0.0740741	1.48337	1.2961	0.137382	0.341295	0.264269	Thbs1/Nfe2l2/Hspb1/Herpud1/Ero1a/Dab2ip/Creb3l2/Creb3l1/Atf4/Atf3	10
GO:1904062	regulation of monoatomic cation transmembrane transport	10/511	135/10233	0.0740741	1.48337	1.2961	0.137382	0.341295	0.264269	Tmem38b/Rgs4/Plcg1/Oga/Nos1/Flna/F2r/Ehd3/Cacnb3/Bmp4	10
GO:1901992	positive regulation of mitotic cell cycle phase transition	7/511	86/10233	0.0813953	1.62998	1.34499	0.137422	0.341295	0.264269	Smarcd3/Rgcc/Pbx1/Mad2l1bp/Ccnd2/Ccnb1/App	7
GO:0005637	nuclear inner membrane	4/517	40/10347	0.1	2.00135	1.45514	0.137539	0.508379	0.426338	Ptgs2/P2rx6/Lbr/Ifi27l2a	4
GO:0002448	mast cell mediated immunity	3/511	26/10233	0.115385	2.31063	1.53402	0.138031	0.341295	0.264269	Spon2/D6Wsu163e/Cplx2	3
GO:0002686	negative regulation of leukocyte migration	3/511	26/10233	0.115385	2.31063	1.53402	0.138031	0.341295	0.264269	Cxcl12/Cnn2/Ccn3	3
GO:0003382	epithelial cell morphogenesis	3/511	26/10233	0.115385	2.31063	1.53402	0.138031	0.341295	0.264269	Palld/Fat1/Amotl2	3
GO:0007628	adult walking behavior	3/511	26/10233	0.115385	2.31063	1.53402	0.138031	0.341295	0.264269	Uchl3/Enpp1/Abl2	3
GO:0010559	regulation of glycoprotein biosynthetic process	3/511	26/10233	0.115385	2.31063	1.53402	0.138031	0.341295	0.264269	Pxylp1/Oga/Mustn1	3
GO:0021799	cerebral cortex radially oriented cell migration	3/511	26/10233	0.115385	2.31063	1.53402	0.138031	0.341295	0.264269	Lrp8/Dab2ip/Col3a1	3
GO:0045922	negative regulation of fatty acid metabolic process	3/511	26/10233	0.115385	2.31063	1.53402	0.138031	0.341295	0.264269	Insig1/Fmo1/Erlin1	3
GO:0046456	icosanoid biosynthetic process	3/511	26/10233	0.115385	2.31063	1.53402	0.138031	0.341295	0.264269	Sphk1/Ptgs2/Cd74	3
GO:0050922	negative regulation of chemotaxis	3/511	26/10233	0.115385	2.31063	1.53402	0.138031	0.341295	0.264269	Thbs1/Plxna3/Ccn3	3
GO:0060074	synapse maturation	3/511	26/10233	0.115385	2.31063	1.53402	0.138031	0.341295	0.264269	Sdc2/Dab2ip/Abl2	3
GO:0061081	positive regulation of myeloid leukocyte cytokine production involved in immune response	3/511	26/10233	0.115385	2.31063	1.53402	0.138031	0.341295	0.264269	Spon2/Cd74/Casp4	3
GO:0071867	response to monoamine	3/511	26/10233	0.115385	2.31063	1.53402	0.138031	0.341295	0.264269	Rgs4/Flna/App	3
GO:0086001	cardiac muscle cell action potential	3/511	26/10233	0.115385	2.31063	1.53402	0.138031	0.341295	0.264269	Trpm4/Jup/Flna	3
GO:0110075	regulation of ferroptosis	3/511	26/10233	0.115385	2.31063	1.53402	0.138031	0.341295	0.264269	Slc7a11/Nqo1/Nfe2l2	3
GO:1900016	negative regulation of cytokine production involved in inflammatory response	3/511	26/10233	0.115385	2.31063	1.53402	0.138031	0.341295	0.264269	Stat3/Abcd2/Abcd1	3
GO:1990000	amyloid fibril formation	3/511	26/10233	0.115385	2.31063	1.53402	0.138031	0.341295	0.264269	Hspg2/Gsn/App	3
GO:0031941	filamentous actin	3/517	26/10347	0.115385	2.30925	1.53287	0.138212	0.508379	0.426338	Pdlim4/Ldb3/Actg1	3
GO:0072524	pyridine-containing compound metabolic process	11/511	152/10233	0.0723684	1.44921	1.27918	0.138504	0.341856	0.264704	Stat3/Slc1a3/Nqo1/Myog/Myc/Ier3/Enpp1/Eno3/Col6a1/App/Actn3	11
GO:0051058	negative regulation of small GTPase mediated signal transduction	5/511	55/10233	0.0909091	1.82049	1.39875	0.138588	0.341856	0.264704	Tns3/Timp2/Rasa4/Dab2ip/Abl2	5
GO:0051591	response to cAMP	5/511	55/10233	0.0909091	1.82049	1.39875	0.138588	0.341856	0.264704	Scx/Inhbb/Igfbp5/Col1a1/Areg	5
GO:0071496	cellular response to external stimulus	5/511	55/10233	0.0909091	1.82049	1.39875	0.138588	0.341856	0.264704	Scx/Nos1/Dag1/Col1a1/Cnn2	5
GO:0045580	regulation of T cell differentiation	9/511	119/10233	0.0756303	1.51453	1.2943	0.140236	0.34551	0.267534	Zfp35/Vnn1/Tmem131l/Smarcd3/Lef1/Hspb1/Cd74/Bmp4/Actb	9
GO:0045807	positive regulation of endocytosis	9/511	119/10233	0.0756303	1.51453	1.2943	0.140236	0.34551	0.267534	Stat3/Plk2/Lyar/Lrp1/Clip3/Calr/Axl/App/Angpt1	9
GO:0002696	positive regulation of leukocyte activation	14/511	204/10233	0.0686275	1.37429	1.23798	0.141747	0.349025	0.270255	Vnn1/Thbs1/Smarcd3/Slc7a1/Mmp14/Lef1/Igfbp2/Havcr2/Ephb6/Cebpa/Cd74/Axl/Actb/Abl2	14
GO:0046887	positive regulation of hormone secretion	8/511	103/10233	0.0776699	1.55537	1.29871	0.142407	0.350443	0.271353	Vdr/Trpm4/Oga/Lrp1/Inhbb/Glul/C1qtnf3/C1qtnf1	8
GO:2000736	regulation of stem cell differentiation	6/511	71/10233	0.084507	1.69229	1.34196	0.142657	0.350849	0.271667	Stat3/Ptn/Nfe2l2/Fzd1/Chd3/Cdk6	6
GO:0019395	fatty acid oxidation	7/511	87/10233	0.0804598	1.61124	1.31262	0.143463	0.352624	0.273042	Sesn2/Pdk4/Fmo1/Adh7/Acads/Abcd2/Abcd1	7
GO:0043296	apical junction complex	7/517	87/10347	0.0804598	1.61028	1.31091	0.143786	0.524325	0.43971	Vcl/Synpo/Mxra8/Ctnnd1/Amotl2/Actg1/Actb	7
GO:0001508	action potential	5/511	56/10233	0.0892857	1.78799	1.35555	0.146354	0.358515	0.277603	Trpm4/Jup/Flna/Chrna1/Cacnb3	5
GO:0006835	dicarboxylic acid transport	5/511	56/10233	0.0892857	1.78799	1.35555	0.146354	0.358515	0.277603	Ttyh3/Slc7a11/Slc1a3/Pak1/Il1rn	5
GO:0015908	fatty acid transport	5/511	56/10233	0.0892857	1.78799	1.35555	0.146354	0.358515	0.277603	Thbs1/Slco4a1/Ptgs2/Abcd2/Abcd1	5
GO:0045638	negative regulation of myeloid cell differentiation	5/511	56/10233	0.0892857	1.78799	1.35555	0.146354	0.358515	0.277603	Ypel4/Myc/Lrrc17/Fbn1/Cdk6	5
GO:0007007	inner mitochondrial membrane organization	4/511	41/10233	0.097561	1.9537	1.40277	0.146551	0.358515	0.277603	Timm9/Timm8a1/Timm10/Myc	4
GO:0030042	actin filament depolymerization	4/511	41/10233	0.097561	1.9537	1.40277	0.146551	0.358515	0.277603	Tpm1/Plek/Lima1/Gsn	4
GO:0048538	thymus development	4/511	41/10233	0.097561	1.9537	1.40277	0.146551	0.358515	0.277603	Six1/Pbx1/Ephb3/Cited2	4
GO:1902476	chloride transmembrane transport	4/511	41/10233	0.097561	1.9537	1.40277	0.146551	0.358515	0.277603	Ttyh3/Slc1a3/Pcyox1/Gabrb2	4
GO:0051056	regulation of small GTPase mediated signal transduction	13/511	188/10233	0.0691489	1.38474	1.22062	0.146705	0.35868	0.277731	Tns3/Timp2/Synpo2l/Rasa4/Pdgfrb/Notch2/Musk/Gbf1/F2r/Dab2ip/Col3a1/Cdon/Abl2	13
GO:0071356	cellular response to tumor necrosis factor	10/511	137/10233	0.0729927	1.46171	1.24729	0.146939	0.359041	0.278011	Sphk1/Postn/Nfe2l2/Myog/Myod1/Dbn1/Dab2ip/Col1a1/Cebpa/Adamts7	10
GO:0034612	response to tumor necrosis factor	11/511	154/10233	0.0714286	1.43039	1.23374	0.147519	0.360245	0.278943	Tuba1a/Sphk1/Postn/Nfe2l2/Myog/Myod1/Dbn1/Dab2ip/Col1a1/Cebpa/Adamts7	11
GO:0010977	negative regulation of neuron projection development	8/511	104/10233	0.0769231	1.54042	1.26992	0.148009	0.361018	0.279541	Stmn2/Sema6c/Rbpj/Plxna3/Lrp1/Kremen1/Ifrd1/Flna	8
GO:0090101	negative regulation of transmembrane receptor protein serine/threonine kinase signaling pathway	8/511	104/10233	0.0769231	1.54042	1.26992	0.148009	0.361018	0.279541	Vasn/Smad6/Peg10/Lrp1/Fzd1/Fbn1/Ccn3/Bmp4	8
GO:0045621	positive regulation of lymphocyte differentiation	7/511	88/10233	0.0795455	1.59293	1.28066	0.14963	0.361302	0.279762	Vnn1/Smarcd3/Mmp14/Lef1/Cd74/Axl/Actb	7
[truncated: 3,218 more rows]

## Sheet: Sc_1mM_vs_Con
ID	Description	GeneRatio	BgRatio	RichFactor	FoldEnrichment	zScore	pvalue	p.adjust	qvalue	geneID	Count
GO:0038023	signaling receptor activity	229/6327	302/10163	0.758278	1.21801	4.93945	2.49222e-07	0.000117633	0.0001111	Vdr/Vasn/Unc5b/Tspo/Trim30a/Trim12c/Trem3/Tnfrsf1b/Tnfrsf18/Tnfrsf10b/Tmem63b/Tmem63a/Tlr6/Tlr3/Tlr2/Thra/Tgfbr3l/Tgfbr3/Tgfbr2/Tgfbr1/Tex264/Stat3/Sqstm1/Spn/Sphk2/Sphk1/Sort1/Smo/Slc52a2/Sema5a/Scarb1/S1pr3/S1pr1/Rxra/Rtn4r/Rorc/Robo2/Robo1/Rgmb/Reck/Rarg/Rara/Ramp3/Rack1/Ptpn6/Ptgir/Ptgfr/Ptger4/Prtg/Procr/Pparg/Ppard/Plxnb2/Plxna3/Plxna2/Plxna1/Pkd1/Pdgfrl/Pdgfrb/Pdgfra/Paqr8/Paqr7/Palld/P2ry…	229
GO:0060089	molecular transducer activity	229/6327	302/10163	0.758278	1.21801	4.93945	2.49222e-07	0.000117633	0.0001111	Vdr/Vasn/Unc5b/Tspo/Trim30a/Trim12c/Trem3/Tnfrsf1b/Tnfrsf18/Tnfrsf10b/Tmem63b/Tmem63a/Tlr6/Tlr3/Tlr2/Thra/Tgfbr3l/Tgfbr3/Tgfbr2/Tgfbr1/Tex264/Stat3/Sqstm1/Spn/Sphk2/Sphk1/Sort1/Smo/Slc52a2/Sema5a/Scarb1/S1pr3/S1pr1/Rxra/Rtn4r/Rorc/Robo2/Robo1/Rgmb/Reck/Rarg/Rara/Ramp3/Rack1/Ptpn6/Ptgir/Ptgfr/Ptger4/Prtg/Procr/Pparg/Ppard/Plxnb2/Plxna3/Plxna2/Plxna1/Pkd1/Pdgfrl/Pdgfrb/Pdgfra/Paqr8/Paqr7/Palld/P2ry…	229
GO:0048514	blood vessel morphogenesis	326/6374	446/10233	0.730942	1.17347	4.81423	5.57464e-07	0.00285533	0.00274096	Zfpm2/Zfp950/Zfp36l1/Zfp354c/Zc3h12a/Ywhaz/Xbp1/Wnk1/Wasf2/Vhl/Vezf1/Vegfd/Vegfc/Vav3/Vav2/Vash2/Vangl2/Unc5b/Ubp1/Tnfrsf12a/Tnfaip2/Tlr3/Tjp1/Thsd7a/Thbs2/Thbs1/Tgfbr3/Tgfbr2/Tgfbr1/Tgfb2/Tert/Tcf4/Sulf1/Stat3/Stat1/Srpx2/Srpk2/Srf/Spry2/Sphk1/Sparc/Sp100/Smo/Smad7/Smad6/Smad5/Smad1/Slit2/Slc31a1/Six1/Shc1/Shb/Sh2b3/Sgpl1/Sgcd/Setd2/Serpinf1/Serpine1/Sema5a/Sema4a/Sema3e/Sat1/Sash1/S1pr1/S100a1/…	326
GO:0030312	external encapsulating structure	164/6450	210/10347	0.780952	1.25279	4.76125	5.71868e-07	0.000187859	0.000175473	Vwf/Vwa5a/Vwa1/Vcan/Tspan9/Tnc/Timp3/Timp2/Thbs3/Thbs2/Thbs1/Tgfb3/Tgfb2/Tfip11/Ssc5d/Srpx2/Spon2/Spn/Sparc/Sod3/Smc3/Slit2/Serpinf1/Serpine2/Serpine1/Serpinb6a/Serpinb1a/Serac1/S100a3/S100a13/Runx1/Rpsa/Pxdn/Ptn/Postn/Podnl1/Pmp22/Plxnb2/Plxna2/Plod2/Plod1/Pcsk6/Pcolce2/Olfml2b/Ogn/Ntn4/Ntn1/Nid2/Nid1/Ngly1/Mmp9/Mmp2/Mmp19/Mmp14/Mmp11/Mgp/Mfap5/Mfap1a/Megf9/Matn2/Mamdc2/Ltbp4/Ltbp3/Ltbp2/Ltbp1/L…	164
GO:0031012	extracellular matrix	164/6450	210/10347	0.780952	1.25279	4.76125	5.71868e-07	0.000187859	0.000175473	Vwf/Vwa5a/Vwa1/Vcan/Tspan9/Tnc/Timp3/Timp2/Thbs3/Thbs2/Thbs1/Tgfb3/Tgfb2/Tfip11/Ssc5d/Srpx2/Spon2/Spn/Sparc/Sod3/Smc3/Slit2/Serpinf1/Serpine2/Serpine1/Serpinb6a/Serpinb1a/Serac1/S100a3/S100a13/Runx1/Rpsa/Pxdn/Ptn/Postn/Podnl1/Pmp22/Plxnb2/Plxna2/Plod2/Plod1/Pcsk6/Pcolce2/Olfml2b/Ogn/Ntn4/Ntn1/Nid2/Nid1/Ngly1/Mmp9/Mmp2/Mmp19/Mmp14/Mmp11/Mgp/Mfap5/Mfap1a/Megf9/Matn2/Mamdc2/Ltbp4/Ltbp3/Ltbp2/Ltbp1/L…	164
GO:0022612	gland morphogenesis	83/6374	99/10233	0.838384	1.34597	4.44537	2.13414e-06	0.00546553	0.00524661	Zfp157/Xbp1/Vdr/Twsg1/Tnfaip3/Tnc/Tgfbr2/Tgfb3/Tgfb2/Tet2/Tbx3/Sulf2/Sulf1/Stat5a/Src/Sox9/Smo/Slit2/Scrib/Rxra/Robo1/Rarg/Ptn/Polb/Pml/Plxna1/Plau/Plag1/Phb2/Pdgfb/Ntn4/Ntn1/Nrp1/Nr3c1/Notch2/Notch1/Nfkb1/Msn/Mmp2/Mki67/Met/Med1/Lrp6/Lrp5/Lipa/Lims2/Lims1/Lama5/Kdm5b/Itpr1/Il18/Igfbp5/Igf1r/Hoxa13/Hgf/Gli3/Frs2/Fgf7/Fem1b/Etv5/Etv4/Esr1/Epha2/Egfr/Ddr1/Dag1/Ctnnd1/Csf1/Cebpb/Cd44/Ccl2/Ccl11/Cav1…	83
GO:0001525	angiogenesis	276/6374	378/10233	0.730159	1.17222	4.38474	4.80845e-06	0.00820962	0.00788079	Zfp354c/Zc3h12a/Ywhaz/Xbp1/Wnk1/Wasf2/Vhl/Vezf1/Vegfd/Vegfc/Vav3/Vav2/Vash2/Vangl2/Unc5b/Ubp1/Tnfrsf12a/Tnfaip2/Tlr3/Tjp1/Thsd7a/Thbs2/Thbs1/Tgfbr3/Tgfbr2/Tgfbr1/Tgfb2/Tert/Tcf4/Sulf1/Stat3/Stat1/Srpx2/Srpk2/Srf/Spry2/Sphk1/Sparc/Sp100/Smad5/Smad1/Slit2/Slc31a1/Shc1/Shb/Sh2b3/Setd2/Serpinf1/Serpine1/Sema5a/Sema4a/Sema3e/Sat1/Sash1/S1pr1/S100a1/Rxra/Runx1/Rras/Rock2/Robo1/Rnh1/Rhoa/Rgcc/Rela/Reck/…	276
GO:0004888	transmembrane signaling receptor activity	154/6327	200/10163	0.77	1.23684	4.34441	5.07013e-06	0.0015954	0.00150681	Unc5b/Trem3/Tnfrsf1b/Tnfrsf18/Tnfrsf10b/Tmem63b/Tmem63a/Tlr6/Tlr3/Tlr2/Tgfbr3l/Tgfbr3/Tgfbr2/Tgfbr1/Spn/Sphk2/Sphk1/Sort1/Smo/Sema5a/S1pr3/S1pr1/Rtn4r/Robo2/Robo1/Ramp3/Ptpn6/Ptgir/Ptgfr/Ptger4/Ppard/Plxnb2/Plxna3/Plxna2/Plxna1/Pkd1/Pdgfrl/Pdgfrb/Pdgfra/Palld/P2ry2/P2ry10b/P2rx7/P2rx6/P2rx4/P2rx3/Osmr/Nrp1/Npy4r/Notch1/Musk/Mrgprf/Mrgpre/Met/Mertk/Lrp8/Lrp6/Lrp5/Lpar6/Lpar1/Lmbr1l/Lifr/Lgr6/Lgr4/…	154
GO:0016528	sarcoplasm	56/6450	65/10347	0.861538	1.38207	3.9752	1.98467e-05	0.00414426	0.00387103	Xdh/Tnnt2/Tmem38a/Tmem109/Thbs1/Syne2/Srl/Sri/Sgcd/Sertad1/S100a1/Rtn2/Reep5/Pomt1/Plec/Nos1/Nol3/Myh10/Mtmr12/Mrln/Manf/Jsrp1/Jph2/Jph1/Itpr3/Itpr2/Itpr1/Ifrd1/Hsp90b1/Hk2/Hax1/H6pd/Gstm7/Gsn/Flnc/Fkbp1a/Fabp3/Elavl1/E2f5/Dmpk/Col6a1/Cherp/Cavin4/Camk2g/Calu/Cacnb1/Cacna2d1/Bcl9/Bag5/Atp2a3/Atp2a2/Atp2a1/Asph/Ank1/Akap6/Agl	56
GO:0048732	gland development	238/6374	326/10233	0.730061	1.17206	4.0576	2.18917e-05	0.0280323	0.0269095	Zfp703/Zfp157/Zbtb1/Xdh/Xbp1/Wls/Wdr77/Vwf/Vdr/Uprt/Upf2/Ugt1a7c/Twsg1/Tspo/Tnfaip3/Tnc/Thra/Tgfbr3/Tgfbr2/Tgfbr1/Tgfb3/Tgfb2/Tg/Tfcp2l1/Tet2/Tcf7l2/Tbx3/Sulf2/Sulf1/Stk11/Stat5a/Srf/Src/Sp3/Sox9/Sod2/Socs2/Smo/Smarcc1/Smarcb1/Smad3/Slit2/Slc7a5/Slc29a1/Slc22a5/Six4/Six1/Serpinf1/Serpine2/Sec63/Scrib/Sco1/Scd1/Rxra/Runx1/Rps15/Rpl32/Rpgrip1l/Robo1/Rela/Rcbtb2/Rbpj/Rb1cc1/Rarg/Rara/Rap1gap/Raf1/Pt…	238
GO:0009986	cell surface	291/6450	405/10347	0.718519	1.15264	4.03137	2.52314e-05	0.00414426	0.00387103	Zzef1/Vwf/Vsir/Vcan/Vcam1/Vasn/Vamp8/Vamp7/Vamp3/Vamp1/Ulbp1/Tspan32/Trem3/Tns1/Tnfrsf23/Tnfrsf18/Tnfrsf12a/Tnfrsf10b/Tmx3/Tmem123/Tlr3/Tlr2/Tln1/Tjp1/Tirap/Timp2/Thbs1/Tgfbr3/Tgfbr2/Tgfbr1/Tgfb3/Tgfb2/Tfrc/Tfpi/Sulf2/Sulf1/Stx4a/Stx2/Srpx2/Spn/Sparc/Sort1/Slit2/Slco3a1/Slc7a5/Slc7a11/Slc4a4/Slc4a3/Slc3a2/Slc38a1/Slc1a3/Septin2/Sema7a/Sema6c/Selp/Sdc2/Scnn1a/Scarb1/Scara5/S1pr1/Rtn4r/Rtn2/Rps6kb1…	291
GO:0005201	extracellular matrix structural constituent	60/6327	71/10163	0.84507	1.35743	3.88132	3.36945e-05	0.00795191	0.00751033	Vwf/Vwa5a/Vwa1/Vcan/Tnc/Thbs1/Srpx2/Sparc/Slit2/Pxdn/Postn/Pcolce2/Ogn/Ntn1/Nid2/Nid1/Mfap5/Mfap1a/Matn2/Ltbp4/Ltbp2/Ltbp1/Lamc2/Lamb2/Lama5/Lama4/Lama2/Igfbp7/Hspg2/Hmcn2/Hapln4/Fn1/Fbn1/Fbln2/Fbln1/Emilin1/Efemp2/Efemp1/Dcn/Creld2/Col8a1/Col6a2/Col6a1/Col5a3/Col5a2/Col5a1/Col4a5/Col4a2/Col4a1/Col3a1/Col27a1/Col1a2/Col1a1/Col18a1/Col16a1/Col12a1/Bmper/Bgn/Aspn/Agrn	60
GO:0048608	reproductive structure development	158/6374	210/10233	0.752381	1.20789	3.91202	3.95865e-05	0.0405524	0.0389281	Zfx/Zfpm2/Zfp830/Ybx3/Wdr77/Wdr19/Tnc/Tmf1/Tlr3/Tgfbr1/Tgfb2/Tcf7l2/Tcf7/Tbx3/Tbc1d20/Sulf1/Stk11/Stat5a/Star/Src/Spata2/Sox9/Smarcc1/Slc22a5/Six4/Sgpl1/Sf1/Serpinf1/Serpine2/Serpine1/Serpinb6b/Serpinb6a/Scx/Scaper/Safb2/Rxra/Runx1/Rrm1/Rhobtb3/Rdh10/Rbpj/Rarg/Rara/Rab13/Ptger4/Pten/Plaur/Plag1/Pla2g4a/Pkd1/Pdgfra/Pcyt1b/Nupr1/Nup107/Nr3c1/Nr2f2/Npr2/Notch1/Nipbl/Ncoa1/Myh9/Msh2/Mmp2/Mmp19/Mmp14/…	158
GO:0005509	calcium ion binding	204/6327	278/10163	0.733813	1.17872	3.88015	4.73194e-05	0.00893391	0.0084378	Zzef1/Vcan/Usp32/Ttyh3/Try5/Trpm4/Tpt1/Tpd52/Tnnc2/Tkt/Thbs3/Thbs2/Thbs1/Tbc1d9b/Tbc1d8b/Susd1/Sulf2/Sulf1/Srr/Sri/Sptan1/Sparc/Slit2/Slc8a1/Slc25a25/Sgca/Selp/Selenon/S100a3/S100a16/S100a14/S100a13/S100a1/Runx1/Rhot2/Reps1/Rcn3/Pvalb/Prrg1/Pros1/Prkcsh/Ppp3cb/Ppp2r3a/Plscr3/Plscr2/Plscr1/Pls3/Plcg1/Plcd1/Plcb4/Plcb3/Pla2g4a/Pla2g2e/Pla2g12a/Pkd2/Pitpnm1/Pdp1/Pdcd6/Pcdhgc3/Pcdhb22/Pcdhb21/Pcdhb17…	204
GO:0042383	sarcolemma	85/6450	106/10347	0.801887	1.28638	3.81258	5.37904e-05	0.00706806	0.00660207	Vdr/Vcl/Vcam1/Utrn/Tgfb3/Sync/Svil/Stx4a/Stbd1/Stac2/Sspn/Sri/Sntb1/Smpd4/Slmap/Slc8b1/Slc8a1/Slc38a2/Slc30a1/Slc2a1/Sgce/Sgcd/Sgcb/Sgca/Scn1b/Rtn2/Rrad/Ptk2/Ppp3cb/Popdc3/Plec/Pld2/Plcb3/Pemt/Nos1/Ncstn/Msn/Lamp1/Lama2/Krt19/Kcnk2/Itgb1/Itga7/Igf1r/Got2/Flot1/Flnc/Fas/Ezr/Esr1/Dtna/Dst/Dlst/Dlg1/Des/Dag1/Ctsb/Col6a2/Col6a1/Cltc/Cib2/Cib1/Cdh2/Cd59a/Cavin4/Capn3/Cacng1/Cacnb3/Cacnb1/Cacna2d1/Bsg/…	85
GO:0061458	reproductive system development	160/6374	214/10233	0.747664	1.20032	3.806	6.32524e-05	0.0539965	0.0518337	Zfx/Zfpm2/Zfp830/Ybx3/Wdr77/Wdr19/Tnc/Tmf1/Tlr3/Tgfbr1/Tgfb2/Tcf7l2/Tcf7/Tbx3/Tbc1d20/Sulf1/Stk11/Stat5a/Star/Src/Spata2/Sox9/Smarcc1/Slc22a5/Six4/Sgpl1/Sf1/Serpinf1/Serpine2/Serpine1/Serpinb6b/Serpinb6a/Scx/Scaper/Safb2/Rxra/Runx1/Rrm1/Rhobtb3/Rdh10/Rbpj/Rarg/Rara/Rab13/Ptger4/Pten/Plekha5/Plaur/Plag1/Pla2g4a/Pkd1/Pdgfra/Pcyt1b/Nupr1/Nup107/Nr3c1/Nr2f2/Npr2/Notch1/Nipbl/Ndufs6/Ncoa1/Myh9/Msh2/Mm…	160
GO:0016529	sarcoplasmic reticulum	43/6450	49/10347	0.877551	1.40776	3.68063	7.35366e-05	0.00805226	0.00752137	Xdh/Tmem38a/Tmem109/Thbs1/Syne2/Srl/Sri/Sgcd/S100a1/Rtn2/Reep5/Pomt1/Nos1/Nol3/Mtmr12/Mrln/Manf/Jsrp1/Jph2/Jph1/Itpr3/Itpr2/Itpr1/Hsp90b1/Hk2/Hax1/H6pd/Gstm7/Fkbp1a/Dmpk/Col6a1/Cherp/Camk2g/Calu/Cacnb1/Cacna2d1/Atp2a3/Atp2a2/Atp2a1/Asph/Ank1/Akap6/Agl	43
GO:0030198	extracellular matrix organization	136/6374	180/10233	0.755556	1.21299	3.70508	9.54513e-05	0.0543224	0.0521466	Vwa1/Vps33b/Vipas39/Vhl/Tnfrsf1b/Tmem38b/Timp3/Tgfbr3/Tgfbr1/Tgfb2/Tfip11/Sulf2/Sulf1/Stat3/Sox9/Smad3/Sh3pxd2b/Serac1/Sema5a/Selenon/Scx/Rgcc/Reck/Rb1/Qsox1/Pxdn/Ptk2/Prdm5/Pparg/Postn/Pomt1/Pomgnt1/Pmp22/Plod2/Plod1/Phldb1/Pdpn/Pdgfra/Pbxip1/P4ha3/P4ha1/P3h4/Olfml2b/Ntn4/Nphp3/Notch1/Nid1/Nfkb2/Nf1/Myo1e/Myf5/Mmp9/Mmp2/Mmp19/Mmp14/Mmp11/Mia3/Megf9/Matn2/Ltbp4/Lrp1/Loxl4/Loxl3/Loxl2/Loxl1/Lox/Lg…	136
GO:0043062	extracellular structure organization	136/6374	180/10233	0.755556	1.21299	3.70508	9.54513e-05	0.0543224	0.0521466	Vwa1/Vps33b/Vipas39/Vhl/Tnfrsf1b/Tmem38b/Timp3/Tgfbr3/Tgfbr1/Tgfb2/Tfip11/Sulf2/Sulf1/Stat3/Sox9/Smad3/Sh3pxd2b/Serac1/Sema5a/Selenon/Scx/Rgcc/Reck/Rb1/Qsox1/Pxdn/Ptk2/Prdm5/Pparg/Postn/Pomt1/Pomgnt1/Pmp22/Plod2/Plod1/Phldb1/Pdpn/Pdgfra/Pbxip1/P4ha3/P4ha1/P3h4/Olfml2b/Ntn4/Nphp3/Notch1/Nid1/Nfkb2/Nf1/Myo1e/Myf5/Mmp9/Mmp2/Mmp19/Mmp14/Mmp11/Mia3/Megf9/Matn2/Ltbp4/Lrp1/Loxl4/Loxl3/Loxl2/Loxl1/Lox/Lg…	136
GO:0045229	external encapsulating structure organization	136/6374	180/10233	0.755556	1.21299	3.70508	9.54513e-05	0.0543224	0.0521466	Vwa1/Vps33b/Vipas39/Vhl/Tnfrsf1b/Tmem38b/Timp3/Tgfbr3/Tgfbr1/Tgfb2/Tfip11/Sulf2/Sulf1/Stat3/Sox9/Smad3/Sh3pxd2b/Serac1/Sema5a/Selenon/Scx/Rgcc/Reck/Rb1/Qsox1/Pxdn/Ptk2/Prdm5/Pparg/Postn/Pomt1/Pomgnt1/Pmp22/Plod2/Plod1/Phldb1/Pdpn/Pdgfra/Pbxip1/P4ha3/P4ha1/P3h4/Olfml2b/Ntn4/Nphp3/Notch1/Nid1/Nfkb2/Nf1/Myo1e/Myf5/Mmp9/Mmp2/Mmp19/Mmp14/Mmp11/Mia3/Megf9/Matn2/Ltbp4/Lrp1/Loxl4/Loxl3/Loxl2/Loxl1/Lox/Lg…	136
GO:0005198	structural molecule activity	271/6327	380/10163	0.713158	1.14554	3.7135	9.85009e-05	0.0144747	0.013671	Vwf/Vwa5a/Vwa1/Vim/Vcl/Vcan/Uba52/Tubg1/Tubd1/Tubb6/Tubb4b/Tubb2b/Tubb2a/Tuba4a/Tuba1c/Tuba1b/Tpr/Tpm2/Tpm1/Tnnt2/Tnc/Tmem30a/Tln2/Tln1/Tle6/Thbs1/Tanc2/Stx2/Srpx2/Sptbn1/Sparc/Sntb2/Sntb1/Slit2/Sec31a/Sec13/Rsl24d1/Rpsa/Rps9/Rps8/Rps7/Rps6/Rps5/Rps3/Rps27l/Rps27a/Rps27/Rps25/Rps23/Rps21/Rps20/Rps2/Rps19/Rps18/Rps17/Rps16/Rps15a/Rps15/Rps14/Rps13/Rps12/Rps10/Rplp2/Rplp1/Rplp0/Rpl9/Rpl8/Rpl7l1/Rpl…	271
GO:0022836	gated channel activity	59/6327	71/10163	0.830986	1.3348	3.63564	0.000107334	0.0144747	0.013671	Vdac3/Vdac2/Vdac1/Ttyh3/Trpm4/Tpcn2/Tpcn1/Tmem63b/Tmem63a/Tmem38a/Tmem37/Tmem109/Tmc6/Tmc4/Slc1a7/Slc1a5/Scnn1a/Pkd2/Piezo2/Pex5l/P2rx7/P2rx6/P2rx4/P2rx3/Ncs1/Mcoln1/Kcnn4/Kcnk5/Kcnk2/Kcnj15/Kcnab3/Kcnab1/Itpr3/Itpr2/Itpr1/Htr1b/Grik5/Glrb/Gabrb2/Gabra1/Clcn5/Clcn4/Clcn3/Clcn2/Clca1/Chrng/Chrnb1/Chrna1/Ccdc51/Catsper2/Cacng1/Cacnb3/Cacnb1/Cacna2d1/Asic1/Aqp1/Anxa6/Ano8/Ano6	59
GO:0009897	external side of plasma membrane	119/6450	156/10347	0.762821	1.22371	3.62187	0.000133033	0.0124861	0.0116629	Vwf/Vsir/Vcam1/Ulbp1/Tnfrsf23/Tnfrsf18/Tmem123/Tlr2/Thbs1/Tgfbr3/Tgfbr2/Tfrc/Spn/Slc7a5/Slc4a3/Slc38a1/Sema7a/Selp/Scnn1a/S1pr1/Rtn4r/Rorc/Raet1d/Plaur/Plau/Pdpn/Pdgfra/P2rx7/Osmr/Nrg1/Neu3/Ncam1/Musk/Mr1/Ly75/Ly6c1/Ly6a/Lrrc24/Lrp1/Lifr/Lgals3/Ldlr/Lamp1/Itgb3/Itgb2/Itgb1/Itgav/Itga6/Itga5/Itga2b/Insr/Il6st/Il6ra/Il1r1/Il13ra2/Il13ra1/Il12rb1/Ide/Hfe/Heg1/H2-T23/H2-T22/H2-Q4/H2-M3/H2-M10.1/H2-K1…	119
GO:0060443	mammary gland morphogenesis	37/6374	42/10233	0.880952	1.41431	3.45769	0.000197152	0.0962339	0.0923793	Zfp157/Vdr/Tgfbr2/Tbx3/Stat5a/Src/Slit2/Scrib/Robo1/Pml/Phb2/Ntn1/Nr3c1/Nfkb1/Med1/Lrp6/Lrp5/Kdm5b/Igfbp5/Gli3/Etv5/Etv4/Esr1/Epha2/Ddr1/Csf1/Ccl2/Ccl11/Cav1/Capn1/Btrc/Bmp4/Bax/B4galt1/Areg/Ar/Ahr	37
GO:0022857	transmembrane transporter activity	315/6327	449/10163	0.701559	1.12691	3.53233	0.000205585	0.024259	0.0229119	Xpr1/Vdac3/Vdac2/Vdac1/Uqcrh/Uqcrfs1/Tusc3/Ttyh3/Trpm7/Trpm4/Tpcn2/Tpcn1/Tomm70a/Tomm40/Tomm22/Tomm20/Tmem94/Tmem63b/Tmem63a/Tmem38b/Tmem38a/Tmem37/Tmem184c/Tmem184b/Tmem175/Tmem14c/Tmem120a/Tmem109/Tmc6/Tmc4/Tmbim6/Tmbim4/Tmbim1/Timm23/Timm22/Timm17b/Timm17a/Tfrc/Tcirg1/Tap2/Tap1/Surf1/Spns1/Slco4a1/Slco3a1/Slc9a9/Slc9a8/Slc9a5/Slc9a2/Slc8b1/Slc8a1/Slc7a5/Slc7a2/Slc7a11/Slc7a1/Slc6a9/Slc6a8/Slc5…	315
GO:0001816	cytokine production	329/6374	470/10233	0.7	1.1238	3.53123	0.000206672	0.0962339	0.0923793	Zfp580/Zfp36/Zfp3/Zc3hav1/Zc3h12a/Zbtb6/Zbtb37/Zbtb34/Zbtb33/Zbtb26/Zbtb25/Zbtb20/Zbtb2/Zbtb14/Zbtb12/Zbtb1/Yy1/Xiap/Xbp1/Xaf1/Vsir/Vegfd/Usp22/Ulbp1/Ufsp2/Ufd1/Ufc1/Ubr5/Ube2j1/Tyk2/Twsg1/Twist2/Tut4/Tspo/Trpm4/Trim32/Trim30a/Trim27/Traip/Traf3ip1/Traf2/Tomm70a/Tnfsf9/Tnfrsf1b/Tnfaip3/Tmf1/Tmem106a/Tlr6/Tlr3/Tlr2/Tirap/Tia1/Thbs1/Tgfb3/Tgfb2/Tbk1/Tbc1d23/Tab1/Sulf2/Sulf1/Stoml2/Stat5a/Stat3/Stat…	329
GO:0048729	tissue morphogenesis	296/6374	421/10233	0.703088	1.12876	3.46723	0.000263959	0.109994	0.105588	Zfpm2/Zfp568/Zdhhc7/Wls/Wdr83/Wdr1/Wdpcp/Vps52/Vegfc/Vdr/Vcl/Vangl2/Ube4b/Txnrd1/Twsg1/Ttc8/Tsc2/Trim28/Traf3ip1/Tpm1/Tor1a/Tnnt2/Tnc/Tmem67/Timeless/Tgif1/Tgfbr3/Tgfbr2/Tgfbr1/Tgfb2/Tgfb1i1/Tead1/Tctn1/Tcf7l1/Tbx3/Tbx18/Sulf1/Stk3/Stat5a/Stat1/Srf/Src/Spry2/Spry1/Specc1l/Sox9/Sox11/Socs3/Smo/Smad7/Smad3/Smad1/Slit2/Six4/Six1/Sh3bp1/Setd2/Sema5a/Sema4c/Sema3e/Scx/Scrib/S1pr1/Rxra/Runx1/Rps7/Rpgri…	296
GO:0061448	connective tissue development	154/6374	209/10233	0.736842	1.18295	3.43421	0.00029156	0.109994	0.105588	Zfp219/Zeb1/Zbtb7a/Xbp1/Wnt10b/Vps13b/Twsg1/Trps1/Trpm4/Trip11/Thra/Thbs3/Thbs1/Tgfbr2/Tgfbr1/Tgfb2/Tbl1xr1/Sulf2/Sulf1/Srf/Sptlc2/Sox9/Smad7/Smad5/Smad3/Smad1/Slc39a14/Slc39a13/Slc26a2/Slc25a25/Sh3pxd2b/Serpinb7/Scx/Runx1/Rorc/Rela/Rb1/Rarg/Rara/Prrx2/Prrx1/Prkg2/Prkca/Prkaa1/Ppargc1a/Pparg/Ppard/Por/Poc1a/Plaat3/Pkdcc/Pkd1/Pik3ca/Pdgfrb/Pdgfd/Pdgfb/Pbxip1/Paxip1/Parp1/Oxct1/Ogn/Nsrp1/Npr2/Notch…	154
GO:0001817	regulation of cytokine production	326/6374	467/10233	0.698073	1.12071	3.43145	0.000303546	0.109994	0.105588	Zfp580/Zfp36/Zfp3/Zc3hav1/Zc3h12a/Zbtb6/Zbtb37/Zbtb34/Zbtb33/Zbtb26/Zbtb25/Zbtb20/Zbtb2/Zbtb14/Zbtb12/Zbtb1/Yy1/Xiap/Xbp1/Xaf1/Vsir/Vegfd/Usp22/Ulbp1/Ufsp2/Ufd1/Ufc1/Ubr5/Ube2j1/Tyk2/Twsg1/Twist2/Tut4/Tspo/Trpm4/Trim32/Trim30a/Trim27/Traip/Traf3ip1/Traf2/Tomm70a/Tnfsf9/Tnfrsf1b/Tnfaip3/Tmf1/Tmem106a/Tlr6/Tlr3/Tlr2/Tirap/Tia1/Thbs1/Tgfb3/Tgfb2/Tbk1/Tbc1d23/Tab1/Sulf2/Sulf1/Stoml2/Stat5a/Stat3/Stat…	326
GO:0060612	adipose tissue development	50/6374	60/10233	0.833333	1.33786	3.37313	0.000322123	0.109994	0.105588	Xbp1/Vps13b/Trpm4/Tbl1xr1/Sptlc2/Slc25a25/Sh3pxd2b/Rorc/Prkaa1/Ppargc1a/Pparg/Ppard/Plaat3/Pik3ca/Paxip1/Parp1/Oxct1/Nsrp1/Nmnat1/Ncoa2/Ncoa1/Lrp5/Lpl/Lmna/Lipa/Klf7/Ifrd2/Ifrd1/Id2/Hras/Hmga2/Fosl2/Errfi1/Enpp1/Dyrk1b/Dhrs7b/Csf1/Creb5/Col6a1/Cd2ap/Bscl2/Bbs4/Atf2/Asnsd1/Arrdc3/Arid5b/Ap1s2/Amer1/Adrm1/Acat1	50
GO:0007507	heart development	321/6374	460/10233	0.697826	1.12031	3.39324	0.000350623	0.111269	0.106812	Zfpm2/Zfp418/Zfp36l1/Zbtb14/Yy1/Wnk1/Wdr11/Vgll4/Vcan/Vcam1/Vangl2/Ube4b/Txnrd2/Tsc2/Trp53/Trip11/Trip10/Traf3ip1/Tpm1/Tomm70a/Tnnt2/Tnfrsf1b/Tmem94/Tmem67/Thbs1/Tgfbr3/Tgfbr2/Tgfbr1/Tgfb3/Tgfb2/Tert/Tead1/Tbx3/Tbx18/Tbc1d32/Tab1/Synpo2l/Stk3/Srf/Spry1/Speg/Sox9/Sox11/Sod2/Smo/Smg9/Smarcd3/Smad7/Smad6/Smad3/Smad1/Slit2/Slc8a1/Slc25a4/Slc22a5/Six1/Sik1/Shc1/Sh3pxd2b/Sgcd/Sgcb/Setd2/Scx/Sav1/S1pr1/…	321
GO:0005604	basement membrane	55/6450	67/10347	0.820896	1.31687	3.34751	0.000365783	0.0300261	0.0280465	Vwa1/Tnc/Timp3/Timp2/Thbs2/Tgfb2/Spn/Sparc/Smc3/Serpinf1/Runx1/Rpsa/Pxdn/Ptn/Pmp22/Ntn4/Ntn1/Nid2/Nid1/Megf9/Matn2/Loxl2/Loxl1/Lamc2/Lamb2/Lama5/Lama4/Lama2/Itgb1/Itga6/Hspg2/Hmcn2/Gsto1/Fn1/Fbn1/Fbln1/Efna5/Efemp2/Efemp1/Dlg1/Dag1/Cst3/Col8a1/Col6a1/Col5a1/Col4a5/Col4a2/Col4a1/Col18a1/Col16a1/Ccdc80/Ang/Agrn/Adamts1/Acta2	55
GO:0032787	monocarboxylic acid metabolic process	293/6374	418/10233	0.700957	1.12534	3.36254	0.000392626	0.111269	0.106812	Zbtb7a/Zbtb20/Vnn1/Vdac1/Ugt1a6a/Tysnd1/Trp53/Trib3/Tpi1/Tmem135/Tkfc/Tigar/Them4/Strap/Stat3/Stard4/Star/Srr/Src/Sphk1/Sox9/Slc4a4/Slc45a3/Slc38a1/Slc37a4/Slc27a4/Slc27a3/Slc27a1/Slc25a17/Slc1a3/Slc16a1/Sirt4/Shmt2/Sgpl1/Sesn2/Scp2/Sco1/Scd1/Rptor/Rdh10/Ran/Ptgs2/Ptgr2/Ptgr1/Ptges3l/Ptges2/Prkar2b/Prkag2/Prkab2/Prkab1/Prkaa1/Ppp2ca/Ppargc1a/Pparg/Ppard/Por/Pon3/Pnpla8/Pnkd/Pla2g4a/Pkm/Pibf1/Phyh…	293
GO:0022834	ligand-gated channel activity	38/6327	44/10163	0.863636	1.38725	3.30597	0.000395821	0.0415172	0.0392118	Ttyh3/Trpm4/Tpcn2/Tpcn1/Tmem63b/Tmem63a/Tmem38a/Slc1a7/Slc1a5/Scnn1a/Pkd2/Pex5l/P2rx7/P2rx6/P2rx4/P2rx3/Mcoln1/Kcnn4/Kcnk2/Kcnj15/Itpr3/Itpr2/Itpr1/Grik5/Glrb/Gabrb2/Gabra1/Clca1/Chrng/Chrnb1/Chrna1/Ccdc51/Catsper2/Asic1/Aqp1/Anxa6/Ano8/Ano6	38
GO:0000152	nuclear ubiquitin ligase complex	38/6450	44/10347	0.863636	1.38543	3.29606	0.000411316	0.0300261	0.0280465	Ube2s/Ube2c/Rnf2/Ring1/Rbx1/Rad51/Phc3/Phc2/Phc1/Pcgf5/Pcgf3/Pcgf2/Pcgf1/Cdc27/Cdc23/Cdc20/Cdc16/Cbx8/Cbx7/Cbx6/Cbx4/Cbx2/Brcc3/Brca2/Brca1/Bmi1/Bcor/Babam2/Aurkaip1/Anapc7/Anapc4/Anapc2/Anapc16/Anapc15/Anapc13/Anapc11/Anapc10/Anapc1	38
GO:0061437	renal system vasculature development	21/6374	22/10233	0.954545	1.53245	3.21298	0.000424925	0.111269	0.106812	Serpinb7/Pkd2/Pdgfrb/Pdgfra/Pdgfd/Pdgfb/Nrp1/Notch3/Notch2/Notch1/Itgb3/Il6ra/Hes1/Foxc2/Egr1/C3ar1/Bmp4/Aqp1/Angpt2/Angpt1/Acta2	21
GO:0061440	kidney vasculature development	21/6374	22/10233	0.954545	1.53245	3.21298	0.000424925	0.111269	0.106812	Serpinb7/Pkd2/Pdgfrb/Pdgfra/Pdgfd/Pdgfb/Nrp1/Notch3/Notch2/Notch1/Itgb3/Il6ra/Hes1/Foxc2/Egr1/C3ar1/Bmp4/Aqp1/Angpt2/Angpt1/Acta2	21
GO:0002009	morphogenesis of an epithelium	249/6374	352/10233	0.707386	1.13566	3.32863	0.000443998	0.111269	0.106812	Zfp568/Zdhhc7/Wdr83/Wdr1/Wdpcp/Vegfc/Vdr/Vcl/Vangl2/Ttc8/Tsc2/Trim28/Traf3ip1/Tor1a/Tnc/Tmem67/Timeless/Tgif1/Tgfbr2/Tgfb2/Tgfb1i1/Tead1/Tctn1/Tbx3/Tbx18/Sulf1/Stk3/Stat5a/Stat1/Srf/Src/Spry2/Spry1/Specc1l/Sox9/Sox11/Socs3/Smo/Smad3/Slit2/Six4/Six1/Sh3bp1/Setd2/Sema5a/Sema4c/Sema3e/Scrib/Rxra/Runx1/Rps7/Rpgrip1l/Rock2/Robo1/Rhoc/Rhoa/Rdh10/Rbpj/Rarg/Rara/Pxn/Ptk7/Pten/Prkx/Ppp1ca/Podxl/Pml/Plxnb2…	249
GO:0048771	tissue remodeling	104/6374	137/10233	0.759124	1.21872	3.31224	0.000456197	0.111269	0.106812	Ypel4/Vdr/Tsc2/Trp53/Tpp1/Tns3/Tmem64/Tmem119/Tmbim1/Tgfbr3/Tgfb2/Tcirg1/Stat5a/Src/Snx10/Siglec15/S1pr1/Rock2/Rbpj/Rassf2/Rab7/Rab3d/Ptn/Ptger4/Prkca/Pparg/Pml/Pdk4/Pbrm1/P3h4/P2rx7/Npr2/Notch2/Nos2/Nol3/Nfkb1/Nfatc3/Nf1/Ncdn/Mmp9/Mmp2/Mmp14/Mdm2/Ltbp3/Lrrk1/Lrp6/Lrp5/Lrp1/Lipa/Lif/Lgr4/Klf6/Jag1/Itgb3/Itgav/Il7/Il18/Igfbp5/Idua/Htr1b/Herc1/Gpr137/Gpnmb/Gja1/Gata4/Foxc2/Foxc1/Fosl2/Flna/Fcgr4/Fa…	104
GO:0050673	epithelial cell proliferation	216/6374	303/10233	0.712871	1.14446	3.28061	0.0005288	0.123114	0.118183	Zfp703/Zfp580/Zfp36l1/Zfp36/Zeb1/Xbp1/Wnt10b/Wdr77/Wdr13/Vhl/Vegfc/Vdr/Vash2/Uhrf1/Twist2/Tsc2/Trim24/Tnfaip3/Thbs1/Thap1/Tgfbr3/Tgfbr1/Tgfb3/Tgfb2/Tcf7l2/Tcf19/Tbx18/Sulf2/Sulf1/Stxbp4/Stk3/Stk11/Stat5a/Stat3/Stat1/Sparc/Sox9/Sox11/Smo/Smad3/Six4/Six1/Sidt2/Serpinf1/Serpinb1b/Serpinb1a/Sema5a/Scarb1/Sav1/Rptor/Robo1/Rida/Rictor/Rgcc/Rbpj/Rb1/Rap1gap/Raf1/Pura/Ptprk/Ptn/Pten/Prkx/Prkdc/Prkd2/Prkc…	216
GO:0043235	receptor complex	121/6450	162/10347	0.746914	1.19819	3.27082	0.000538003	0.0353468	0.0330164	Vdr/Tyk2/Tspan32/Traf2/Tlr6/Tlr2/Tgfbr3/Tgfbr2/Tgfbr1/Tfrc/Taok2/Smad3/Sdcbp/Rxra/Rnf31/Ramp3/Ptpra/Ptpn6/Pparg/Porcn/Pmp22/Plxnb2/Plxna3/Plxna2/Plxna1/Pex5l/Pdgfrb/Pdgfra/P2rx6/P2rx3/Osmr/Olfm1/Nt5dc3/Nrn1/Notch3/Notch2/Notch1/Musk/Mttp/Met/Mertk/Mcoln1/Lyn/Lrp8/Lrp5/Lrp1/Loxl4/Lime1/Lifr/Ldlr/Jak2/Jak1/Itpr3/Itpr2/Itgb8/Itgb7/Itgb5/Itgb3/Itgb2/Itgb1/Itgav/Itga7/Itga6/Itga5/Itga2b/Irs1/Insr/Il6s…	121
GO:0030335	positive regulation of cell migration	288/6374	412/10233	0.699029	1.12224	3.2549	0.000583596	0.126844	0.121764	Zfp703/Zfp580/Zc3h12a/Xbp1/Wnk1/Vsir/Vim/Vegfd/Vegfc/Ube2i/Twist2/Tsc2/Trp53/Trip6/Trim32/Tnfrsf18/Tmsb4x/Tlr2/Tjp1/Tirap/Thbs1/Tgfbr3/Tgfbr2/Tgfbr1/Tgfb2/Tert/Tbc1d24/Synpo2/Syne2/Syde1/Sun2/Stx4a/Stat5a/Stat3/Ssh1/Srpx2/Src/Spry2/Spn/Sphk1/Sparc/Sox9/Sod2/Smurf2/Smo/Smad3/Slc8a1/Sh3rf2/Serpine1/Sema7a/Sema6c/Sema5a/Sema4f/Sema4c/Sema4a/Sema3e/Sema3b/Selp/Selenok/Sdcbp/Sdc2/Scrib/Sash1/S1pr1/S10…	288
GO:0008285	negative regulation of cell population proliferation	311/6374	447/10233	0.695749	1.11698	3.2501	0.000594351	0.126844	0.121764	Zfp777/Zeb1/Zbtb7c/Zbtb17/Wwc2/Wwc1/Wnt10b/Wdr77/Wdr13/Vsir/Vhl/Vgll4/Vegfc/Vdr/Ulk1/Twsg1/Twist2/Tspo/Tspan32/Tsg101/Tsc2/Trp53/Trim35/Trim32/Trim24/Tpm1/Tob1/Tns2/Tnfaip3/Tmem131l/Tlr2/Timp3/Timp2/Thbs1/Tgif1/Tgfbr3/Tgfbr2/Tgfbr1/Tgfb3/Tgfb2/Tes/Tert/Tent5b/Tbx3/Tax1bp3/Sulf1/Strn/Stk3/Stk11/Stat3/Stat1/Srf/Spry2/Spry1/Spn/Sparc/Sox9/Sox11/Sod2/Smo/Smarcb1/Smarca2/Smad7/Smad6/Smad3/Smad1/Slit2/…	311
GO:0051962	positive regulation of nervous system development	166/6374	229/10233	0.724891	1.16376	3.22098	0.000654482	0.13409	0.128719	Zfp365/Xrcc5/Xrcc2/Wls/Vim/Vegfc/Vamp7/Ufl1/Tspo/Trim32/Tnfrsf1b/Tnfrsf12a/Tlr2/Tle6/Tiam2/Thbs2/Tbc1d24/Synj1/Stk25/Stk11/Star/Ss18l1/Srrt/Srpx2/Srf/Spen/Sox11/Snw1/Smurf1/Smo/Smarcd3/Slit2/Slc7a5/Slc30a1/Sh3glb1/Sgk1/Serpinf1/Serpine2/Sema7a/Sema5a/Sema4a/Robo2/Robo1/Rheb/Rela/Ptpra/Ptn/Ptk2/Prmt5/Prl2c2/Prkca/Pparg/Plxnb2/Plag1/Pik3r1/Pias2/Pak3/Pak1/Pafah1b1/Opa1/Obsl1/Numbl/Ntn1/Nrp1/Nrg1/Np…	166
GO:0033002	muscle cell proliferation	149/6374	204/10233	0.730392	1.17259	3.20005	0.000704752	0.138836	0.133275	Zfpm2/Xrcc5/Xbp1/Vgll4/Trp53/Tpm1/Tnfaip3/Timp3/Thbs1/Tgfbr3/Tgfbr2/Tgfbr1/Tgfb3/Tgfb2/Tert/Tcf7l2/Sulf1/Stat3/Stat1/Src/Spon2/Sod2/Smad1/Six5/Six1/Shc1/Sf1/Selenon/Sav1/S1pr1/Rxra/Rps6kb1/Rhoa/Rgcc/Rbpms2/Rbpj/Rbm10/Ptk2/Ptgs2/Ptgir/Pten/Prkdc/Prkca/Prkar1a/Ppargc1a/Pparg/Ppard/Pim1/Pik3r1/Pik3ca/Pdgfrb/Pdgfd/Pdgfb/Pdcd4/Paxbp1/Pak1/Orc1/Ogn/Nrg1/Nqo2/Notch3/Notch1/Nol3/Nf1/Ndrg4/Ndrg2/Ncam1/Myo…	149
GO:0015276	ligand-gated monoatomic ion channel activity	36/6327	42/10163	0.857143	1.37682	3.14265	0.000773588	0.0730267	0.0689714	Ttyh3/Trpm4/Tpcn2/Tpcn1/Tmem63b/Tmem63a/Tmem38a/Slc1a7/Scnn1a/Pkd2/Pex5l/P2rx7/P2rx6/P2rx4/P2rx3/Mcoln1/Kcnn4/Kcnj15/Itpr3/Itpr2/Itpr1/Grik5/Glrb/Gabrb2/Gabra1/Clca1/Chrng/Chrnb1/Chrna1/Ccdc51/Catsper2/Asic1/Aqp1/Anxa6/Ano8/Ano6	36
GO:0016323	basolateral plasma membrane	110/6450	147/10347	0.748299	1.20041	3.14834	0.000843296	0.0503678	0.047047	Wasf2/Vangl2/Vamp8/Tjp1/Tgfbr1/Tfrc/Stxbp3/Stx4a/Stx2/Slco4a1/Slco3a1/Slc8a1/Slc7a5/Slc7a1/Slc6a9/Slc4a7/Slc4a4/Slc4a11/Slc4a10/Slc46a1/Slc43a2/Slc40a1/Slc3a2/Slc39a14/Slc38a1/Slc31a1/Slc30a1/Slc2a9/Slc2a1/Slc29a1/Slc26a11/Slc23a2/Slc22a5/Slc22a21/Slc1a3/Slc17a5/Slc16a10/Slc16a1/Slc12a6/Scrib/Ptk2/Pkd2/Pkd1/Pianp/Pdzd11/Pdpn/Pdgfb/Pcmt1/P2ry2/Orai1/Nod2/Nod1/Nedd9/Ndrg4/Mttp/Msn/Map4k2/Lrp1/Llgl1…	110
GO:0061061	muscle structure development	342/6374	496/10233	0.689516	1.10697	3.13859	0.000884051	0.167708	0.16099	Zfpm2/Zfp418/Zfp36l1/Zfhx3/Zeb1/Zbed6/Yy1/Ybx3/Ybx1/Xbp1/Wnt10b/Wdr1/Vps13b/Vangl2/Utrn/Ube4b/Tshz3/Tsc22d3/Trip10/Trim32/Tpm1/Tomm70a/Tnnt3/Tnnt2/Tnnt1/Tmsb4x/Tmod4/Tmem119/Thra/Tgfbr3/Tgfbr1/Tgfb2/Tcf7l2/Tbx3/Tbx18/Tarbp2/Synpo2l/Syne1/Svil/Supt6/Srf/Spg11/Speg/Sox9/Sox11/Sort1/Sod2/Snw1/Smo/Smarcd3/Smarcc2/Smarcc1/Smarcb1/Smarca2/Smad7/Smad6/Smad3/Smad1/Slc8a1/Slc25a4/Six4/Six1/Sik1/Sgcd/Sgcb/…	342
GO:0009925	basal plasma membrane	120/6450	162/10347	0.740741	1.18829	3.10739	0.000979392	0.0536217	0.0500864	Wasf2/Vangl2/Vamp8/Tjp1/Tgfbr1/Tfrc/Stxbp3/Stx4a/Stx2/Slco4a1/Slco3a1/Slc8a1/Slc7a5/Slc7a1/Slc6a9/Slc4a7/Slc4a4/Slc4a11/Slc4a10/Slc46a1/Slc43a2/Slc40a1/Slc3a2/Slc39a14/Slc38a1/Slc31a1/Slc30a1/Slc2a9/Slc2a1/Slc29a1/Slc27a1/Slc26a11/Slc23a2/Slc22a5/Slc22a21/Slc1a5/Slc1a3/Slc17a5/Slc16a10/Slc16a1/Slc12a6/Shroom4/Scrib/Ptk2/Plec/Pkd2/Pkd1/Pianp/Pdzd11/Pdpn/Pdgfb/Pcmt1/P2ry2/Orai1/Nod2/Nod1/Nedd9/Ndrg…	120
GO:0005539	glycosaminoglycan binding	80/6327	104/10163	0.769231	1.23561	3.10155	0.000990681	0.0839905	0.0793264	Zfp207/Vcan/Usp17le/Usp17ld/Usp17lb/Usp17la/Twsg1/Tlr2/Thbs3/Thbs2/Thbs1/Tgfbr3l/Tgfbr3/Tgfbr2/Sulf2/Sulf1/Slit2/Serpine2/Selp/Rtn4r/Ptprs/Ptn/Postn/Pdcd5/Pcsk6/Pcolce2/Pcolce/Nrp1/Nod2/Nod1/Ncam1/Mamdc2/Lxn/Ltbp2/Lpl/Lipg/Lgr4/Lamc2/Hsd17b12/Hmmr/Hk1/Hbegf/Hapln4/Gpnmb/Gns/Fstl1/Fn1/Fgfrl1/Fgf7/Fbn1/Eva1c/Efemp2/Dpysl3/Dcn/Col5a3/Col5a1/Cfh/Cemip/Cd44/Ccn5/Ccn4/Ccn3/Ccn2/Ccn1/Ccl8/Ccl7/Ccl5/Ccl2…	80
GO:0072012	glomerulus vasculature development	19/6374	20/10233	0.95	1.52516	3.02118	0.00100472	0.183777	0.176416	Serpinb7/Pdgfrb/Pdgfra/Pdgfd/Pdgfb/Notch3/Notch2/Notch1/Itgb3/Il6ra/Hes1/Foxc2/Egr1/C3ar1/Bmp4/Aqp1/Angpt2/Angpt1/Acta2	19
GO:2000147	positive regulation of cell motility	293/6374	422/10233	0.694313	1.11467	3.09169	0.00104052	0.183777	0.176416	Zfp703/Zfp580/Zc3h12a/Xbp1/Wnk1/Vsir/Vim/Vegfd/Vegfc/Ube2i/Twist2/Tsc2/Trp53/Trip6/Trim32/Tnfrsf18/Tmsb4x/Tlr2/Tjp1/Tirap/Thbs1/Tgfbr3/Tgfbr2/Tgfbr1/Tgfb2/Tert/Tbc1d24/Synpo2/Syne2/Syde1/Sun2/Stx4a/Stat5a/Stat3/Ssh1/Srpx2/Src/Spry2/Spn/Sphk1/Sparc/Sox9/Sod2/Smurf2/Smo/Smad3/Slc8a1/Sh3rf2/Serpine1/Sema7a/Sema6c/Sema5a/Sema4f/Sema4c/Sema4a/Sema3e/Sema3b/Selp/Selenok/Sdcbp/Sdc2/Scrib/Sash1/S1pr1/S10…	293
GO:0015399	primary active transmembrane transporter activity	68/6327	87/10163	0.781609	1.25549	3.07356	0.00108926	0.0839905	0.0793264	Uqcrh/Uqcrfs1/Tomm20/Tmem94/Tcirg1/Tap2/Tap1/Surf1/Ralbp1/Nnt/Ndufv2/Ndufv1/Ndufs8/Ndufs7/Ndufs1/Ndufb7/Ndufa2/Ndufa10/Ipo8/Cyc1/Cyb561d1/Cyb561a3/Cpox/Cox7a2/Cox5a/Atp7a/Atp6v1h/Atp6v1g2/Atp6v1g1/Atp6v1f/Atp6v1e1/Atp6v1d/Atp6v1c1/Atp6v1b2/Atp6v0e2/Atp6v0e/Atp6v0d1/Atp6v0c/Atp6v0b/Atp6v0a2/Atp2c1/Atp2b4/Atp2b1/Atp2a3/Atp2a2/Atp2a1/Atp1b3/Atp13a4/Atp13a3/Anxa5/Abcg2/Abcd4/Abcd3/Abcd2/Abcd1/Abcc5/A…	68
GO:0040017	positive regulation of locomotion	298/6374	430/10233	0.693023	1.1126	3.06576	0.00113763	0.194183	0.186405	Zfp703/Zfp580/Zc3h12a/Xbp1/Wnk1/Vsir/Vim/Vegfd/Vegfc/Ube2i/Twist2/Tsc2/Trp53/Trip6/Trim32/Tnfrsf18/Tmsb4x/Tlr2/Tjp1/Tirap/Thbs1/Tgfbr3/Tgfbr2/Tgfbr1/Tgfb2/Tert/Tbc1d24/Synpo2/Syne2/Syde1/Sun2/Stx4a/Stx3/Stat5a/Stat3/Ssh1/Srpx2/Src/Spry2/Spn/Sphk1/Sparc/Sox9/Sod2/Smurf2/Smo/Smad3/Slit2/Slc8a1/Sh3rf2/Serpine1/Sema7a/Sema6c/Sema5a/Sema4f/Sema4c/Sema4a/Sema3e/Sema3b/Selp/Selenok/Sdcbp/Sdc2/Scrib/Sash…	298
GO:0022853	active monoatomic ion transmembrane transporter activity	43/6327	52/10163	0.826923	1.32828	3.04787	0.00115665	0.0839905	0.0793264	Uqcrh/Uqcrfs1/Tmem94/Tcirg1/Surf1/Nnt/Ndufv2/Ndufv1/Ndufs8/Ndufs7/Ndufs1/Ndufb7/Ndufa2/Ndufa10/Cyc1/Cpox/Cox7a2/Cox5a/Atp7a/Atp6v1h/Atp6v1g2/Atp6v1g1/Atp6v1f/Atp6v1e1/Atp6v1d/Atp6v1c1/Atp6v1b2/Atp6v0e2/Atp6v0e/Atp6v0d1/Atp6v0c/Atp6v0b/Atp6v0a2/Atp2c1/Atp2b4/Atp2b1/Atp2a3/Atp2a2/Atp2a1/Atp1b3/Atp13a4/Atp13a3/Anxa5	43
GO:0001836	release of cytochrome c from mitochondria	43/6374	52/10233	0.826923	1.32757	3.04336	0.00117526	0.194183	0.186405	Wdr35/Trp53/Triap1/Timm50/Sod2/Smad3/Prkaa1/Prelid1/Ppif/Pmaip1/Plscr3/Plaur/Pla2g6/Pink1/Parl/Opa1/Nol3/Mmp9/Mllt11/Mfn2/Mcl1/Mapk9/Lmna/Jun/Higd1a/Hgf/Gper1/Ghitm/Ggct/Fas/Casp6/Bnip3/Bmf/Bid/Bcl2l11/Bcl2l1/Bcl2/Bbc3/Bax/Bak1/Bad/Atp7a/Arrb2	43
GO:0015318	inorganic molecular entity transmembrane transporter activity	177/6327	248/10163	0.71371	1.14643	2.99809	0.0014374	0.0969221	0.09154	Xpr1/Uqcrh/Uqcrfs1/Tusc3/Ttyh3/Trpm7/Trpm4/Tpcn2/Tpcn1/Tmem94/Tmem63b/Tmem63a/Tmem38b/Tmem38a/Tmem37/Tmem175/Tmc4/Tmbim6/Tmbim4/Tmbim1/Tfrc/Tcirg1/Surf1/Slc9a9/Slc9a8/Slc9a5/Slc9a2/Slc8b1/Slc8a1/Slc7a11/Slc6a9/Slc6a8/Slc4a7/Slc4a4/Slc4a3/Slc4a11/Slc4a10/Slc46a1/Slc45a4/Slc45a3/Slc41a2/Slc40a1/Slc39a7/Slc39a6/Slc39a14/Slc39a13/Slc38a7/Slc38a2/Slc38a1/Slc37a4/Slc37a2/Slc31a2/Slc31a1/Slc30a9/Slc30a6…	177
GO:0007548	sex differentiation	136/6374	187/10233	0.727273	1.16758	2.97239	0.0015703	0.247733	0.237811	Zfx/Zfpm2/Zfp830/Ybx3/Wdr19/Tmf1/Tlr3/Tgfbr1/Tgfb2/Tcf7l2/Tcf7/Tbx3/Tbc1d20/Stat5a/Star/Src/Spata2/Sox9/Smad5/Six4/Sgpl1/Sf1/Serpine1/Serpinb6b/Serpinb6a/Scx/Scaper/Safb2/Runx1/Rrm1/Rhobtb3/Rdh10/Rbpj/Rara/Rab13/Ptger4/Pla2g4a/Pkd1/Pdgfra/Pcyt1b/Pbx1/Nupr1/Nup107/Nr3c1/Nr2f2/Npr2/Notch1/Nipbl/Ncoa1/Myh9/Msh2/Mmp2/Mmp19/Mmp14/Mfn2/Mertk/Lrp6/Lhfpl2/Lgr4/Lfng/Kmt2b/Kitl/Kdm5a/Jag1/Itgav/Irx5/Insr/I…	136
GO:0099094	ligand-gated monoatomic cation channel activity	28/6327	32/10163	0.875	1.4055	2.95048	0.00157711	0.0992529	0.0937413	Trpm4/Tpcn2/Tpcn1/Tmem63b/Tmem63a/Tmem38a/Scnn1a/Pkd2/Pex5l/P2rx7/P2rx6/P2rx4/P2rx3/Mcoln1/Kcnn4/Kcnj15/Itpr3/Itpr2/Itpr1/Grik5/Chrng/Chrnb1/Chrna1/Ccdc51/Catsper2/Asic1/Aqp1/Ano6	28
GO:1904738	vascular associated smooth muscle cell migration	28/6374	32/10233	0.875	1.40475	2.94706	0.0015961	0.247733	0.237811	Xbp1/Tpm1/Tlr2/Tert/Ssh1/Smo/Rhoa/Pdgfb/Pak1/Nrp1/Nfe2l2/Nf1/Myo5a/Myh9/Mdm2/Map3k7/Lrp1/Kcnn4/Igfbp5/Gna12/Fat1/Enpp1/Dock7/Dock5/Dock4/Ddit3/Atp7a/Adamts1	28
GO:0002274	myeloid leukocyte activation	102/6374	137/10233	0.744526	1.19528	2.95732	0.00165474	0.249282	0.239297	Zc3h12a/Ywhaz/Vamp8/Vamp7/Vamp2/Ulbp1/Tspan32/Trim55/Tnfsf9/Tmem106a/Tlr6/Tlr3/Tlr2/Thbs1/Tgfbr2/Stxbp3/Stxbp1/Stx4a/Stx11/Stard7/Src/Sphk2/Sphk1/Snx4/Snap23/Slc7a2/Slc11a1/Sbno2/Rbpj/Rabgef1/Ptpre/Ptpn6/Prkcd/Pram1/Plscr2/Plscr1/Pld2/Pla2g4a/Pja2/Pi4k2a/Nr1d1/Notch2/Nmi/Ndrg1/Naglu/Myo18a/Milr1/Mfhas1/Lyn/Ltbr/Lrrk2/Lgals9/Ldlr/Lcp2/Lat2/Kmt2e/Kcnn4/Jund/Jun/Jmjd6/Jak2/Itgb8/Itgb2/Irgm1/Il18/Il1…	102
GO:0000932	P-body	64/6450	82/10347	0.780488	1.25205	2.94789	0.00170121	0.0859765	0.0803081	Zfp36l1/Zfp36/Zc3h12a/Ythdf3/Ythdf2/Ythdf1/Ybx1/Xrn1/Upf1/Trim30a/Trim21/Trim12c/Tnrc6b/Tnrc6a/Syne1/Sqstm1/Shfl/Samd4/Rc3h2/Rc3h1/Rbpms/Psmc3/Psmc2/Psma6/Psma4/Psma2/Polr2g/Pan3/Pan2/Noct/Nbdy/Mov10/Mex3b/Mex3a/Lsm4/Lsm3/Lsm2/Lsm1/Limd1/Isg20/Igf2bp2/Hax1/Garre1/Elavl1/Eif4e2/Eif4e/Edc4/Edc3/Ddx6/Dcps/Dcp2/Csde1/Cnot9/Cnot7/Cnot2/Cnot1/Carhsp1/C9orf72/Btbd2/Btbd1/Apobec3/Ajuba/Ago2/Ago1	64
GO:0032835	glomerulus development	39/6374	47/10233	0.829787	1.33216	2.93325	0.00175463	0.255759	0.245515	Wwtr1/Vangl2/Sulf2/Sulf1/Serpinb7/Podxl/Pdgfrb/Pdgfra/Pdgfd/Pdgfb/Notch3/Notch2/Notch1/Nid1/Myo1e/Mtss1/Lgr4/Lamb2/Jag1/Itgb3/Il6ra/Hes1/Foxc2/Foxc1/Egr1/Ctnnd1/Cfh/Cd2ap/Cd24a/C3ar1/Bmp4/Bcl2/Asxl1/Aqp1/Angpt2/Angpt1/Ahr/Actn4/Acta2	39
GO:0042692	muscle cell differentiation	217/6374	309/10233	0.702265	1.12744	2.92334	0.00184218	0.255759	0.245515	Zfp418/Zeb1/Zbed6/Yy1/Ybx1/Xbp1/Wnt10b/Wdr1/Vangl2/Tshz3/Trip10/Trim32/Tpm1/Tomm70a/Tnnt3/Tnnt2/Tnnt1/Tmsb4x/Tmod4/Tmem119/Thra/Tbx3/Tbx18/Tarbp2/Synpo2l/Syne1/Svil/Supt6/Srf/Spg11/Speg/Sox9/Sort1/Sod2/Smo/Smarcd3/Smarca2/Smad6/Smad1/Slc8a1/Slc25a4/Six4/Six1/Sik1/Sgcd/Sgcb/Sema4c/Selenon/Rxra/Rgs4/Rcan1/Rbpms2/Rbpj/Rbm38/Rbm10/Rb1/Rara/Ptgfrn/Ptbp1/Prkar1a/Ppp3cb/Ppif/Popdc3/Pmp22/Plekho1/Plec/Pl…	217
GO:0002252	immune effector process	248/6374	356/10233	0.696629	1.11839	2.92193	0.00184753	0.255759	0.245515	Zc3h12a/Zbtb1/Ywhaz/Ywhag/Xbp1/Wdr1/Vsir/Vamp8/Vamp7/Vamp2/Usp17le/Ung/Ulbp1/Ufl1/Ube2j1/Twist2/Trpm4/Trp53bp1/Trp53/Trem3/Traf2/Tnfrsf1b/Tnfaip3/Tmbim6/Tlr3/Tlr2/Tirap/Tgfb3/Tgfb2/Tfrc/Tcirg1/Tcam1/Tbk1/Tap2/Tap1/Supt6/Stxbp3/Stxbp1/Stx4a/Stx11/Stat5a/Stat3/Spon2/Spn/Sphk2/Socs5/Snx4/Snap23/Smad7/Slc11a1/Shld2/Shb/Serpinb9g/Serpinb9e/Serpinb9b/Sema7a/Sema4a/Selenok/Sbno2/Rsad2/Rps6/Rps19/Rorc/Rn…	248
GO:0001223	transcription coactivator binding	36/6327	43/10163	0.837209	1.3448	2.90979	0.00190152	0.11219	0.10596	Zbtb17/Vgll4/Trp53/Trerf1/Tfam/Tert/Stat1/Smad3/Six1/Rxra/Runx1/Rpl23/Rorc/Rela/Rara/Pparg/Ppard/Nfkb1/Med6/Med25/Med1/Map3k7/Gata4/Gata2/Foxo1/Flywch1/Esr1/Ctnnbip1/Crebbp/Creb1/Cit/Cdk9/Ccnt2/Atf7/Ar/Ahr	36
GO:0000502	proteasome complex	49/6450	61/10347	0.803279	1.28861	2.90838	0.00194052	0.0910657	0.0850618	Zfand2a/Vcp/Usp25/Ubr1/Ubqln1/Txnl1/Sem1/Psmf1/Psme4/Psme3/Psme2/Psme1/Psmd9/Psmd8/Psmd7/Psmd6/Psmd5/Psmd4/Psmd3/Psmd2/Psmd14/Psmd13/Psmd12/Psmd11/Psmc5/Psmc4/Psmc3/Psmc2/Psmc1/Psmb8/Psmb7/Psmb6/Psmb5/Psmb4/Psmb3/Psmb2/Psmb10/Psmb1/Psma7/Psma6/Psma5/Psma4/Psma2/Psma1/Ide/Hspb1/Ecpas/Dnajb2/Adrm1	49
GO:0045137	development of primary sexual characteristics	118/6374	161/10233	0.732919	1.17665	2.90346	0.00198347	0.264221	0.253638	Zfx/Zfpm2/Zfp830/Ybx3/Wdr19/Tmf1/Tlr3/Tgfbr1/Tgfb2/Tbc1d20/Stat5a/Star/Src/Spata2/Sox9/Six4/Sgpl1/Sf1/Serpine1/Serpinb6b/Serpinb6a/Scx/Scaper/Safb2/Runx1/Rrm1/Rhobtb3/Rdh10/Rbpj/Rara/Rab13/Ptger4/Pla2g4a/Pdgfra/Pcyt1b/Nupr1/Nup107/Nr3c1/Nr2f2/Npr2/Notch1/Ncoa1/Myh9/Msh2/Mmp2/Mmp19/Mmp14/Mfn2/Lhfpl2/Lfng/Kmt2b/Kitl/Kdm5a/Jag1/Itgav/Irx5/Insr/Inhbb/Inha/Idh1/Hoxa11/Hmgb2/Hmga2/Grk2/Gja1/Gfra1/Gata4…	118
GO:0043299	leukocyte degranulation	33/6374	39/10233	0.846154	1.35844	2.8822	0.00208582	0.264221	0.253638	Ywhaz/Vamp8/Vamp7/Vamp2/Stxbp3/Stxbp1/Stx4a/Stx11/Sphk2/Snx4/Snap23/Rabgef1/Pram1/Pld2/Pi4k2a/Milr1/Lyn/Lgals9/Lat2/Lamp1/Kctd9/Itgb2/Il13ra2/Hmox1/Gata2/Gab2/Fcgr4/D6Wsu163e/Cplx2/Cbl/Bcr/Adora2b/Abr	33
GO:0045778	positive regulation of ossification	33/6374	39/10233	0.846154	1.35844	2.8822	0.00208582	0.264221	0.253638	Wnt10b/Vdr/Tob2/Tmem119/Sox11/Smad3/Slc8a1/Slc20a2/Setd2/Rxra/Ptn/Ptger4/Pkdcc/P2rx7/Nipbl/Mia3/Lrp6/Isg15/Gpm6b/Fam20c/Cd276/Ccn3/Ccn1/Bmpr2/Bmpr1a/Bmp4/Atp2b1/Asxl2/Ano6/Adrb2/Acvr2a/Acvr1/Actn3	33
GO:0042537	benzene-containing compound metabolic process	13/6374	13/10233	1	1.60543	2.8071	0.00211501	0.264221	0.253638	Ugt1a6b/Ugt1a6a/Txnrd1/Star/Pon3/Kyat3/Kyat1/Gstm7/Gstm5/Fah/Cyp1b1/Afmid/Acaa1a	13
GO:0051150	regulation of smooth muscle cell differentiation	24/6374	27/10233	0.888889	1.42705	2.85548	0.00221268	0.269841	0.259033	Zeb1/Tshz3/Tmsb4x/Sod2/Smarcd3/Rcan1/Rbpms2/Pias1/Pdgfb/Pdcd4/Notch2/Notch1/Nfatc3/Med28/Mecp2/Hey1/Gper1/Foxo4/Ereg/Efemp2/Dnmt1/Cth/Bmp4/Ankrd17	24
GO:0022890	inorganic cation transmembrane transporter activity	148/6327	206/10163	0.718447	1.15403	2.86837	0.0022212	0.118054	0.111498	Uqcrh/Uqcrfs1/Tusc3/Trpm7/Trpm4/Tpcn2/Tpcn1/Tmem94/Tmem63b/Tmem63a/Tmem38b/Tmem38a/Tmem37/Tmem175/Tmbim6/Tmbim4/Tmbim1/Tfrc/Tcirg1/Surf1/Slc9a9/Slc9a8/Slc9a5/Slc9a2/Slc8b1/Slc8a1/Slc7a11/Slc6a9/Slc6a8/Slc4a7/Slc4a4/Slc4a11/Slc4a10/Slc46a1/Slc45a4/Slc45a3/Slc41a2/Slc40a1/Slc39a7/Slc39a6/Slc39a14/Slc39a13/Slc38a7/Slc38a2/Slc38a1/Slc31a2/Slc31a1/Slc30a9/Slc30a6/Slc30a4/Slc30a1/Slc29a1/Slc25a5/Slc25a…	148
GO:0008324	monoatomic cation transmembrane transporter activity	160/6327	224/10163	0.714286	1.14735	2.86387	0.00225102	0.118054	0.111498	Uqcrh/Uqcrfs1/Tusc3/Trpm7/Trpm4/Tpcn2/Tpcn1/Tomm40/Tmem94/Tmem63b/Tmem63a/Tmem38b/Tmem38a/Tmem37/Tmem175/Tmem109/Tmbim6/Tmbim4/Tmbim1/Tfrc/Tcirg1/Surf1/Slc9a9/Slc9a8/Slc9a5/Slc9a2/Slc8b1/Slc8a1/Slc7a11/Slc6a9/Slc6a8/Slc4a7/Slc4a4/Slc4a11/Slc4a10/Slc46a1/Slc45a4/Slc45a3/Slc41a2/Slc40a1/Slc39a7/Slc39a6/Slc39a14/Slc39a13/Slc38a7/Slc38a2/Slc38a1/Slc31a2/Slc31a1/Slc30a9/Slc30a6/Slc30a4/Slc30a1/Slc29a1…	160
GO:1901342	regulation of vasculature development	146/6374	203/10233	0.719212	1.15464	2.86007	0.00228202	0.271825	0.260938	Zfp354c/Zc3h12a/Xbp1/Wnk1/Vegfc/Vash2/Tnfrsf12a/Tlr3/Tjp1/Thbs2/Thbs1/Tgfbr2/Tgfbr1/Tgfb2/Tert/Tcf4/Sulf1/Stat3/Stat1/Spry2/Sphk1/Sparc/Sp100/Smad1/Shc1/Sh2b3/Serpinf1/Serpine1/Sema5a/Sema4a/Sema3e/Sash1/S100a1/Runx1/Rras/Rock2/Rnh1/Rgcc/Rela/Reck/Pxn/Ptpn6/Ptn/Ptger4/Prl2c2/Prkd2/Prkca/Ppp1r15a/Pparg/Pml/Plk2/Plcg1/Pkm/Pik3cb/Pgk1/Pgf/Pde3b/Pdcd6/Pdcd10/Nrp1/Ninj1/Nfe2l2/Nf1/Mydgf/Mmp9/Mecp2/Lif…	146
GO:0010575	positive regulation of vascular endothelial growth factor production	17/6374	18/10233	0.944444	1.51624	2.81719	0.00235479	0.274119	0.263139	Sulf2/Sulf1/Stat3/Rela/Ptgs2/Hpse/Gata4/Eif2ak3/Cyp1b1/Ccbe1/C3ar1/C3/Bsg/Brca1/Atf4/Arnt/Adora2b	17
GO:0045121	membrane raft	142/6450	197/10347	0.720812	1.15632	2.84975	0.0023601	0.100269	0.0936586	Vdr/Vdac2/Vdac1/Vcl/Unc5b/Tuba1c/Tuba1b/Tsc2/Traf2/Tpp1/Tnfrsf1b/Tnfrsf10b/Tlr6/Tlr2/Tgfbr2/Tgfbr1/Tfpi/Synj2/Sulf1/Stx2/Stoml2/Stoml1/Stom/Src/Smurf2/Smpd2/Smo/Slc39a6/Slc2a1/Slc27a1/Slc25a5/Slc25a4/Sgca/Sdcbp/Scarb1/S1pr1/Rtn4r/Rhoq/Rgmb/Ptgs2/Prkar1a/Ppp2ca/Podxl/Plscr2/Plscr1/Plpp2/Plpp1/Pld2/Pikfyve/Pi4k2a/Pgk1/Pdpn/Pag1/Orai1/Npc1/Nos1/Neu3/Myof/Myo1c/Myadm/Mapk3/Lypd6/Lyn/Lrrk2/Lrp8/Lrp6/L…	142
GO:0005901	caveola	53/6450	67/10347	0.791045	1.26898	2.84162	0.00245112	0.100269	0.0936586	Vdr/Tsc2/Tgfbr2/Tgfbr1/Tfpi/Src/Smpd2/Smo/Slc2a1/Slc27a1/Scarb1/Ptgs2/Plpp2/Plpp1/Pld2/Nos1/Neu3/Myof/Mapk3/Lrrk2/Lrp8/Lrp6/Ldlr/Jak2/Irs1/Insr/Igf1r/Hmox1/Hk1/Hdac6/Grk2/Gnaq/Flot1/F2r/Efna5/Ctsb/Ctnnd1/Cdh15/Cdh13/Cbl/Cavin4/Cavin3/Cavin2/Cavin1/Cav2/Cav1/Bmpr2/Bmpr1a/Atp1b3/Asah2/Aqp1/Akap6/Adrb2	53
GO:0048844	artery morphogenesis	43/6374	53/10233	0.811321	1.30252	2.83768	0.00247952	0.282225	0.270921	Tgfbr2/Tgfbr1/Tgfb2/Srf/Smad7/Six1/Rbpj/Ptger4/Prrx2/Prrx1/Pkd2/Pdgfrb/Nrp1/Nprl3/Notch3/Notch1/Nfatc3/Nf1/Naglu/Mylk/Megf8/Lrp1/Ldlr/Kat6a/Jag1/Hpgd/Hoxa13/Hey1/Hes1/Foxc2/Foxc1/Fkbp10/Eya1/Ephb4/Efnb2/Efemp2/Col3a1/Cited2/Bmpr2/Bmpr1a/Bmp4/Arid2/Akt3	43
GO:0045178	basal part of cell	125/6450	172/10347	0.726744	1.16583	2.82143	0.00259449	0.100269	0.0936586	Wasf2/Vangl2/Vamp8/Tjp1/Tgfbr1/Tfrc/Stxbp3/Stx4a/Stx2/Slco4a1/Slco3a1/Slc8a1/Slc7a5/Slc7a1/Slc6a9/Slc4a7/Slc4a4/Slc4a11/Slc4a10/Slc46a1/Slc43a2/Slc40a1/Slc3a2/Slc39a14/Slc38a1/Slc31a1/Slc30a1/Slc2a9/Slc2a1/Slc29a1/Slc27a1/Slc26a11/Slc23a2/Slc22a5/Slc22a21/Slc1a5/Slc1a3/Slc17a5/Slc16a10/Slc16a1/Slc12a6/Shroom4/Scrib/Ptk2/Prcp/Plec/Pkd2/Pkd1/Pianp/Phldb1/Pdzd11/Pdpn/Pdgfb/Pcmt1/P2ry2/Orai1/Nod2/Nod…	125
GO:0070371	ERK1 and ERK2 cascade	137/6374	190/10233	0.721053	1.1576	2.81803	0.00261951	0.291676	0.279994	Zfp36l2/Zfp36l1/Zdhhc17/Ywhaz/Xbp1/Traf7/Tnip1/Tlr2/Tirap/Styx/Src/Spry4/Spry3/Spry2/Spry1/Sox9/Sirt3/Shc1/Sema7a/Rras/Rap1b/Ranbp9/Ramp3/Ptpn6/Ptpn22/Ptger4/Pten/Prmt5/Prkd2/Prkca/Pin1/Phb2/Pdgfrb/Pdgfra/Pdgfd/Pdgfc/Pdgfb/Nrp1/Nrg1/Nqo2/Nptn/Notch2/Notch1/Nod2/Nod1/Nf1/Neurl3/Nelfe/Ndrg4/Ndrg2/Myh9/Myc/Mturn/Mif/Mfhas1/Mapk3/Map3k12/Map2k7/Map2k2/Map2k1/Lyn/Lrp1/Lif/Klf4/Jun/Itgb3/Itgb1bp1/Itgav…	137
GO:1990874	vascular associated smooth muscle cell proliferation	50/6374	63/10233	0.793651	1.27415	2.80509	0.00277754	0.299974	0.287959	Xbp1/Tpm1/Timp3/Tgfb3/Tert/Src/Spon2/Sod2/Rhoa/Rgcc/Rbm10/Pten/Ppargc1a/Pparg/Pdgfb/Pdcd4/Pak1/Nqo2/Nf1/Ndrg2/Mmp9/Mmp2/Mfn2/Mef2d/Mdm2/Map3k7/Jun/Jak2/Igfbp5/Htr1b/Hpgd/Hmox1/Gstp1/Grk2/Gper1/Gna12/Gja1/Frs2/Ern1/Enpp1/Efemp2/Dnmt1/Ddit3/Cdkn1b/Cdkn1a/Cav1/Calcrl/Bmpr1a/Apln/Adamts1	50
GO:0008406	gonad development	116/6374	159/10233	0.72956	1.17126	2.797	0.00281419	0.299974	0.287959	Zfx/Zfpm2/Zfp830/Ybx3/Wdr19/Tmf1/Tlr3/Tgfbr1/Tgfb2/Tbc1d20/Stat5a/Star/Src/Spata2/Sox9/Six4/Sgpl1/Sf1/Serpine1/Serpinb6b/Serpinb6a/Scx/Scaper/Safb2/Runx1/Rrm1/Rhobtb3/Rdh10/Rbpj/Rara/Rab13/Ptger4/Pla2g4a/Pdgfra/Pcyt1b/Nupr1/Nup107/Nr3c1/Nr2f2/Npr2/Notch1/Ncoa1/Myh9/Msh2/Mmp2/Mmp19/Mmp14/Mfn2/Lfng/Kmt2b/Kitl/Kdm5a/Jag1/Itgav/Irx5/Insr/Inhbb/Inha/Idh1/Hoxa11/Hmgb2/Hmga2/Grk2/Gja1/Gfra1/Gata4/Gas2/F…	116
GO:0010565	regulation of ketone metabolic process	73/6374	96/10233	0.760417	1.22079	2.7933	0.00287727	0.299974	0.287959	Tysnd1/Trib3/Stard4/Star/Sox9/Slc45a3/Sirt5/Sirt4/Rest/Rdh10/Ptgs2/Prkag2/Ppargc1a/Pparg/Ppard/Pla2g4a/Pibf1/Pgk1/Pdp1/Pdk4/Pdk3/Pdk2/Pdk1/Pank2/Nucb2/Nr1d1/Nme2/Nme1/Ncor2/Ncor1/Mtln/Mid1ip1/Mfsd2a/Mapk9/Lpgat1/Lonp2/Klhl25/Kat2b/Irs1/Insig2/Insig1/H6pd/Ggcx/Gdf15/Fmo1/Fabp3/Etfbkmt/Erlin2/Erlin1/Elovl5/Eif6/Eif2ak3/Egr1/Dgkq/Dgat1/Dab2/Creb1/Cpt1a/Clcn2/Cd74/Cav1/Brca1/Bglap2/Bckdk/Appl2/Anxa1/…	73
GO:0090200	positive regulation of release of cytochrome c from mitochondria	20/6374	22/10233	0.909091	1.45948	2.77264	0.00294537	0.299974	0.287959	Wdr35/Trp53/Prkaa1/Pmaip1/Plaur/Pla2g6/Pink1/Mmp9/Mllt11/Gper1/Fas/Casp6/Bnip3/Bmf/Bid/Bcl2l11/Bbc3/Bax/Bak1/Bad	20
GO:0051960	regulation of nervous system development	240/6374	346/10233	0.693642	1.11359	2.7625	0.00308493	0.299974	0.287959	Zpr1/Zfp365/Ythdf2/Xrcc5/Xrcc2/Wls/Vim/Vegfc/Vamp7/Ulk2/Ulk1/Ufl1/Ttc3/Tspo/Tsc2/Trp53/Trim32/Trim11/Tnfrsf1b/Tnfrsf12a/Tlr2/Tle6/Tiam2/Thbs2/Tg/Tert/Tcf7l2/Tbc1d24/Synj1/Syngap1/Stk25/Stk11/Star/Ss18l1/Srrt/Srpx2/Srf/Spen/Sox11/Snw1/Smurf1/Smo/Smarcd3/Slit2/Slc7a5/Slc30a1/Sh3glb1/Sgk1/Serpinf1/Serpine2/Sema7a/Sema6c/Sema5a/Sema4f/Sema4a/Rxra/Rtn4r/Robo2/Robo1/Rnf6/Rlim/Rhoa/Rheb/Rest/Rela/Rb1/Ra…	240
GO:0045765	regulation of angiogenesis	142/6374	198/10233	0.717172	1.15137	2.76412	0.00311001	0.299974	0.287959	Zfp354c/Zc3h12a/Xbp1/Wnk1/Vegfc/Vash2/Tnfrsf12a/Tlr3/Tjp1/Thbs2/Thbs1/Tgfbr2/Tgfb2/Tert/Tcf4/Sulf1/Stat3/Stat1/Spry2/Sphk1/Sparc/Sp100/Smad1/Shc1/Sh2b3/Serpinf1/Serpine1/Sema5a/Sema4a/Sema3e/Sash1/S100a1/Runx1/Rras/Rock2/Rnh1/Rgcc/Rela/Reck/Pxn/Ptpn6/Ptn/Prl2c2/Prkd2/Prkca/Ppp1r15a/Pparg/Pml/Plk2/Plcg1/Pkm/Pik3cb/Pgk1/Pgf/Pde3b/Pdcd6/Pdcd10/Nrp1/Ninj1/Nfe2l2/Nf1/Mydgf/Mmp9/Mecp2/Lif/Lgals3/Klf4/J…	142
GO:0098802	plasma membrane signaling receptor complex	59/6450	76/10347	0.776316	1.24535	2.76183	0.00320063	0.106647	0.0996161	Tyk2/Tspan32/Traf2/Tlr6/Tlr2/Tgfbr2/Tgfbr1/Tfrc/Sdcbp/Rnf31/Ramp3/Ptpn6/Porcn/Pmp22/Osmr/Olfm1/Nrn1/Lyn/Lime1/Jak2/Itgb8/Itgb7/Itgb5/Itgb3/Itgb2/Itgb1/Itgav/Itga7/Itga6/Itga5/Itga2b/Irs1/Insr/Il6st/Il6ra/Il12rb1/Igf1r/Htra2/Hfe/Grik5/Gabbr1/Flna/Emilin1/Dlg4/Dlg3/Diablo/Csf2rb2/Csf2rb/Chrng/Chrnb1/Chrna1/Cd40/Calcrl/Birc2/Apbb1ip/Alcam/Acvr2a/Acvr1/Abhd6	59
GO:0030501	positive regulation of bone mineralization	26/6374	30/10233	0.866667	1.39137	2.75889	0.0032008	0.299974	0.287959	Wnt10b/Vdr/Tmem119/Smad3/Slc8a1/Slc20a2/Rxra/Ptn/Pkdcc/P2rx7/Mia3/Isg15/Gpm6b/Fam20c/Cd276/Ccn1/Bmpr2/Bmpr1a/Bmp4/Atp2b1/Asxl2/Ano6/Adrb2/Acvr2a/Acvr1/Actn3	26
[truncated: 6,634 more rows]
