# Supplementary material for: Transcriptomic Analysis of Pleiotropic Effects of Scandium Chloride on C2C12 Myoblasts
Source: Toxics. 2026 Jul 16;14(7):623. doi: 10.3390/toxics14070623 (PMC13417790; doi:10.3390/toxics14070623)
Supplement: Supplementary file 1 [file toxics-14-00623-s001.zip › Table S5.xlsx]

## Sheet: 0.01mM_vs_Con (|log2fc|＞0.75)
ID	Description	GeneRatio	BgRatio	RichFactor	FoldEnrichment	zScore	pvalue	p.adjust	qvalue	geneID	Count
GO:0061448	connective tissue development	13/75	209/10233	0.062201	8.4867	9.39615	3.07939e-09	4.23768e-06	3.2313e-06	Thbs1/Prrx2/Ogn/Mustn1/Maf/Id2/Enpp1/Col6a1/Col1a1/Ccn2/Ccn1/Bmp4/Acta2	13
GO:0051216	cartilage development	11/75	138/10233	0.0797101	10.8757	10.036	4.21624e-09	4.23768e-06	3.2313e-06	Thbs1/Prrx2/Ogn/Mustn1/Maf/Enpp1/Col6a1/Col1a1/Ccn2/Ccn1/Bmp4	11
GO:0001649	osteoblast differentiation	11/75	145/10233	0.0758621	10.3506	9.74381	7.12018e-09	4.23768e-06	3.2313e-06	Tmem119/Ranbp3l/Igfbp2/Id3/Id2/Enpp1/Col1a1/Ccn2/Ccn1/Bmp4/Areg	11
GO:0001503	ossification	14/75	272/10233	0.0514706	7.02265	8.65022	8.26864e-09	4.23768e-06	3.2313e-06	Tmem119/S1pr1/Ranbp3l/Myog/Igfbp2/Id3/Id2/Enpp1/Col6a1/Col1a1/Ccn2/Ccn1/Bmp4/Areg	14
GO:0045661	regulation of myoblast differentiation	7/75	59/10233	0.118644	16.1878	10.0527	2.14888e-07	7.09785e-05	5.41223e-05	Ranbp3l/Myog/Myod1/Mustn1/Id3/Ccl9/Bmp4	7
GO:0001501	skeletal system development	14/75	354/10233	0.039548	5.39593	7.23274	2.24588e-07	7.09785e-05	5.41223e-05	Tmem119/Thbs1/Ranbp3l/Prrx2/Ogn/Mustn1/Maf/Gas1/Enpp1/Col6a1/Col1a1/Ccn2/Ccn1/Bmp4	14
GO:0033002	muscle cell proliferation	11/75	204/10233	0.0539216	7.35706	7.88042	2.42366e-07	7.09785e-05	5.41223e-05	Thbs1/Spon2/S1pr1/Rgcc/Ogn/Myog/Id2/Hpgd/Enpp1/Bmp4/Angpt1	11
GO:0048514	blood vessel morphogenesis	15/75	446/10233	0.0336323	4.58879	6.65882	6.31473e-07	0.000161815	0.000123387	Thbs1/S1pr1/Rgcc/Prrx2/Jup/Igfbp7/Hpgd/Glul/Enpp1/Cxcl12/Ccn2/Ccn1/Bmp4/Atp2b4/Angpt1	15
GO:0045667	regulation of osteoblast differentiation	8/75	104/10233	0.0769231	10.4954	8.36282	8.33773e-07	0.000189915	0.000144813	Tmem119/Ranbp3l/Igfbp2/Id3/Id2/Ccn1/Bmp4/Areg	8
GO:0048659	smooth muscle cell proliferation	9/75	146/10233	0.0616438	8.41068	7.74927	1.07921e-06	0.000221238	0.000168698	Thbs1/Spon2/S1pr1/Rgcc/Ogn/Id2/Hpgd/Enpp1/Bmp4	9
GO:0032355	response to estradiol	7/75	77/10233	0.0909091	12.4036	8.63046	1.36382e-06	0.000254166	0.000193806	Postn/Myog/Myod1/Igfbp2/Hpgd/Col1a1/Areg	7
GO:0071363	cellular response to growth factor stimulus	15/75	485/10233	0.0309278	4.21979	6.24235	1.81339e-06	0.000309787	0.000236217	Tmem119/Thbs1/Spon2/Rgcc/Postn/Myog/Hpgd/Enpp1/Col1a1/Ccn2/Ccn1/Bmp4/Atp2b4/Angpt1/Acta2	15
GO:0045445	myoblast differentiation	7/75	84/10233	0.0833333	11.37	8.19999	2.46597e-06	0.000388864	0.000296515	Ranbp3l/Myog/Myod1/Mustn1/Id3/Ccl9/Bmp4	7
GO:0010594	regulation of endothelial cell migration	8/75	128/10233	0.0625	8.5275	7.36367	4.02196e-06	0.00058893	0.000449069	Thbs1/Rgcc/Jup/Glul/Bmp4/Atp2b4/Atoh8/Angpt1	8
GO:0009612	response to mechanical stimulus	8/75	130/10233	0.0615385	8.39631	7.29236	4.51592e-06	0.000593284	0.000452388	Thbs1/Postn/Jup/Igfbp2/Cxcl12/Col6a1/Col1a1/Cnn2	8
GO:0043542	endothelial cell migration	9/75	174/10233	0.0517241	7.05724	6.92435	4.63051e-06	0.000593284	0.000452388	Thbs1/Rgcc/Jup/Glul/Cxcl12/Bmp4/Atp2b4/Atoh8/Angpt1	9
GO:0050918	positive chemotaxis	5/75	38/10233	0.131579	17.9526	8.99585	7.6808e-06	0.000908404	0.000692673	Saa3/S1pr1/Cxcl12/Bmp4/Angpt1	5
GO:0007162	negative regulation of cell adhesion	9/75	186/10233	0.0483871	6.60194	6.62496	7.97623e-06	0.000908404	0.000692673	Thbs1/Rgcc/Postn/Il1rn/Cxcl12/Col1a1/C1qtnf1/Bmp4/Angpt1	9
GO:0030155	regulation of cell adhesion	14/75	496/10233	0.0282258	3.85113	5.59309	1.20568e-05	0.00123582	0.000942332	Thbs1/S1pr1/Rgcc/Postn/Jup/Il1rn/Igfbp2/Cxcl12/Col1a1/Ccn1/Ccdc80/C1qtnf1/Bmp4/Angpt1	14
GO:0061061	muscle structure development	14/75	496/10233	0.0282258	3.85113	5.59309	1.20568e-05	0.00123582	0.000942332	Tmem119/S1pr1/Ranbp3l/Myog/Myod1/Myl9/Mustn1/Id3/Id2/Cxcl12/Col6a1/Ccl9/Bmp4/Angpt1	14
GO:0061035	regulation of cartilage development	5/75	44/10233	0.113636	15.5045	8.2846	1.60593e-05	0.00147305	0.00112322	Mustn1/Maf/Ccn2/Ccn1/Bmp4	5
GO:0001525	angiogenesis	12/75	378/10233	0.031746	4.33143	5.67094	1.72706e-05	0.00147305	0.00112322	Thbs1/S1pr1/Rgcc/Jup/Igfbp7/Glul/Cxcl12/Ccn2/Ccn1/Bmp4/Atp2b4/Angpt1	12
GO:0043537	negative regulation of blood vessel endothelial cell migration	4/75	22/10233	0.181818	24.8073	9.60492	1.7617e-05	0.00147305	0.00112322	Thbs1/Rgcc/Jup/Atp2b4	4
GO:0031214	biomineral tissue development	7/75	113/10233	0.0619469	8.45204	6.84433	1.77562e-05	0.00147305	0.00112322	Tmem119/S1pr1/Enpp1/Col6a1/Col1a1/Ccn1/Bmp4	7
GO:0045668	negative regulation of osteoblast differentiation	5/75	45/10233	0.111111	15.16	8.1796	1.7964e-05	0.00147305	0.00112322	Ranbp3l/Igfbp2/Id3/Id2/Areg	5
GO:0071674	mononuclear cell migration	7/75	115/10233	0.0608696	8.30504	6.7691	1.99105e-05	0.00156987	0.00119705	Trim55/Thbs1/S1pr1/Enpp1/Cxcl12/Cnn2/Ccl20	7
GO:0060350	endochondral bone morphogenesis	5/75	47/10233	0.106383	14.5149	7.97933	2.22985e-05	0.00166642	0.00127067	Tmem119/Thbs1/Enpp1/Col1a1/Bmp4	5
GO:0060348	bone development	8/75	162/10233	0.0493827	6.73778	6.32516	2.27609e-05	0.00166642	0.00127067	Tmem119/Thbs1/Ranbp3l/Ogn/Enpp1/Col6a1/Col1a1/Bmp4	8
GO:0048705	skeletal system morphogenesis	8/75	164/10233	0.0487805	6.65561	6.27357	2.48705e-05	0.00175809	0.00134057	Tmem119/Thbs1/Prrx2/Gas1/Enpp1/Col1a1/Ccn2/Bmp4	8
GO:0001958	endochondral ossification	4/75	25/10233	0.16	21.8304	8.95992	2.99623e-05	0.00193967	0.00147903	Tmem119/Enpp1/Col1a1/Bmp4	4
GO:0036075	replacement ossification	4/75	25/10233	0.16	21.8304	8.95992	2.99623e-05	0.00193967	0.00147903	Tmem119/Enpp1/Col1a1/Bmp4	4
GO:0032964	collagen biosynthetic process	5/75	50/10233	0.1	13.644	7.70085	3.02778e-05	0.00193967	0.00147903	Rgcc/Rcn3/Col1a1/Ccn2/Bmp4	5
GO:0051384	response to glucocorticoid	6/75	85/10233	0.0705882	9.63106	6.86578	3.50012e-05	0.00217431	0.00165795	Myod1/Il1rn/Igfbp2/Fbxo32/Bmp4/Areg	6
GO:0032963	collagen metabolic process	6/75	86/10233	0.0697674	9.51907	6.81678	3.74094e-05	0.00225557	0.00171991	Rgcc/Rcn3/Col6a1/Col1a1/Ccn2/Bmp4	6
GO:0030335	positive regulation of cell migration	12/75	412/10233	0.0291262	3.97398	5.29439	4.04261e-05	0.00236782	0.0018055	Thbs1/S1pr1/Postn/Cxcl12/Col1a1/Ccn1/Ccl9/Ccl20/Bmp4/Atoh8/Angpt1/Acta2	12
GO:0030282	bone mineralization	6/75	88/10233	0.0681818	9.30273	6.72114	4.26249e-05	0.00242725	0.00185082	Tmem119/S1pr1/Enpp1/Col6a1/Ccn1/Bmp4	6
GO:2000147	positive regulation of cell motility	12/75	422/10233	0.028436	3.87981	5.19123	5.1055e-05	0.00282873	0.00215695	Thbs1/S1pr1/Postn/Cxcl12/Col1a1/Ccn1/Ccl9/Ccl20/Bmp4/Atoh8/Angpt1/Acta2	12
GO:0006935	chemotaxis	9/75	237/10233	0.0379747	5.18127	5.59597	5.46844e-05	0.00284901	0.00217241	Thbs1/Saa3/S1pr1/Cxcl12/Ccn1/Ccl9/Ccl20/Bmp4/Angpt1	9
GO:0042330	taxis	9/75	237/10233	0.0379747	5.18127	5.59597	5.46844e-05	0.00284901	0.00217241	Thbs1/Saa3/S1pr1/Cxcl12/Ccn1/Ccl9/Ccl20/Bmp4/Angpt1	9
GO:0030500	regulation of bone mineralization	5/75	57/10233	0.0877193	11.9684	7.1351	5.74964e-05	0.00284901	0.00217241	Tmem119/S1pr1/Enpp1/Ccn1/Bmp4	5
GO:0031960	response to corticosteroid	6/75	93/10233	0.0645161	8.80258	6.49483	5.8246e-05	0.00284901	0.00217241	Myod1/Il1rn/Igfbp2/Fbxo32/Bmp4/Areg	6
GO:0031589	cell-substrate adhesion	9/75	239/10233	0.0376569	5.13791	5.56182	5.83699e-05	0.00284901	0.00217241	Thbs1/Postn/Nid2/Jup/Col1a1/Ccn2/Ccn1/Ccdc80/Angpt1	9
GO:0040017	positive regulation of locomotion	12/75	430/10233	0.027907	3.80763	5.11094	6.12296e-05	0.00291909	0.00222585	Thbs1/S1pr1/Postn/Cxcl12/Col1a1/Ccn1/Ccl9/Ccl20/Bmp4/Atoh8/Angpt1/Acta2	12
GO:0048661	positive regulation of smooth muscle cell proliferation	6/75	95/10233	0.0631579	8.61726	6.40902	6.56487e-05	0.00305863	0.00233226	Thbs1/S1pr1/Rgcc/Id2/Hpgd/Bmp4	6
GO:0048660	regulation of smooth muscle cell proliferation	7/75	140/10233	0.05	6.822	5.95982	7.05518e-05	0.00321403	0.00245075	Thbs1/S1pr1/Rgcc/Ogn/Id2/Hpgd/Bmp4	7
GO:0003012	muscle system process	9/75	246/10233	0.0365854	4.99171	5.44522	7.29672e-05	0.0032518	0.00247955	Myog/Myod1/Jup/Fbxo32/Col6a1/Ccn2/Bmp4/Atp2b4/Acta2	9
GO:0043534	blood vessel endothelial cell migration	6/75	100/10233	0.06	8.1864	6.20511	8.7479e-05	0.00381558	0.00290944	Thbs1/Rgcc/Jup/Cxcl12/Atp2b4/Angpt1	6
GO:0014888	striated muscle adaptation	4/75	33/10233	0.121212	16.5382	7.68182	9.27147e-05	0.00387888	0.00295771	Myog/Myod1/Bmp4/Atp2b4	4
GO:0032330	regulation of chondrocyte differentiation	4/75	33/10233	0.121212	16.5382	7.68182	9.27147e-05	0.00387888	0.00295771	Mustn1/Maf/Ccn2/Bmp4	4
GO:0010596	negative regulation of endothelial cell migration	4/75	34/10233	0.117647	16.0518	7.55362	0.000104496	0.00428433	0.00326687	Thbs1/Rgcc/Jup/Atp2b4	4
GO:0031667	response to nutrient levels	11/75	390/10233	0.0282051	3.84831	4.9279	0.000116632	0.0046254	0.00352694	Prl2c5/Postn/Myod1/Maf/Inhbb/Igfbp2/Glul/Enpp1/Col6a1/Col1a1/Bmf	11
GO:0019730	antimicrobial humoral response	4/75	35/10233	0.114286	15.5931	7.43074	0.000117327	0.0046254	0.00352694	Spon2/Cxcl12/Ccl9/Ccl20	4
GO:0044344	cellular response to fibroblast growth factor stimulus	5/75	67/10233	0.0746269	10.1821	6.47904	0.00012528	0.00475599	0.00362652	Thbs1/Postn/Enpp1/Col1a1/Ccn2	5
GO:0070167	regulation of biomineral tissue development	5/75	67/10233	0.0746269	10.1821	6.47904	0.00012528	0.00475599	0.00362652	Tmem119/S1pr1/Enpp1/Ccn1/Bmp4	5
GO:2000351	regulation of endothelial cell apoptotic process	4/75	36/10233	0.111111	15.16	7.31282	0.000131264	0.00489255	0.00373065	Thbs1/Rgcc/Bmp4/Angpt1	4
GO:1905517	macrophage migration	4/75	37/10233	0.108108	14.7503	7.19953	0.000146361	0.00535787	0.00408546	Trim55/Thbs1/Enpp1/Cnn2	4
GO:0060349	bone morphogenesis	5/75	70/10233	0.0714286	9.74571	6.3087	0.000154345	0.005551	0.00423273	Tmem119/Thbs1/Enpp1/Col1a1/Bmp4	5
GO:1901739	regulation of myoblast fusion	3/75	15/10233	0.2	27.288	8.75441	0.000161512	0.00564079	0.00430119	Myog/Myod1/Cxcl12	3
GO:0045663	positive regulation of myoblast differentiation	4/75	38/10233	0.105263	14.3621	7.09055	0.000162677	0.00564079	0.00430119	Ranbp3l/Myog/Myod1/Mustn1	4
GO:0071774	response to fibroblast growth factor	5/75	71/10233	0.0704225	9.60845	6.25419	0.000165096	0.00564079	0.00430119	Thbs1/Postn/Enpp1/Col1a1/Ccn2	5
GO:0035107	appendage morphogenesis	6/75	114/10233	0.0526316	7.18105	5.70234	0.000180516	0.00596866	0.0045512	Prrx2/Mustn1/Gas1/Enpp1/Col6a1/Bmp4	6
GO:0035108	limb morphogenesis	6/75	114/10233	0.0526316	7.18105	5.70234	0.000180516	0.00596866	0.0045512	Prrx2/Mustn1/Gas1/Enpp1/Col6a1/Bmp4	6
GO:2000353	positive regulation of endothelial cell apoptotic process	3/75	16/10233	0.1875	25.5825	8.45534	0.000197739	0.00643217	0.00490463	Thbs1/Rgcc/Bmp4	3
GO:0043535	regulation of blood vessel endothelial cell migration	5/75	74/10233	0.0675676	9.21892	6.09694	0.000200809	0.00643217	0.00490463	Thbs1/Rgcc/Jup/Atp2b4/Angpt1	5
GO:0043491	phosphatidylinositol 3-kinase/protein kinase B signal transduction	8/75	223/10233	0.0358744	4.89471	5.05263	0.000215619	0.00680029	0.00518533	Thbs1/Rgcc/Rcn3/Cxcl12/Col6a2/Col6a1/C1qtnf1/Angpt1	8
GO:0072577	endothelial cell apoptotic process	4/75	41/10233	0.097561	13.3112	6.78688	0.000219506	0.00681799	0.00519883	Thbs1/Rgcc/Bmp4/Angpt1	4
GO:0048598	embryonic morphogenesis	11/75	420/10233	0.0261905	3.57343	4.62746	0.000223403	0.00683546	0.00521215	Prrx2/Mustn1/Il1rn/Id2/Gas1/Enpp1/Col6a1/Col12a1/Ccn1/Bmp4/Atoh8	11
GO:0042474	middle ear morphogenesis	3/75	17/10233	0.176471	24.0776	8.18243	0.000238848	0.00720057	0.00549055	Prrx2/Gas1/Enpp1	3
GO:0042476	odontogenesis	5/75	78/10233	0.0641026	8.74615	5.90066	0.000257252	0.00753381	0.00574465	Id3/Gas1/Enpp1/Col1a1/Bmp4	5
GO:0046683	response to organophosphorus	5/75	78/10233	0.0641026	8.74615	5.90066	0.000257252	0.00753381	0.00574465	P2rx6/Inhbb/Enpp1/Col1a1/Areg	5
GO:0060142	regulation of syncytium formation by plasma membrane fusion	3/75	18/10233	0.166667	22.74	7.93201	0.000285111	0.00823207	0.00627709	Myog/Myod1/Cxcl12	3
GO:0007517	muscle organ development	8/75	233/10233	0.0343348	4.68464	4.88854	0.000290467	0.00827025	0.0063062	S1pr1/Myog/Myod1/Mustn1/Id3/Col6a1/Bmp4/Angpt1	8
GO:0001936	regulation of endothelial cell proliferation	5/75	81/10233	0.0617284	8.42222	5.76245	0.000306939	0.00861951	0.00657252	Thbs1/Rgcc/Cxcl12/Bmp4/Atoh8	5
GO:0030198	extracellular matrix organization	7/75	180/10233	0.0388889	5.306	5.00806	0.000335957	0.009062	0.00690992	Rgcc/Postn/Col6a1/Col1a1/Ccn2/Ccn1/Ccdc80	7
GO:0043062	extracellular structure organization	7/75	180/10233	0.0388889	5.306	5.00806	0.000335957	0.009062	0.00690992	Rgcc/Postn/Col6a1/Col1a1/Ccn2/Ccn1/Ccdc80	7
GO:0045229	external encapsulating structure organization	7/75	180/10233	0.0388889	5.306	5.00806	0.000335957	0.009062	0.00690992	Rgcc/Postn/Col6a1/Col1a1/Ccn2/Ccn1/Ccdc80	7
GO:0050673	epithelial cell proliferation	9/75	303/10233	0.029703	4.05267	4.63483	0.000350672	0.00933607	0.0071189	Thbs1/Rgcc/Id2/Glul/Gas1/Cxcl12/Bmp4/Atoh8/Areg	9
GO:0014850	response to muscle activity	3/75	20/10233	0.15	20.466	7.48724	0.000394141	0.00997517	0.00760622	Postn/Myog/Col6a1	3
GO:0045662	negative regulation of myoblast differentiation	3/75	20/10233	0.15	20.466	7.48724	0.000394141	0.00997517	0.00760622	Id3/Ccl9/Bmp4	3
GO:0061036	positive regulation of cartilage development	3/75	20/10233	0.15	20.466	7.48724	0.000394141	0.00997517	0.00760622	Mustn1/Ccn1/Bmp4	3
GO:0072012	glomerulus vasculature development	3/75	20/10233	0.15	20.466	7.48724	0.000394141	0.00997517	0.00760622	Bmp4/Angpt1/Acta2	3
GO:0043583	ear development	6/75	133/10233	0.0451128	6.15519	5.14181	0.000415923	0.0103981	0.00792871	Prrx2/Maf/Igfbp7/Gas1/Enpp1/Bmp4	6
GO:0014074	response to purine-containing compound	5/75	87/10233	0.0574713	7.84138	5.50634	0.000427819	0.0105666	0.00805721	P2rx6/Inhbb/Enpp1/Col1a1/Areg	5
GO:0043065	positive regulation of apoptotic process	11/75	455/10233	0.0241758	3.29855	4.30964	0.000443524	0.0108241	0.00825355	Thbs1/Rgcc/Musk/Inhbb/Id3/Hpgd/Fbxo32/Ccn2/Ccn1/Bmp4/Bmf	11
GO:0007178	cell surface receptor protein serine/threonine kinase signaling pathway	8/75	250/10233	0.032	4.36608	4.62989	0.000465838	0.0112349	0.0085668	Tmem119/Thbs1/Rgcc/Inhbb/Hpgd/Ccn1/Bmp4/Atoh8	8
GO:0061437	renal system vasculature development	3/75	22/10233	0.136364	18.6055	7.10283	0.000526857	0.0124144	0.00946621	Bmp4/Angpt1/Acta2	3
GO:0061440	kidney vasculature development	3/75	22/10233	0.136364	18.6055	7.10283	0.000526857	0.0124144	0.00946621	Bmp4/Angpt1/Acta2	3
GO:0030336	negative regulation of cell migration	7/75	196/10233	0.0357143	4.87286	4.70397	0.00056103	0.0129289	0.00985846	Thbs1/Rgcc/Jup/Il1rn/Cxcl12/Cnn2/Atp2b4	7
GO:0048736	appendage development	6/75	141/10233	0.0425532	5.80596	4.93751	0.000567608	0.0129289	0.00985846	Prrx2/Mustn1/Gas1/Enpp1/Col6a1/Bmp4	6
GO:0060173	limb development	6/75	141/10233	0.0425532	5.80596	4.93751	0.000567608	0.0129289	0.00985846	Prrx2/Mustn1/Gas1/Enpp1/Col6a1/Bmp4	6
GO:0030278	regulation of ossification	5/75	93/10233	0.0537634	7.33548	5.27362	0.000581596	0.0129827	0.00989955	Tmem119/S1pr1/Enpp1/Ccn1/Bmp4	5
GO:0043068	positive regulation of programmed cell death	11/75	470/10233	0.0234043	3.19328	4.18271	0.00058264	0.0129827	0.00989955	Thbs1/Rgcc/Musk/Inhbb/Id3/Hpgd/Fbxo32/Ccn2/Ccn1/Bmp4/Bmf	11
GO:0043500	muscle adaptation	5/75	94/10233	0.0531915	7.25745	5.23685	0.000610795	0.0134638	0.0102663	Myog/Myod1/Fbxo32/Bmp4/Atp2b4	5
GO:0014902	myotube differentiation	5/75	95/10233	0.0526316	7.18105	5.20062	0.000641081	0.013981	0.0106607	Tmem119/Myog/Myod1/Cxcl12/Col6a1	5
GO:0050900	leukocyte migration	7/75	202/10233	0.0346535	4.72812	4.59833	0.000671298	0.0141705	0.0108052	Trim55/Thbs1/S1pr1/Enpp1/Cxcl12/Cnn2/Ccl20	7
GO:0001937	negative regulation of endothelial cell proliferation	3/75	24/10233	0.125	17.055	6.76599	0.000685189	0.0141705	0.0108052	Thbs1/Rgcc/Atoh8	3
GO:0030195	negative regulation of blood coagulation	3/75	24/10233	0.125	17.055	6.76599	0.000685189	0.0141705	0.0108052	Thbs1/C1qtnf1/Angpt1	3
GO:0051602	response to electrical stimulus	3/75	24/10233	0.125	17.055	6.76599	0.000685189	0.0141705	0.0108052	Myog/Musk/Fbxo32	3
GO:1900047	negative regulation of hemostasis	3/75	24/10233	0.125	17.055	6.76599	0.000685189	0.0141705	0.0108052	Thbs1/C1qtnf1/Angpt1	3
GO:2000146	negative regulation of cell motility	7/75	203/10233	0.0344828	4.70483	4.58113	0.000691243	0.0141705	0.0108052	Thbs1/Rgcc/Jup/Il1rn/Cxcl12/Cnn2/Atp2b4	7
GO:0001935	endothelial cell proliferation	5/75	98/10233	0.0510204	6.96122	5.09499	0.00073872	0.0149938	0.011433	Thbs1/Rgcc/Cxcl12/Bmp4/Atoh8	5
GO:0050819	negative regulation of coagulation	3/75	25/10233	0.12	16.3728	6.6124	0.000774539	0.0154999	0.0118189	Thbs1/C1qtnf1/Angpt1	3
GO:0042246	tissue regeneration	4/75	57/10233	0.0701754	9.57474	5.57797	0.000783712	0.0154999	0.0118189	Postn/Myod1/Mustn1/Col6a1	4
GO:0031099	regeneration	6/75	150/10233	0.04	5.4576	4.72562	0.000786338	0.0154999	0.0118189	Postn/Myod1/Mustn1/Enpp1/Cxcl12/Col6a1	6
GO:0006959	humoral immune response	4/75	60/10233	0.0666667	9.096	5.40416	0.000951594	0.0182316	0.0139019	Spon2/Cxcl12/Ccl9/Ccl20	4
GO:0007492	endoderm development	4/75	60/10233	0.0666667	9.096	5.40416	0.000951594	0.0182316	0.0139019	Col6a1/Col12a1/Bmp4/Angpt1	4
GO:0050680	negative regulation of epithelial cell proliferation	5/75	104/10233	0.0480769	6.55962	4.89649	0.000966895	0.0182316	0.0139019	Thbs1/Rgcc/Gas1/Bmp4/Atoh8	5
GO:0070374	positive regulation of ERK1 and ERK2 cascade	5/75	104/10233	0.0480769	6.55962	4.89649	0.000966895	0.0182316	0.0139019	Cxcl12/Ccn2/Bmp4/Angpt1/Acta2	5
GO:0040013	negative regulation of locomotion	7/75	215/10233	0.0325581	4.44223	4.38304	0.000969387	0.0182316	0.0139019	Thbs1/Rgcc/Jup/Il1rn/Cxcl12/Cnn2/Atp2b4	7
GO:0048545	response to steroid hormone	7/75	219/10233	0.0319635	4.3611	4.32022	0.00107953	0.0200558	0.0152928	Myod1/Il1rn/Igfbp2/Fbxo32/Col1a1/Bmp4/Areg	7
GO:0032967	positive regulation of collagen biosynthetic process	3/75	28/10233	0.107143	14.6186	6.20027	0.00108595	0.0200558	0.0152928	Rgcc/Ccn2/Bmp4	3
GO:0060326	cell chemotaxis	6/75	161/10233	0.0372671	5.08472	4.48874	0.00113646	0.0205599	0.0156772	Thbs1/Saa3/S1pr1/Cxcl12/Ccl9/Ccl20	6
GO:0001822	kidney development	7/75	221/10233	0.0316742	4.32163	4.28937	0.00113817	0.0205599	0.0156772	Id3/Id2/Hpgd/Enpp1/Bmp4/Angpt1/Acta2	7
GO:1990874	vascular associated smooth muscle cell proliferation	4/75	63/10233	0.0634921	8.66286	5.24212	0.00114333	0.0205599	0.0156772	Spon2/Rgcc/Hpgd/Enpp1	4
GO:0061844	antimicrobial humoral immune response mediated by antimicrobial peptide	3/75	29/10233	0.103448	14.1145	6.07676	0.0012049	0.0214786	0.0163778	Cxcl12/Ccl9/Ccl20	3
GO:0010810	regulation of cell-substrate adhesion	6/75	164/10233	0.0365854	4.99171	4.42786	0.00125003	0.0220911	0.0168448	Thbs1/Postn/Jup/Col1a1/Ccn1/Ccdc80	6
GO:0072001	renal system development	7/75	226/10233	0.0309735	4.22602	4.21382	0.0012958	0.0225629	0.0172046	Id3/Id2/Hpgd/Enpp1/Bmp4/Angpt1/Acta2	7
GO:0007520	myoblast fusion	3/75	30/10233	0.1	13.644	5.9592	0.00133176	0.0225629	0.0172046	Myog/Myod1/Cxcl12	3
GO:0010714	positive regulation of collagen metabolic process	3/75	30/10233	0.1	13.644	5.9592	0.00133176	0.0225629	0.0172046	Rgcc/Ccn2/Bmp4	3
GO:0010830	regulation of myotube differentiation	3/75	30/10233	0.1	13.644	5.9592	0.00133176	0.0225629	0.0172046	Tmem119/Myog/Myod1	3
GO:0030501	positive regulation of bone mineralization	3/75	30/10233	0.1	13.644	5.9592	0.00133176	0.0225629	0.0172046	Tmem119/Ccn1/Bmp4	3
GO:0007584	response to nutrient	5/75	112/10233	0.0446429	6.09107	4.65493	0.001348	0.0226508	0.0172716	Postn/Maf/Igfbp2/Enpp1/Col1a1	5
GO:0007169	cell surface receptor protein tyrosine kinase signaling pathway	10/75	443/10233	0.0225734	3.07991	3.84558	0.00138705	0.0231169	0.017627	Thbs1/Musk/Igfbp2/Enpp1/Col6a1/Col1a1/Ccn2/Bmp4/Areg/Angpt1	10
GO:0051146	striated muscle cell differentiation	7/75	229/10233	0.0305677	4.17066	4.16953	0.00139829	0.0231169	0.017627	Tmem119/Myog/Myod1/Myl9/Cxcl12/Col6a1/Bmp4	7
GO:0141091	transforming growth factor beta receptor superfamily signaling pathway	7/75	230/10233	0.0304348	4.15252	4.15493	0.00143383	0.0235149	0.0179305	Tmem119/Thbs1/Rgcc/Inhbb/Hpgd/Ccn1/Bmp4	7
GO:0098609	cell-cell adhesion	10/75	448/10233	0.0223214	3.04554	3.80428	0.00150867	0.0245458	0.0187165	Thbs1/Rgcc/Jup/Il1rn/Igfbp2/Cxcl12/Cdh15/Ccn1/C1qtnf1/Bmp4	10
GO:0009617	response to bacterium	9/75	373/10233	0.0241287	3.29212	3.87489	0.00154529	0.0248058	0.0189148	Trim55/Spon2/Saa3/Hpgd/Fmo1/Enpp1/Colec12/Col6a1/Ccdc80	9
GO:0070372	regulation of ERK1 and ERK2 cascade	6/75	171/10233	0.0350877	4.78737	4.29141	0.00154885	0.0248058	0.0189148	Cxcl12/Ccn2/Ccn1/Bmp4/Angpt1/Acta2	6
GO:0048741	skeletal muscle fiber development	3/75	32/10233	0.09375	12.7912	5.74011	0.00160998	0.025585	0.019509	Myog/Myod1/Col6a1	3
GO:0051147	regulation of muscle cell differentiation	5/75	117/10233	0.042735	5.83077	4.51556	0.00163658	0.0258077	0.0196788	Tmem119/Myog/Myod1/Id2/Bmp4	5
GO:0090100	positive regulation of transmembrane receptor protein serine/threonine kinase signaling pathway	4/75	70/10233	0.0571429	7.79657	4.90269	0.00169329	0.0262973	0.0200521	Thbs1/Ccn1/Bmp4/Atoh8	4
GO:0090288	negative regulation of cellular response to growth factor stimulus	4/75	70/10233	0.0571429	7.79657	4.90269	0.00169329	0.0262973	0.0200521	Thbs1/Bmp4/Atp2b4/Angpt1	4
GO:0010464	regulation of mesenchymal cell proliferation	3/75	33/10233	0.0909091	12.4036	5.63777	0.00176171	0.0269515	0.020551	Prrx2/Gas1/Bmp4	3
GO:0061045	negative regulation of wound healing	3/75	33/10233	0.0909091	12.4036	5.63777	0.00176171	0.0269515	0.020551	Thbs1/C1qtnf1/Angpt1	3
GO:0051153	regulation of striated muscle cell differentiation	4/75	71/10233	0.056338	7.68676	4.85805	0.00178453	0.0270984	0.0206629	Tmem119/Myog/Myod1/Bmp4	4
GO:0007507	heart development	10/75	460/10233	0.0217391	2.96609	3.70744	0.00183638	0.027489	0.0209608	Thbs1/S1pr1/Myod1/Id3/Id2/Enpp1/Col6a1/Ccn1/Bmp4/Angpt1	10
GO:0042692	muscle cell differentiation	8/75	309/10233	0.02589	3.53243	3.884	0.00183707	0.027489	0.0209608	Tmem119/Myog/Myod1/Myl9/Id2/Cxcl12/Col6a1/Bmp4	8
GO:0014904	myotube cell development	3/75	34/10233	0.0882353	12.0388	5.53975	0.00192208	0.0279452	0.0213087	Myog/Myod1/Col6a1	3
GO:0060428	lung epithelium development	3/75	34/10233	0.0882353	12.0388	5.53975	0.00192208	0.0279452	0.0213087	Rcn3/Col6a1/Bmp4	3
GO:0070169	positive regulation of biomineral tissue development	3/75	34/10233	0.0882353	12.0388	5.53975	0.00192208	0.0279452	0.0213087	Tmem119/Ccn1/Bmp4	3
GO:0072678	T cell migration	3/75	34/10233	0.0882353	12.0388	5.53975	0.00192208	0.0279452	0.0213087	S1pr1/Cxcl12/Ccl20	3
GO:0051155	positive regulation of striated muscle cell differentiation	3/75	35/10233	0.0857143	11.6949	5.44576	0.00209128	0.030191	0.0230211	Myog/Myod1/Bmp4	3
GO:0003007	heart morphogenesis	6/75	183/10233	0.0327869	4.47344	4.07389	0.00218439	0.0306917	0.0234029	Thbs1/S1pr1/Id2/Ccn1/Bmp4/Angpt1	6
GO:0097529	myeloid leukocyte migration	5/75	126/10233	0.0396825	5.41429	4.28392	0.00226711	0.0306917	0.0234029	Trim55/Thbs1/Enpp1/Cxcl12/Cnn2	5
GO:0010463	mesenchymal cell proliferation	3/75	36/10233	0.0833333	11.37	5.35551	0.00226946	0.0306917	0.0234029	Prrx2/Gas1/Bmp4	3
GO:0061383	trabecula morphogenesis	3/75	36/10233	0.0833333	11.37	5.35551	0.00226946	0.0306917	0.0234029	S1pr1/Enpp1/Col1a1	3
GO:0071396	cellular response to lipid	9/75	395/10233	0.0227848	3.10876	3.67265	0.00228764	0.0306917	0.0234029	Trim55/Spon2/Myog/Myod1/Inhbb/Id3/Fbxo32/Col1a1/Bmp4	9
GO:0014842	regulation of skeletal muscle satellite cell proliferation	2/75	10/10233	0.2	27.288	7.1462	0.00229618	0.0306917	0.0234029	Myog/Angpt1	2
GO:0014874	response to stimulus involved in regulation of muscle adaptation	2/75	10/10233	0.2	27.288	7.1462	0.00229618	0.0306917	0.0234029	Myog/Fbxo32	2
GO:0033690	positive regulation of osteoblast proliferation	2/75	10/10233	0.2	27.288	7.1462	0.00229618	0.0306917	0.0234029	Tmem119/Ccn1	2
GO:0038065	collagen-activated signaling pathway	2/75	10/10233	0.2	27.288	7.1462	0.00229618	0.0306917	0.0234029	Enpp1/Col1a1	2
GO:0070278	extracellular matrix constituent secretion	2/75	10/10233	0.2	27.288	7.1462	0.00229618	0.0306917	0.0234029	Rgcc/Ccn2	2
GO:1902548	negative regulation of cellular response to vascular endothelial growth factor stimulus	2/75	10/10233	0.2	27.288	7.1462	0.00229618	0.0306917	0.0234029	Atp2b4/Angpt1	2
GO:0050678	regulation of epithelial cell proliferation	7/75	250/10233	0.028	3.82032	3.87922	0.00230562	0.0306917	0.0234029	Thbs1/Rgcc/Glul/Gas1/Cxcl12/Bmp4/Atoh8	7
GO:0022408	negative regulation of cell-cell adhesion	5/75	128/10233	0.0390625	5.32969	4.23546	0.00242835	0.031911	0.0243326	Rgcc/Il1rn/Cxcl12/C1qtnf1/Bmp4	5
GO:0055002	striated muscle cell development	5/75	128/10233	0.0390625	5.32969	4.23546	0.00242835	0.031911	0.0243326	Myog/Myod1/Myl9/Col6a1/Bmp4	5
GO:0070371	ERK1 and ERK2 cascade	6/75	190/10233	0.0315789	4.30863	3.95549	0.00263645	0.0337766	0.0257552	Cxcl12/Ccn2/Ccn1/Bmp4/Angpt1/Acta2	6
GO:0016202	regulation of striated muscle tissue development	3/75	38/10233	0.0789474	10.7716	5.18525	0.00265343	0.0337766	0.0257552	Myog/Myod1/Bmp4	3
GO:0030193	regulation of blood coagulation	3/75	38/10233	0.0789474	10.7716	5.18525	0.00265343	0.0337766	0.0257552	Thbs1/C1qtnf1/Angpt1	3
GO:0048701	embryonic cranial skeleton morphogenesis	3/75	38/10233	0.0789474	10.7716	5.18525	0.00265343	0.0337766	0.0257552	Prrx2/Gas1/Bmp4	3
GO:1900046	regulation of hemostasis	3/75	38/10233	0.0789474	10.7716	5.18525	0.00265343	0.0337766	0.0257552	Thbs1/C1qtnf1/Angpt1	3
GO:0006909	phagocytosis	5/75	131/10233	0.0381679	5.20763	4.16463	0.00268565	0.0337766	0.0257552	Thbs1/Spon2/Gulp1/Colec12/Cnn2	5
GO:0007369	gastrulation	5/75	131/10233	0.0381679	5.20763	4.16463	0.00268565	0.0337766	0.0257552	Il1rn/Col6a1/Col12a1/Bmp4/Atoh8	5
GO:0002062	chondrocyte differentiation	4/75	80/10233	0.05	6.822	4.49187	0.0027644	0.0342809	0.0261398	Mustn1/Maf/Ccn2/Bmp4	4
GO:0014889	muscle atrophy	2/75	11/10233	0.181818	24.8073	6.78805	0.00279315	0.0342809	0.0261398	Myog/Fbxo32	2
GO:0071285	cellular response to lithium ion	2/75	11/10233	0.181818	24.8073	6.78805	0.00279315	0.0342809	0.0261398	Myog/Id2	2
GO:1901741	positive regulation of myoblast fusion	2/75	11/10233	0.181818	24.8073	6.78805	0.00279315	0.0342809	0.0261398	Myod1/Cxcl12	2
GO:0032965	regulation of collagen biosynthetic process	3/75	39/10233	0.0769231	10.4954	5.10481	0.00285953	0.0342809	0.0261398	Rgcc/Ccn2/Bmp4	3
GO:0045778	positive regulation of ossification	3/75	39/10233	0.0769231	10.4954	5.10481	0.00285953	0.0342809	0.0261398	Tmem119/Ccn1/Bmp4	3
GO:0048634	regulation of muscle organ development	3/75	39/10233	0.0769231	10.4954	5.10481	0.00285953	0.0342809	0.0261398	Myog/Myod1/Bmp4	3
GO:1901861	regulation of muscle tissue development	3/75	39/10233	0.0769231	10.4954	5.10481	0.00285953	0.0342809	0.0261398	Myog/Myod1/Bmp4	3
GO:1901655	cellular response to ketone	4/75	81/10233	0.0493827	6.73778	4.45469	0.00289206	0.0344693	0.0262834	Postn/Inhbb/Fbxo32/Bmp4	4
GO:0001704	formation of primary germ layer	4/75	82/10233	0.0487805	6.65561	4.41813	0.0030237	0.0356171	0.0271586	Col6a1/Col12a1/Bmp4/Atoh8	4
GO:0071675	regulation of mononuclear cell migration	4/75	82/10233	0.0487805	6.65561	4.41813	0.0030237	0.0356171	0.0271586	Thbs1/Cxcl12/Cnn2/Ccl20	4
GO:0008015	blood circulation	7/75	263/10233	0.026616	3.63148	3.71482	0.00306181	0.0356171	0.0271586	Postn/Jup/Id2/Ccn2/Atp2b4/Angpt1/Acta2	7
GO:0000768	syncytium formation by plasma membrane fusion	3/75	40/10233	0.075	10.233	5.02723	0.00307523	0.0356171	0.0271586	Myog/Myod1/Cxcl12	3
GO:0140253	cell-cell fusion	3/75	40/10233	0.075	10.233	5.02723	0.00307523	0.0356171	0.0271586	Myog/Myod1/Cxcl12	3
GO:0060840	artery development	4/75	83/10233	0.0481928	6.57542	4.38218	0.00315939	0.0363757	0.027737	Prrx2/Hpgd/Enpp1/Bmp4	4
GO:0010718	positive regulation of epithelial to mesenchymal transition	3/75	41/10233	0.0731707	9.98341	4.95234	0.00330069	0.0363757	0.027737	Rgcc/Col1a1/Bmp4	3
GO:0050818	regulation of coagulation	3/75	41/10233	0.0731707	9.98341	4.95234	0.00330069	0.0363757	0.027737	Thbs1/C1qtnf1/Angpt1	3
GO:0002043	blood vessel endothelial cell proliferation involved in sprouting angiogenesis	2/75	12/10233	0.166667	22.74	6.47456	0.00333591	0.0363757	0.027737	Thbs1/Bmp4	2
GO:0007263	nitric oxide mediated signal transduction	2/75	12/10233	0.166667	22.74	6.47456	0.00333591	0.0363757	0.027737	Thbs1/Atp2b4	2
GO:0010226	response to lithium ion	2/75	12/10233	0.166667	22.74	6.47456	0.00333591	0.0363757	0.027737	Myog/Id2	2
GO:0032891	negative regulation of organic acid transport	2/75	12/10233	0.166667	22.74	6.47456	0.00333591	0.0363757	0.027737	Thbs1/Il1rn	2
GO:0044857	plasma membrane raft organization	2/75	12/10233	0.166667	22.74	6.47456	0.00333591	0.0363757	0.027737	Colec12/Col6a1	2
GO:0048715	negative regulation of oligodendrocyte differentiation	2/75	12/10233	0.166667	22.74	6.47456	0.00333591	0.0363757	0.027737	Id2/Bmp4	2
GO:0061430	bone trabecula morphogenesis	2/75	12/10233	0.166667	22.74	6.47456	0.00333591	0.0363757	0.027737	Enpp1/Col1a1	2
GO:2000343	positive regulation of chemokine (C-X-C motif) ligand 2 production	2/75	12/10233	0.166667	22.74	6.47456	0.00333591	0.0363757	0.027737	Postn/Ccn1	2
GO:0071560	cellular response to transforming growth factor beta stimulus	6/75	201/10233	0.0298507	4.07284	3.78051	0.00348465	0.0377965	0.0288204	Thbs1/Rgcc/Postn/Hpgd/Col1a1/Acta2	6
GO:0006949	syncytium formation	3/75	42/10233	0.0714286	9.74571	4.87998	0.00353603	0.0379521	0.0289391	Myog/Myod1/Cxcl12	3
GO:0030225	macrophage differentiation	3/75	42/10233	0.0714286	9.74571	4.87998	0.00353603	0.0379521	0.0289391	Id2/Enpp1/Bmp4	3
GO:0060485	mesenchyme development	6/75	202/10233	0.029703	4.05267	3.76522	0.00357078	0.0381255	0.0290713	Thbs1/Rgcc/Ranbp3l/Col1a1/Bmp4/Acta2	6
GO:0050954	sensory perception of mechanical stimulus	4/75	86/10233	0.0465116	6.34605	4.27779	0.00359131	0.0381461	0.029087	Enpp1/Cxcl12/Col6a1/Col1a1	4
GO:1901342	regulation of vasculature development	6/75	203/10233	0.0295567	4.03271	3.75003	0.00365848	0.0386592	0.0294782	Thbs1/Rgcc/Jup/Glul/Cxcl12/Atp2b4	6
GO:0043410	positive regulation of MAPK cascade	7/75	273/10233	0.025641	3.49846	3.59527	0.003763	0.0393495	0.0300046	Thbs1/Cxcl12/Ccn2/C1qtnf1/Bmp4/Angpt1/Acta2	7
GO:0010712	regulation of collagen metabolic process	3/75	43/10233	0.0697674	9.51907	4.81001	0.00378139	0.0393495	0.0300046	Rgcc/Ccn2/Bmp4	3
GO:0010812	negative regulation of cell-substrate adhesion	3/75	43/10233	0.0697674	9.51907	4.81001	0.00378139	0.0393495	0.0300046	Thbs1/Postn/Col1a1	3
GO:0010595	positive regulation of endothelial cell migration	4/75	88/10233	0.0454545	6.20182	4.21092	0.00390057	0.0396245	0.0302143	Thbs1/Bmp4/Atoh8/Angpt1	4
GO:0014857	regulation of skeletal muscle cell proliferation	2/75	13/10233	0.153846	20.9908	6.19701	0.00392379	0.0396245	0.0302143	Myog/Angpt1	2
GO:0060143	positive regulation of syncytium formation by plasma membrane fusion	2/75	13/10233	0.153846	20.9908	6.19701	0.00392379	0.0396245	0.0302143	Myod1/Cxcl12	2
GO:0060749	mammary gland alveolus development	2/75	13/10233	0.153846	20.9908	6.19701	0.00392379	0.0396245	0.0302143	Id2/Areg	2
GO:0061377	mammary gland lobule development	2/75	13/10233	0.153846	20.9908	6.19701	0.00392379	0.0396245	0.0302143	Id2/Areg	2
GO:0072109	glomerular mesangium development	2/75	13/10233	0.153846	20.9908	6.19701	0.00392379	0.0396245	0.0302143	Bmp4/Acta2	2
GO:0071385	cellular response to glucocorticoid stimulus	3/75	44/10233	0.0681818	9.30273	4.74229	0.0040369	0.0405669	0.0309329	Myod1/Fbxo32/Bmp4	3
GO:0071559	response to transforming growth factor beta	6/75	208/10233	0.0288462	3.93577	3.67551	0.00412128	0.0412128	0.0314254	Thbs1/Rgcc/Postn/Hpgd/Col1a1/Acta2	6
GO:0030038	contractile actin filament bundle assembly	4/75	90/10233	0.0444444	6.064	4.14609	0.00422741	0.0418657	0.0319232	S1pr1/Rgcc/Myl9/Ccn2	4
GO:0043149	stress fiber assembly	4/75	90/10233	0.0444444	6.064	4.14609	0.00422741	0.0418657	0.0319232	S1pr1/Rgcc/Myl9/Ccn2	4
GO:0030326	embryonic limb morphogenesis	4/75	91/10233	0.043956	5.99736	4.1144	0.00439758	0.0429965	0.0327855	Prrx2/Mustn1/Gas1/Bmp4	4
GO:0035113	embryonic appendage morphogenesis	4/75	91/10233	0.043956	5.99736	4.1144	0.00439758	0.0429965	0.0327855	Prrx2/Mustn1/Gas1/Bmp4	4
GO:0007160	cell-matrix adhesion	5/75	148/10233	0.0337838	4.60946	3.80051	0.00453127	0.0429965	0.0327855	Thbs1/Postn/Nid2/Jup/Ccn2	5
GO:0031032	actomyosin structure organization	5/75	148/10233	0.0337838	4.60946	3.80051	0.00453127	0.0429965	0.0327855	S1pr1/Rgcc/Myl9/Cnn2/Ccn2	5
GO:0001709	cell fate determination	2/75	14/10233	0.142857	19.4914	5.94891	0.00455611	0.0429965	0.0327855	Myod1/Bmp4	2
GO:0006953	acute-phase response	2/75	14/10233	0.142857	19.4914	5.94891	0.00455611	0.0429965	0.0327855	Saa3/Il1rn	2
GO:0019934	cGMP-mediated signaling	2/75	14/10233	0.142857	19.4914	5.94891	0.00455611	0.0429965	0.0327855	Thbs1/Atp2b4	2
GO:0021983	pituitary gland development	2/75	14/10233	0.142857	19.4914	5.94891	0.00455611	0.0429965	0.0327855	Inhbb/Bmp4	2
GO:0048643	positive regulation of skeletal muscle tissue development	2/75	14/10233	0.142857	19.4914	5.94891	0.00455611	0.0429965	0.0327855	Myog/Myod1	2
GO:0050951	sensory perception of temperature stimulus	2/75	14/10233	0.142857	19.4914	5.94891	0.00455611	0.0429965	0.0327855	Enpp1/Cxcl12	2
GO:0048706	embryonic skeletal system development	4/75	92/10233	0.0434783	5.93217	4.08318	0.00457231	0.0429965	0.0327855	Prrx2/Gas1/Col1a1/Bmp4	4
GO:0055001	muscle cell development	5/75	149/10233	0.033557	4.57852	3.78083	0.00466224	0.0435092	0.0331765	Myog/Myod1/Myl9/Col6a1/Bmp4	5
GO:0003013	circulatory system process	7/75	284/10233	0.0246479	3.36296	3.47002	0.00466928	0.0435092	0.0331765	Postn/Jup/Id2/Ccn2/Atp2b4/Angpt1/Acta2	7
GO:0032835	glomerulus development	3/75	47/10233	0.0638298	8.70894	4.55143	0.00486557	0.0449298	0.0342597	Bmp4/Angpt1/Acta2	3
GO:0045453	bone resorption	3/75	47/10233	0.0638298	8.70894	4.55143	0.00486557	0.0449298	0.0342597	Tmem119/S1pr1/Enpp1	3
GO:0007423	sensory organ development	8/75	364/10233	0.021978	2.99868	3.3363	0.00501061	0.0460616	0.0351227	Prrx2/Maf/Inhbb/Igfbp7/Gas1/Enpp1/Bmp4/Atp2b4	8
GO:0071384	cellular response to corticosteroid stimulus	3/75	48/10233	0.0625	8.5275	4.49156	0.00516289	0.0466348	0.0355598	Myod1/Fbxo32/Bmp4	3
GO:0008285	negative regulation of cell population proliferation	9/75	447/10233	0.0201342	2.74711	3.24548	0.00518976	0.0466348	0.0355598	Thbs1/Rgcc/Ogn/Myog/Myod1/Gas1/Cxcl12/Bmp4/Atoh8	9
GO:0014841	skeletal muscle satellite cell proliferation	2/75	15/10233	0.133333	18.192	5.72527	0.0052322	0.0466348	0.0355598	Myog/Angpt1	2
GO:0030728	ovulation	2/75	15/10233	0.133333	18.192	5.72527	0.0052322	0.0466348	0.0355598	Inhbb/Hpgd	2
GO:0048265	response to pain	2/75	15/10233	0.133333	18.192	5.72527	0.0052322	0.0466348	0.0355598	Thbs1/Col6a1	2
GO:0050927	positive regulation of positive chemotaxis	2/75	15/10233	0.133333	18.192	5.72527	0.0052322	0.0466348	0.0355598	S1pr1/Cxcl12	2
GO:0060602	branch elongation of an epithelium	2/75	15/10233	0.133333	18.192	5.72527	0.0052322	0.0466348	0.0355598	Bmp4/Areg	2
GO:0051047	positive regulation of secretion	6/75	220/10233	0.0272727	3.72109	3.50573	0.00540815	0.047881	0.03651	Rgcc/Prl2c5/Inhbb/Glul/Cxcl12/C1qtnf1	6
GO:0045596	negative regulation of cell differentiation	9/75	450/10233	0.02	2.7288	3.22271	0.00541873	0.047881	0.03651	Tmem119/Ranbp3l/Igfbp2/Id3/Id2/Enpp1/Ccl9/Bmp4/Areg	9
GO:0008543	fibroblast growth factor receptor signaling pathway	3/75	49/10233	0.0612245	8.35347	4.43341	0.00547094	0.0479292	0.0365468	Thbs1/Enpp1/Ccn2	3
GO:0045669	positive regulation of osteoblast differentiation	3/75	49/10233	0.0612245	8.35347	4.43341	0.00547094	0.0479292	0.0365468	Tmem119/Ccn1/Bmp4	3
GO:1903035	negative regulation of response to wounding	3/75	50/10233	0.06	8.1864	4.37689	0.00578984	0.0505071	0.0385125	Thbs1/C1qtnf1/Angpt1	3
GO:0002040	sprouting angiogenesis	4/75	99/10233	0.040404	5.51273	3.8768	0.00592802	0.0514784	0.0392531	Thbs1/Glul/Bmp4/Angpt1	4
GO:0006910	phagocytosis, recognition	2/75	16/10233	0.125	17.055	5.52224	0.0059514	0.0514784	0.0392531	Spon2/Colec12	2
GO:0031669	cellular response to nutrient levels	6/75	225/10233	0.0266667	3.6384	3.43847	0.00602332	0.0518816	0.0395605	Postn/Myod1/Inhbb/Glul/Col1a1/Bmf	6
GO:0014706	striated muscle tissue development	7/75	299/10233	0.0234114	3.19425	3.30876	0.0061606	0.0528419	0.0402928	S1pr1/Myog/Myod1/Id2/Col6a1/Bmp4/Angpt1	7
GO:0090257	regulation of muscle system process	5/75	160/10233	0.03125	4.26375	3.57523	0.00628623	0.0536949	0.0409432	Myog/Jup/Fbxo32/Ccn2/Atp2b4	5
GO:0072676	lymphocyte migration	3/75	52/10233	0.0576923	7.87154	4.26842	0.00646054	0.0549548	0.0419039	S1pr1/Cxcl12/Ccl20	3
GO:0010811	positive regulation of cell-substrate adhesion	4/75	102/10233	0.0392157	5.35059	3.79427	0.00658302	0.0552683	0.042143	Thbs1/Jup/Ccn1/Ccdc80	4
GO:0030879	mammary gland development	4/75	102/10233	0.0392157	5.35059	3.79427	0.00658302	0.0552683	0.042143	Prl2c5/Id2/Bmp4/Areg	4
GO:0003299	muscle hypertrophy in response to stress	2/75	17/10233	0.117647	16.0518	5.33677	0.00671308	0.0552683	0.042143	Bmp4/Atp2b4	2
GO:0014898	cardiac muscle hypertrophy in response to stress	2/75	17/10233	0.117647	16.0518	5.33677	0.00671308	0.0552683	0.042143	Bmp4/Atp2b4	2
GO:0050926	regulation of positive chemotaxis	2/75	17/10233	0.117647	16.0518	5.33677	0.00671308	0.0552683	0.042143	S1pr1/Cxcl12	2
GO:0071542	dopaminergic neuron differentiation	2/75	17/10233	0.117647	16.0518	5.33677	0.00671308	0.0552683	0.042143	Id2/Cxcl12	2
GO:0072567	chemokine (C-X-C motif) ligand 2 production	2/75	17/10233	0.117647	16.0518	5.33677	0.00671308	0.0552683	0.042143	Postn/Ccn1	2
GO:2000341	regulation of chemokine (C-X-C motif) ligand 2 production	2/75	17/10233	0.117647	16.0518	5.33677	0.00671308	0.0552683	0.042143	Postn/Ccn1	2
GO:0048844	artery morphogenesis	3/75	53/10233	0.0566038	7.72302	4.21634	0.00681253	0.0558628	0.0425963	Prrx2/Hpgd/Bmp4	3
GO:0044057	regulation of system process	7/75	306/10233	0.0228758	3.12118	3.23694	0.00696761	0.0569067	0.0433923	Myog/Jup/Inhbb/Fbxo32/Ccn2/C1qtnf1/Atp2b4	7
GO:0001656	metanephros development	3/75	54/10233	0.0555556	7.58	4.16559	0.00717574	0.0581434	0.0443353	Id3/Id2/Bmp4	3
GO:0014823	response to activity	3/75	54/10233	0.0555556	7.58	4.16559	0.00717574	0.0581434	0.0443353	Postn/Myog/Col6a1	3
GO:0014887	cardiac muscle adaptation	2/75	18/10233	0.111111	15.16	5.16639	0.00751658	0.0588518	0.0448755	Bmp4/Atp2b4	2
GO:0033198	response to ATP	2/75	18/10233	0.111111	15.16	5.16639	0.00751658	0.0588518	0.0448755	P2rx6/Enpp1	2
GO:0045844	positive regulation of striated muscle tissue development	2/75	18/10233	0.111111	15.16	5.16639	0.00751658	0.0588518	0.0448755	Myog/Myod1	2
GO:0048636	positive regulation of muscle organ development	2/75	18/10233	0.111111	15.16	5.16639	0.00751658	0.0588518	0.0448755	Myog/Myod1	2
GO:1901863	positive regulation of muscle tissue development	2/75	18/10233	0.111111	15.16	5.16639	0.00751658	0.0588518	0.0448755	Myog/Myod1	2
GO:0032640	tumor necrosis factor production	4/75	106/10233	0.0377358	5.14868	3.68917	0.00752879	0.0588518	0.0448755	Thbs1/Spon2/Ccn1/Angpt1	4
GO:0032680	regulation of tumor necrosis factor production	4/75	106/10233	0.0377358	5.14868	3.68917	0.00752879	0.0588518	0.0448755	Thbs1/Spon2/Ccn1/Angpt1	4
GO:0051149	positive regulation of muscle cell differentiation	3/75	55/10233	0.0545455	7.44218	4.11614	0.00755026	0.0588518	0.0448755	Myog/Myod1/Bmp4	3
GO:0051591	response to cAMP	3/75	55/10233	0.0545455	7.44218	4.11614	0.00755026	0.0588518	0.0448755	Inhbb/Col1a1/Areg	3
GO:0060411	cardiac septum morphogenesis	3/75	55/10233	0.0545455	7.44218	4.11614	0.00755026	0.0588518	0.0448755	Id2/Ccn1/Bmp4	3
GO:0071706	tumor necrosis factor superfamily cytokine production	4/75	107/10233	0.0373832	5.10056	3.66373	0.0077785	0.0601733	0.0458831	Thbs1/Spon2/Ccn1/Angpt1	4
GO:1903555	regulation of tumor necrosis factor superfamily cytokine production	4/75	107/10233	0.0373832	5.10056	3.66373	0.0077785	0.0601733	0.0458831	Thbs1/Spon2/Ccn1/Angpt1	4
GO:0048568	embryonic organ development	7/75	313/10233	0.0223642	3.05137	3.16714	0.00785105	0.0605062	0.046137	Prrx2/Id3/Id2/Gas1/Enpp1/Ccn1/Bmp4	7
GO:0071677	positive regulation of mononuclear cell migration	3/75	56/10233	0.0535714	7.30929	4.06791	0.00793615	0.0605674	0.0461836	Thbs1/Cxcl12/Ccl20	3
GO:1904888	cranial skeletal system development	3/75	56/10233	0.0535714	7.30929	4.06791	0.00793615	0.0605674	0.0461836	Prrx2/Gas1/Bmp4	3
GO:0001894	tissue homeostasis	5/75	170/10233	0.0294118	4.01294	3.40375	0.0080765	0.0605674	0.0461836	Tmem119/S1pr1/Enpp1/Ccn2/Angpt1	5
GO:0060249	anatomical structure homeostasis	5/75	170/10233	0.0294118	4.01294	3.40375	0.0080765	0.0605674	0.0461836	Tmem119/S1pr1/Enpp1/Ccn2/Angpt1	5
GO:0030855	epithelial cell differentiation	8/75	395/10233	0.0202532	2.76334	3.07106	0.00809135	0.0605674	0.0461836	S1pr1/Maf/Id3/Id2/Col6a1/Bmp4/Atoh8/Acta2	8
GO:0060537	muscle tissue development	7/75	316/10233	0.0221519	3.02241	3.13782	0.0082541	0.0605674	0.0461836	S1pr1/Myog/Myod1/Id2/Col6a1/Bmp4/Angpt1	7
GO:0048754	branching morphogenesis of an epithelial tube	4/75	109/10233	0.0366972	5.00697	3.61377	0.00829416	0.0605674	0.0461836	Cxcl12/Bmp4/Areg/Angpt1	4
GO:0002021	response to dietary excess	2/75	19/10233	0.105263	14.3621	5.00911	0.00836126	0.0605674	0.0461836	Enpp1/Col6a1	2
GO:0010955	negative regulation of protein processing	2/75	19/10233	0.105263	14.3621	5.00911	0.00836126	0.0605674	0.0461836	Thbs1/Gas1	2
GO:0014856	skeletal muscle cell proliferation	2/75	19/10233	0.105263	14.3621	5.00911	0.00836126	0.0605674	0.0461836	Myog/Angpt1	2
GO:0033688	regulation of osteoblast proliferation	2/75	19/10233	0.105263	14.3621	5.00911	0.00836126	0.0605674	0.0461836	Tmem119/Ccn1	2
GO:0035988	chondrocyte proliferation	2/75	19/10233	0.105263	14.3621	5.00911	0.00836126	0.0605674	0.0461836	Mustn1/Ccn2	2
GO:0045686	negative regulation of glial cell differentiation	2/75	19/10233	0.105263	14.3621	5.00911	0.00836126	0.0605674	0.0461836	Id2/Bmp4	2
GO:0051450	myoblast proliferation	2/75	19/10233	0.105263	14.3621	5.00911	0.00836126	0.0605674	0.0461836	Myod1/Atoh8	2
GO:0060343	trabecula formation	2/75	19/10233	0.105263	14.3621	5.00911	0.00836126	0.0605674	0.0461836	Enpp1/Col1a1	2
GO:0072537	fibroblast activation	2/75	19/10233	0.105263	14.3621	5.00911	0.00836126	0.0605674	0.0461836	Rgcc/Acta2	2
GO:1903318	negative regulation of protein maturation	2/75	19/10233	0.105263	14.3621	5.00911	0.00836126	0.0605674	0.0461836	Thbs1/Gas1	2
GO:0008344	adult locomotory behavior	3/75	58/10233	0.0517241	7.05724	3.97492	0.00874241	0.0626641	0.0477824	Id2/Enpp1/Cxcl12	3
GO:0033273	response to vitamin	3/75	58/10233	0.0517241	7.05724	3.97492	0.00874241	0.0626641	0.0477824	Postn/Enpp1/Col1a1	3
GO:0042306	regulation of protein import into nucleus	3/75	58/10233	0.0517241	7.05724	3.97492	0.00874241	0.0626641	0.0477824	Jup/Bmp4/Angpt1	3
GO:0048738	cardiac muscle tissue development	5/75	174/10233	0.0287356	3.92069	3.33879	0.00888292	0.0634494	0.0483812	S1pr1/Myod1/Id2/Bmp4/Angpt1	5
GO:0045785	positive regulation of cell adhesion	7/75	322/10233	0.0217391	2.96609	3.0802	0.00910595	0.0648167	0.0494237	Thbs1/Jup/Igfbp2/Cxcl12/Ccn1/Ccdc80/Angpt1	7
GO:0050820	positive regulation of coagulation	2/75	20/10233	0.1	13.644	4.86328	0.00924649	0.0655603	0.0499908	Thbs1/Angpt1	2
GO:0060322	head development	9/75	490/10233	0.0183673	2.50604	2.93559	0.00928755	0.0655603	0.0499908	S1pr1/Rtn2/Inhbb/Id2/Gas1/Cxcl12/Col1a1/Bmp4/Atp2b4	9
GO:0060560	developmental growth involved in morphogenesis	5/75	176/10233	0.0284091	3.87614	3.30703	0.00930636	0.0655603	0.0499908	S1pr1/Postn/Cxcl12/Bmp4/Areg	5
GO:0060612	adipose tissue development	3/75	60/10233	0.05	6.822	3.88624	0.00959508	0.0671328	0.0511899	Id2/Enpp1/Col6a1	3
GO:0097009	energy homeostasis	3/75	60/10233	0.05	6.822	3.88624	0.00959508	0.0671328	0.0511899	Fmo1/Enpp1/Col6a1	3
GO:0048839	inner ear development	4/75	115/10233	0.0347826	4.74574	3.47093	0.00997447	0.0695268	0.0530153	Prrx2/Maf/Igfbp7/Bmp4	4
GO:0009611	response to wounding	7/75	328/10233	0.0213415	2.91183	3.02389	0.010021	0.0695268	0.0530153	Thbs1/Inhbb/Enpp1/Col6a1/Cnn2/C1qtnf1/Angpt1	7
GO:0035914	skeletal muscle cell differentiation	3/75	61/10233	0.0491803	6.71016	3.84341	0.010039	0.0695268	0.0530153	Myog/Myod1/Col6a1	3
GO:0034505	tooth mineralization	2/75	21/10233	0.0952381	12.9943	4.72754	0.0101717	0.0702084	0.053535	Enpp1/Col1a1	2
GO:0043408	regulation of MAPK cascade	8/75	412/10233	0.0194175	2.64932	2.93618	0.0102967	0.0708328	0.0540112	Thbs1/Cxcl12/Ccn2/Ccn1/C1qtnf1/Bmp4/Angpt1/Acta2	8
GO:0003281	ventricular septum development	3/75	63/10233	0.047619	6.49714	3.76057	0.0109623	0.0743618	0.0567021	Id2/Ccn1/Bmp4	3
GO:0046849	bone remodeling	3/75	63/10233	0.047619	6.49714	3.76057	0.0109623	0.0743618	0.0567021	Tmem119/S1pr1/Enpp1	3
GO:0003401	axis elongation	2/75	22/10233	0.0909091	12.4036	4.60074	0.0111361	0.0743618	0.0567021	Bmp4/Areg	2
GO:0010763	positive regulation of fibroblast migration	2/75	22/10233	0.0909091	12.4036	4.60074	0.0111361	0.0743618	0.0567021	Thbs1/Acta2	2
GO:0030513	positive regulation of BMP signaling pathway	2/75	22/10233	0.0909091	12.4036	4.60074	0.0111361	0.0743618	0.0567021	Ccn1/Bmp4	2
GO:0031579	membrane raft organization	2/75	22/10233	0.0909091	12.4036	4.60074	0.0111361	0.0743618	0.0567021	Colec12/Col6a1	2
GO:0048641	regulation of skeletal muscle tissue development	2/75	22/10233	0.0909091	12.4036	4.60074	0.0111361	0.0743618	0.0567021	Myog/Myod1	2
GO:0071295	cellular response to vitamin	2/75	22/10233	0.0909091	12.4036	4.60074	0.0111361	0.0743618	0.0567021	Postn/Col1a1	2
GO:2000406	positive regulation of T cell migration	2/75	22/10233	0.0909091	12.4036	4.60074	0.0111361	0.0743618	0.0567021	Cxcl12/Ccl20	2
GO:0032760	positive regulation of tumor necrosis factor production	3/75	64/10233	0.046875	6.39562	3.72048	0.0114418	0.0759081	0.0578811	Thbs1/Spon2/Ccn1	3
GO:0071347	cellular response to interleukin-1	3/75	64/10233	0.046875	6.39562	3.72048	0.0114418	0.0759081	0.0578811	Saa3/Inhbb/Il1rn	3
GO:0048562	embryonic organ morphogenesis	5/75	186/10233	0.0268817	3.66774	3.15492	0.0116344	0.0766895	0.058477	Prrx2/Id2/Gas1/Enpp1/Bmp4	5
GO:0050878	regulation of body fluid levels	5/75	186/10233	0.0268817	3.66774	3.15492	0.0116344	0.0766895	0.058477	Thbs1/Prl2c5/Enpp1/C1qtnf1/Angpt1	5
GO:2001233	regulation of apoptotic signaling pathway	7/75	338/10233	0.0207101	2.82568	2.9328	0.0116935	0.0768323	0.0585858	Thbs1/Inhbb/Gas1/Cxcl12/Ccn2/Bmp4/Bmf	7
GO:1903557	positive regulation of tumor necrosis factor superfamily cytokine production	3/75	65/10233	0.0461538	6.29723	3.68124	0.0119332	0.0781567	0.0595958	Thbs1/Spon2/Ccn1	3
GO:0033687	osteoblast proliferation	2/75	23/10233	0.0869565	11.8643	4.48189	0.0121393	0.0787519	0.0600496	Tmem119/Ccn1	2
GO:0044331	cell-cell adhesion mediated by cadherin	2/75	23/10233	0.0869565	11.8643	4.48189	0.0121393	0.0787519	0.0600496	Rgcc/Cdh15	2
GO:0050982	detection of mechanical stimulus	2/75	23/10233	0.0869565	11.8643	4.48189	0.0121393	0.0787519	0.0600496	Jup/Cxcl12	2
GO:0042471	ear morphogenesis	3/75	67/10233	0.0447761	6.10925	3.60518	0.0129522	0.08376	0.0638684	Prrx2/Gas1/Enpp1	3
GO:0030947	regulation of vascular endothelial growth factor receptor signaling pathway	2/75	24/10233	0.0833333	11.37	4.37018	0.0131806	0.0840826	0.0641144	Bmp4/Angpt1	2
GO:0034113	heterotypic cell-cell adhesion	2/75	24/10233	0.0833333	11.37	4.37018	0.0131806	0.0840826	0.0641144	Jup/Il1rn	2
GO:0071392	cellular response to estradiol stimulus	2/75	24/10233	0.0833333	11.37	4.37018	0.0131806	0.0840826	0.0641144	Myog/Myod1	2
GO:1902547	regulation of cellular response to vascular endothelial growth factor stimulus	2/75	24/10233	0.0833333	11.37	4.37018	0.0131806	0.0840826	0.0641144	Atp2b4/Angpt1	2
GO:0051896	regulation of phosphatidylinositol 3-kinase/protein kinase B signal transduction	5/75	192/10233	0.0260417	3.55313	3.06861	0.0132071	0.0840826	0.0641144	Thbs1/Rcn3/Cxcl12/C1qtnf1/Angpt1	5
GO:0048704	embryonic skeletal system morphogenesis	3/75	68/10233	0.0441176	6.01941	3.56829	0.0134798	0.0855527	0.0652353	Prrx2/Gas1/Bmp4	3
GO:2001235	positive regulation of apoptotic signaling pathway	4/75	127/10233	0.0314961	4.29732	3.21278	0.0139657	0.0883635	0.0673786	Thbs1/Inhbb/Ccn2/Bmf	4
GO:0070661	leukocyte proliferation	5/75	195/10233	0.025641	3.49846	3.02673	0.0140451	0.0885921	0.0675529	Igfbp2/Cxcl12/Csf2rb/Cnn2/Bmp4	5
GO:0019226	transmission of nerve impulse	2/75	25/10233	0.08	10.9152	4.26489	0.0142594	0.0891212	0.0679564	S1pr1/Col6a1	2
GO:0033598	mammary gland epithelial cell proliferation	2/75	25/10233	0.08	10.9152	4.26489	0.0142594	0.0891212	0.0679564	Id2/Areg	2
GO:1905521	regulation of macrophage migration	2/75	25/10233	0.08	10.9152	4.26489	0.0142594	0.0891212	0.0679564	Thbs1/Cnn2	2
GO:0002685	regulation of leukocyte migration	4/75	129/10233	0.0310078	4.2307	3.17286	0.0147164	0.0911436	0.0694984	Thbs1/Cxcl12/Cnn2/Ccl20	4
GO:0051017	actin filament bundle assembly	4/75	129/10233	0.0310078	4.2307	3.17286	0.0147164	0.0911436	0.0694984	S1pr1/Rgcc/Myl9/Ccn2	4
GO:0061138	morphogenesis of a branching epithelium	4/75	129/10233	0.0310078	4.2307	3.17286	0.0147164	0.0911436	0.0694984	Cxcl12/Bmp4/Areg/Angpt1	4
GO:0045765	regulation of angiogenesis	5/75	198/10233	0.0252525	3.44545	2.98566	0.0149183	0.0921159	0.0702399	Thbs1/Rgcc/Jup/Glul/Atp2b4	5
GO:0051897	positive regulation of phosphatidylinositol 3-kinase/protein kinase B signal transduction	4/75	130/10233	0.0307692	4.19815	3.15321	0.0151011	0.0921607	0.070274	Thbs1/Cxcl12/C1qtnf1/Angpt1	4
GO:0061572	actin filament bundle organization	4/75	130/10233	0.0307692	4.19815	3.15321	0.0151011	0.0921607	0.070274	S1pr1/Rgcc/Myl9/Ccn2	4
GO:0032970	regulation of actin filament-based process	6/75	275/10233	0.0218182	2.97687	2.85539	0.0152743	0.0921607	0.070274	S1pr1/Rgcc/Jup/Cnn2/Ccn2/Acta2	6
GO:0001953	negative regulation of cell-matrix adhesion	2/75	26/10233	0.0769231	10.4954	4.1654	0.0153751	0.0921607	0.070274	Thbs1/Postn	2
GO:0002053	positive regulation of mesenchymal cell proliferation	2/75	26/10233	0.0769231	10.4954	4.1654	0.0153751	0.0921607	0.070274	Prrx2/Gas1	2
GO:0002686	negative regulation of leukocyte migration	2/75	26/10233	0.0769231	10.4954	4.1654	0.0153751	0.0921607	0.070274	Cxcl12/Cnn2	2
GO:0021904	dorsal/ventral neural tube patterning	2/75	26/10233	0.0769231	10.4954	4.1654	0.0153751	0.0921607	0.070274	Gas1/Bmp4	2
GO:1903115	regulation of actin filament-based movement	2/75	26/10233	0.0769231	10.4954	4.1654	0.0153751	0.0921607	0.070274	Jup/Acta2	2
GO:2000403	positive regulation of lymphocyte migration	2/75	26/10233	0.0769231	10.4954	4.1654	0.0153751	0.0921607	0.070274	Cxcl12/Ccl20	2
GO:2000404	regulation of T cell migration	2/75	26/10233	0.0769231	10.4954	4.1654	0.0153751	0.0921607	0.070274	Cxcl12/Ccl20	2
GO:0007420	brain development	8/75	443/10233	0.0180587	2.46393	2.70668	0.0154338	0.0922429	0.0703367	S1pr1/Rtn2/Inhbb/Id2/Gas1/Cxcl12/Bmp4/Atp2b4	8
GO:0010717	regulation of epithelial to mesenchymal transition	3/75	72/10233	0.0416667	5.685	3.42779	0.0157119	0.0936322	0.071396	Rgcc/Col1a1/Bmp4	3
GO:0008589	regulation of smoothened signaling pathway	3/75	73/10233	0.0410959	5.60712	3.39431	0.0163006	0.0962517	0.0733935	Prrx2/Gas1/Enpp1	3
GO:0016525	negative regulation of angiogenesis	3/75	73/10233	0.0410959	5.60712	3.39431	0.0163006	0.0962517	0.0733935	Thbs1/Rgcc/Atp2b4	3
GO:0045639	positive regulation of myeloid cell differentiation	3/75	73/10233	0.0410959	5.60712	3.39431	0.0163006	0.0962517	0.0733935	Id2/Glul/Ccl9	3
GO:0006911	phagocytosis, engulfment	2/75	27/10233	0.0740741	10.1067	4.07118	0.0165271	0.0962517	0.0733935	Thbs1/Gulp1	2
GO:0045601	regulation of endothelial cell differentiation	2/75	27/10233	0.0740741	10.1067	4.07118	0.0165271	0.0962517	0.0733935	Bmp4/Atoh8	2
GO:0045648	positive regulation of erythrocyte differentiation	2/75	27/10233	0.0740741	10.1067	4.07118	0.0165271	0.0962517	0.0733935	Id2/Glul	2
GO:0060351	cartilage development involved in endochondral bone morphogenesis	2/75	27/10233	0.0740741	10.1067	4.07118	0.0165271	0.0962517	0.0733935	Thbs1/Col1a1	2
GO:0098868	bone growth	2/75	27/10233	0.0740741	10.1067	4.07118	0.0165271	0.0962517	0.0733935	Thbs1/Enpp1	2
GO:0051492	regulation of stress fiber assembly	3/75	74/10233	0.0405405	5.53135	3.36144	0.0169015	0.0976002	0.0744217	S1pr1/Rgcc/Ccn2	3
GO:1901343	negative regulation of vasculature development	3/75	74/10233	0.0405405	5.53135	3.36144	0.0169015	0.0976002	0.0744217	Thbs1/Rgcc/Atp2b4	3
GO:2000181	negative regulation of blood vessel morphogenesis	3/75	74/10233	0.0405405	5.53135	3.36144	0.0169015	0.0976002	0.0744217	Thbs1/Rgcc/Atp2b4	3
GO:0006816	calcium ion transport	5/75	205/10233	0.0243902	3.3278	2.89283	0.0170961	0.0984469	0.0750674	P2rx6/Cxcl12/Ccn2/Bmp4/Atp2b4	5
GO:0050865	regulation of cell activation	7/75	365/10233	0.0191781	2.61666	2.70244	0.017215	0.0988535	0.0753774	Thbs1/Igfbp2/Id2/Ccn2/C1qtnf1/Bmp4/Acta2	7
GO:0044060	regulation of endocrine process	2/75	28/10233	0.0714286	9.74571	3.98176	0.0177149	0.100597	0.0767069	Inhbb/C1qtnf1	2
GO:0045880	positive regulation of smoothened signaling pathway	2/75	28/10233	0.0714286	9.74571	3.98176	0.0177149	0.100597	0.0767069	Prrx2/Gas1	2
GO:0060391	positive regulation of SMAD protein signal transduction	2/75	28/10233	0.0714286	9.74571	3.98176	0.0177149	0.100597	0.0767069	Bmp4/Atoh8	2
GO:0071549	cellular response to dexamethasone stimulus	2/75	28/10233	0.0714286	9.74571	3.98176	0.0177149	0.100597	0.0767069	Fbxo32/Bmp4	2
GO:0048771	tissue remodeling	4/75	137/10233	0.0291971	3.98365	3.02093	0.0179728	0.101329	0.0772648	Tmem119/S1pr1/Enpp1/Col6a1	4
GO:0071356	cellular response to tumor necrosis factor	4/75	137/10233	0.0291971	3.98365	3.02093	0.0179728	0.101329	0.0772648	Postn/Myog/Myod1/Col1a1	4
GO:0009914	hormone transport	5/75	208/10233	0.0240385	3.27981	2.85427	0.0180911	0.101329	0.0772648	Slco4a1/Inhbb/Il1rn/Glul/C1qtnf1	5
GO:0007188	adenylate cyclase-modulating G protein-coupled receptor signaling pathway	3/75	76/10233	0.0394737	5.38579	3.29745	0.0181403	0.101329	0.0772648	S1pr1/Cxcl12/Atp2b4	3
GO:0045446	endothelial cell differentiation	3/75	76/10233	0.0394737	5.38579	3.29745	0.0181403	0.101329	0.0772648	S1pr1/Bmp4/Atoh8	3
GO:0070555	response to interleukin-1	3/75	76/10233	0.0394737	5.38579	3.29745	0.0181403	0.101329	0.0772648	Saa3/Inhbb/Il1rn	3
GO:0001819	positive regulation of cytokine production	6/75	286/10233	0.020979	2.86238	2.7448	0.0181909	0.101335	0.0772697	Thbs1/Spon2/Rgcc/Postn/Ccn1/Ccl20	6
GO:0001763	morphogenesis of a branching structure	4/75	138/10233	0.0289855	3.95478	3.00275	0.0184089	0.101804	0.0776275	Cxcl12/Bmp4/Areg/Angpt1	4
GO:0050679	positive regulation of epithelial cell proliferation	4/75	138/10233	0.0289855	3.95478	3.00275	0.0184089	0.101804	0.0776275	Glul/Gas1/Cxcl12/Bmp4	4
GO:1903532	positive regulation of secretion by cell	5/75	209/10233	0.0239234	3.26411	2.84157	0.0184311	0.101804	0.0776275	Rgcc/Inhbb/Glul/Cxcl12/C1qtnf1	5
GO:0022407	regulation of cell-cell adhesion	6/75	287/10233	0.0209059	2.8524	2.73501	0.0184738	0.101804	0.0776275	Rgcc/Il1rn/Igfbp2/Cxcl12/C1qtnf1/Bmp4	6
GO:0051051	negative regulation of transport	6/75	288/10233	0.0208333	2.8425	2.72526	0.0187597	0.102165	0.0779023	Thbs1/Inhbb/Il1rn/Enpp1/Cnn2/Angpt1	6
GO:0003300	cardiac muscle hypertrophy	3/75	77/10233	0.038961	5.31584	3.2663	0.0187782	0.102165	0.0779023	Fbxo32/Bmp4/Atp2b4	3
GO:0061041	regulation of wound healing	3/75	77/10233	0.038961	5.31584	3.2663	0.0187782	0.102165	0.0779023	Thbs1/C1qtnf1/Angpt1	3
GO:1900180	regulation of protein localization to nucleus	4/75	139/10233	0.028777	3.92633	2.98474	0.0188516	0.102165	0.0779023	Jup/Glul/Bmp4/Angpt1	4
GO:0001569	branching involved in blood vessel morphogenesis	2/75	29/10233	0.0689655	9.40966	3.89672	0.0189379	0.102165	0.0779023	Cxcl12/Angpt1	2
GO:0010614	negative regulation of cardiac muscle hypertrophy	2/75	29/10233	0.0689655	9.40966	3.89672	0.0189379	0.102165	0.0779023	Fbxo32/Atp2b4	2
GO:0045124	regulation of bone resorption	2/75	29/10233	0.0689655	9.40966	3.89672	0.0189379	0.102165	0.0779023	Tmem119/S1pr1	2
GO:1902742	apoptotic process involved in development	2/75	29/10233	0.0689655	9.40966	3.89672	0.0189379	0.102165	0.0779023	Enpp1/Ccn1	2
GO:0007186	G protein-coupled receptor signaling pathway	6/75	292/10233	0.0205479	2.80356	2.68667	0.0199337	0.106554	0.0812492	S1pr1/Hpgd/Cxcl12/Ccl9/Atp2b4/Areg	6
GO:0014896	muscle hypertrophy	3/75	79/10233	0.0379747	5.18127	3.2056	0.0200912	0.106554	0.0812492	Fbxo32/Bmp4/Atp2b4	3
GO:0014897	striated muscle hypertrophy	3/75	79/10233	0.0379747	5.18127	3.2056	0.0200912	0.106554	0.0812492	Fbxo32/Bmp4/Atp2b4	3
GO:0010038	response to metal ion	5/75	214/10233	0.0233645	3.18785	2.7792	0.0201947	0.106554	0.0812492	Thbs1/Myog/Inhbb/Id2/Enpp1	5
GO:0003197	endocardial cushion development	2/75	30/10233	0.0666667	9.096	3.8157	0.0201955	0.106554	0.0812492	Thbs1/Bmp4	2
GO:0014741	negative regulation of muscle hypertrophy	2/75	30/10233	0.0666667	9.096	3.8157	0.0201955	0.106554	0.0812492	Fbxo32/Atp2b4	2
GO:0035987	endodermal cell differentiation	2/75	30/10233	0.0666667	9.096	3.8157	0.0201955	0.106554	0.0812492	Col6a1/Col12a1	2
GO:0085029	extracellular matrix assembly	2/75	30/10233	0.0666667	9.096	3.8157	0.0201955	0.106554	0.0812492	Rgcc/Col6a1	2
GO:0070663	regulation of leukocyte proliferation	4/75	142/10233	0.028169	3.84338	2.9317	0.0202193	0.106554	0.0812492	Igfbp2/Csf2rb/Cnn2/Bmp4	4
GO:0001817	regulation of cytokine production	8/75	467/10233	0.0171306	2.3373	2.54177	0.02054	0.107797	0.0821969	Thbs1/Spon2/Rgcc/Postn/Inhbb/Ccn1/Ccl20/Angpt1	8
GO:0032496	response to lipopolysaccharide	5/75	215/10233	0.0232558	3.17302	2.76694	0.0205603	0.107797	0.0821969	Trim55/Spon2/Hpgd/Fmo1/Col6a1	5
GO:0062014	negative regulation of small molecule metabolic process	3/75	80/10233	0.0375	5.1165	3.17602	0.0207663	0.108599	0.0828086	Myog/Fmo1/Atp2b4	3
GO:0090287	regulation of cellular response to growth factor stimulus	5/75	216/10233	0.0231481	3.15833	2.75476	0.0209302	0.109178	0.0832499	Thbs1/Ccn1/Bmp4/Atp2b4/Angpt1	5
GO:0009749	response to glucose	4/75	144/10233	0.0277778	3.79	2.89713	0.0211643	0.109751	0.0836869	Thbs1/Glul/Col6a2/Col1a1	4
GO:0051046	regulation of secretion	7/75	381/10233	0.0183727	2.50677	2.57546	0.0212488	0.109751	0.0836869	Rgcc/Prl2c5/Inhbb/Il1rn/Glul/Cxcl12/C1qtnf1	7
GO:0001816	cytokine production	8/75	470/10233	0.0170213	2.32238	2.52186	0.0212542	0.109751	0.0836869	Thbs1/Spon2/Rgcc/Postn/Inhbb/Ccn1/Ccl20/Angpt1	8
GO:0006954	inflammatory response	8/75	470/10233	0.0170213	2.32238	2.52186	0.0212542	0.109751	0.0836869	Trim55/Thbs1/Saa3/Il1rn/Enpp1/Col6a1/Ccl9/Ccl20	8
GO:0048709	oligodendrocyte differentiation	3/75	81/10233	0.037037	5.05333	3.14692	0.0214538	0.109847	0.0837599	Id2/Enpp1/Bmp4	3
GO:0110020	regulation of actomyosin structure organization	3/75	81/10233	0.037037	5.05333	3.14692	0.0214538	0.109847	0.0837599	S1pr1/Rgcc/Ccn2	3
GO:0014003	oligodendrocyte development	2/75	31/10233	0.0645161	8.80258	3.73838	0.0214871	0.109847	0.0837599	Id2/Enpp1	2
GO:0045879	negative regulation of smoothened signaling pathway	2/75	31/10233	0.0645161	8.80258	3.73838	0.0214871	0.109847	0.0837599	Gas1/Enpp1	2
GO:0045165	cell fate commitment	4/75	146/10233	0.0273973	3.73808	2.86318	0.0221361	0.112413	0.0857169	Myod1/Id2/Gas1/Bmp4	4
GO:1901654	response to ketone	4/75	146/10233	0.0273973	3.73808	2.86318	0.0221361	0.112413	0.0857169	Postn/Inhbb/Fbxo32/Bmp4	4
GO:0043502	regulation of muscle adaptation	3/75	82/10233	0.0365854	4.99171	3.1183	0.0221536	0.112413	0.0857169	Myog/Fbxo32/Atp2b4	3
GO:0009746	response to hexose	4/75	147/10233	0.0272109	3.71265	2.84643	0.0226322	0.11433	0.0871782	Thbs1/Glul/Col6a2/Col1a1	4
GO:0007193	adenylate cyclase-inhibiting G protein-coupled receptor signaling pathway	2/75	32/10233	0.0625	8.5275	3.66447	0.0228122	0.11433	0.0871782	S1pr1/Cxcl12	2
GO:0046850	regulation of bone remodeling	2/75	32/10233	0.0625	8.5275	3.66447	0.0228122	0.11433	0.0871782	Tmem119/S1pr1	2
GO:0070098	chemokine-mediated signaling pathway	2/75	32/10233	0.0625	8.5275	3.66447	0.0228122	0.11433	0.0871782	Cxcl12/Ccl9	2
GO:1903670	regulation of sprouting angiogenesis	2/75	32/10233	0.0625	8.5275	3.66447	0.0228122	0.11433	0.0871782	Thbs1/Glul	2
GO:0008585	female gonad development	3/75	83/10233	0.0361446	4.93157	3.09014	0.0228659	0.11433	0.0871782	Inhbb/Bmp4/Angpt1	3
GO:0046545	development of primary female sexual characteristics	3/75	84/10233	0.0357143	4.87286	3.06243	0.0235906	0.117081	0.0892759	Inhbb/Bmp4/Angpt1	3
GO:0030324	lung development	4/75	149/10233	0.0268456	3.66282	2.81336	0.0236446	0.117081	0.0892759	Rcn3/Col6a1/Ccn2/Bmp4	4
GO:0070588	calcium ion transmembrane transport	4/75	149/10233	0.0268456	3.66282	2.81336	0.0236446	0.117081	0.0892759	P2rx6/Ccn2/Bmp4/Atp2b4	4
GO:1902806	regulation of cell cycle G1/S phase transition	4/75	149/10233	0.0268456	3.66282	2.81336	0.0236446	0.117081	0.0892759	Rgcc/Id2/Gas1/Atp2b4	4
GO:0010817	regulation of hormone levels	6/75	304/10233	0.0197368	2.69289	2.57467	0.0237557	0.117347	0.0894793	Slco4a1/Inhbb/Il1rn/Glul/Enpp1/C1qtnf1	6
GO:0034284	response to monosaccharide	4/75	150/10233	0.0266667	3.6384	2.79704	0.024161	0.11846	0.0903279	Thbs1/Glul/Col6a2/Col1a1	4
GO:0014014	negative regulation of gliogenesis	2/75	33/10233	0.0606061	8.26909	3.59372	0.0241703	0.11846	0.0903279	Id2/Bmp4	2
GO:0043403	skeletal muscle tissue regeneration	2/75	33/10233	0.0606061	8.26909	3.59372	0.0241703	0.11846	0.0903279	Myod1/Col6a1	2
GO:0021782	glial cell development	3/75	85/10233	0.0352941	4.81553	3.03515	0.0243277	0.11846	0.0903279	Id2/Enpp1/Col6a1	3
GO:0032231	regulation of actin filament bundle assembly	3/75	85/10233	0.0352941	4.81553	3.03515	0.0243277	0.11846	0.0903279	S1pr1/Rgcc/Ccn2	3
GO:0050921	positive regulation of chemotaxis	3/75	85/10233	0.0352941	4.81553	3.03515	0.0243277	0.11846	0.0903279	Thbs1/S1pr1/Cxcl12	3
GO:0000165	MAPK cascade	8/75	483/10233	0.0165631	2.25988	2.43728	0.0245554	0.119286	0.0909572	Thbs1/Cxcl12/Ccn2/Ccn1/C1qtnf1/Bmp4/Angpt1/Acta2	8
GO:0030323	respiratory tube development	4/75	151/10233	0.0264901	3.6143	2.78085	0.0246842	0.119628	0.0912183	Rcn3/Col6a1/Ccn2/Bmp4	4
GO:0002687	positive regulation of leukocyte migration	3/75	86/10233	0.0348837	4.75953	3.0083	0.0250772	0.120677	0.092018	Thbs1/Cxcl12/Ccl20	3
GO:0003206	cardiac chamber morphogenesis	3/75	86/10233	0.0348837	4.75953	3.0083	0.0250772	0.120677	0.092018	Id2/Ccn1/Bmp4	3
GO:0006096	glycolytic process	3/75	86/10233	0.0348837	4.75953	3.0083	0.0250772	0.120677	0.092018	Myog/Enpp1/Col6a1	3
GO:0002237	response to molecule of bacterial origin	5/75	227/10233	0.0220264	3.00529	2.62522	0.0252898	0.121415	0.0925805	Trim55/Spon2/Hpgd/Fmo1/Col6a1	5
GO:0030858	positive regulation of epithelial cell differentiation	2/75	34/10233	0.0588235	8.02588	3.52589	0.0255608	0.122429	0.0933543	Bmp4/Atoh8	2
GO:0008217	regulation of blood pressure	3/75	87/10233	0.0344828	4.70483	2.98186	0.0258391	0.122901	0.0937138	Postn/Id2/Acta2	3
GO:0030509	BMP signaling pathway	3/75	87/10233	0.0344828	4.70483	2.98186	0.0258391	0.122901	0.0937138	Tmem119/Ccn1/Bmp4	3
GO:0030534	adult behavior	3/75	87/10233	0.0344828	4.70483	2.98186	0.0258391	0.122901	0.0937138	Id2/Enpp1/Cxcl12	3
GO:0034612	response to tumor necrosis factor	4/75	154/10233	0.025974	3.5439	2.73311	0.0262951	0.12478	0.0951466	Postn/Myog/Myod1/Col1a1	4
GO:0019216	regulation of lipid metabolic process	5/75	230/10233	0.0217391	2.96609	2.59124	0.0265729	0.125807	0.09593	Igfbp7/Id2/Hpgd/Fmo1/Ccn1	5
GO:0021536	diencephalon development	2/75	35/10233	0.0571429	7.79657	3.46077	0.0269832	0.126871	0.096741	Inhbb/Bmp4	2
GO:0045620	negative regulation of lymphocyte differentiation	2/75	35/10233	0.0571429	7.79657	3.46077	0.0269832	0.126871	0.096741	Id2/Bmp4	2
GO:0051952	regulation of amine transport	2/75	35/10233	0.0571429	7.79657	3.46077	0.0269832	0.126871	0.096741	Il1rn/Cxcl12	2
GO:0050877	nervous system process	8/75	493/10233	0.0162272	2.21404	2.37401	0.0273304	0.128209	0.0977615	S1pr1/P2rx6/Musk/Il1rn/Enpp1/Cxcl12/Col6a1/Col1a1	8
GO:0009267	cellular response to starvation	4/75	157/10233	0.0254777	3.47618	2.68655	0.027968	0.130011	0.0991354	Myod1/Inhbb/Glul/Bmf	4
GO:0008016	regulation of heart contraction	3/75	90/10233	0.0333333	4.548	2.90488	0.0281992	0.130011	0.0991354	Jup/Ccn2/Atp2b4	3
GO:0019364	pyridine nucleotide catabolic process	3/75	90/10233	0.0333333	4.548	2.90488	0.0281992	0.130011	0.0991354	Myog/Enpp1/Col6a1	3
GO:0046032	ADP catabolic process	3/75	90/10233	0.0333333	4.548	2.90488	0.0281992	0.130011	0.0991354	Myog/Enpp1/Col6a1	3
GO:0050806	positive regulation of synaptic transmission	3/75	90/10233	0.0333333	4.548	2.90488	0.0281992	0.130011	0.0991354	Musk/Glul/Enpp1	3
GO:0031640	killing of cells of another organism	2/75	36/10233	0.0555556	7.58	3.39819	0.028437	0.130011	0.0991354	Cxcl12/Ccl20	2
GO:0036119	response to platelet-derived growth factor	2/75	36/10233	0.0555556	7.58	3.39819	0.028437	0.130011	0.0991354	Spon2/Enpp1	2
GO:0060412	ventricular septum morphogenesis	2/75	36/10233	0.0555556	7.58	3.39819	0.028437	0.130011	0.0991354	Id2/Bmp4	2
GO:0071548	response to dexamethasone	2/75	36/10233	0.0555556	7.58	3.39819	0.028437	0.130011	0.0991354	Fbxo32/Bmp4	2
GO:0099024	plasma membrane invagination	2/75	36/10233	0.0555556	7.58	3.39819	0.028437	0.130011	0.0991354	Thbs1/Gulp1	2
GO:0141061	disruption of cell in another organism	2/75	36/10233	0.0555556	7.58	3.39819	0.028437	0.130011	0.0991354	Cxcl12/Ccl20	2
GO:0007610	behavior	7/75	405/10233	0.017284	2.35822	2.39647	0.0284756	0.130011	0.0991354	Thbs1/Musk/Il1rn/Id2/Enpp1/Cxcl12/Col6a1	7
GO:0006936	muscle contraction	4/75	158/10233	0.0253165	3.45418	2.67128	0.0285395	0.130013	0.0991371	Jup/Ccn2/Atp2b4/Acta2	4
GO:0003279	cardiac septum development	3/75	91/10233	0.032967	4.49802	2.87997	0.0290106	0.130135	0.0992301	Id2/Ccn1/Bmp4	3
GO:0009137	purine nucleoside diphosphate catabolic process	3/75	91/10233	0.032967	4.49802	2.87997	0.0290106	0.130135	0.0992301	Myog/Enpp1/Col6a1	3
GO:0009181	purine ribonucleoside diphosphate catabolic process	3/75	91/10233	0.032967	4.49802	2.87997	0.0290106	0.130135	0.0992301	Myog/Enpp1/Col6a1	3
GO:0046660	female sex differentiation	3/75	91/10233	0.032967	4.49802	2.87997	0.0290106	0.130135	0.0992301	Inhbb/Bmp4/Angpt1	3
GO:0071772	response to BMP	3/75	91/10233	0.032967	4.49802	2.87997	0.0290106	0.130135	0.0992301	Tmem119/Ccn1/Bmp4	3
GO:0071773	cellular response to BMP stimulus	3/75	91/10233	0.032967	4.49802	2.87997	0.0290106	0.130135	0.0992301	Tmem119/Ccn1/Bmp4	3
GO:0072526	pyridine-containing compound catabolic process	3/75	91/10233	0.032967	4.49802	2.87997	0.0290106	0.130135	0.0992301	Myog/Enpp1/Col6a1	3
GO:0097190	apoptotic signaling pathway	8/75	500/10233	0.016	2.18304	2.3306	0.0293993	0.131591	0.10034	Thbs1/Inhbb/Ifi27l2a/Gas1/Cxcl12/Ccn2/Bmp4/Bmf	8
GO:0003158	endothelium development	3/75	92/10233	0.0326087	4.44913	2.85542	0.0298344	0.131629	0.100369	S1pr1/Bmp4/Atoh8	3
GO:0003231	cardiac ventricle development	3/75	92/10233	0.0326087	4.44913	2.85542	0.0298344	0.131629	0.100369	Id2/Ccn1/Bmp4	3
GO:0001706	endoderm formation	2/75	37/10233	0.0540541	7.37514	3.33797	0.0299216	0.131629	0.100369	Col6a1/Col12a1	2
GO:0048009	insulin-like growth factor receptor signaling pathway	2/75	37/10233	0.0540541	7.37514	3.33797	0.0299216	0.131629	0.100369	Igfbp2/Col6a1	2
GO:0048713	regulation of oligodendrocyte differentiation	2/75	37/10233	0.0540541	7.37514	3.33797	0.0299216	0.131629	0.100369	Id2/Bmp4	2
GO:1904707	positive regulation of vascular associated smooth muscle cell proliferation	2/75	37/10233	0.0540541	7.37514	3.33797	0.0299216	0.131629	0.100369	Rgcc/Hpgd	2
GO:2000107	negative regulation of leukocyte apoptotic process	2/75	37/10233	0.0540541	7.37514	3.33797	0.0299216	0.131629	0.100369	Cxcl12/Bmp4	2
GO:2000401	regulation of lymphocyte migration	2/75	37/10233	0.0540541	7.37514	3.33797	0.0299216	0.131629	0.100369	Cxcl12/Ccl20	2
GO:0072593	reactive oxygen species metabolic process	4/75	161/10233	0.0248447	3.38981	2.62619	0.0302958	0.13299	0.101407	Thbs1/Col6a1/Ccn2/Ccn1	4
GO:0001952	regulation of cell-matrix adhesion	3/75	93/10233	0.0322581	4.40129	2.83122	0.0306705	0.134347	0.102442	Thbs1/Postn/Jup	3
GO:0030099	myeloid cell differentiation	6/75	324/10233	0.0185185	2.52667	2.39943	0.0311737	0.135388	0.103236	Maf/Id2/Glul/Enpp1/Ccl9/Bmp4	6
GO:0003179	heart valve morphogenesis	2/75	38/10233	0.0526316	7.18105	3.27995	0.0314365	0.135388	0.103236	Ccn1/Bmp4	2
GO:0021532	neural tube patterning	2/75	38/10233	0.0526316	7.18105	3.27995	0.0314365	0.135388	0.103236	Gas1/Bmp4	2
GO:0032722	positive regulation of chemokine production	2/75	38/10233	0.0526316	7.18105	3.27995	0.0314365	0.135388	0.103236	Postn/Ccn1	2
GO:0032732	positive regulation of interleukin-1 production	2/75	38/10233	0.0526316	7.18105	3.27995	0.0314365	0.135388	0.103236	Ccn1/Ccl20	2
GO:0045123	cellular extravasation	2/75	38/10233	0.0526316	7.18105	3.27995	0.0314365	0.135388	0.103236	Trim55/Cxcl12	2
GO:0048010	vascular endothelial growth factor receptor signaling pathway	2/75	38/10233	0.0526316	7.18105	3.27995	0.0314365	0.135388	0.103236	Bmp4/Angpt1	2
GO:0055008	cardiac muscle tissue morphogenesis	2/75	38/10233	0.0526316	7.18105	3.27995	0.0314365	0.135388	0.103236	S1pr1/Angpt1	2
GO:0009134	nucleoside diphosphate catabolic process	3/75	95/10233	0.0315789	4.30863	2.78382	0.0323795	0.138576	0.105667	Myog/Enpp1/Col6a1	3
GO:0009191	ribonucleoside diphosphate catabolic process	3/75	95/10233	0.0315789	4.30863	2.78382	0.0323795	0.138576	0.105667	Myog/Enpp1/Col6a1	3
GO:0046031	ADP metabolic process	3/75	95/10233	0.0315789	4.30863	2.78382	0.0323795	0.138576	0.105667	Myog/Enpp1/Col6a1	3
GO:0002573	myeloid leukocyte differentiation	4/75	165/10233	0.0242424	3.30764	2.5677	0.0327354	0.139808	0.106606	Id2/Enpp1/Ccl9/Bmp4	4
GO:0032890	regulation of organic acid transport	2/75	39/10233	0.0512821	6.99692	3.224	0.0329812	0.139982	0.106739	Thbs1/Il1rn	2
GO:0048663	neuron fate commitment	2/75	39/10233	0.0512821	6.99692	3.224	0.0329812	0.139982	0.106739	Id2/Bmp4	2
GO:0141060	disruption of anatomical structure in another organism	2/75	39/10233	0.0512821	6.99692	3.224	0.0329812	0.139982	0.106739	Cxcl12/Ccl20	2
GO:0090596	sensory organ morphogenesis	4/75	166/10233	0.0240964	3.28771	2.55336	0.0333629	0.14131	0.107751	Prrx2/Gas1/Enpp1/Bmp4	4
GO:0009743	response to carbohydrate	4/75	167/10233	0.0239521	3.26802	2.53913	0.0339974	0.14253	0.108681	Thbs1/Glul/Col6a2/Col1a1	4
GO:0048762	mesenchymal cell differentiation	4/75	167/10233	0.0239521	3.26802	2.53913	0.0339974	0.14253	0.108681	Rgcc/Ranbp3l/Col1a1/Bmp4	4
GO:0042063	gliogenesis	5/75	246/10233	0.0203252	2.77317	2.41884	0.0341202	0.14253	0.108681	Id2/Enpp1/Col6a1/Bmp4/Areg	5
GO:0048729	tissue morphogenesis	7/75	421/10233	0.0166271	2.2686	2.28399	0.0341335	0.14253	0.108681	S1pr1/Enpp1/Cxcl12/Bmp4/Areg/Angpt1/Acta2	7
GO:0009135	purine nucleoside diphosphate metabolic process	3/75	97/10233	0.0309278	4.21979	2.73771	0.0341377	0.14253	0.108681	Myog/Enpp1/Col6a1	3
GO:0009179	purine ribonucleoside diphosphate metabolic process	3/75	97/10233	0.0309278	4.21979	2.73771	0.0341377	0.14253	0.108681	Myog/Enpp1/Col6a1	3
GO:0072006	nephron development	3/75	97/10233	0.0309278	4.21979	2.73771	0.0341377	0.14253	0.108681	Bmp4/Angpt1/Acta2	3
GO:0002763	positive regulation of myeloid leukocyte differentiation	2/75	40/10233	0.05	6.822	3.16999	0.0345552	0.142531	0.108682	Id2/Ccl9	2
GO:0015837	amine transport	2/75	40/10233	0.05	6.822	3.16999	0.0345552	0.142531	0.108682	Il1rn/Cxcl12	2
GO:0055117	regulation of cardiac muscle contraction	2/75	40/10233	0.05	6.822	3.16999	0.0345552	0.142531	0.108682	Jup/Ccn2	2
GO:0060986	endocrine hormone secretion	2/75	40/10233	0.05	6.822	3.16999	0.0345552	0.142531	0.108682	Inhbb/C1qtnf1	2
GO:1990868	response to chemokine	2/75	40/10233	0.05	6.822	3.16999	0.0345552	0.142531	0.108682	Cxcl12/Ccl9	2
GO:1990869	cellular response to chemokine	2/75	40/10233	0.05	6.822	3.16999	0.0345552	0.142531	0.108682	Cxcl12/Ccl9	2
GO:0042327	positive regulation of phosphorylation	3/75	98/10233	0.0306122	4.17673	2.71512	0.0350351	0.144221	0.109971	Thbs1/Musk/Areg	3
GO:0043588	skin development	4/75	169/10233	0.0236686	3.22935	2.51098	0.0352876	0.144969	0.110541	Jup/Enpp1/Col6a1/Col1a1	4
GO:0002683	negative regulation of immune system process	6/75	335/10233	0.0179104	2.4437	2.30852	0.0358393	0.146941	0.112045	Thbs1/Id2/Cxcl12/Cnn2/Bmp4/Angpt1	6
GO:0009064	glutamine family amino acid metabolic process	2/75	41/10233	0.0487805	6.65561	3.1178	0.036158	0.147657	0.112591	Glul/Atp2b4	2
GO:0031670	cellular response to nutrient	2/75	41/10233	0.0487805	6.65561	3.1178	0.036158	0.147657	0.112591	Postn/Col1a1	2
GO:0060541	respiratory system development	4/75	171/10233	0.0233918	3.19158	2.48325	0.0366061	0.14919	0.11376	Rcn3/Col6a1/Ccn2/Bmp4	4
GO:0010720	positive regulation of cell development	6/75	338/10233	0.0177515	2.42201	2.28434	0.0371862	0.151253	0.115333	Myog/Myod1/Id2/Cxcl12/Ccl9/Bmp4	6
GO:0009581	detection of external stimulus	2/75	42/10233	0.047619	6.49714	3.06733	0.0377891	0.151657	0.115641	Jup/Cxcl12	2
GO:0009582	detection of abiotic stimulus	2/75	42/10233	0.047619	6.49714	3.06733	0.0377891	0.151657	0.115641	Jup/Cxcl12	2
GO:0010762	regulation of fibroblast migration	2/75	42/10233	0.047619	6.49714	3.06733	0.0377891	0.151657	0.115641	Thbs1/Acta2	2
GO:0045912	negative regulation of carbohydrate metabolic process	2/75	42/10233	0.047619	6.49714	3.06733	0.0377891	0.151657	0.115641	Myog/Enpp1	2
GO:0060443	mammary gland morphogenesis	2/75	42/10233	0.047619	6.49714	3.06733	0.0377891	0.151657	0.115641	Bmp4/Areg	2
GO:2000648	positive regulation of stem cell proliferation	2/75	42/10233	0.047619	6.49714	3.06733	0.0377891	0.151657	0.115641	Prrx2/Bmp4	2
GO:0070482	response to oxygen levels	5/75	253/10233	0.0197628	2.69644	2.34769	0.0378032	0.151657	0.115641	Rgcc/Postn/Myod1/Col6a1/Col1a1	5
GO:0032943	mononuclear cell proliferation	4/75	173/10233	0.0231214	3.15468	2.45592	0.0379528	0.15196	0.115872	Igfbp2/Cxcl12/Cnn2/Bmp4	4
GO:0001101	response to acid chemical	3/75	102/10233	0.0294118	4.01294	2.62767	0.0387463	0.154834	0.118064	Col6a1/Col1a1/Atp2b4	3
GO:0043434	response to peptide hormone	6/75	342/10233	0.0175439	2.39368	2.2525	0.0390323	0.155539	0.118601	Serpina3g/Inhbb/Enpp1/Col6a1/Col1a1/Areg	6
GO:0002526	acute inflammatory response	2/75	43/10233	0.0465116	6.34605	3.01847	0.039448	0.155539	0.118601	Saa3/Il1rn	2
GO:0010324	membrane invagination	2/75	43/10233	0.0465116	6.34605	3.01847	0.039448	0.155539	0.118601	Thbs1/Gulp1	2
GO:0045646	regulation of erythrocyte differentiation	2/75	43/10233	0.0465116	6.34605	3.01847	0.039448	0.155539	0.118601	Id2/Glul	2
GO:0048286	lung alveolus development	2/75	43/10233	0.0465116	6.34605	3.01847	0.039448	0.155539	0.118601	Col6a1/Bmp4	2
GO:0070613	regulation of protein processing	2/75	43/10233	0.0465116	6.34605	3.01847	0.039448	0.155539	0.118601	Thbs1/Gas1	2
GO:0001654	eye development	5/75	256/10233	0.0195312	2.66484	2.31793	0.0394539	0.155539	0.118601	Maf/Inhbb/Gas1/Bmp4/Atp2b4	5
GO:0007596	blood coagulation	3/75	103/10233	0.0291262	3.97398	2.60651	0.0397043	0.155927	0.118897	Thbs1/C1qtnf1/Angpt1	3
GO:0046887	positive regulation of hormone secretion	3/75	103/10233	0.0291262	3.97398	2.60651	0.0397043	0.155927	0.118897	Inhbb/Glul/C1qtnf1	3
GO:0150063	visual system development	5/75	257/10233	0.0194553	2.65447	2.3081	0.0400138	0.156591	0.119403	Maf/Inhbb/Gas1/Bmp4/Atp2b4	5
GO:0090092	regulation of transmembrane receptor protein serine/threonine kinase signaling pathway	4/75	176/10233	0.0227273	3.10091	2.41566	0.0400261	0.156591	0.119403	Thbs1/Ccn1/Bmp4/Atoh8	4
GO:0060390	regulation of SMAD protein signal transduction	2/75	44/10233	0.0454545	6.20182	2.97114	0.0411342	0.160065	0.122052	Bmp4/Atoh8	2
GO:1902895	positive regulation of miRNA transcription	2/75	44/10233	0.0454545	6.20182	2.97114	0.0411342	0.160065	0.122052	Bmp4/Atoh8	2
GO:0048880	sensory system development	5/75	259/10233	0.019305	2.63398	2.28859	0.0411483	0.160065	0.122052	Maf/Inhbb/Gas1/Bmp4/Atp2b4	5
GO:0010001	glial cell differentiation	4/75	178/10233	0.0224719	3.06607	2.3893	0.0414437	0.160821	0.122628	Id2/Enpp1/Col6a1/Bmp4	4
GO:0007599	hemostasis	3/75	105/10233	0.0285714	3.89829	2.56496	0.0416565	0.160821	0.122628	Thbs1/C1qtnf1/Angpt1	3
GO:0014812	muscle cell migration	3/75	105/10233	0.0285714	3.89829	2.56496	0.0416565	0.160821	0.122628	Tcp11l2/Postn/Enpp1	3
GO:0050817	coagulation	3/75	105/10233	0.0285714	3.89829	2.56496	0.0416565	0.160821	0.122628	Thbs1/C1qtnf1/Angpt1	3
GO:0007600	sensory perception	4/75	179/10233	0.0223464	3.04894	2.37625	0.0421632	0.162342	0.123789	Enpp1/Cxcl12/Col6a1/Col1a1	4
GO:0040008	regulation of growth	7/75	441/10233	0.015873	2.16571	2.15022	0.042209	0.162342	0.123789	Myod1/Musk/Igfbp7/Gas1/Enpp1/Cxcl12/Csf2rb	7
GO:0009306	protein secretion	5/75	261/10233	0.0191571	2.61379	2.26926	0.0423023	0.162396	0.12383	Rcn3/Inhbb/Il1rn/Glul/Filip1l	5
GO:0071248	cellular response to metal ion	3/75	106/10233	0.0283019	3.86151	2.54457	0.0426505	0.163415	0.124607	Myog/Inhbb/Id2	3
GO:0051496	positive regulation of stress fiber assembly	2/75	45/10233	0.0444444	6.064	2.92525	0.0428473	0.163415	0.124607	Rgcc/Ccn2	2
GO:1903317	regulation of protein maturation	2/75	45/10233	0.0444444	6.064	2.92525	0.0428473	0.163415	0.124607	Thbs1/Gas1	2
GO:0035592	establishment of protein localization to extracellular region	5/75	262/10233	0.019084	2.60382	2.25966	0.0428866	0.163415	0.124607	Rcn3/Inhbb/Il1rn/Glul/Filip1l	5
GO:0051402	neuron apoptotic process	5/75	263/10233	0.0190114	2.59392	2.2501	0.0434758	0.165353	0.126084	Musk/Enpp1/Col6a2/Col6a1/Angpt1	5
GO:0007009	plasma membrane organization	3/75	107/10233	0.0280374	3.82542	2.52443	0.0436564	0.165733	0.126374	Colec12/Col6a1/Cavin2	3
GO:0071692	protein localization to extracellular region	5/75	264/10233	0.0189394	2.58409	2.24059	0.0440699	0.166993	0.127335	Rcn3/Inhbb/Il1rn/Glul/Filip1l	5
GO:0009185	ribonucleoside diphosphate metabolic process	3/75	108/10233	0.0277778	3.79	2.50452	0.0446742	0.168971	0.128843	Myog/Enpp1/Col6a1	3
GO:0032870	cellular response to hormone stimulus	7/75	448/10233	0.015625	2.13187	2.10506	0.045308	0.171052	0.13043	Myod1/Inhbb/Igfbp2/Fbxo32/Enpp1/Col6a1/Bmp4	7
GO:0009154	purine ribonucleotide catabolic process	3/75	109/10233	0.0275229	3.75523	2.48486	0.0457038	0.172229	0.131328	Myog/Enpp1/Col6a1	3
GO:0030900	forebrain development	5/75	267/10233	0.0187266	2.55506	2.21232	0.0458816	0.172582	0.131597	Inhbb/Id2/Cxcl12/Bmp4/Atp2b4	5
GO:0060415	muscle tissue morphogenesis	2/75	47/10233	0.0425532	5.80596	2.83749	0.0463522	0.173287	0.132134	S1pr1/Angpt1	2
GO:0060425	lung morphogenesis	2/75	47/10233	0.0425532	5.80596	2.83749	0.0463522	0.173287	0.132134	Col6a1/Bmp4	2
GO:0001818	negative regulation of cytokine production	4/75	185/10233	0.0216216	2.95005	2.29985	0.0466289	0.173287	0.132134	Thbs1/Rgcc/Inhbb/Angpt1	4
GO:0021537	telencephalon development	4/75	185/10233	0.0216216	2.95005	2.29985	0.0466289	0.173287	0.132134	Id2/Cxcl12/Bmp4/Atp2b4	4
GO:0006090	pyruvate metabolic process	3/75	110/10233	0.0272727	3.72109	2.46542	0.0467452	0.173287	0.132134	Myog/Enpp1/Col6a1	3
GO:0009132	nucleoside diphosphate metabolic process	3/75	110/10233	0.0272727	3.72109	2.46542	0.0467452	0.173287	0.132134	Myog/Enpp1/Col6a1	3
GO:0046822	regulation of nucleocytoplasmic transport	3/75	110/10233	0.0272727	3.72109	2.46542	0.0467452	0.173287	0.132134	Jup/Bmp4/Angpt1	3
GO:1903034	regulation of response to wounding	3/75	110/10233	0.0272727	3.72109	2.46542	0.0467452	0.173287	0.132134	Thbs1/C1qtnf1/Angpt1	3
GO:0016049	cell growth	6/75	358/10233	0.0167598	2.2867	2.12941	0.0470006	0.173919	0.132616	Postn/Igfbp7/Gas1/Enpp1/Cxcl12/Csf2rb	6
GO:1903530	regulation of secretion by cell	6/75	360/10233	0.0166667	2.274	2.11448	0.0480632	0.176352	0.134471	Rgcc/Inhbb/Il1rn/Glul/Cxcl12/C1qtnf1	6
GO:0003170	heart valve development	2/75	48/10233	0.0416667	5.685	2.79548	0.048143	0.176352	0.134471	Ccn1/Bmp4	2
GO:0006939	smooth muscle contraction	2/75	48/10233	0.0416667	5.685	2.79548	0.048143	0.176352	0.134471	Atp2b4/Acta2	2
GO:0042733	embryonic digit morphogenesis	2/75	48/10233	0.0416667	5.685	2.79548	0.048143	0.176352	0.134471	Gas1/Bmp4	2
GO:1901607	alpha-amino acid biosynthetic process	2/75	48/10233	0.0416667	5.685	2.79548	0.048143	0.176352	0.134471	Glul/Atp2b4	2
GO:0042594	response to starvation	4/75	187/10233	0.0213904	2.9185	2.27506	0.0481742	0.176352	0.134471	Myod1/Inhbb/Glul/Bmf	4
GO:0030595	leukocyte chemotaxis	3/75	112/10233	0.0267857	3.65464	2.42723	0.0488632	0.178555	0.136151	Thbs1/S1pr1/Cxcl12	3
GO:0006942	regulation of striated muscle contraction	2/75	49/10233	0.0408163	5.56898	2.75464	0.0499588	0.181267	0.138219	Jup/Ccn2	2
GO:0034103	regulation of tissue remodeling	2/75	49/10233	0.0408163	5.56898	2.75464	0.0499588	0.181267	0.138219	Tmem119/S1pr1	2
GO:0051928	positive regulation of calcium ion transport	2/75	49/10233	0.0408163	5.56898	2.75464	0.0499588	0.181267	0.138219	Cxcl12/Bmp4	2
GO:1903053	regulation of extracellular matrix organization	2/75	49/10233	0.0408163	5.56898	2.75464	0.0499588	0.181267	0.138219	Rgcc/Col6a1	2
GO:0009261	ribonucleotide catabolic process	3/75	114/10233	0.0263158	3.59053	2.38989	0.0510278	0.184818	0.140927	Myog/Enpp1/Col6a1	3
GO:0001667	ameboidal-type cell migration	4/75	191/10233	0.0209424	2.85738	2.22646	0.0513498	0.185644	0.141557	Thbs1/Cxcl12/Bmp4/Acta2	4
GO:0008652	amino acid biosynthetic process	2/75	50/10233	0.04	5.4576	2.71491	0.0517992	0.185644	0.141557	Glul/Atp2b4	2
GO:0033555	multicellular organismal response to stress	2/75	50/10233	0.04	5.4576	2.71491	0.0517992	0.185644	0.141557	Thbs1/Col6a1	2
GO:0043536	positive regulation of blood vessel endothelial cell migration	2/75	50/10233	0.04	5.4576	2.71491	0.0517992	0.185644	0.141557	Thbs1/Angpt1	2
GO:0060976	coronary vasculature development	2/75	50/10233	0.04	5.4576	2.71491	0.0517992	0.185644	0.141557	Bmp4/Angpt1	2
GO:2000630	positive regulation of miRNA metabolic process	2/75	50/10233	0.04	5.4576	2.71491	0.0517992	0.185644	0.141557	Bmp4/Atoh8	2
GO:0002690	positive regulation of leukocyte chemotaxis	2/75	51/10233	0.0392157	5.35059	2.67623	0.0536637	0.191323	0.145887	Thbs1/Cxcl12	2
GO:0046324	regulation of D-glucose import	2/75	51/10233	0.0392157	5.35059	2.67623	0.0536637	0.191323	0.145887	Rtn2/Enpp1	2
GO:0060291	long-term synaptic potentiation	2/75	51/10233	0.0392157	5.35059	2.67623	0.0536637	0.191323	0.145887	Musk/Enpp1	2
GO:0001837	epithelial to mesenchymal transition	3/75	117/10233	0.025641	3.49846	2.33544	0.0543612	0.192804	0.147016	Rgcc/Col1a1/Bmp4	3
GO:0006195	purine nucleotide catabolic process	3/75	117/10233	0.025641	3.49846	2.33544	0.0543612	0.192804	0.147016	Myog/Enpp1/Col6a1	3
GO:0060047	heart contraction	3/75	117/10233	0.025641	3.49846	2.33544	0.0543612	0.192804	0.147016	Jup/Ccn2/Atp2b4	3
GO:1904018	positive regulation of vasculature development	3/75	118/10233	0.0254237	3.46881	2.31768	0.0554952	0.194337	0.148185	Thbs1/Jup/Cxcl12	3
GO:0002088	lens development in camera-type eye	2/75	52/10233	0.0384615	5.24769	2.63856	0.0555518	0.194337	0.148185	Maf/Bmp4	2
GO:0007189	adenylate cyclase-activating G protein-coupled receptor signaling pathway	2/75	52/10233	0.0384615	5.24769	2.63856	0.0555518	0.194337	0.148185	S1pr1/Atp2b4	2
GO:0030199	collagen fibril organization	2/75	52/10233	0.0384615	5.24769	2.63856	0.0555518	0.194337	0.148185	Col6a1/Col1a1	2
GO:0035924	cellular response to vascular endothelial growth factor stimulus	2/75	52/10233	0.0384615	5.24769	2.63856	0.0555518	0.194337	0.148185	Atp2b4/Angpt1	2
GO:0048644	muscle organ morphogenesis	2/75	52/10233	0.0384615	5.24769	2.63856	0.0555518	0.194337	0.148185	S1pr1/Angpt1	2
GO:0051148	negative regulation of muscle cell differentiation	2/75	52/10233	0.0384615	5.24769	2.63856	0.0555518	0.194337	0.148185	Tmem119/Id2	2
GO:0070252	actin-mediated cell contraction	2/75	52/10233	0.0384615	5.24769	2.63856	0.0555518	0.194337	0.148185	Jup/Acta2	2
GO:1903522	regulation of blood circulation	3/75	119/10233	0.0252101	3.43966	2.30011	0.0566405	0.197808	0.150831	Jup/Ccn2/Atp2b4	3
GO:0048872	homeostasis of number of cells	5/75	284/10233	0.0176056	2.40211	2.05901	0.0569868	0.198679	0.151496	Id2/Glul/Enpp1/Col6a1/Bmp4	5
GO:0001541	ovarian follicle development	2/75	53/10233	0.0377358	5.14868	2.60184	0.0574632	0.199322	0.151986	Bmp4/Angpt1	2
GO:0050886	endocrine process	2/75	53/10233	0.0377358	5.14868	2.60184	0.0574632	0.199322	0.151986	Inhbb/C1qtnf1	2
GO:0071260	cellular response to mechanical stimulus	2/75	53/10233	0.0377358	5.14868	2.60184	0.0574632	0.199322	0.151986	Col1a1/Cnn2	2
GO:0007565	female pregnancy	3/75	121/10233	0.0247934	3.38281	2.26553	0.0589649	0.204186	0.155695	Prl2c5/Igfbp2/Hpgd	3
GO:0032233	positive regulation of actin filament bundle assembly	2/75	54/10233	0.037037	5.05333	2.56604	0.0593973	0.204646	0.156046	Rgcc/Ccn2	2
GO:0034109	homotypic cell-cell adhesion	2/75	54/10233	0.037037	5.05333	2.56604	0.0593973	0.204646	0.156046	Jup/C1qtnf1	2
GO:0061180	mammary gland epithelium development	2/75	54/10233	0.037037	5.05333	2.56604	0.0593973	0.204646	0.156046	Id2/Areg	2
GO:0050920	regulation of chemotaxis	3/75	122/10233	0.0245902	3.35508	2.24851	0.060144	0.206871	0.157742	Thbs1/S1pr1/Cxcl12	3
GO:0007224	smoothened signaling pathway	3/75	123/10233	0.0243902	3.3278	2.23167	0.0613341	0.209277	0.159577	Prrx2/Gas1/Enpp1	3
GO:0030218	erythrocyte differentiation	3/75	123/10233	0.0243902	3.3278	2.23167	0.0613341	0.209277	0.159577	Id2/Glul/Bmp4	3
GO:0042098	T cell proliferation	3/75	123/10233	0.0243902	3.3278	2.23167	0.0613341	0.209277	0.159577	Igfbp2/Cxcl12/Bmp4	3
GO:0045685	regulation of glial cell differentiation	2/75	55/10233	0.0363636	4.96145	2.53111	0.0613538	0.209277	0.159577	Id2/Bmp4	2
GO:0071496	cellular response to external stimulus	2/75	55/10233	0.0363636	4.96145	2.53111	0.0613538	0.209277	0.159577	Col1a1/Cnn2	2
GO:0019221	cytokine-mediated signaling pathway	5/75	291/10233	0.0171821	2.34433	1.99904	0.0619753	0.211045	0.160925	Il1rn/Cxcl12/Csf2rb/Ccl9/Angpt1	5
GO:0003205	cardiac chamber development	3/75	124/10233	0.0241935	3.30097	2.215	0.0625353	0.212247	0.161842	Id2/Ccn1/Bmp4	3
GO:0050866	negative regulation of cell activation	3/75	124/10233	0.0241935	3.30097	2.215	0.0625353	0.212247	0.161842	Id2/C1qtnf1/Bmp4	3
GO:0015908	fatty acid transport	2/75	56/10233	0.0357143	4.87286	2.49702	0.0633322	0.21395	0.16314	Thbs1/Slco4a1	2
GO:0032755	positive regulation of interleukin-6 production	2/75	56/10233	0.0357143	4.87286	2.49702	0.0633322	0.21395	0.16314	Spon2/Ccn1	2
GO:0046879	hormone secretion	4/75	205/10233	0.0195122	2.66224	2.06572	0.06335	0.21395	0.16314	Inhbb/Il1rn/Glul/C1qtnf1	4
GO:0003015	heart process	3/75	125/10233	0.024	3.27456	2.1985	0.0637474	0.214938	0.163894	Jup/Ccn2/Atp2b4	3
GO:0032944	regulation of mononuclear cell proliferation	3/75	126/10233	0.0238095	3.24857	2.18217	0.0649706	0.217774	0.166056	Igfbp2/Cnn2/Bmp4	3
GO:0044843	cell cycle G1/S phase transition	4/75	207/10233	0.0193237	2.63652	2.04385	0.0651758	0.217774	0.166056	Rgcc/Id2/Gas1/Atp2b4	4
GO:0009953	dorsal/ventral pattern formation	2/75	57/10233	0.0350877	4.78737	2.46373	0.0653322	0.217774	0.166056	Gas1/Bmp4	2
GO:0032602	chemokine production	2/75	57/10233	0.0350877	4.78737	2.46373	0.0653322	0.217774	0.166056	Postn/Ccn1	2
GO:0032642	regulation of chemokine production	2/75	57/10233	0.0350877	4.78737	2.46373	0.0653322	0.217774	0.166056	Postn/Ccn1	2
GO:0034248	regulation of amide metabolic process	2/75	57/10233	0.0350877	4.78737	2.46373	0.0653322	0.217774	0.166056	Rtn2/Ccn1	2
GO:0060395	SMAD protein signal transduction	2/75	57/10233	0.0350877	4.78737	2.46373	0.0653322	0.217774	0.166056	Bmp4/Atoh8	2
GO:0034504	protein localization to nucleus	5/75	296/10233	0.0168919	2.30473	1.95725	0.0656868	0.217987	0.166218	Jup/Glul/Col1a1/Bmp4/Angpt1	5
GO:0044703	multi-organism reproductive process	3/75	127/10233	0.023622	3.22299	2.16599	0.0662045	0.217987	0.166218	Prl2c5/Igfbp2/Hpgd	3
GO:0001558	regulation of cell growth	5/75	297/10233	0.016835	2.29697	1.94899	0.066444	0.217987	0.166218	Igfbp7/Gas1/Enpp1/Cxcl12/Csf2rb	5
GO:1902893	regulation of miRNA transcription	2/75	58/10233	0.0344828	4.70483	2.43121	0.0673532	0.217987	0.166218	Bmp4/Atoh8	2
GO:0048608	reproductive structure development	4/75	210/10233	0.0190476	2.59886	2.01153	0.0679661	0.217987	0.166218	Inhbb/Col6a1/Bmp4/Angpt1	4
GO:0009166	nucleotide catabolic process	3/75	129/10233	0.0232558	3.17302	2.13412	0.0687049	0.217987	0.166218	Myog/Enpp1/Col6a1	3
GO:0044706	multi-multicellular organism process	3/75	129/10233	0.0232558	3.17302	2.13412	0.0687049	0.217987	0.166218	Prl2c5/Igfbp2/Hpgd	3
GO:2001236	regulation of extrinsic apoptotic signaling pathway	3/75	129/10233	0.0232558	3.17302	2.13412	0.0687049	0.217987	0.166218	Thbs1/Gas1/Bmp4	3
GO:2001234	negative regulation of apoptotic signaling pathway	4/75	211/10233	0.0189573	2.58654	2.00088	0.0689099	0.217987	0.166218	Gas1/Cxcl12/Bmp4/Bmf	4
GO:0003151	outflow tract morphogenesis	2/75	59/10233	0.0338983	4.62508	2.39941	0.069395	0.217987	0.166218	Thbs1/Bmp4	2
GO:0042116	macrophage activation	2/75	59/10233	0.0338983	4.62508	2.39941	0.069395	0.217987	0.166218	Trim55/Thbs1	2
GO:0022412	cellular process involved in reproduction in multicellular organism	4/75	212/10233	0.0188679	2.57434	1.9903	0.0698606	0.217987	0.166218	Tmem119/Inhbb/Cxcl12/Bmp4	4
GO:0042391	regulation of membrane potential	4/75	212/10233	0.0188679	2.57434	1.9903	0.0698606	0.217987	0.166218	P2rx6/Jup/Il1rn/Col6a1	4
GO:0032868	response to insulin	4/75	213/10233	0.0187793	2.56225	1.97977	0.070818	0.217987	0.166218	Inhbb/Enpp1/Col6a1/Col1a1	4
GO:0001765	membrane raft assembly	1/75	10/10233	0.1	13.644	3.43718	0.0709518	0.217987	0.166218	Col6a1	1
GO:0002577	regulation of antigen processing and presentation	1/75	10/10233	0.1	13.644	3.43718	0.0709518	0.217987	0.166218	Thbs1	1
GO:0007379	segment specification	1/75	10/10233	0.1	13.644	3.43718	0.0709518	0.217987	0.166218	Bmp4	1
GO:0008228	opsonization	1/75	10/10233	0.1	13.644	3.43718	0.0709518	0.217987	0.166218	Spon2	1
GO:0010818	T cell chemotaxis	1/75	10/10233	0.1	13.644	3.43718	0.0709518	0.217987	0.166218	Cxcl12	1
GO:0010831	positive regulation of myotube differentiation	1/75	10/10233	0.1	13.644	3.43718	0.0709518	0.217987	0.166218	Myog	1
GO:0010832	negative regulation of myotube differentiation	1/75	10/10233	0.1	13.644	3.43718	0.0709518	0.217987	0.166218	Tmem119	1
GO:0014048	regulation of glutamate secretion	1/75	10/10233	0.1	13.644	3.43718	0.0709518	0.217987	0.166218	Il1rn	1
GO:0019321	pentose metabolic process	1/75	10/10233	0.1	13.644	3.43718	0.0709518	0.217987	0.166218	Cbr2	1
GO:0030210	heparin proteoglycan biosynthetic process	1/75	10/10233	0.1	13.644	3.43718	0.0709518	0.217987	0.166218	Angpt1	1
GO:0030502	negative regulation of bone mineralization	1/75	10/10233	0.1	13.644	3.43718	0.0709518	0.217987	0.166218	Enpp1	1
GO:0033080	immature T cell proliferation in thymus	1/75	10/10233	0.1	13.644	3.43718	0.0709518	0.217987	0.166218	Bmp4	1
GO:0033083	regulation of immature T cell proliferation	1/75	10/10233	0.1	13.644	3.43718	0.0709518	0.217987	0.166218	Bmp4	1
GO:0033197	response to vitamin E	1/75	10/10233	0.1	13.644	3.43718	0.0709518	0.217987	0.166218	Col1a1	1
GO:0034111	negative regulation of homotypic cell-cell adhesion	1/75	10/10233	0.1	13.644	3.43718	0.0709518	0.217987	0.166218	C1qtnf1	1
GO:0034114	regulation of heterotypic cell-cell adhesion	1/75	10/10233	0.1	13.644	3.43718	0.0709518	0.217987	0.166218	Il1rn	1
GO:0035590	purinergic nucleotide receptor signaling pathway	1/75	10/10233	0.1	13.644	3.43718	0.0709518	0.217987	0.166218	P2rx6	1
GO:0043589	skin morphogenesis	1/75	10/10233	0.1	13.644	3.43718	0.0709518	0.217987	0.166218	Col1a1	1
GO:0045136	development of secondary sexual characteristics	1/75	10/10233	0.1	13.644	3.43718	0.0709518	0.217987	0.166218	Areg	1
GO:0046322	negative regulation of fatty acid oxidation	1/75	10/10233	0.1	13.644	3.43718	0.0709518	0.217987	0.166218	Fmo1	1
GO:0048266	behavioral response to pain	1/75	10/10233	0.1	13.644	3.43718	0.0709518	0.217987	0.166218	Thbs1	1
GO:0048711	positive regulation of astrocyte differentiation	1/75	10/10233	0.1	13.644	3.43718	0.0709518	0.217987	0.166218	Id2	1
GO:0050930	induction of positive chemotaxis	1/75	10/10233	0.1	13.644	3.43718	0.0709518	0.217987	0.166218	Cxcl12	1
GO:0050965	detection of temperature stimulus involved in sensory perception of pain	1/75	10/10233	0.1	13.644	3.43718	0.0709518	0.217987	0.166218	Cxcl12	1
GO:0060613	fat pad development	1/75	10/10233	0.1	13.644	3.43718	0.0709518	0.217987	0.166218	Enpp1	1
GO:0060628	regulation of ER to Golgi vesicle-mediated transport	1/75	10/10233	0.1	13.644	3.43718	0.0709518	0.217987	0.166218	Gas1	1
GO:0061308	cardiac neural crest cell development involved in heart development	1/75	10/10233	0.1	13.644	3.43718	0.0709518	0.217987	0.166218	Bmp4	1
GO:0070486	leukocyte aggregation	1/75	10/10233	0.1	13.644	3.43718	0.0709518	0.217987	0.166218	Thbs1	1
GO:0072110	glomerular mesangial cell proliferation	1/75	10/10233	0.1	13.644	3.43718	0.0709518	0.217987	0.166218	Bmp4	1
GO:0090051	negative regulation of cell migration involved in sprouting angiogenesis	1/75	10/10233	0.1	13.644	3.43718	0.0709518	0.217987	0.166218	Thbs1	1
GO:0097094	craniofacial suture morphogenesis	1/75	10/10233	0.1	13.644	3.43718	0.0709518	0.217987	0.166218	Bmp4	1
GO:1900025	negative regulation of substrate adhesion-dependent cell spreading	1/75	10/10233	0.1	13.644	3.43718	0.0709518	0.217987	0.166218	Postn	1
GO:1902043	positive regulation of extrinsic apoptotic signaling pathway via death domain receptors	1/75	10/10233	0.1	13.644	3.43718	0.0709518	0.217987	0.166218	Thbs1	1
GO:1904395	positive regulation of skeletal muscle acetylcholine-gated channel clustering	1/75	10/10233	0.1	13.644	3.43718	0.0709518	0.217987	0.166218	Musk	1
GO:1904749	regulation of protein localization to nucleolus	1/75	10/10233	0.1	13.644	3.43718	0.0709518	0.217987	0.166218	Glul	1
GO:1905209	positive regulation of cardiocyte differentiation	1/75	10/10233	0.1	13.644	3.43718	0.0709518	0.217987	0.166218	Bmp4	1
GO:2000489	regulation of hepatic stellate cell activation	1/75	10/10233	0.1	13.644	3.43718	0.0709518	0.217987	0.166218	Acta2	1
GO:0048639	positive regulation of developmental growth	3/75	131/10233	0.0229008	3.12458	2.10287	0.071248	0.217987	0.166218	Myod1/Musk/Cxcl12	3
GO:0072523	purine-containing compound catabolic process	3/75	131/10233	0.0229008	3.12458	2.10287	0.071248	0.217987	0.166218	Myog/Enpp1/Col6a1	3
GO:0006112	energy reserve metabolic process	2/75	60/10233	0.0333333	4.548	2.36833	0.0714571	0.217987	0.166218	Enpp1/Col6a1	2
GO:0030510	regulation of BMP signaling pathway	2/75	60/10233	0.0333333	4.548	2.36833	0.0714571	0.217987	0.166218	Ccn1/Bmp4	2
GO:0061614	miRNA transcription	2/75	60/10233	0.0333333	4.548	2.36833	0.0714571	0.217987	0.166218	Bmp4/Atoh8	2
GO:1904705	regulation of vascular associated smooth muscle cell proliferation	2/75	60/10233	0.0333333	4.548	2.36833	0.0714571	0.217987	0.166218	Rgcc/Hpgd	2
GO:0061458	reproductive system development	4/75	214/10233	0.0186916	2.55028	1.9693	0.0717823	0.218653	0.166727	Inhbb/Col6a1/Bmp4/Angpt1	4
GO:0016052	carbohydrate catabolic process	3/75	132/10233	0.0227273	3.10091	2.08746	0.0725354	0.220619	0.168226	Myog/Enpp1/Col6a1	3
GO:0007204	positive regulation of cytosolic calcium ion concentration	2/75	61/10233	0.0327869	4.47344	2.33791	0.073539	0.22087	0.168417	C1qtnf1/Bmp4	2
GO:0010611	regulation of cardiac muscle hypertrophy	2/75	61/10233	0.0327869	4.47344	2.33791	0.073539	0.22087	0.168417	Fbxo32/Atp2b4	2
GO:0010761	fibroblast migration	2/75	61/10233	0.0327869	4.47344	2.33791	0.073539	0.22087	0.168417	Thbs1/Acta2	2
GO:0032526	response to retinoic acid	2/75	61/10233	0.0327869	4.47344	2.33791	0.073539	0.22087	0.168417	Igfbp2/Col1a1	2
GO:0007519	skeletal muscle tissue development	3/75	133/10233	0.0225564	3.07759	2.0722	0.0738333	0.22087	0.168417	Myog/Myod1/Col6a1	3
GO:0045664	regulation of neuron differentiation	3/75	133/10233	0.0225564	3.07759	2.0722	0.0738333	0.22087	0.168417	Id2/Cxcl12/Bmp4	3
GO:0034101	erythrocyte homeostasis	3/75	134/10233	0.0223881	3.05463	2.05709	0.0751416	0.22087	0.168417	Id2/Glul/Bmp4	3
GO:0001570	vasculogenesis	2/75	62/10233	0.0322581	4.40129	2.30815	0.0756405	0.22087	0.168417	Enpp1/Angpt1	2
GO:0001938	positive regulation of endothelial cell proliferation	2/75	62/10233	0.0322581	4.40129	2.30815	0.0756405	0.22087	0.168417	Cxcl12/Bmp4	2
GO:0014743	regulation of muscle hypertrophy	2/75	62/10233	0.0322581	4.40129	2.30815	0.0756405	0.22087	0.168417	Fbxo32/Atp2b4	2
GO:0006109	regulation of carbohydrate metabolic process	3/75	135/10233	0.0222222	3.032	2.04211	0.0764603	0.22087	0.168417	Myog/Enpp1/C1qtnf1	3
GO:0033157	regulation of intracellular protein transport	3/75	135/10233	0.0222222	3.032	2.04211	0.0764603	0.22087	0.168417	Jup/Bmp4/Angpt1	3
GO:0050867	positive regulation of cell activation	4/75	219/10233	0.0182648	2.49205	1.91783	0.0767049	0.22087	0.168417	Thbs1/Igfbp2/Ccn2/Acta2	4
GO:0023061	signal release	5/75	310/10233	0.016129	2.20065	1.84451	0.0767336	0.22087	0.168417	Inhbb/Il1rn/Glul/Cxcl12/C1qtnf1	5
GO:0007589	body fluid secretion	2/75	63/10233	0.031746	4.33143	2.27901	0.0777611	0.22087	0.168417	Prl2c5/Enpp1	2
GO:2000106	regulation of leukocyte apoptotic process	2/75	63/10233	0.031746	4.33143	2.27901	0.0777611	0.22087	0.168417	Cxcl12/Bmp4	2
GO:0002523	leukocyte migration involved in inflammatory response	1/75	11/10233	0.0909091	12.4036	3.25146	0.0777677	0.22087	0.168417	Trim55	1
GO:0003161	cardiac conduction system development	1/75	11/10233	0.0909091	12.4036	3.25146	0.0777677	0.22087	0.168417	Id2	1
GO:0009143	nucleoside triphosphate catabolic process	1/75	11/10233	0.0909091	12.4036	3.25146	0.0777677	0.22087	0.168417	Enpp1	1
GO:0009404	toxin metabolic process	1/75	11/10233	0.0909091	12.4036	3.25146	0.0777677	0.22087	0.168417	Fmo1	1
GO:0010522	regulation of calcium ion transport into cytosol	1/75	11/10233	0.0909091	12.4036	3.25146	0.0777677	0.22087	0.168417	Bmp4	1
GO:0010544	negative regulation of platelet activation	1/75	11/10233	0.0909091	12.4036	3.25146	0.0777677	0.22087	0.168417	C1qtnf1	1
GO:0010755	regulation of plasminogen activation	1/75	11/10233	0.0909091	12.4036	3.25146	0.0777677	0.22087	0.168417	Thbs1	1
GO:0014004	microglia differentiation	1/75	11/10233	0.0909091	12.4036	3.25146	0.0777677	0.22087	0.168417	Enpp1	1
GO:0014745	negative regulation of muscle adaptation	1/75	11/10233	0.0909091	12.4036	3.25146	0.0777677	0.22087	0.168417	Atp2b4	1
GO:0016048	detection of temperature stimulus	1/75	11/10233	0.0909091	12.4036	3.25146	0.0777677	0.22087	0.168417	Cxcl12	1
GO:0033079	immature T cell proliferation	1/75	11/10233	0.0909091	12.4036	3.25146	0.0777677	0.22087	0.168417	Bmp4	1
GO:0035930	corticosteroid hormone secretion	1/75	11/10233	0.0909091	12.4036	3.25146	0.0777677	0.22087	0.168417	C1qtnf1	1
GO:0045019	negative regulation of nitric oxide biosynthetic process	1/75	11/10233	0.0909091	12.4036	3.25146	0.0777677	0.22087	0.168417	Atp2b4	1
GO:0048102	autophagic cell death	1/75	11/10233	0.0909091	12.4036	3.25146	0.0777677	0.22087	0.168417	Bmf	1
GO:0050961	detection of temperature stimulus involved in sensory perception	1/75	11/10233	0.0909091	12.4036	3.25146	0.0777677	0.22087	0.168417	Cxcl12	1
GO:0055091	phospholipid homeostasis	1/75	11/10233	0.0909091	12.4036	3.25146	0.0777677	0.22087	0.168417	Rcn3	1
GO:0055093	response to hyperoxia	1/75	11/10233	0.0909091	12.4036	3.25146	0.0777677	0.22087	0.168417	Col1a1	1
GO:0060413	atrial septum morphogenesis	1/75	11/10233	0.0909091	12.4036	3.25146	0.0777677	0.22087	0.168417	Ccn1	1
GO:0070341	fat cell proliferation	1/75	11/10233	0.0909091	12.4036	3.25146	0.0777677	0.22087	0.168417	Col6a1	1
GO:0070885	negative regulation of calcineurin-NFAT signaling cascade	1/75	11/10233	0.0909091	12.4036	3.25146	0.0777677	0.22087	0.168417	Atp2b4	1
GO:0086005	ventricular cardiac muscle cell action potential	1/75	11/10233	0.0909091	12.4036	3.25146	0.0777677	0.22087	0.168417	Jup	1
GO:0090189	regulation of branching involved in ureteric bud morphogenesis	1/75	11/10233	0.0909091	12.4036	3.25146	0.0777677	0.22087	0.168417	Bmp4	1
GO:0090190	positive regulation of branching involved in ureteric bud morphogenesis	1/75	11/10233	0.0909091	12.4036	3.25146	0.0777677	0.22087	0.168417	Bmp4	1
GO:0090520	sphingolipid mediated signaling pathway	1/75	11/10233	0.0909091	12.4036	3.25146	0.0777677	0.22087	0.168417	S1pr1	1
GO:0106057	negative regulation of calcineurin-mediated signaling	1/75	11/10233	0.0909091	12.4036	3.25146	0.0777677	0.22087	0.168417	Atp2b4	1
GO:1903671	negative regulation of sprouting angiogenesis	1/75	11/10233	0.0909091	12.4036	3.25146	0.0777677	0.22087	0.168417	Thbs1	1
GO:1904393	regulation of skeletal muscle acetylcholine-gated channel clustering	1/75	11/10233	0.0909091	12.4036	3.25146	0.0777677	0.22087	0.168417	Musk	1
GO:1904396	regulation of neuromuscular junction development	1/75	11/10233	0.0909091	12.4036	3.25146	0.0777677	0.22087	0.168417	Musk	1
GO:1904406	negative regulation of nitric oxide metabolic process	1/75	11/10233	0.0909091	12.4036	3.25146	0.0777677	0.22087	0.168417	Atp2b4	1
GO:2000303	regulation of ceramide biosynthetic process	1/75	11/10233	0.0909091	12.4036	3.25146	0.0777677	0.22087	0.168417	Ccn1	1
GO:2000637	positive regulation of miRNA-mediated gene silencing	1/75	11/10233	0.0909091	12.4036	3.25146	0.0777677	0.22087	0.168417	Bmp4	1
GO:0007626	locomotory behavior	3/75	136/10233	0.0220588	3.00971	2.02727	0.0777892	0.22087	0.168417	Id2/Enpp1/Cxcl12	3
GO:0009416	response to light stimulus	4/75	221/10233	0.0180995	2.4695	1.89764	0.0787208	0.223206	0.170198	Id2/Col6a2/Col6a1/Bmf	4
GO:0009411	response to UV	3/75	137/10233	0.0218978	2.98774	2.01257	0.0791284	0.224051	0.170843	Col6a2/Col6a1/Bmf	3
GO:0010827	regulation of D-glucose transmembrane transport	2/75	64/10233	0.03125	4.26375	2.25048	0.0799004	0.224613	0.171271	Rtn2/Enpp1	2
GO:0046323	D-glucose import	2/75	64/10233	0.03125	4.26375	2.25048	0.0799004	0.224613	0.171271	Rtn2/Enpp1	2
GO:1902106	negative regulation of leukocyte differentiation	2/75	64/10233	0.03125	4.26375	2.25048	0.0799004	0.224613	0.171271	Id2/Bmp4	2
GO:0002367	cytokine production involved in immune response	2/75	65/10233	0.0307692	4.19815	2.22252	0.0820581	0.224613	0.171271	Spon2/Angpt1	2
GO:0002718	regulation of cytokine production involved in immune response	2/75	65/10233	0.0307692	4.19815	2.22252	0.0820581	0.224613	0.171271	Spon2/Angpt1	2
GO:0032612	interleukin-1 production	2/75	65/10233	0.0307692	4.19815	2.22252	0.0820581	0.224613	0.171271	Ccn1/Ccl20	2
GO:0032652	regulation of interleukin-1 production	2/75	65/10233	0.0307692	4.19815	2.22252	0.0820581	0.224613	0.171271	Ccn1/Ccl20	2
GO:0045666	positive regulation of neuron differentiation	2/75	65/10233	0.0307692	4.19815	2.22252	0.0820581	0.224613	0.171271	Cxcl12/Bmp4	2
GO:0034762	regulation of transmembrane transport	4/75	225/10233	0.0177778	2.4256	1.8579	0.0828324	0.224613	0.171271	Thbs1/Rtn2/Enpp1/Bmp4	4
GO:0043010	camera-type eye development	4/75	225/10233	0.0177778	2.4256	1.8579	0.0828324	0.224613	0.171271	Maf/Gas1/Bmp4/Atp2b4	4
GO:0010562	positive regulation of phosphorus metabolic process	3/75	140/10233	0.0214286	2.92371	1.96925	0.0832065	0.224613	0.171271	Thbs1/Musk/Areg	3
GO:0045937	positive regulation of phosphate metabolic process	3/75	140/10233	0.0214286	2.92371	1.96925	0.0832065	0.224613	0.171271	Thbs1/Musk/Areg	3
GO:0060538	skeletal muscle organ development	3/75	140/10233	0.0214286	2.92371	1.96925	0.0832065	0.224613	0.171271	Myog/Myod1/Col6a1	3
GO:0002688	regulation of leukocyte chemotaxis	2/75	66/10233	0.030303	4.13455	2.19511	0.0842338	0.224613	0.171271	Thbs1/Cxcl12	2
GO:0003323	type B pancreatic cell development	1/75	12/10233	0.0833333	11.37	3.08837	0.0845342	0.224613	0.171271	Bmp4	1
GO:0009084	glutamine family amino acid biosynthetic process	1/75	12/10233	0.0833333	11.37	3.08837	0.0845342	0.224613	0.171271	Glul	1
GO:0010759	positive regulation of macrophage chemotaxis	1/75	12/10233	0.0833333	11.37	3.08837	0.0845342	0.224613	0.171271	Thbs1	1
GO:0015732	prostaglandin transport	1/75	12/10233	0.0833333	11.37	3.08837	0.0845342	0.224613	0.171271	Slco4a1	1
GO:0030903	notochord development	1/75	12/10233	0.0833333	11.37	3.08837	0.0845342	0.224613	0.171271	Id3	1
GO:0032740	positive regulation of interleukin-17 production	1/75	12/10233	0.0833333	11.37	3.08837	0.0845342	0.224613	0.171271	Ccn1	1
GO:0033238	regulation of amine metabolic process	1/75	12/10233	0.0833333	11.37	3.08837	0.0845342	0.224613	0.171271	Atp2b4	1
GO:0042104	positive regulation of activated T cell proliferation	1/75	12/10233	0.0833333	11.37	3.08837	0.0845342	0.224613	0.171271	Igfbp2	1
GO:0042403	thyroid hormone metabolic process	1/75	12/10233	0.0833333	11.37	3.08837	0.0845342	0.224613	0.171271	Slco4a1	1
GO:0043116	negative regulation of vascular permeability	1/75	12/10233	0.0833333	11.37	3.08837	0.0845342	0.224613	0.171271	Angpt1	1
GO:0043117	positive regulation of vascular permeability	1/75	12/10233	0.0833333	11.37	3.08837	0.0845342	0.224613	0.171271	Angpt1	1
GO:0043353	enucleate erythrocyte differentiation	1/75	12/10233	0.0833333	11.37	3.08837	0.0845342	0.224613	0.171271	Id2	1
GO:0043567	regulation of insulin-like growth factor receptor signaling pathway	1/75	12/10233	0.0833333	11.37	3.08837	0.0845342	0.224613	0.171271	Igfbp2	1
GO:0045475	locomotor rhythm	1/75	12/10233	0.0833333	11.37	3.08837	0.0845342	0.224613	0.171271	Id2	1
GO:0045837	negative regulation of membrane potential	1/75	12/10233	0.0833333	11.37	3.08837	0.0845342	0.224613	0.171271	Il1rn	1
GO:0045843	negative regulation of striated muscle tissue development	1/75	12/10233	0.0833333	11.37	3.08837	0.0845342	0.224613	0.171271	Bmp4	1
GO:0051100	negative regulation of binding	1/75	12/10233	0.0833333	11.37	3.08837	0.0845342	0.224613	0.171271	Id2	1
GO:0051124	synaptic assembly at neuromuscular junction	1/75	12/10233	0.0833333	11.37	3.08837	0.0845342	0.224613	0.171271	Musk	1
GO:0051968	positive regulation of synaptic transmission, glutamatergic	1/75	12/10233	0.0833333	11.37	3.08837	0.0845342	0.224613	0.171271	Glul	1
GO:0060148	positive regulation of post-transcriptional gene silencing	1/75	12/10233	0.0833333	11.37	3.08837	0.0845342	0.224613	0.171271	Bmp4	1
GO:0060571	morphogenesis of an epithelial fold	1/75	12/10233	0.0833333	11.37	3.08837	0.0845342	0.224613	0.171271	Bmp4	1
GO:0060713	labyrinthine layer morphogenesis	1/75	12/10233	0.0833333	11.37	3.08837	0.0845342	0.224613	0.171271	Ccn1	1
GO:0061307	cardiac neural crest cell differentiation involved in heart development	1/75	12/10233	0.0833333	11.37	3.08837	0.0845342	0.224613	0.171271	Bmp4	1
GO:0071732	cellular response to nitric oxide	1/75	12/10233	0.0833333	11.37	3.08837	0.0845342	0.224613	0.171271	Thbs1	1
GO:0086091	regulation of heart rate by cardiac conduction	1/75	12/10233	0.0833333	11.37	3.08837	0.0845342	0.224613	0.171271	Jup	1
GO:0098528	skeletal muscle fiber differentiation	1/75	12/10233	0.0833333	11.37	3.08837	0.0845342	0.224613	0.171271	Col6a1	1
GO:1900370	positive regulation of post-transcriptional gene silencing by RNA	1/75	12/10233	0.0833333	11.37	3.08837	0.0845342	0.224613	0.171271	Bmp4	1
GO:1901722	regulation of cell proliferation involved in kidney development	1/75	12/10233	0.0833333	11.37	3.08837	0.0845342	0.224613	0.171271	Bmp4	1
GO:1902430	negative regulation of amyloid-beta formation	1/75	12/10233	0.0833333	11.37	3.08837	0.0845342	0.224613	0.171271	Rtn2	1
GO:1903798	regulation of miRNA processing	1/75	12/10233	0.0833333	11.37	3.08837	0.0845342	0.224613	0.171271	Bmp4	1
GO:2000047	regulation of cell-cell adhesion mediated by cadherin	1/75	12/10233	0.0833333	11.37	3.08837	0.0845342	0.224613	0.171271	Rgcc	1
GO:2000725	regulation of cardiac muscle cell differentiation	1/75	12/10233	0.0833333	11.37	3.08837	0.0845342	0.224613	0.171271	Bmp4	1
GO:2000831	regulation of steroid hormone secretion	1/75	12/10233	0.0833333	11.37	3.08837	0.0845342	0.224613	0.171271	C1qtnf1	1
GO:0046496	nicotinamide nucleotide metabolic process	3/75	141/10233	0.0212766	2.90298	1.95507	0.0845859	0.224613	0.171271	Myog/Enpp1/Col6a1	3
GO:0007015	actin filament organization	5/75	320/10233	0.015625	2.13187	1.76757	0.0852085	0.225973	0.172308	S1pr1/Rgcc/Myl9/Cnn2/Ccn2	5
GO:0030073	insulin secretion	3/75	142/10233	0.0211268	2.88254	1.94101	0.0859751	0.226198	0.17248	Inhbb/Il1rn/Glul	3
GO:0071695	anatomical structure maturation	3/75	142/10233	0.0211268	2.88254	1.94101	0.0859751	0.226198	0.17248	S1pr1/Id2/Enpp1	3
GO:0006029	proteoglycan metabolic process	2/75	67/10233	0.0298507	4.07284	2.16825	0.0864271	0.226198	0.17248	Mustn1/Angpt1	2
GO:0014855	striated muscle cell proliferation	2/75	67/10233	0.0298507	4.07284	2.16825	0.0864271	0.226198	0.17248	Myog/Angpt1	2
GO:0030048	actin filament-based movement	2/75	67/10233	0.0298507	4.07284	2.16825	0.0864271	0.226198	0.17248	Jup/Acta2	2
GO:1905477	positive regulation of protein localization to membrane	2/75	67/10233	0.0298507	4.07284	2.16825	0.0864271	0.226198	0.17248	Musk/Atp2b4	2
GO:0045637	regulation of myeloid cell differentiation	3/75	143/10233	0.020979	2.86238	1.92707	0.0873741	0.226198	0.17248	Id2/Glul/Ccl9	3
GO:0007159	leukocyte cell-cell adhesion	4/75	230/10233	0.0173913	2.37287	1.8094	0.0881193	0.226198	0.17248	Thbs1/Igfbp2/Cxcl12/Bmp4	4
GO:0032386	regulation of intracellular transport	4/75	230/10233	0.0173913	2.37287	1.8094	0.0881193	0.226198	0.17248	Jup/Gas1/Bmp4/Angpt1	4
GO:0071230	cellular response to amino acid stimulus	2/75	68/10233	0.0294118	4.01294	2.1419	0.0886376	0.226198	0.17248	Col6a1/Col1a1	2
GO:1901292	nucleoside phosphate catabolic process	3/75	145/10233	0.0206897	2.8229	1.89955	0.0902011	0.226198	0.17248	Myog/Enpp1/Col6a1	3
GO:0048732	gland development	5/75	326/10233	0.0153374	2.09264	1.72274	0.0905237	0.226198	0.17248	Prl2c5/Inhbb/Id2/Bmp4/Areg	5
GO:0007605	sensory perception of sound	2/75	69/10233	0.0289855	3.95478	2.11604	0.090865	0.226198	0.17248	Enpp1/Col1a1	2
GO:0051606	detection of stimulus	2/75	69/10233	0.0289855	3.95478	2.11604	0.090865	0.226198	0.17248	Jup/Cxcl12	2
GO:0060048	cardiac muscle contraction	2/75	69/10233	0.0289855	3.95478	2.11604	0.090865	0.226198	0.17248	Jup/Ccn2	2
GO:1903707	negative regulation of hemopoiesis	2/75	69/10233	0.0289855	3.95478	2.11604	0.090865	0.226198	0.17248	Id2/Bmp4	2
GO:0003184	pulmonary valve morphogenesis	1/75	13/10233	0.0769231	10.4954	2.94351	0.0912518	0.226198	0.17248	Bmp4	1
GO:0006103	2-oxoglutarate metabolic process	1/75	13/10233	0.0769231	10.4954	2.94351	0.0912518	0.226198	0.17248	Col6a1	1
GO:0007350	blastoderm segmentation	1/75	13/10233	0.0769231	10.4954	2.94351	0.0912518	0.226198	0.17248	Bmp4	1
GO:0010560	positive regulation of glycoprotein biosynthetic process	1/75	13/10233	0.0769231	10.4954	2.94351	0.0912518	0.226198	0.17248	Mustn1	1
GO:0014046	dopamine secretion	1/75	13/10233	0.0769231	10.4954	2.94351	0.0912518	0.226198	0.17248	Cxcl12	1
GO:0014829	vascular associated smooth muscle contraction	1/75	13/10233	0.0769231	10.4954	2.94351	0.0912518	0.226198	0.17248	Acta2	1
GO:0016339	calcium-dependent cell-cell adhesion via plasma membrane cell adhesion molecules	1/75	13/10233	0.0769231	10.4954	2.94351	0.0912518	0.226198	0.17248	Cdh15	1
GO:0019731	antibacterial humoral response	1/75	13/10233	0.0769231	10.4954	2.94351	0.0912518	0.226198	0.17248	Spon2	1
GO:0030318	melanocyte differentiation	1/75	13/10233	0.0769231	10.4954	2.94351	0.0912518	0.226198	0.17248	Enpp1	1
GO:0031639	plasminogen activation	1/75	13/10233	0.0769231	10.4954	2.94351	0.0912518	0.226198	0.17248	Thbs1	1
GO:0032332	positive regulation of chondrocyte differentiation	1/75	13/10233	0.0769231	10.4954	2.94351	0.0912518	0.226198	0.17248	Mustn1	1
GO:0035022	positive regulation of Rac protein signal transduction	1/75	13/10233	0.0769231	10.4954	2.94351	0.0912518	0.226198	0.17248	Musk	1
GO:0035633	maintenance of blood-brain barrier	1/75	13/10233	0.0769231	10.4954	2.94351	0.0912518	0.226198	0.17248	Angpt1	1
GO:0035733	hepatic stellate cell activation	1/75	13/10233	0.0769231	10.4954	2.94351	0.0912518	0.226198	0.17248	Acta2	1
GO:0042308	negative regulation of protein import into nucleus	1/75	13/10233	0.0769231	10.4954	2.94351	0.0912518	0.226198	0.17248	Angpt1	1
GO:0042795	snRNA transcription by RNA polymerase II	1/75	13/10233	0.0769231	10.4954	2.94351	0.0912518	0.226198	0.17248	Myod1	1
GO:0043129	surfactant homeostasis	1/75	13/10233	0.0769231	10.4954	2.94351	0.0912518	0.226198	0.17248	Rcn3	1
GO:0044320	cellular response to leptin stimulus	1/75	13/10233	0.0769231	10.4954	2.94351	0.0912518	0.226198	0.17248	Inhbb	1
GO:0044539	long-chain fatty acid import into cell	1/75	13/10233	0.0769231	10.4954	2.94351	0.0912518	0.226198	0.17248	Thbs1	1
GO:0045651	positive regulation of macrophage differentiation	1/75	13/10233	0.0769231	10.4954	2.94351	0.0912518	0.226198	0.17248	Id2	1
GO:0045777	positive regulation of blood pressure	1/75	13/10233	0.0769231	10.4954	2.94351	0.0912518	0.226198	0.17248	Id2	1
GO:0048557	embryonic digestive tract morphogenesis	1/75	13/10233	0.0769231	10.4954	2.94351	0.0912518	0.226198	0.17248	Id2	1
GO:0048635	negative regulation of muscle organ development	1/75	13/10233	0.0769231	10.4954	2.94351	0.0912518	0.226198	0.17248	Bmp4	1
GO:0048846	axon extension involved in axon guidance	1/75	13/10233	0.0769231	10.4954	2.94351	0.0912518	0.226198	0.17248	Cxcl12	1
GO:0070243	regulation of thymocyte apoptotic process	1/75	13/10233	0.0769231	10.4954	2.94351	0.0912518	0.226198	0.17248	Bmp4	1
GO:0070254	mucus secretion	1/75	13/10233	0.0769231	10.4954	2.94351	0.0912518	0.226198	0.17248	Enpp1	1
GO:0070920	regulation of regulatory ncRNA processing	1/75	13/10233	0.0769231	10.4954	2.94351	0.0912518	0.226198	0.17248	Bmp4	1
GO:0090153	regulation of sphingolipid biosynthetic process	1/75	13/10233	0.0769231	10.4954	2.94351	0.0912518	0.226198	0.17248	Ccn1	1
GO:0090280	positive regulation of calcium ion import	1/75	13/10233	0.0769231	10.4954	2.94351	0.0912518	0.226198	0.17248	Cxcl12	1
GO:0097066	response to thyroid hormone	1/75	13/10233	0.0769231	10.4954	2.94351	0.0912518	0.226198	0.17248	Inhbb	1
GO:1901201	regulation of extracellular matrix assembly	1/75	13/10233	0.0769231	10.4954	2.94351	0.0912518	0.226198	0.17248	Rgcc	1
GO:1901569	fatty acid derivative catabolic process	1/75	13/10233	0.0769231	10.4954	2.94351	0.0912518	0.226198	0.17248	Hpgd	1
GO:1901862	negative regulation of muscle tissue development	1/75	13/10233	0.0769231	10.4954	2.94351	0.0912518	0.226198	0.17248	Bmp4	1
GO:1902170	cellular response to reactive nitrogen species	1/75	13/10233	0.0769231	10.4954	2.94351	0.0912518	0.226198	0.17248	Thbs1	1
GO:1902284	neuron projection extension involved in neuron projection guidance	1/75	13/10233	0.0769231	10.4954	2.94351	0.0912518	0.226198	0.17248	Cxcl12	1
GO:1902992	negative regulation of amyloid precursor protein catabolic process	1/75	13/10233	0.0769231	10.4954	2.94351	0.0912518	0.226198	0.17248	Rtn2	1
GO:2000291	regulation of myoblast proliferation	1/75	13/10233	0.0769231	10.4954	2.94351	0.0912518	0.226198	0.17248	Myod1	1
GO:2001026	regulation of endothelial cell chemotaxis	1/75	13/10233	0.0769231	10.4954	2.94351	0.0912518	0.226198	0.17248	Thbs1	1
GO:0007623	circadian rhythm	3/75	146/10233	0.0205479	2.80356	1.88596	0.0916291	0.226859	0.172984	Id3/Id2/Col6a1	3
GO:0006606	protein import into nucleus	3/75	147/10233	0.0204082	2.78449	1.87249	0.0930665	0.228865	0.174513	Jup/Bmp4/Angpt1	3
GO:0007259	cell surface receptor signaling pathway via JAK-STAT	2/75	70/10233	0.0285714	3.89829	2.09067	0.0931089	0.228865	0.174513	Prl2c5/Csf2rb	2
GO:0048565	digestive tract development	2/75	70/10233	0.0285714	3.89829	2.09067	0.0931089	0.228865	0.174513	Id2/Filip1l	2
GO:0072091	regulation of stem cell proliferation	2/75	70/10233	0.0285714	3.89829	2.09067	0.0931089	0.228865	0.174513	Prrx2/Bmp4	2
GO:0097306	cellular response to alcohol	2/75	70/10233	0.0285714	3.89829	2.09067	0.0931089	0.228865	0.174513	Jup/Inhbb	2
GO:2000628	regulation of miRNA metabolic process	2/75	70/10233	0.0285714	3.89829	2.09067	0.0931089	0.228865	0.174513	Bmp4/Atoh8	2
GO:0035265	organ growth	3/75	148/10233	0.0202703	2.76568	1.85913	0.0945134	0.232039	0.176933	Thbs1/S1pr1/Enpp1	3
GO:0060341	regulation of cellular localization	6/75	430/10233	0.0139535	1.90381	1.64528	0.0947745	0.232402	0.17721	Musk/Jup/Gas1/Bmp4/Atp2b4/Angpt1	6
GO:0042060	wound healing	4/75	237/10233	0.0168776	2.30278	1.74357	0.0957911	0.234233	0.178606	Thbs1/Cnn2/C1qtnf1/Angpt1	4
GO:0071383	cellular response to steroid hormone stimulus	3/75	150/10233	0.02	2.7288	1.83275	0.0974351	0.234233	0.178606	Myod1/Fbxo32/Bmp4	3
GO:0007229	integrin-mediated signaling pathway	2/75	72/10233	0.0277778	3.79	2.04131	0.0976449	0.234233	0.178606	Ccn2/Ccn1	2
GO:0043648	dicarboxylic acid metabolic process	2/75	72/10233	0.0277778	3.79	2.04131	0.0976449	0.234233	0.178606	Glul/Col6a1	2
GO:0001759	organ induction	1/75	14/10233	0.0714286	9.74571	2.8136	0.0979207	0.234233	0.178606	Bmp4	1
GO:0006525	arginine metabolic process	1/75	14/10233	0.0714286	9.74571	2.8136	0.0979207	0.234233	0.178606	Atp2b4	1
GO:0006541	glutamine metabolic process	1/75	14/10233	0.0714286	9.74571	2.8136	0.0979207	0.234233	0.178606	Glul	1
GO:0030202	heparin proteoglycan metabolic process	1/75	14/10233	0.0714286	9.74571	2.8136	0.0979207	0.234233	0.178606	Angpt1	1
GO:0043931	ossification involved in bone maturation	1/75	14/10233	0.0714286	9.74571	2.8136	0.0979207	0.234233	0.178606	Enpp1	1
GO:0045606	positive regulation of epidermal cell differentiation	1/75	14/10233	0.0714286	9.74571	2.8136	0.0979207	0.234233	0.178606	Bmp4	1
GO:0048535	lymph node development	1/75	14/10233	0.0714286	9.74571	2.8136	0.0979207	0.234233	0.178606	Id2	1
GO:0060402	calcium ion transport into cytosol	1/75	14/10233	0.0714286	9.74571	2.8136	0.0979207	0.234233	0.178606	Bmp4	1
GO:0060438	trachea development	1/75	14/10233	0.0714286	9.74571	2.8136	0.0979207	0.234233	0.178606	Bmp4	1
GO:0070212	protein poly-ADP-ribosylation	1/75	14/10233	0.0714286	9.74571	2.8136	0.0979207	0.234233	0.178606	Enpp1	1
GO:0071397	cellular response to cholesterol	1/75	14/10233	0.0714286	9.74571	2.8136	0.0979207	0.234233	0.178606	Inhbb	1
GO:0071875	adrenergic receptor signaling pathway	1/75	14/10233	0.0714286	9.74571	2.8136	0.0979207	0.234233	0.178606	Atp2b4	1
GO:0072273	metanephric nephron morphogenesis	1/75	14/10233	0.0714286	9.74571	2.8136	0.0979207	0.234233	0.178606	Bmp4	1
GO:0090026	positive regulation of monocyte chemotaxis	1/75	14/10233	0.0714286	9.74571	2.8136	0.0979207	0.234233	0.178606	Cxcl12	1
GO:0090158	endoplasmic reticulum membrane organization	1/75	14/10233	0.0714286	9.74571	2.8136	0.0979207	0.234233	0.178606	Rtn2	1
GO:0106070	regulation of adenylate cyclase-activating G protein-coupled receptor signaling pathway	1/75	14/10233	0.0714286	9.74571	2.8136	0.0979207	0.234233	0.178606	Atp2b4	1
GO:0140354	lipid import into cell	1/75	14/10233	0.0714286	9.74571	2.8136	0.0979207	0.234233	0.178606	Thbs1	1
GO:0060562	epithelial tube morphogenesis	4/75	240/10233	0.0166667	2.274	1.71607	0.0991736	0.236953	0.180681	Cxcl12/Bmp4/Areg/Angpt1	4
GO:0007043	cell-cell junction assembly	2/75	73/10233	0.0273973	3.73808	2.01729	0.0999363	0.23822	0.181647	Jup/Cdh15	2
GO:0035270	endocrine system development	2/75	73/10233	0.0273973	3.73808	2.01729	0.0999363	0.23822	0.181647	Inhbb/Bmp4	2
GO:0009410	response to xenobiotic stimulus	4/75	241/10233	0.0165975	2.26456	1.70699	0.100314	0.238755	0.182054	Igfbp2/Fmo1/Col6a1/Col1a1	4
GO:0072524	pyridine-containing compound metabolic process	3/75	152/10233	0.0197368	2.69289	1.80679	0.100394	0.238755	0.182054	Myog/Enpp1/Col6a1	3
GO:0051170	import into nucleus	3/75	153/10233	0.0196078	2.67529	1.79396	0.101886	0.239452	0.182586	Jup/Bmp4/Angpt1	3
GO:0015718	monocarboxylic acid transport	2/75	74/10233	0.027027	3.68757	1.99369	0.102243	0.239452	0.182586	Thbs1/Slco4a1	2
GO:0071229	cellular response to acid chemical	2/75	74/10233	0.027027	3.68757	1.99369	0.102243	0.239452	0.182586	Col6a1/Col1a1	2
GO:0002026	regulation of the force of heart contraction	1/75	15/10233	0.0666667	9.096	2.69612	0.104541	0.239452	0.182586	Atp2b4	1
GO:0003309	type B pancreatic cell differentiation	1/75	15/10233	0.0666667	9.096	2.69612	0.104541	0.239452	0.182586	Bmp4	1
GO:0003338	metanephros morphogenesis	1/75	15/10233	0.0666667	9.096	2.69612	0.104541	0.239452	0.182586	Bmp4	1
GO:0009065	glutamine family amino acid catabolic process	1/75	15/10233	0.0666667	9.096	2.69612	0.104541	0.239452	0.182586	Atp2b4	1
GO:0022010	central nervous system myelination	1/75	15/10233	0.0666667	9.096	2.69612	0.104541	0.239452	0.182586	Enpp1	1
GO:0030194	positive regulation of blood coagulation	1/75	15/10233	0.0666667	9.096	2.69612	0.104541	0.239452	0.182586	Thbs1	1
GO:0031053	primary miRNA processing	1/75	15/10233	0.0666667	9.096	2.69612	0.104541	0.239452	0.182586	Bmp4	1
GO:0032291	axon ensheathment in central nervous system	1/75	15/10233	0.0666667	9.096	2.69612	0.104541	0.239452	0.182586	Enpp1	1
GO:0034104	negative regulation of tissue remodeling	1/75	15/10233	0.0666667	9.096	2.69612	0.104541	0.239452	0.182586	Tmem119	1
GO:0035116	embryonic hindlimb morphogenesis	1/75	15/10233	0.0666667	9.096	2.69612	0.104541	0.239452	0.182586	Bmp4	1
GO:0040037	negative regulation of fibroblast growth factor receptor signaling pathway	1/75	15/10233	0.0666667	9.096	2.69612	0.104541	0.239452	0.182586	Thbs1	1
GO:0043501	skeletal muscle adaptation	1/75	15/10233	0.0666667	9.096	2.69612	0.104541	0.239452	0.182586	Myod1	1
GO:0050433	regulation of catecholamine secretion	1/75	15/10233	0.0666667	9.096	2.69612	0.104541	0.239452	0.182586	Cxcl12	1
GO:0050849	negative regulation of calcium-mediated signaling	1/75	15/10233	0.0666667	9.096	2.69612	0.104541	0.239452	0.182586	Atp2b4	1
GO:0051101	regulation of DNA binding	1/75	15/10233	0.0666667	9.096	2.69612	0.104541	0.239452	0.182586	Id2	1
GO:0060065	uterus development	1/75	15/10233	0.0666667	9.096	2.69612	0.104541	0.239452	0.182586	Col6a1	1
GO:0060669	embryonic placenta morphogenesis	1/75	15/10233	0.0666667	9.096	2.69612	0.104541	0.239452	0.182586	Ccn1	1
GO:0060795	cell fate commitment involved in formation of primary germ layer	1/75	15/10233	0.0666667	9.096	2.69612	0.104541	0.239452	0.182586	Bmp4	1
GO:0062149	detection of stimulus involved in sensory perception of pain	1/75	15/10233	0.0666667	9.096	2.69612	0.104541	0.239452	0.182586	Cxcl12	1
GO:0070168	negative regulation of biomineral tissue development	1/75	15/10233	0.0666667	9.096	2.69612	0.104541	0.239452	0.182586	Enpp1	1
GO:0070977	bone maturation	1/75	15/10233	0.0666667	9.096	2.69612	0.104541	0.239452	0.182586	Enpp1	1
GO:0071731	response to nitric oxide	1/75	15/10233	0.0666667	9.096	2.69612	0.104541	0.239452	0.182586	Thbs1	1
GO:0072111	cell proliferation involved in kidney development	1/75	15/10233	0.0666667	9.096	2.69612	0.104541	0.239452	0.182586	Bmp4	1
GO:0086002	cardiac muscle cell action potential involved in contraction	1/75	15/10233	0.0666667	9.096	2.69612	0.104541	0.239452	0.182586	Jup	1
GO:1900048	positive regulation of hemostasis	1/75	15/10233	0.0666667	9.096	2.69612	0.104541	0.239452	0.182586	Thbs1	1
GO:1901857	positive regulation of cellular respiration	1/75	15/10233	0.0666667	9.096	2.69612	0.104541	0.239452	0.182586	Myog	1
GO:1902001	fatty acid transmembrane transport	1/75	15/10233	0.0666667	9.096	2.69612	0.104541	0.239452	0.182586	Thbs1	1
GO:1903020	positive regulation of glycoprotein metabolic process	1/75	15/10233	0.0666667	9.096	2.69612	0.104541	0.239452	0.182586	Mustn1	1
GO:1903911	positive regulation of receptor clustering	1/75	15/10233	0.0666667	9.096	2.69612	0.104541	0.239452	0.182586	Musk	1
GO:1905523	positive regulation of macrophage migration	1/75	15/10233	0.0666667	9.096	2.69612	0.104541	0.239452	0.182586	Thbs1	1
GO:0006869	lipid transport	4/75	248/10233	0.016129	2.20065	1.64465	0.108464	0.24736	0.188616	Thbs1/Slco4a1/Gulp1/C1qtnf1	4
GO:0007276	gamete generation	6/75	449/10233	0.013363	1.82325	1.53287	0.110622	0.24736	0.188616	Tmem119/Inhbb/Hpgd/Cxcl12/Bmp4/Atp2b4	6
GO:0008406	gonad development	3/75	159/10233	0.0188679	2.57434	1.71911	0.111029	0.24736	0.188616	Inhbb/Bmp4/Angpt1	3
GO:0003156	regulation of animal organ formation	1/75	16/10233	0.0625	8.5275	2.58914	0.111114	0.24736	0.188616	Bmp4	1
GO:0003283	atrial septum development	1/75	16/10233	0.0625	8.5275	2.58914	0.111114	0.24736	0.188616	Ccn1	1
GO:0005979	regulation of glycogen biosynthetic process	1/75	16/10233	0.0625	8.5275	2.58914	0.111114	0.24736	0.188616	Enpp1	1
GO:0010758	regulation of macrophage chemotaxis	1/75	16/10233	0.0625	8.5275	2.58914	0.111114	0.24736	0.188616	Thbs1	1
GO:0010962	regulation of glucan biosynthetic process	1/75	16/10233	0.0625	8.5275	2.58914	0.111114	0.24736	0.188616	Enpp1	1
GO:0032331	negative regulation of chondrocyte differentiation	1/75	16/10233	0.0625	8.5275	2.58914	0.111114	0.24736	0.188616	Bmp4	1
GO:0035883	enteroendocrine cell differentiation	1/75	16/10233	0.0625	8.5275	2.58914	0.111114	0.24736	0.188616	Bmp4	1
GO:0042832	defense response to protozoan	1/75	16/10233	0.0625	8.5275	2.58914	0.111114	0.24736	0.188616	Enpp1	1
GO:0044321	response to leptin	1/75	16/10233	0.0625	8.5275	2.58914	0.111114	0.24736	0.188616	Inhbb	1
GO:0045649	regulation of macrophage differentiation	1/75	16/10233	0.0625	8.5275	2.58914	0.111114	0.24736	0.188616	Id2	1
GO:0045684	positive regulation of epidermis development	1/75	16/10233	0.0625	8.5275	2.58914	0.111114	0.24736	0.188616	Bmp4	1
GO:0046325	negative regulation of D-glucose import	1/75	16/10233	0.0625	8.5275	2.58914	0.111114	0.24736	0.188616	Enpp1	1
GO:0048799	animal organ maturation	1/75	16/10233	0.0625	8.5275	2.58914	0.111114	0.24736	0.188616	Enpp1	1
GO:0050901	leukocyte tethering or rolling	1/75	16/10233	0.0625	8.5275	2.58914	0.111114	0.24736	0.188616	Cxcl12	1
GO:0070233	negative regulation of T cell apoptotic process	1/75	16/10233	0.0625	8.5275	2.58914	0.111114	0.24736	0.188616	Bmp4	1
GO:0071340	skeletal muscle acetylcholine-gated channel clustering	1/75	16/10233	0.0625	8.5275	2.58914	0.111114	0.24736	0.188616	Musk	1
GO:0071676	negative regulation of mononuclear cell migration	1/75	16/10233	0.0625	8.5275	2.58914	0.111114	0.24736	0.188616	Cnn2	1
GO:0071895	odontoblast differentiation	1/75	16/10233	0.0625	8.5275	2.58914	0.111114	0.24736	0.188616	Bmp4	1
GO:0090330	regulation of platelet aggregation	1/75	16/10233	0.0625	8.5275	2.58914	0.111114	0.24736	0.188616	C1qtnf1	1
GO:0097320	plasma membrane tubulation	1/75	16/10233	0.0625	8.5275	2.58914	0.111114	0.24736	0.188616	Cavin2	1
GO:2000671	regulation of motor neuron apoptotic process	1/75	16/10233	0.0625	8.5275	2.58914	0.111114	0.24736	0.188616	Musk	1
GO:0051223	regulation of protein transport	5/75	348/10233	0.0143678	1.96034	1.56616	0.111451	0.24736	0.188616	Jup/Inhbb/Glul/Bmp4/Angpt1	5
GO:0008037	cell recognition	2/75	78/10233	0.025641	3.49846	1.90321	0.111614	0.24736	0.188616	Spon2/Colec12	2
GO:0030316	osteoclast differentiation	2/75	78/10233	0.025641	3.49846	1.90321	0.111614	0.24736	0.188616	Enpp1/Ccl9	2
GO:0034763	negative regulation of transmembrane transport	2/75	78/10233	0.025641	3.49846	1.90321	0.111614	0.24736	0.188616	Thbs1/Enpp1	2
GO:0055123	digestive system development	2/75	78/10233	0.025641	3.49846	1.90321	0.111614	0.24736	0.188616	Id2/Filip1l	2
GO:1904659	D-glucose transmembrane transport	2/75	78/10233	0.025641	3.49846	1.90321	0.111614	0.24736	0.188616	Rtn2/Enpp1	2
GO:0002761	regulation of myeloid leukocyte differentiation	2/75	79/10233	0.0253165	3.45418	1.88151	0.113991	0.250782	0.191225	Id2/Ccl9	2
GO:0008645	hexose transmembrane transport	2/75	79/10233	0.0253165	3.45418	1.88151	0.113991	0.250782	0.191225	Rtn2/Enpp1	2
GO:0098742	cell-cell adhesion via plasma-membrane adhesion molecules	2/75	79/10233	0.0253165	3.45418	1.88151	0.113991	0.250782	0.191225	Il1rn/Cdh15	2
GO:0007179	transforming growth factor beta receptor signaling pathway	3/75	161/10233	0.0186335	2.54236	1.69491	0.114146	0.250782	0.191225	Thbs1/Rgcc/Hpgd	3
GO:0045137	development of primary sexual characteristics	3/75	161/10233	0.0186335	2.54236	1.69491	0.114146	0.250782	0.191225	Inhbb/Bmp4/Angpt1	3
GO:0002009	morphogenesis of an epithelium	5/75	352/10233	0.0142045	1.93807	1.53891	0.115492	0.250782	0.191225	Enpp1/Cxcl12/Bmp4/Areg/Angpt1	5
GO:0062012	regulation of small molecule metabolic process	4/75	254/10233	0.015748	2.14866	1.59284	0.115684	0.250782	0.191225	Myog/Fmo1/C1qtnf1/Atp2b4	4
GO:0097696	cell surface receptor signaling pathway via STAT	2/75	80/10233	0.025	3.411	1.86017	0.116381	0.250782	0.191225	Prl2c5/Csf2rb	2
GO:0002262	myeloid cell homeostasis	3/75	163/10233	0.0184049	2.51117	1.67108	0.117295	0.250782	0.191225	Id2/Glul/Bmp4	3
GO:0003177	pulmonary valve development	1/75	17/10233	0.0588235	8.02588	2.4911	0.117639	0.250782	0.191225	Bmp4	1
GO:0003209	cardiac atrium morphogenesis	1/75	17/10233	0.0588235	8.02588	2.4911	0.117639	0.250782	0.191225	Ccn1	1
GO:0008045	motor neuron axon guidance	1/75	17/10233	0.0588235	8.02588	2.4911	0.117639	0.250782	0.191225	Cxcl12	1
GO:0009301	snRNA transcription	1/75	17/10233	0.0588235	8.02588	2.4911	0.117639	0.250782	0.191225	Myod1	1
GO:0009648	photoperiodism	1/75	17/10233	0.0588235	8.02588	2.4911	0.117639	0.250782	0.191225	Id2	1
GO:0010092	specification of animal organ identity	1/75	17/10233	0.0588235	8.02588	2.4911	0.117639	0.250782	0.191225	Bmp4	1
GO:0015872	dopamine transport	1/75	17/10233	0.0588235	8.02588	2.4911	0.117639	0.250782	0.191225	Cxcl12	1
GO:0033081	regulation of T cell differentiation in thymus	1/75	17/10233	0.0588235	8.02588	2.4911	0.117639	0.250782	0.191225	Bmp4	1
GO:0035929	steroid hormone secretion	1/75	17/10233	0.0588235	8.02588	2.4911	0.117639	0.250782	0.191225	C1qtnf1	1
GO:0043032	positive regulation of macrophage activation	1/75	17/10233	0.0588235	8.02588	2.4911	0.117639	0.250782	0.191225	Thbs1	1
GO:0043153	entrainment of circadian clock by photoperiod	1/75	17/10233	0.0588235	8.02588	2.4911	0.117639	0.250782	0.191225	Id2	1
GO:0045823	positive regulation of heart contraction	1/75	17/10233	0.0588235	8.02588	2.4911	0.117639	0.250782	0.191225	Ccn2	1
GO:0046006	regulation of activated T cell proliferation	1/75	17/10233	0.0588235	8.02588	2.4911	0.117639	0.250782	0.191225	Igfbp2	1
GO:0048333	mesodermal cell differentiation	1/75	17/10233	0.0588235	8.02588	2.4911	0.117639	0.250782	0.191225	Bmp4	1
GO:0050765	negative regulation of phagocytosis	1/75	17/10233	0.0588235	8.02588	2.4911	0.117639	0.250782	0.191225	Cnn2	1
GO:0050869	negative regulation of B cell activation	1/75	17/10233	0.0588235	8.02588	2.4911	0.117639	0.250782	0.191225	Id2	1
GO:0060512	prostate gland morphogenesis	1/75	17/10233	0.0588235	8.02588	2.4911	0.117639	0.250782	0.191225	Bmp4	1
GO:0060740	prostate gland epithelium morphogenesis	1/75	17/10233	0.0588235	8.02588	2.4911	0.117639	0.250782	0.191225	Bmp4	1
GO:0086004	regulation of cardiac muscle cell contraction	1/75	17/10233	0.0588235	8.02588	2.4911	0.117639	0.250782	0.191225	Jup	1
GO:0090183	regulation of kidney development	1/75	17/10233	0.0588235	8.02588	2.4911	0.117639	0.250782	0.191225	Bmp4	1
GO:0098901	regulation of cardiac muscle cell action potential	1/75	17/10233	0.0588235	8.02588	2.4911	0.117639	0.250782	0.191225	Jup	1
GO:0110096	cellular response to aldehyde	1/75	17/10233	0.0588235	8.02588	2.4911	0.117639	0.250782	0.191225	Col1a1	1
GO:1902074	response to salt	1/75	17/10233	0.0588235	8.02588	2.4911	0.117639	0.250782	0.191225	Enpp1	1
GO:1904994	regulation of leukocyte adhesion to vascular endothelial cell	1/75	17/10233	0.0588235	8.02588	2.4911	0.117639	0.250782	0.191225	Cxcl12	1
GO:1905038	regulation of membrane lipid metabolic process	1/75	17/10233	0.0588235	8.02588	2.4911	0.117639	0.250782	0.191225	Ccn1	1
GO:1905207	regulation of cardiocyte differentiation	1/75	17/10233	0.0588235	8.02588	2.4911	0.117639	0.250782	0.191225	Bmp4	1
GO:1990542	mitochondrial transmembrane transport	1/75	17/10233	0.0588235	8.02588	2.4911	0.117639	0.250782	0.191225	Col6a1	1
GO:1901699	cellular response to nitrogen compound	6/75	457/10233	0.0131291	1.79133	1.48712	0.117684	0.250782	0.191225	Thbs1/Jup/Inhbb/Enpp1/Col6a1/Atp2b4	6
GO:1903829	positive regulation of protein localization	5/75	355/10233	0.0140845	1.92169	1.5187	0.118569	0.252287	0.192373	Musk/Jup/Glul/Bmp4/Atp2b4	5
GO:0015749	monosaccharide transmembrane transport	2/75	81/10233	0.0246914	3.36889	1.83915	0.118784	0.252287	0.192373	Rtn2/Enpp1	2
GO:2001237	negative regulation of extrinsic apoptotic signaling pathway	2/75	81/10233	0.0246914	3.36889	1.83915	0.118784	0.252287	0.192373	Gas1/Bmp4	2
GO:0000302	response to reactive oxygen species	3/75	164/10233	0.0182927	2.49585	1.6593	0.118883	0.252287	0.192373	Col6a1/Col1a1/Areg	3
GO:0010586	miRNA metabolic process	2/75	82/10233	0.0243902	3.3278	1.81847	0.1212	0.256145	0.195314	Bmp4/Atoh8	2
GO:0051592	response to calcium ion	2/75	82/10233	0.0243902	3.3278	1.81847	0.1212	0.256145	0.195314	Thbs1/Inhbb	2
GO:0070665	positive regulation of leukocyte proliferation	2/75	82/10233	0.0243902	3.3278	1.81847	0.1212	0.256145	0.195314	Igfbp2/Csf2rb	2
GO:0097553	calcium ion transmembrane import into cytosol	2/75	82/10233	0.0243902	3.3278	1.81847	0.1212	0.256145	0.195314	Ccn2/Bmp4	2
GO:0030072	peptide hormone secretion	3/75	166/10233	0.0180723	2.46578	1.63599	0.122081	0.256233	0.195382	Inhbb/Il1rn/Glul	3
GO:0046651	lymphocyte proliferation	3/75	167/10233	0.0179641	2.45102	1.62446	0.123692	0.256233	0.195382	Igfbp2/Cxcl12/Bmp4	3
GO:0046883	regulation of hormone secretion	3/75	167/10233	0.0179641	2.45102	1.62446	0.123692	0.256233	0.195382	Inhbb/Glul/C1qtnf1	3
GO:0001562	response to protozoan	1/75	18/10233	0.0555556	7.58	2.40077	0.124117	0.256233	0.195382	Enpp1	1
GO:0002089	lens morphogenesis in camera-type eye	1/75	18/10233	0.0555556	7.58	2.40077	0.124117	0.256233	0.195382	Bmp4	1
GO:0002719	negative regulation of cytokine production involved in immune response	1/75	18/10233	0.0555556	7.58	2.40077	0.124117	0.256233	0.195382	Angpt1	1
GO:0009649	entrainment of circadian clock	1/75	18/10233	0.0555556	7.58	2.40077	0.124117	0.256233	0.195382	Id2	1
GO:0010666	positive regulation of cardiac muscle cell apoptotic process	1/75	18/10233	0.0555556	7.58	2.40077	0.124117	0.256233	0.195382	Fbxo32	1
GO:0014047	glutamate secretion	1/75	18/10233	0.0555556	7.58	2.40077	0.124117	0.256233	0.195382	Il1rn	1
GO:0018345	protein palmitoylation	1/75	18/10233	0.0555556	7.58	2.40077	0.124117	0.256233	0.195382	Glul	1
GO:0034249	negative regulation of amide metabolic process	1/75	18/10233	0.0555556	7.58	2.40077	0.124117	0.256233	0.195382	Rtn2	1
GO:0042755	eating behavior	1/75	18/10233	0.0555556	7.58	2.40077	0.124117	0.256233	0.195382	Col6a1	1
GO:0044273	sulfur compound catabolic process	1/75	18/10233	0.0555556	7.58	2.40077	0.124117	0.256233	0.195382	Enpp1	1
GO:0048566	embryonic digestive tract development	1/75	18/10233	0.0555556	7.58	2.40077	0.124117	0.256233	0.195382	Id2	1
GO:0048710	regulation of astrocyte differentiation	1/75	18/10233	0.0555556	7.58	2.40077	0.124117	0.256233	0.195382	Id2	1
GO:0050832	defense response to fungus	1/75	18/10233	0.0555556	7.58	2.40077	0.124117	0.256233	0.195382	Spon2	1
GO:0050872	white fat cell differentiation	1/75	18/10233	0.0555556	7.58	2.40077	0.124117	0.256233	0.195382	Id2	1
GO:0060037	pharyngeal system development	1/75	18/10233	0.0555556	7.58	2.40077	0.124117	0.256233	0.195382	Bmp4	1
GO:0060716	labyrinthine layer blood vessel development	1/75	18/10233	0.0555556	7.58	2.40077	0.124117	0.256233	0.195382	Ccn1	1
GO:0072520	seminiferous tubule development	1/75	18/10233	0.0555556	7.58	2.40077	0.124117	0.256233	0.195382	Inhbb	1
GO:0140718	facultative heterochromatin formation	1/75	18/10233	0.0555556	7.58	2.40077	0.124117	0.256233	0.195382	H1f2	1
GO:1900745	positive regulation of p38MAPK cascade	1/75	18/10233	0.0555556	7.58	2.40077	0.124117	0.256233	0.195382	Bmp4	1
GO:2000191	regulation of fatty acid transport	1/75	18/10233	0.0555556	7.58	2.40077	0.124117	0.256233	0.195382	Thbs1	1
GO:0002790	peptide secretion	3/75	168/10233	0.0178571	2.43643	1.61302	0.125312	0.258439	0.197064	Inhbb/Il1rn/Glul	3
GO:0010876	lipid localization	4/75	262/10233	0.0152672	2.08305	1.52594	0.125632	0.25884	0.19737	Thbs1/Slco4a1/Gulp1/C1qtnf1	4
GO:0007613	memory	2/75	84/10233	0.0238095	3.24857	1.77804	0.126068	0.258958	0.197459	Musk/Il1rn	2
GO:0032635	interleukin-6 production	2/75	84/10233	0.0238095	3.24857	1.77804	0.126068	0.258958	0.197459	Spon2/Ccn1	2
GO:0032675	regulation of interleukin-6 production	2/75	84/10233	0.0238095	3.24857	1.77804	0.126068	0.258958	0.197459	Spon2/Ccn1	2
GO:0042325	regulation of phosphorylation	3/75	169/10233	0.0177515	2.42201	1.60165	0.126939	0.260485	0.198624	Thbs1/Musk/Areg	3
GO:0014013	regulation of gliogenesis	2/75	85/10233	0.0235294	3.21035	1.75828	0.12852	0.261095	0.199089	Id2/Bmp4	2
GO:0071887	leukocyte apoptotic process	2/75	85/10233	0.0235294	3.21035	1.75828	0.12852	0.261095	0.199089	Cxcl12/Bmp4	2
GO:0015849	organic acid transport	3/75	171/10233	0.0175439	2.39368	1.57916	0.130215	0.261095	0.199089	Thbs1/Slco4a1/Il1rn	3
GO:0046942	carboxylic acid transport	3/75	171/10233	0.0175439	2.39368	1.57916	0.130215	0.261095	0.199089	Thbs1/Slco4a1/Il1rn	3
GO:0097305	response to alcohol	3/75	171/10233	0.0175439	2.39368	1.57916	0.130215	0.261095	0.199089	Jup/Inhbb/Hpgd	3
GO:0002313	mature B cell differentiation involved in immune response	1/75	19/10233	0.0526316	7.18105	2.31712	0.130548	0.261095	0.199089	Enpp1	1
GO:0003148	outflow tract septum morphogenesis	1/75	19/10233	0.0526316	7.18105	2.31712	0.130548	0.261095	0.199089	Bmp4	1
GO:0003180	aortic valve morphogenesis	1/75	19/10233	0.0526316	7.18105	2.31712	0.130548	0.261095	0.199089	Bmp4	1
GO:0003181	atrioventricular valve morphogenesis	1/75	19/10233	0.0526316	7.18105	2.31712	0.130548	0.261095	0.199089	Ccn1	1
GO:0003417	growth plate cartilage development	1/75	19/10233	0.0526316	7.18105	2.31712	0.130548	0.261095	0.199089	Thbs1	1
GO:0015936	coenzyme A metabolic process	1/75	19/10233	0.0526316	7.18105	2.31712	0.130548	0.261095	0.199089	Enpp1	1
GO:0030812	negative regulation of nucleotide catabolic process	1/75	19/10233	0.0526316	7.18105	2.31712	0.130548	0.261095	0.199089	Myog	1
GO:0033122	negative regulation of purine nucleotide catabolic process	1/75	19/10233	0.0526316	7.18105	2.31712	0.130548	0.261095	0.199089	Myog	1
GO:0034349	glial cell apoptotic process	1/75	19/10233	0.0526316	7.18105	2.31712	0.130548	0.261095	0.199089	Enpp1	1
GO:0035137	hindlimb morphogenesis	1/75	19/10233	0.0526316	7.18105	2.31712	0.130548	0.261095	0.199089	Bmp4	1
GO:0036296	response to increased oxygen levels	1/75	19/10233	0.0526316	7.18105	2.31712	0.130548	0.261095	0.199089	Col1a1	1
GO:0036315	cellular response to sterol	1/75	19/10233	0.0526316	7.18105	2.31712	0.130548	0.261095	0.199089	Inhbb	1
GO:0045672	positive regulation of osteoclast differentiation	1/75	19/10233	0.0526316	7.18105	2.31712	0.130548	0.261095	0.199089	Ccl9	1
GO:0045820	negative regulation of glycolytic process	1/75	19/10233	0.0526316	7.18105	2.31712	0.130548	0.261095	0.199089	Myog	1
GO:0050974	detection of mechanical stimulus involved in sensory perception	1/75	19/10233	0.0526316	7.18105	2.31712	0.130548	0.261095	0.199089	Cxcl12	1
GO:0061037	negative regulation of cartilage development	1/75	19/10233	0.0526316	7.18105	2.31712	0.130548	0.261095	0.199089	Bmp4	1
GO:0070242	thymocyte apoptotic process	1/75	19/10233	0.0526316	7.18105	2.31712	0.130548	0.261095	0.199089	Bmp4	1
GO:0071786	endoplasmic reticulum tubular network organization	1/75	19/10233	0.0526316	7.18105	2.31712	0.130548	0.261095	0.199089	Rtn2	1
GO:1902570	protein localization to nucleolus	1/75	19/10233	0.0526316	7.18105	2.31712	0.130548	0.261095	0.199089	Glul	1
GO:1903524	positive regulation of blood circulation	1/75	19/10233	0.0526316	7.18105	2.31712	0.130548	0.261095	0.199089	Ccn2	1
GO:1903909	regulation of receptor clustering	1/75	19/10233	0.0526316	7.18105	2.31712	0.130548	0.261095	0.199089	Musk	1
GO:0006937	regulation of muscle contraction	2/75	86/10233	0.0232558	3.17302	1.73881	0.130983	0.261455	0.199364	Jup/Ccn2	2
GO:0032368	regulation of lipid transport	2/75	86/10233	0.0232558	3.17302	1.73881	0.130983	0.261455	0.199364	Thbs1/C1qtnf1	2
GO:0006897	endocytosis	6/75	475/10233	0.0126316	1.72345	1.38734	0.134388	0.267993	0.204349	Thbs1/Spon2/Gulp1/Colec12/Cnn2/Angpt1	6
GO:0034219	carbohydrate transmembrane transport	2/75	88/10233	0.0227273	3.10091	1.70071	0.135941	0.268109	0.204438	Rtn2/Enpp1	2
GO:0001779	natural killer cell differentiation	1/75	20/10233	0.05	6.822	2.23933	0.136932	0.268109	0.204438	Id2	1
GO:0002320	lymphoid progenitor cell differentiation	1/75	20/10233	0.05	6.822	2.23933	0.136932	0.268109	0.204438	Bmp4	1
GO:0010663	positive regulation of striated muscle cell apoptotic process	1/75	20/10233	0.05	6.822	2.23933	0.136932	0.268109	0.204438	Fbxo32	1
GO:0010829	negative regulation of D-glucose transmembrane transport	1/75	20/10233	0.05	6.822	2.23933	0.136932	0.268109	0.204438	Enpp1	1
GO:0033622	integrin activation	1/75	20/10233	0.05	6.822	2.23933	0.136932	0.268109	0.204438	Cxcl12	1
GO:0034698	response to gonadotropin	1/75	20/10233	0.05	6.822	2.23933	0.136932	0.268109	0.204438	Inhbb	1
GO:0038128	ERBB2 signaling pathway	1/75	20/10233	0.05	6.822	2.23933	0.136932	0.268109	0.204438	Areg	1
GO:0048247	lymphocyte chemotaxis	1/75	20/10233	0.05	6.822	2.23933	0.136932	0.268109	0.204438	Cxcl12	1
GO:0048745	smooth muscle tissue development	1/75	20/10233	0.05	6.822	2.23933	0.136932	0.268109	0.204438	Bmp4	1
GO:0060914	heart formation	1/75	20/10233	0.05	6.822	2.23933	0.136932	0.268109	0.204438	Bmp4	1
GO:0060977	coronary vasculature morphogenesis	1/75	20/10233	0.05	6.822	2.23933	0.136932	0.268109	0.204438	Angpt1	1
GO:0070723	response to cholesterol	1/75	20/10233	0.05	6.822	2.23933	0.136932	0.268109	0.204438	Inhbb	1
GO:0071634	regulation of transforming growth factor beta production	1/75	20/10233	0.05	6.822	2.23933	0.136932	0.268109	0.204438	Thbs1	1
GO:0086065	cell communication involved in cardiac conduction	1/75	20/10233	0.05	6.822	2.23933	0.136932	0.268109	0.204438	Jup	1
GO:0097049	motor neuron apoptotic process	1/75	20/10233	0.05	6.822	2.23933	0.136932	0.268109	0.204438	Musk	1
GO:0110110	positive regulation of animal organ morphogenesis	1/75	20/10233	0.05	6.822	2.23933	0.136932	0.268109	0.204438	Bmp4	1
GO:1905332	positive regulation of morphogenesis of an epithelium	1/75	20/10233	0.05	6.822	2.23933	0.136932	0.268109	0.204438	Bmp4	1
GO:2000352	negative regulation of endothelial cell apoptotic process	1/75	20/10233	0.05	6.822	2.23933	0.136932	0.268109	0.204438	Angpt1	1
GO:0014909	smooth muscle cell migration	2/75	89/10233	0.0224719	3.06607	1.68206	0.138436	0.270281	0.206093	Postn/Enpp1	2
GO:0051224	negative regulation of protein transport	2/75	89/10233	0.0224719	3.06607	1.68206	0.138436	0.270281	0.206093	Inhbb/Angpt1	2
GO:1900182	positive regulation of protein localization to nucleus	2/75	89/10233	0.0224719	3.06607	1.68206	0.138436	0.270281	0.206093	Jup/Bmp4	2
GO:0005975	carbohydrate metabolic process	5/75	374/10233	0.013369	1.82406	1.39504	0.138949	0.271024	0.20666	Myog/Enpp1/Col6a1/Cbr2/C1qtnf1	5
GO:0008643	carbohydrate transport	2/75	90/10233	0.0222222	3.032	1.66368	0.140942	0.273467	0.208523	Rtn2/Enpp1	2
GO:0010657	muscle cell apoptotic process	2/75	90/10233	0.0222222	3.032	1.66368	0.140942	0.273467	0.208523	Fbxo32/Col6a1	2
GO:0030183	B cell differentiation	2/75	90/10233	0.0222222	3.032	1.66368	0.140942	0.273467	0.208523	Id2/Enpp1	2
GO:0043270	positive regulation of monoatomic ion transport	2/75	90/10233	0.0222222	3.032	1.66368	0.140942	0.273467	0.208523	Cxcl12/Bmp4	2
GO:0002082	regulation of oxidative phosphorylation	1/75	21/10233	0.047619	6.49714	2.1667	0.14327	0.273467	0.208523	Myog	1
GO:0002092	positive regulation of receptor internalization	1/75	21/10233	0.047619	6.49714	2.1667	0.14327	0.273467	0.208523	Angpt1	1
GO:0002691	regulation of cellular extravasation	1/75	21/10233	0.047619	6.49714	2.1667	0.14327	0.273467	0.208523	Cxcl12	1
GO:0003171	atrioventricular valve development	1/75	21/10233	0.047619	6.49714	2.1667	0.14327	0.273467	0.208523	Ccn1	1
GO:0006536	glutamate metabolic process	1/75	21/10233	0.047619	6.49714	2.1667	0.14327	0.273467	0.208523	Glul	1
GO:0031128	developmental induction	1/75	21/10233	0.047619	6.49714	2.1667	0.14327	0.273467	0.208523	Bmp4	1
GO:0032620	interleukin-17 production	1/75	21/10233	0.047619	6.49714	2.1667	0.14327	0.273467	0.208523	Ccn1	1
GO:0032660	regulation of interleukin-17 production	1/75	21/10233	0.047619	6.49714	2.1667	0.14327	0.273467	0.208523	Ccn1	1
GO:0035767	endothelial cell chemotaxis	1/75	21/10233	0.047619	6.49714	2.1667	0.14327	0.273467	0.208523	Thbs1	1
GO:0045577	regulation of B cell differentiation	1/75	21/10233	0.047619	6.49714	2.1667	0.14327	0.273467	0.208523	Id2	1
GO:0046716	muscle cell cellular homeostasis	1/75	21/10233	0.047619	6.49714	2.1667	0.14327	0.273467	0.208523	Enpp1	1
GO:0050798	activated T cell proliferation	1/75	21/10233	0.047619	6.49714	2.1667	0.14327	0.273467	0.208523	Igfbp2	1
GO:0051497	negative regulation of stress fiber assembly	1/75	21/10233	0.047619	6.49714	2.1667	0.14327	0.273467	0.208523	S1pr1	1
GO:0051882	mitochondrial depolarization	1/75	21/10233	0.047619	6.49714	2.1667	0.14327	0.273467	0.208523	Col6a1	1
GO:0051954	positive regulation of amine transport	1/75	21/10233	0.047619	6.49714	2.1667	0.14327	0.273467	0.208523	Cxcl12	1
GO:0051955	regulation of amino acid transport	1/75	21/10233	0.047619	6.49714	2.1667	0.14327	0.273467	0.208523	Il1rn	1
GO:0060907	positive regulation of macrophage cytokine production	1/75	21/10233	0.047619	6.49714	2.1667	0.14327	0.273467	0.208523	Spon2	1
GO:0071715	icosanoid transport	1/75	21/10233	0.047619	6.49714	2.1667	0.14327	0.273467	0.208523	Slco4a1	1
GO:0090025	regulation of monocyte chemotaxis	1/75	21/10233	0.047619	6.49714	2.1667	0.14327	0.273467	0.208523	Cxcl12	1
GO:0032869	cellular response to insulin stimulus	3/75	179/10233	0.0167598	2.2867	1.49225	0.143618	0.273877	0.208836	Inhbb/Enpp1/Col6a1	3
GO:1903706	regulation of hemopoiesis	4/75	277/10233	0.0144404	1.97025	1.40666	0.145227	0.276362	0.21073	Id2/Glul/Ccl9/Bmp4	4
GO:0046034	ATP metabolic process	3/75	180/10233	0.0166667	2.274	1.48171	0.145326	0.276362	0.21073	Myog/Enpp1/Col6a1	3
GO:1901136	carbohydrate derivative catabolic process	3/75	180/10233	0.0166667	2.274	1.48171	0.145326	0.276362	0.21073	Myog/Enpp1/Col6a1	3
GO:1903038	negative regulation of leukocyte cell-cell adhesion	2/75	92/10233	0.0217391	2.96609	1.62766	0.145982	0.277353	0.211486	Cxcl12/Bmp4	2
GO:0046434	organophosphate catabolic process	3/75	181/10233	0.0165746	2.26144	1.47125	0.14704	0.279103	0.212821	Myog/Enpp1/Col6a1	3
GO:0009615	response to virus	4/75	279/10233	0.0143369	1.95613	1.39132	0.147927	0.279746	0.213311	Trim55/Spon2/Ifi27l2a/Acta2	4
GO:0019220	regulation of phosphate metabolic process	4/75	279/10233	0.0143369	1.95613	1.39132	0.147927	0.279746	0.213311	Thbs1/Myog/Musk/Areg	4
GO:0009791	post-embryonic development	2/75	93/10233	0.0215054	2.93419	1.61001	0.148516	0.279746	0.213311	Enpp1/Bmp4	2
GO:0042129	regulation of T cell proliferation	2/75	93/10233	0.0215054	2.93419	1.61001	0.148516	0.279746	0.213311	Igfbp2/Bmp4	2
GO:0003230	cardiac atrium development	1/75	22/10233	0.0454545	6.20182	2.09865	0.149562	0.279746	0.213311	Ccn1	1
GO:0010458	exit from mitosis	1/75	22/10233	0.0454545	6.20182	2.09865	0.149562	0.279746	0.213311	Rgcc	1
GO:0032369	negative regulation of lipid transport	1/75	22/10233	0.0454545	6.20182	2.09865	0.149562	0.279746	0.213311	Thbs1	1
GO:0043277	apoptotic cell clearance	1/75	22/10233	0.0454545	6.20182	2.09865	0.149562	0.279746	0.213311	Thbs1	1
GO:0050432	catecholamine secretion	1/75	22/10233	0.0454545	6.20182	2.09865	0.149562	0.279746	0.213311	Cxcl12	1
GO:0060441	epithelial tube branching involved in lung morphogenesis	1/75	22/10233	0.0454545	6.20182	2.09865	0.149562	0.279746	0.213311	Bmp4	1
GO:0060444	branching involved in mammary gland duct morphogenesis	1/75	22/10233	0.0454545	6.20182	2.09865	0.149562	0.279746	0.213311	Areg	1
GO:0060561	apoptotic process involved in morphogenesis	1/75	22/10233	0.0454545	6.20182	2.09865	0.149562	0.279746	0.213311	Ccn1	1
GO:0070873	regulation of glycogen metabolic process	1/75	22/10233	0.0454545	6.20182	2.09865	0.149562	0.279746	0.213311	Enpp1	1
GO:0072210	metanephric nephron development	1/75	22/10233	0.0454545	6.20182	2.09865	0.149562	0.279746	0.213311	Bmp4	1
GO:0090200	positive regulation of release of cytochrome c from mitochondria	1/75	22/10233	0.0454545	6.20182	2.09865	0.149562	0.279746	0.213311	Bmf	1
GO:1905145	cellular response to acetylcholine	1/75	22/10233	0.0454545	6.20182	2.09865	0.149562	0.279746	0.213311	Atp2b4	1
GO:0097191	extrinsic apoptotic signaling pathway	3/75	183/10233	0.0163934	2.23672	1.45051	0.150488	0.281222	0.214436	Thbs1/Gas1/Bmp4	3
GO:0051174	regulation of phosphorus metabolic process	4/75	281/10233	0.0142349	1.94221	1.3761	0.150648	0.281264	0.214468	Thbs1/Myog/Musk/Areg	4
GO:0043200	response to amino acid	2/75	94/10233	0.0212766	2.90298	1.5926	0.15106	0.281777	0.214859	Col6a1/Col1a1	2
GO:1903531	negative regulation of secretion by cell	2/75	95/10233	0.0210526	2.87242	1.57542	0.153612	0.284677	0.217071	Inhbb/Il1rn	2
GO:0030001	metal ion transport	5/75	387/10233	0.0129199	1.76279	1.31443	0.15374	0.284677	0.217071	P2rx6/Cxcl12/Ccn2/Bmp4/Atp2b4	5
GO:0015833	peptide transport	3/75	186/10233	0.016129	2.20065	1.41991	0.15571	0.284677	0.217071	Inhbb/Il1rn/Glul	3
GO:0042593	glucose homeostasis	3/75	186/10233	0.016129	2.20065	1.41991	0.15571	0.284677	0.217071	Mustn1/Enpp1/Col1a1	3
GO:0003176	aortic valve development	1/75	23/10233	0.0434783	5.93217	2.03468	0.155808	0.284677	0.217071	Bmp4	1
GO:0021772	olfactory bulb development	1/75	23/10233	0.0434783	5.93217	2.03468	0.155808	0.284677	0.217071	Id2	1
GO:0022011	myelination in peripheral nervous system	1/75	23/10233	0.0434783	5.93217	2.03468	0.155808	0.284677	0.217071	Col6a1	1
GO:0030511	positive regulation of transforming growth factor beta receptor signaling pathway	1/75	23/10233	0.0434783	5.93217	2.03468	0.155808	0.284677	0.217071	Thbs1	1
GO:0032292	peripheral nervous system axon ensheathment	1/75	23/10233	0.0434783	5.93217	2.03468	0.155808	0.284677	0.217071	Col6a1	1
GO:0032885	regulation of polysaccharide biosynthetic process	1/75	23/10233	0.0434783	5.93217	2.03468	0.155808	0.284677	0.217071	Enpp1	1
GO:0050931	pigment cell differentiation	1/75	23/10233	0.0434783	5.93217	2.03468	0.155808	0.284677	0.217071	Enpp1	1
GO:0060479	lung cell differentiation	1/75	23/10233	0.0434783	5.93217	2.03468	0.155808	0.284677	0.217071	Col6a1	1
GO:0060487	lung epithelial cell differentiation	1/75	23/10233	0.0434783	5.93217	2.03468	0.155808	0.284677	0.217071	Col6a1	1
GO:0060964	regulation of miRNA-mediated gene silencing	1/75	23/10233	0.0434783	5.93217	2.03468	0.155808	0.284677	0.217071	Bmp4	1
GO:0061384	heart trabecula morphogenesis	1/75	23/10233	0.0434783	5.93217	2.03468	0.155808	0.284677	0.217071	S1pr1	1
GO:0070498	interleukin-1-mediated signaling pathway	1/75	23/10233	0.0434783	5.93217	2.03468	0.155808	0.284677	0.217071	Il1rn	1
GO:0071604	transforming growth factor beta production	1/75	23/10233	0.0434783	5.93217	2.03468	0.155808	0.284677	0.217071	Thbs1	1
GO:1900746	regulation of vascular endothelial growth factor signaling pathway	1/75	23/10233	0.0434783	5.93217	2.03468	0.155808	0.284677	0.217071	Angpt1	1
GO:1902230	negative regulation of intrinsic apoptotic signaling pathway in response to DNA damage	1/75	23/10233	0.0434783	5.93217	2.03468	0.155808	0.284677	0.217071	Cxcl12	1
GO:1902894	negative regulation of miRNA transcription	1/75	23/10233	0.0434783	5.93217	2.03468	0.155808	0.284677	0.217071	Bmp4	1
GO:1903055	positive regulation of extracellular matrix organization	1/75	23/10233	0.0434783	5.93217	2.03468	0.155808	0.284677	0.217071	Rgcc	1
GO:1903579	negative regulation of ATP metabolic process	1/75	23/10233	0.0434783	5.93217	2.03468	0.155808	0.284677	0.217071	Myog	1
GO:1903846	positive regulation of cellular response to transforming growth factor beta stimulus	1/75	23/10233	0.0434783	5.93217	2.03468	0.155808	0.284677	0.217071	Thbs1	1
GO:0006941	striated muscle contraction	2/75	96/10233	0.0208333	2.8425	1.55846	0.156173	0.284835	0.217191	Jup/Ccn2	2
GO:0042542	response to hydrogen peroxide	2/75	96/10233	0.0208333	2.8425	1.55846	0.156173	0.284835	0.217191	Col1a1/Areg	2
GO:0007548	sex differentiation	3/75	187/10233	0.0160428	2.18888	1.40983	0.157463	0.286423	0.218402	Inhbb/Bmp4/Angpt1	3
GO:0033500	carbohydrate homeostasis	3/75	187/10233	0.0160428	2.18888	1.40983	0.157463	0.286423	0.218402	Mustn1/Enpp1/Col1a1	3
GO:0045444	fat cell differentiation	3/75	187/10233	0.0160428	2.18888	1.40983	0.157463	0.286423	0.218402	Inhbb/Id2/Enpp1	3
GO:0007268	chemical synaptic transmission	5/75	393/10233	0.0127226	1.73588	1.27824	0.160784	0.289303	0.220598	Pvalb/P2rx6/Musk/Glul/Enpp1	5
GO:0098916	anterograde trans-synaptic signaling	5/75	393/10233	0.0127226	1.73588	1.27824	0.160784	0.289303	0.220598	Pvalb/P2rx6/Musk/Glul/Enpp1	5
GO:0050768	negative regulation of neurogenesis	2/75	98/10233	0.0204082	2.78449	1.52518	0.161319	0.289303	0.220598	Id2/Bmp4	2
GO:0072089	stem cell proliferation	2/75	98/10233	0.0204082	2.78449	1.52518	0.161319	0.289303	0.220598	Prrx2/Bmp4	2
GO:2000241	regulation of reproductive process	2/75	98/10233	0.0204082	2.78449	1.52518	0.161319	0.289303	0.220598	Inhbb/Bmp4	2
GO:0002335	mature B cell differentiation	1/75	24/10233	0.0416667	5.685	1.97438	0.16201	0.289303	0.220598	Enpp1	1
GO:0009620	response to fungus	1/75	24/10233	0.0416667	5.685	1.97438	0.16201	0.289303	0.220598	Spon2	1
GO:0031018	endocrine pancreas development	1/75	24/10233	0.0416667	5.685	1.97438	0.16201	0.289303	0.220598	Bmp4	1
GO:0032232	negative regulation of actin filament bundle assembly	1/75	24/10233	0.0416667	5.685	1.97438	0.16201	0.289303	0.220598	S1pr1	1
GO:0032613	interleukin-10 production	1/75	24/10233	0.0416667	5.685	1.97438	0.16201	0.289303	0.220598	Thbs1	1
GO:0032653	regulation of interleukin-10 production	1/75	24/10233	0.0416667	5.685	1.97438	0.16201	0.289303	0.220598	Thbs1	1
GO:0034250	positive regulation of amide metabolic process	1/75	24/10233	0.0416667	5.685	1.97438	0.16201	0.289303	0.220598	Ccn1	1
GO:0035136	forelimb morphogenesis	1/75	24/10233	0.0416667	5.685	1.97438	0.16201	0.289303	0.220598	Enpp1	1
GO:0045933	positive regulation of muscle contraction	1/75	24/10233	0.0416667	5.685	1.97438	0.16201	0.289303	0.220598	Ccn2	1
GO:0045980	negative regulation of nucleotide metabolic process	1/75	24/10233	0.0416667	5.685	1.97438	0.16201	0.289303	0.220598	Myog	1
GO:0046427	positive regulation of receptor signaling pathway via JAK-STAT	1/75	24/10233	0.0416667	5.685	1.97438	0.16201	0.289303	0.220598	Prl2c5	1
GO:0051480	regulation of cytosolic calcium ion concentration	1/75	24/10233	0.0416667	5.685	1.97438	0.16201	0.289303	0.220598	Atp2b4	1
GO:0070306	lens fiber cell differentiation	1/75	24/10233	0.0416667	5.685	1.97438	0.16201	0.289303	0.220598	Maf	1
GO:0090279	regulation of calcium ion import	1/75	24/10233	0.0416667	5.685	1.97438	0.16201	0.289303	0.220598	Cxcl12	1
GO:1900543	negative regulation of purine nucleotide metabolic process	1/75	24/10233	0.0416667	5.685	1.97438	0.16201	0.289303	0.220598	Myog	1
GO:1905144	response to acetylcholine	1/75	24/10233	0.0416667	5.685	1.97438	0.16201	0.289303	0.220598	Atp2b4	1
GO:0022612	gland morphogenesis	2/75	99/10233	0.020202	2.75636	1.50886	0.163904	0.291924	0.222596	Bmp4/Areg	2
GO:0030856	regulation of epithelial cell differentiation	2/75	99/10233	0.020202	2.75636	1.50886	0.163904	0.291924	0.222596	Bmp4/Atoh8	2
GO:0051250	negative regulation of lymphocyte activation	2/75	99/10233	0.020202	2.75636	1.50886	0.163904	0.291924	0.222596	Id2/Bmp4	2
GO:0099537	trans-synaptic signaling	5/75	397/10233	0.0125945	1.71839	1.25445	0.165554	0.293896	0.224101	Pvalb/P2rx6/Musk/Glul/Enpp1	5
GO:0045930	negative regulation of mitotic cell cycle	3/75	193/10233	0.015544	2.12083	1.3507	0.168111	0.293896	0.224101	Rgcc/Gas1/Bmp4	3
GO:0002269	leukocyte activation involved in inflammatory response	1/75	25/10233	0.04	5.4576	1.91738	0.168166	0.293896	0.224101	Enpp1	1
GO:0002701	negative regulation of production of molecular mediator of immune response	1/75	25/10233	0.04	5.4576	1.91738	0.168166	0.293896	0.224101	Angpt1	1
GO:0003416	endochondral bone growth	1/75	25/10233	0.04	5.4576	1.91738	0.168166	0.293896	0.224101	Thbs1	1
GO:0005978	glycogen biosynthetic process	1/75	25/10233	0.04	5.4576	1.91738	0.168166	0.293896	0.224101	Enpp1	1
GO:0009250	glucan biosynthetic process	1/75	25/10233	0.04	5.4576	1.91738	0.168166	0.293896	0.224101	Enpp1	1
GO:0009948	anterior/posterior axis specification	1/75	25/10233	0.04	5.4576	1.91738	0.168166	0.293896	0.224101	Bmp4	1
GO:0021988	olfactory lobe development	1/75	25/10233	0.04	5.4576	1.91738	0.168166	0.293896	0.224101	Id2	1
GO:0030224	monocyte differentiation	1/75	25/10233	0.04	5.4576	1.91738	0.168166	0.293896	0.224101	Bmp4	1
GO:0030262	apoptotic nuclear changes	1/75	25/10233	0.04	5.4576	1.91738	0.168166	0.293896	0.224101	Col6a1	1
GO:0031638	zymogen activation	1/75	25/10233	0.04	5.4576	1.91738	0.168166	0.293896	0.224101	Thbs1	1
GO:0034110	regulation of homotypic cell-cell adhesion	1/75	25/10233	0.04	5.4576	1.91738	0.168166	0.293896	0.224101	C1qtnf1	1
GO:0035020	regulation of Rac protein signal transduction	1/75	25/10233	0.04	5.4576	1.91738	0.168166	0.293896	0.224101	Musk	1
GO:0036314	response to sterol	1/75	25/10233	0.04	5.4576	1.91738	0.168166	0.293896	0.224101	Inhbb	1
GO:0040036	regulation of fibroblast growth factor receptor signaling pathway	1/75	25/10233	0.04	5.4576	1.91738	0.168166	0.293896	0.224101	Thbs1	1
GO:0048246	macrophage chemotaxis	1/75	25/10233	0.04	5.4576	1.91738	0.168166	0.293896	0.224101	Thbs1	1
GO:0071398	cellular response to fatty acid	1/75	25/10233	0.04	5.4576	1.91738	0.168166	0.293896	0.224101	Id3	1
GO:0099633	protein localization to postsynaptic specialization membrane	1/75	25/10233	0.04	5.4576	1.91738	0.168166	0.293896	0.224101	Musk	1
GO:0099645	neurotransmitter receptor localization to postsynaptic specialization membrane	1/75	25/10233	0.04	5.4576	1.91738	0.168166	0.293896	0.224101	Musk	1
GO:1900368	regulation of post-transcriptional gene silencing by regulatory ncRNA	1/75	25/10233	0.04	5.4576	1.91738	0.168166	0.293896	0.224101	Bmp4	1
GO:2000629	negative regulation of miRNA metabolic process	1/75	25/10233	0.04	5.4576	1.91738	0.168166	0.293896	0.224101	Bmp4	1
GO:0006913	nucleocytoplasmic transport	4/75	294/10233	0.0136054	1.85633	1.28011	0.168793	0.294489	0.224553	Ranbp3l/Jup/Bmp4/Angpt1	4
GO:0051169	nuclear transport	4/75	294/10233	0.0136054	1.85633	1.28011	0.168793	0.294489	0.224553	Ranbp3l/Jup/Bmp4/Angpt1	4
GO:0051048	negative regulation of secretion	2/75	102/10233	0.0196078	2.67529	1.46107	0.171704	0.298041	0.227261	Inhbb/Il1rn	2
GO:1904950	negative regulation of establishment of protein localization	2/75	102/10233	0.0196078	2.67529	1.46107	0.171704	0.298041	0.227261	Inhbb/Angpt1	2
GO:0045927	positive regulation of growth	3/75	195/10233	0.0153846	2.09908	1.33146	0.171708	0.298041	0.227261	Myod1/Musk/Cxcl12	3
GO:0007281	germ cell development	3/75	196/10233	0.0153061	2.08837	1.32193	0.173514	0.298041	0.227261	Inhbb/Cxcl12/Bmp4	3
GO:0002448	mast cell mediated immunity	1/75	26/10233	0.0384615	5.24769	1.86336	0.174278	0.298041	0.227261	Spon2	1
GO:0006921	cellular component disassembly involved in execution phase of apoptosis	1/75	26/10233	0.0384615	5.24769	1.86336	0.174278	0.298041	0.227261	Col6a1	1
GO:0007628	adult walking behavior	1/75	26/10233	0.0384615	5.24769	1.86336	0.174278	0.298041	0.227261	Enpp1	1
GO:0010453	regulation of cell fate commitment	1/75	26/10233	0.0384615	5.24769	1.86336	0.174278	0.298041	0.227261	Bmp4	1
GO:0010559	regulation of glycoprotein biosynthetic process	1/75	26/10233	0.0384615	5.24769	1.86336	0.174278	0.298041	0.227261	Mustn1	1
GO:0043114	regulation of vascular permeability	1/75	26/10233	0.0384615	5.24769	1.86336	0.174278	0.298041	0.227261	Angpt1	1
GO:0045922	negative regulation of fatty acid metabolic process	1/75	26/10233	0.0384615	5.24769	1.86336	0.174278	0.298041	0.227261	Fmo1	1
GO:0046823	negative regulation of nucleocytoplasmic transport	1/75	26/10233	0.0384615	5.24769	1.86336	0.174278	0.298041	0.227261	Angpt1	1
GO:0050922	negative regulation of chemotaxis	1/75	26/10233	0.0384615	5.24769	1.86336	0.174278	0.298041	0.227261	Thbs1	1
GO:0060147	regulation of post-transcriptional gene silencing	1/75	26/10233	0.0384615	5.24769	1.86336	0.174278	0.298041	0.227261	Bmp4	1
GO:0061081	positive regulation of myeloid leukocyte cytokine production involved in immune response	1/75	26/10233	0.0384615	5.24769	1.86336	0.174278	0.298041	0.227261	Spon2	1
GO:0061756	leukocyte adhesion to vascular endothelial cell	1/75	26/10233	0.0384615	5.24769	1.86336	0.174278	0.298041	0.227261	Cxcl12	1
GO:0070229	negative regulation of lymphocyte apoptotic process	1/75	26/10233	0.0384615	5.24769	1.86336	0.174278	0.298041	0.227261	Bmp4	1
GO:0086001	cardiac muscle cell action potential	1/75	26/10233	0.0384615	5.24769	1.86336	0.174278	0.298041	0.227261	Jup	1
GO:1902003	regulation of amyloid-beta formation	1/75	26/10233	0.0384615	5.24769	1.86336	0.174278	0.298041	0.227261	Rtn2	1
GO:1905314	semi-lunar valve development	1/75	26/10233	0.0384615	5.24769	1.86336	0.174278	0.298041	0.227261	Bmp4	1
GO:0007292	female gamete generation	2/75	103/10233	0.0194175	2.64932	1.44553	0.174318	0.298041	0.227261	Inhbb/Hpgd	2
GO:0051961	negative regulation of nervous system development	2/75	103/10233	0.0194175	2.64932	1.44553	0.174318	0.298041	0.227261	Id2/Bmp4	2
GO:0170039	proteinogenic amino acid metabolic process	2/75	103/10233	0.0194175	2.64932	1.44553	0.174318	0.298041	0.227261	Glul/Atp2b4	2
GO:1905952	regulation of lipid localization	2/75	103/10233	0.0194175	2.64932	1.44553	0.174318	0.298041	0.227261	Thbs1/C1qtnf1	2
GO:0019722	calcium-mediated signaling	2/75	104/10233	0.0192308	2.62385	1.43016	0.176938	0.301767	0.230102	Ccl20/Atp2b4	2
GO:0045598	regulation of fat cell differentiation	2/75	104/10233	0.0192308	2.62385	1.43016	0.176938	0.301767	0.230102	Id2/Enpp1	2
GO:0048592	eye morphogenesis	2/75	104/10233	0.0192308	2.62385	1.43016	0.176938	0.301767	0.230102	Gas1/Bmp4	2
GO:0110053	regulation of actin filament organization	3/75	198/10233	0.0151515	2.06727	1.30304	0.177144	0.301867	0.230178	S1pr1/Rgcc/Ccn2	3
GO:0055007	cardiac muscle cell differentiation	2/75	105/10233	0.0190476	2.59886	1.41498	0.179565	0.302543	0.230694	Myod1/Bmp4	2
GO:0070201	regulation of establishment of protein localization	5/75	409/10233	0.0122249	1.66797	1.18463	0.180203	0.302543	0.230694	Jup/Inhbb/Glul/Bmp4/Angpt1	5
GO:0002548	monocyte chemotaxis	1/75	27/10233	0.037037	5.05333	1.81206	0.180345	0.302543	0.230694	Cxcl12	1
GO:0006497	protein lipidation	1/75	27/10233	0.037037	5.05333	1.81206	0.180345	0.302543	0.230694	Glul	1
GO:0032941	secretion by tissue	1/75	27/10233	0.037037	5.05333	1.81206	0.180345	0.302543	0.230694	Enpp1	1
GO:0042491	inner ear auditory receptor cell differentiation	1/75	27/10233	0.037037	5.05333	1.81206	0.180345	0.302543	0.230694	Bmp4	1
GO:0043276	anoikis	1/75	27/10233	0.037037	5.05333	1.81206	0.180345	0.302543	0.230694	Bmf	1
GO:0051150	regulation of smooth muscle cell differentiation	1/75	27/10233	0.037037	5.05333	1.81206	0.180345	0.302543	0.230694	Bmp4	1
GO:0051937	catecholamine transport	1/75	27/10233	0.037037	5.05333	1.81206	0.180345	0.302543	0.230694	Cxcl12	1
GO:0051966	regulation of synaptic transmission, glutamatergic	1/75	27/10233	0.037037	5.05333	1.81206	0.180345	0.302543	0.230694	Glul	1
GO:0060966	regulation of gene silencing by regulatory ncRNA	1/75	27/10233	0.037037	5.05333	1.81206	0.180345	0.302543	0.230694	Bmp4	1
GO:0070884	regulation of calcineurin-NFAT signaling cascade	1/75	27/10233	0.037037	5.05333	1.81206	0.180345	0.302543	0.230694	Atp2b4	1
GO:0071622	regulation of granulocyte chemotaxis	1/75	27/10233	0.037037	5.05333	1.81206	0.180345	0.302543	0.230694	Thbs1	1
GO:0098900	regulation of action potential	1/75	27/10233	0.037037	5.05333	1.81206	0.180345	0.302543	0.230694	Jup	1
GO:0106056	regulation of calcineurin-mediated signaling	1/75	27/10233	0.037037	5.05333	1.81206	0.180345	0.302543	0.230694	Atp2b4	1
GO:1901099	negative regulation of signal transduction in absence of ligand	1/75	27/10233	0.037037	5.05333	1.81206	0.180345	0.302543	0.230694	Gas1	1
GO:1903715	regulation of aerobic respiration	1/75	27/10233	0.037037	5.05333	1.81206	0.180345	0.302543	0.230694	Myog	1
GO:1904427	positive regulation of calcium ion transmembrane transport	1/75	27/10233	0.037037	5.05333	1.81206	0.180345	0.302543	0.230694	Bmp4	1
GO:2001240	negative regulation of extrinsic apoptotic signaling pathway in absence of ligand	1/75	27/10233	0.037037	5.05333	1.81206	0.180345	0.302543	0.230694	Gas1	1
GO:0009205	purine ribonucleoside triphosphate metabolic process	3/75	200/10233	0.015	2.0466	1.28436	0.180796	0.302803	0.230892	Myog/Enpp1/Col6a1	3
GO:0021700	developmental maturation	3/75	200/10233	0.015	2.0466	1.28436	0.180796	0.302803	0.230892	S1pr1/Id2/Enpp1	3
GO:0043467	regulation of generation of precursor metabolites and energy	2/75	106/10233	0.0188679	2.57434	1.39997	0.182198	0.304654	0.232304	Myog/Enpp1	2
GO:0045861	negative regulation of proteolysis	2/75	106/10233	0.0188679	2.57434	1.39997	0.182198	0.304654	0.232304	Thbs1/Gas1	2
GO:0045786	negative regulation of cell cycle	4/75	304/10233	0.0131579	1.79526	1.20949	0.18326	0.306181	0.233468	Rgcc/Hpgd/Gas1/Bmp4	4
GO:0060070	canonical Wnt signaling pathway	3/75	202/10233	0.0148515	2.02634	1.2659	0.184468	0.307947	0.234815	Jup/Col6a1/Col1a1	3
GO:0042445	hormone metabolic process	2/75	107/10233	0.0186916	2.55028	1.38513	0.184837	0.308312	0.235093	Slco4a1/Enpp1	2
GO:0032615	interleukin-12 production	1/75	28/10233	0.0357143	4.87286	1.76324	0.186368	0.309106	0.235698	Thbs1	1
GO:0032655	regulation of interleukin-12 production	1/75	28/10233	0.0357143	4.87286	1.76324	0.186368	0.309106	0.235698	Thbs1	1
GO:0032924	activin receptor signaling pathway	1/75	28/10233	0.0357143	4.87286	1.76324	0.186368	0.309106	0.235698	Inhbb	1
GO:0035850	epithelial cell differentiation involved in kidney development	1/75	28/10233	0.0357143	4.87286	1.76324	0.186368	0.309106	0.235698	Acta2	1
GO:0048546	digestive tract morphogenesis	1/75	28/10233	0.0357143	4.87286	1.76324	0.186368	0.309106	0.235698	Id2	1
GO:0051098	regulation of binding	1/75	28/10233	0.0357143	4.87286	1.76324	0.186368	0.309106	0.235698	Id2	1
GO:0060674	placenta blood vessel development	1/75	28/10233	0.0357143	4.87286	1.76324	0.186368	0.309106	0.235698	Ccn1	1
GO:0016055	Wnt signaling pathway	4/75	308/10233	0.012987	1.77195	1.18197	0.189162	0.313486	0.239038	Jup/Enpp1/Col6a1/Col1a1	4
GO:0016053	organic acid biosynthetic process	3/75	205/10233	0.0146341	1.99668	1.23861	0.190014	0.314331	0.239682	Glul/Fmo1/Atp2b4	3
GO:0001959	regulation of cytokine-mediated signaling pathway	2/75	109/10233	0.0183486	2.50349	1.35595	0.190132	0.314331	0.239682	Il1rn/Angpt1	2
GO:0170033	L-amino acid metabolic process	2/75	109/10233	0.0183486	2.50349	1.35595	0.190132	0.314331	0.239682	Glul/Atp2b4	2
GO:0032787	monocarboxylic acid metabolic process	5/75	418/10233	0.0119617	1.63206	1.13372	0.191505	0.315956	0.240922	Myog/Hpgd/Fmo1/Enpp1/Col6a1	5
GO:0001658	branching involved in ureteric bud morphogenesis	1/75	29/10233	0.0344828	4.70483	1.71668	0.192348	0.315956	0.240922	Bmp4	1
GO:0001755	neural crest cell migration	1/75	29/10233	0.0344828	4.70483	1.71668	0.192348	0.315956	0.240922	Bmp4	1
GO:0010543	regulation of platelet activation	1/75	29/10233	0.0344828	4.70483	1.71668	0.192348	0.315956	0.240922	C1qtnf1	1
GO:0032881	regulation of polysaccharide metabolic process	1/75	29/10233	0.0344828	4.70483	1.71668	0.192348	0.315956	0.240922	Enpp1	1
GO:0070232	regulation of T cell apoptotic process	1/75	29/10233	0.0344828	4.70483	1.71668	0.192348	0.315956	0.240922	Bmp4	1
GO:1900744	regulation of p38MAPK cascade	1/75	29/10233	0.0344828	4.70483	1.71668	0.192348	0.315956	0.240922	Bmp4	1
GO:1903018	regulation of glycoprotein metabolic process	1/75	29/10233	0.0344828	4.70483	1.71668	0.192348	0.315956	0.240922	Mustn1	1
GO:0001906	cell killing	2/75	110/10233	0.0181818	2.48073	1.3416	0.192787	0.316171	0.241085	Cxcl12/Ccl20	2
GO:0002700	regulation of production of molecular mediator of immune response	2/75	110/10233	0.0181818	2.48073	1.3416	0.192787	0.316171	0.241085	Spon2/Angpt1	2
GO:1902105	regulation of leukocyte differentiation	3/75	207/10233	0.0144928	1.97739	1.22067	0.193736	0.317472	0.242078	Id2/Ccl9/Bmp4	3
GO:0002695	negative regulation of leukocyte activation	2/75	111/10233	0.018018	2.45838	1.32741	0.195447	0.319257	0.243439	Id2/Bmp4	2
GO:0042552	myelination	2/75	111/10233	0.018018	2.45838	1.32741	0.195447	0.319257	0.243439	Enpp1/Col6a1	2
GO:0045216	cell-cell junction organization	2/75	111/10233	0.018018	2.45838	1.32741	0.195447	0.319257	0.243439	Jup/Cdh15	2
GO:0009144	purine nucleoside triphosphate metabolic process	3/75	208/10233	0.0144231	1.96788	1.21177	0.195603	0.319257	0.243439	Myog/Enpp1/Col6a1	3
GO:0048511	rhythmic process	3/75	208/10233	0.0144231	1.96788	1.21177	0.195603	0.319257	0.243439	Id3/Id2/Col6a1	3
GO:0007272	ensheathment of neurons	2/75	112/10233	0.0178571	2.43643	1.31337	0.198112	0.320317	0.244247	Enpp1/Col6a1	2
GO:0008286	insulin receptor signaling pathway	2/75	112/10233	0.0178571	2.43643	1.31337	0.198112	0.320317	0.244247	Enpp1/Col6a1	2
GO:0008366	axon ensheathment	2/75	112/10233	0.0178571	2.43643	1.31337	0.198112	0.320317	0.244247	Enpp1/Col6a1	2
GO:0002437	inflammatory response to antigenic stimulus	1/75	30/10233	0.0333333	4.548	1.6722	0.198284	0.320317	0.244247	Enpp1	1
GO:0006099	tricarboxylic acid cycle	1/75	30/10233	0.0333333	4.548	1.6722	0.198284	0.320317	0.244247	Col6a1	1
GO:0010934	macrophage cytokine production	1/75	30/10233	0.0333333	4.548	1.6722	0.198284	0.320317	0.244247	Spon2	1
GO:0010935	regulation of macrophage cytokine production	1/75	30/10233	0.0333333	4.548	1.6722	0.198284	0.320317	0.244247	Spon2	1
GO:0030279	negative regulation of ossification	1/75	30/10233	0.0333333	4.548	1.6722	0.198284	0.320317	0.244247	Enpp1	1
GO:0046320	regulation of fatty acid oxidation	1/75	30/10233	0.0333333	4.548	1.6722	0.198284	0.320317	0.244247	Fmo1	1
GO:0046676	negative regulation of insulin secretion	1/75	30/10233	0.0333333	4.548	1.6722	0.198284	0.320317	0.244247	Inhbb	1
GO:0048066	developmental pigmentation	1/75	30/10233	0.0333333	4.548	1.6722	0.198284	0.320317	0.244247	Enpp1	1
GO:0060603	mammary gland duct morphogenesis	1/75	30/10233	0.0333333	4.548	1.6722	0.198284	0.320317	0.244247	Areg	1
GO:0090049	regulation of cell migration involved in sprouting angiogenesis	1/75	30/10233	0.0333333	4.548	1.6722	0.198284	0.320317	0.244247	Thbs1	1
GO:0099536	synaptic signaling	5/75	424/10233	0.0117925	1.60896	1.10044	0.199181	0.321513	0.245159	Pvalb/P2rx6/Musk/Glul/Enpp1	5
GO:0042886	amide transport	3/75	210/10233	0.0142857	1.94914	1.19412	0.199353	0.321537	0.245177	Inhbb/Il1rn/Glul	3
GO:1903037	regulation of leukocyte cell-cell adhesion	3/75	212/10233	0.0141509	1.93075	1.17667	0.20312	0.325224	0.247989	Igfbp2/Cxcl12/Bmp4	3
GO:0001782	B cell homeostasis	1/75	31/10233	0.0322581	4.40129	1.62963	0.204177	0.325224	0.247989	Enpp1	1
GO:0007622	rhythmic behavior	1/75	31/10233	0.0322581	4.40129	1.62963	0.204177	0.325224	0.247989	Id2	1
GO:0033173	calcineurin-NFAT signaling cascade	1/75	31/10233	0.0322581	4.40129	1.62963	0.204177	0.325224	0.247989	Atp2b4	1
GO:0035315	hair cell differentiation	1/75	31/10233	0.0322581	4.40129	1.62963	0.204177	0.325224	0.247989	Bmp4	1
GO:0048512	circadian behavior	1/75	31/10233	0.0322581	4.40129	1.62963	0.204177	0.325224	0.247989	Id2	1
GO:0051154	negative regulation of striated muscle cell differentiation	1/75	31/10233	0.0322581	4.40129	1.62963	0.204177	0.325224	0.247989	Tmem119	1
GO:0061337	cardiac conduction	1/75	31/10233	0.0322581	4.40129	1.62963	0.204177	0.325224	0.247989	Jup	1
GO:0065002	intracellular protein transmembrane transport	1/75	31/10233	0.0322581	4.40129	1.62963	0.204177	0.325224	0.247989	Rtn2	1
GO:0071320	cellular response to cAMP	1/75	31/10233	0.0322581	4.40129	1.62963	0.204177	0.325224	0.247989	Inhbb	1
GO:0090317	negative regulation of intracellular protein transport	1/75	31/10233	0.0322581	4.40129	1.62963	0.204177	0.325224	0.247989	Angpt1	1
GO:0090497	mesenchymal cell migration	1/75	31/10233	0.0322581	4.40129	1.62963	0.204177	0.325224	0.247989	Bmp4	1
GO:0090659	walking behavior	1/75	31/10233	0.0322581	4.40129	1.62963	0.204177	0.325224	0.247989	Enpp1	1
GO:1902991	regulation of amyloid precursor protein catabolic process	1/75	31/10233	0.0322581	4.40129	1.62963	0.204177	0.325224	0.247989	Rtn2	1
GO:1904894	positive regulation of receptor signaling pathway via STAT	1/75	31/10233	0.0322581	4.40129	1.62963	0.204177	0.325224	0.247989	Prl2c5	1
GO:1905953	negative regulation of lipid localization	1/75	31/10233	0.0322581	4.40129	1.62963	0.204177	0.325224	0.247989	Thbs1	1
GO:0045766	positive regulation of angiogenesis	2/75	115/10233	0.0173913	2.37287	1.27215	0.206135	0.328087	0.250172	Thbs1/Jup	2
GO:0035148	tube formation	2/75	116/10233	0.0172414	2.35241	1.25869	0.208817	0.329929	0.251576	Bmp4/Atoh8	2
GO:0010661	positive regulation of muscle cell apoptotic process	1/75	32/10233	0.03125	4.26375	1.58883	0.210028	0.329929	0.251576	Fbxo32	1
GO:0019748	secondary metabolic process	1/75	32/10233	0.03125	4.26375	1.58883	0.210028	0.329929	0.251576	Fmo1	1
GO:0021587	cerebellum morphogenesis	1/75	32/10233	0.03125	4.26375	1.58883	0.210028	0.329929	0.251576	Gas1	1
GO:0030261	chromosome condensation	1/75	32/10233	0.03125	4.26375	1.58883	0.210028	0.329929	0.251576	H1f2	1
GO:0032731	positive regulation of interleukin-1 beta production	1/75	32/10233	0.03125	4.26375	1.58883	0.210028	0.329929	0.251576	Ccn1	1
GO:0042158	lipoprotein biosynthetic process	1/75	32/10233	0.03125	4.26375	1.58883	0.210028	0.329929	0.251576	Glul	1
GO:0043030	regulation of macrophage activation	1/75	32/10233	0.03125	4.26375	1.58883	0.210028	0.329929	0.251576	Thbs1	1
GO:0045581	negative regulation of T cell differentiation	1/75	32/10233	0.03125	4.26375	1.58883	0.210028	0.329929	0.251576	Bmp4	1
GO:0050994	regulation of lipid catabolic process	1/75	32/10233	0.03125	4.26375	1.58883	0.210028	0.329929	0.251576	Hpgd	1
GO:0060325	face morphogenesis	1/75	32/10233	0.03125	4.26375	1.58883	0.210028	0.329929	0.251576	Col1a1	1
GO:0060711	labyrinthine layer development	1/75	32/10233	0.03125	4.26375	1.58883	0.210028	0.329929	0.251576	Ccn1	1
GO:0070316	regulation of G0 to G1 transition	1/75	32/10233	0.03125	4.26375	1.58883	0.210028	0.329929	0.251576	Ccn2	1
GO:0071711	basement membrane organization	1/75	32/10233	0.03125	4.26375	1.58883	0.210028	0.329929	0.251576	Col6a1	1
GO:0086003	cardiac muscle cell contraction	1/75	32/10233	0.03125	4.26375	1.58883	0.210028	0.329929	0.251576	Jup	1
GO:0140353	lipid export from cell	1/75	32/10233	0.03125	4.26375	1.58883	0.210028	0.329929	0.251576	C1qtnf1	1
GO:1904738	vascular associated smooth muscle cell migration	1/75	32/10233	0.03125	4.26375	1.58883	0.210028	0.329929	0.251576	Enpp1	1
GO:0050796	regulation of insulin secretion	2/75	118/10233	0.0169492	2.31254	1.23219	0.214193	0.335957	0.256173	Inhbb/Glul	2
GO:0060759	regulation of response to cytokine stimulus	2/75	118/10233	0.0169492	2.31254	1.23219	0.214193	0.335957	0.256173	Il1rn/Angpt1	2
GO:0001941	postsynaptic membrane organization	1/75	33/10233	0.030303	4.13455	1.54967	0.215836	0.336474	0.256567	Musk	1
GO:0015844	monoamine transport	1/75	33/10233	0.030303	4.13455	1.54967	0.215836	0.336474	0.256567	Cxcl12	1
GO:0015909	long-chain fatty acid transport	1/75	33/10233	0.030303	4.13455	1.54967	0.215836	0.336474	0.256567	Thbs1	1
GO:0021575	hindbrain morphogenesis	1/75	33/10233	0.030303	4.13455	1.54967	0.215836	0.336474	0.256567	Gas1	1
GO:0036120	cellular response to platelet-derived growth factor stimulus	1/75	33/10233	0.030303	4.13455	1.54967	0.215836	0.336474	0.256567	Spon2	1
GO:0045943	positive regulation of transcription by RNA polymerase I	1/75	33/10233	0.030303	4.13455	1.54967	0.215836	0.336474	0.256567	Rasl11a	1
GO:0060563	neuroepithelial cell differentiation	1/75	33/10233	0.030303	4.13455	1.54967	0.215836	0.336474	0.256567	Bmp4	1
GO:0070509	calcium ion import	1/75	33/10233	0.030303	4.13455	1.54967	0.215836	0.336474	0.256567	Cxcl12	1
GO:0009141	nucleoside triphosphate metabolic process	3/75	219/10233	0.0136986	1.86904	1.11703	0.216436	0.336897	0.256889	Myog/Enpp1/Col6a1	3
GO:0015711	organic anion transport	3/75	219/10233	0.0136986	1.86904	1.11703	0.216436	0.336897	0.256889	Thbs1/Slco4a1/Il1rn	3
GO:0009314	response to radiation	4/75	327/10233	0.0122324	1.66899	1.05646	0.218	0.339074	0.258549	Id2/Col6a2/Col6a1/Bmf	4
GO:1990138	neuron projection extension	2/75	120/10233	0.0166667	2.274	1.20622	0.219583	0.341277	0.260229	Postn/Cxcl12	2
GO:0006979	response to oxidative stress	4/75	329/10233	0.0121581	1.65884	1.04372	0.221106	0.342856	0.261433	Col6a1/Col1a1/Bmp4/Areg	4
GO:0045023	G0 to G1 transition	1/75	34/10233	0.0294118	4.01294	1.51202	0.221602	0.342856	0.261433	Ccn2	1
GO:0045604	regulation of epidermal cell differentiation	1/75	34/10233	0.0294118	4.01294	1.51202	0.221602	0.342856	0.261433	Bmp4	1
GO:0050906	detection of stimulus involved in sensory perception	1/75	34/10233	0.0294118	4.01294	1.51202	0.221602	0.342856	0.261433	Cxcl12	1
GO:0061005	cell differentiation involved in kidney development	1/75	34/10233	0.0294118	4.01294	1.51202	0.221602	0.342856	0.261433	Acta2	1
GO:0097720	calcineurin-mediated signaling	1/75	34/10233	0.0294118	4.01294	1.51202	0.221602	0.342856	0.261433	Atp2b4	1
GO:0002694	regulation of leukocyte activation	4/75	330/10233	0.0121212	1.65382	1.03738	0.222663	0.344238	0.262487	Thbs1/Igfbp2/Id2/Bmp4	4
GO:0003018	vascular process in circulatory system	2/75	122/10233	0.0163934	2.23672	1.18076	0.224985	0.347042	0.264625	Angpt1/Acta2	2
GO:0042742	defense response to bacterium	2/75	122/10233	0.0163934	2.23672	1.18076	0.224985	0.347042	0.264625	Spon2/Colec12	2
GO:0050670	regulation of lymphocyte proliferation	2/75	122/10233	0.0163934	2.23672	1.18076	0.224985	0.347042	0.264625	Igfbp2/Bmp4	2
GO:0003016	respiratory system process	1/75	35/10233	0.0285714	3.89829	1.47579	0.227326	0.347256	0.264789	Col6a1	1
GO:0006693	prostaglandin metabolic process	1/75	35/10233	0.0285714	3.89829	1.47579	0.227326	0.347256	0.264789	Hpgd	1
GO:0007200	phospholipase C-activating G protein-coupled receptor signaling pathway	1/75	35/10233	0.0285714	3.89829	1.47579	0.227326	0.347256	0.264789	S1pr1	1
GO:0007595	lactation	1/75	35/10233	0.0285714	3.89829	1.47579	0.227326	0.347256	0.264789	Prl2c5	1
GO:0008340	determination of adult lifespan	1/75	35/10233	0.0285714	3.89829	1.47579	0.227326	0.347256	0.264789	Enpp1	1
GO:0030219	megakaryocyte differentiation	1/75	35/10233	0.0285714	3.89829	1.47579	0.227326	0.347256	0.264789	Maf	1
GO:0034205	amyloid-beta formation	1/75	35/10233	0.0285714	3.89829	1.47579	0.227326	0.347256	0.264789	Rtn2	1
GO:0045687	positive regulation of glial cell differentiation	1/75	35/10233	0.0285714	3.89829	1.47579	0.227326	0.347256	0.264789	Id2	1
GO:0051965	positive regulation of synapse assembly	1/75	35/10233	0.0285714	3.89829	1.47579	0.227326	0.347256	0.264789	Musk	1
GO:0072132	mesenchyme morphogenesis	1/75	35/10233	0.0285714	3.89829	1.47579	0.227326	0.347256	0.264789	Acta2	1
GO:0090278	negative regulation of peptide hormone secretion	1/75	35/10233	0.0285714	3.89829	1.47579	0.227326	0.347256	0.264789	Inhbb	1
GO:0180064	protein O-linked glycosylation via xylose	1/75	35/10233	0.0285714	3.89829	1.47579	0.227326	0.347256	0.264789	Angpt1	1
GO:1902229	regulation of intrinsic apoptotic signaling pathway in response to DNA damage	1/75	35/10233	0.0285714	3.89829	1.47579	0.227326	0.347256	0.264789	Cxcl12	1
GO:1902107	positive regulation of leukocyte differentiation	2/75	124/10233	0.016129	2.20065	1.15579	0.230397	0.351424	0.267966	Id2/Ccl9	2
GO:1903708	positive regulation of hemopoiesis	2/75	124/10233	0.016129	2.20065	1.15579	0.230397	0.351424	0.267966	Id2/Ccl9	2
GO:0000271	polysaccharide biosynthetic process	1/75	36/10233	0.0277778	3.79	1.44087	0.233008	0.352782	0.269002	Enpp1	1
GO:0006692	prostanoid metabolic process	1/75	36/10233	0.0277778	3.79	1.44087	0.233008	0.352782	0.269002	Hpgd	1
GO:0014044	Schwann cell development	1/75	36/10233	0.0277778	3.79	1.44087	0.233008	0.352782	0.269002	Col6a1	1
GO:0019233	sensory perception of pain	1/75	36/10233	0.0277778	3.79	1.44087	0.233008	0.352782	0.269002	Cxcl12	1
GO:0030850	prostate gland development	1/75	36/10233	0.0277778	3.79	1.44087	0.233008	0.352782	0.269002	Bmp4	1
GO:0034332	adherens junction organization	1/75	36/10233	0.0277778	3.79	1.44087	0.233008	0.352782	0.269002	Cdh15	1
GO:0060675	ureteric bud morphogenesis	1/75	36/10233	0.0277778	3.79	1.44087	0.233008	0.352782	0.269002	Bmp4	1
GO:0070527	platelet aggregation	1/75	36/10233	0.0277778	3.79	1.44087	0.233008	0.352782	0.269002	C1qtnf1	1
GO:0071300	cellular response to retinoic acid	1/75	36/10233	0.0277778	3.79	1.44087	0.233008	0.352782	0.269002	Col1a1	1
GO:0072171	mesonephric tubule morphogenesis	1/75	36/10233	0.0277778	3.79	1.44087	0.233008	0.352782	0.269002	Bmp4	1
GO:0051962	positive regulation of nervous system development	3/75	229/10233	0.0131004	1.78742	1.03549	0.235771	0.356702	0.271991	Musk/Id2/Cxcl12	3
GO:0002027	regulation of heart rate	1/75	37/10233	0.027027	3.68757	1.40719	0.23865	0.358938	0.273696	Jup	1
GO:0002792	negative regulation of peptide secretion	1/75	37/10233	0.027027	3.68757	1.40719	0.23865	0.358938	0.273696	Inhbb	1
GO:0003229	ventricular cardiac muscle tissue development	1/75	37/10233	0.027027	3.68757	1.40719	0.23865	0.358938	0.273696	Id2	1
GO:0030514	negative regulation of BMP signaling pathway	1/75	37/10233	0.027027	3.68757	1.40719	0.23865	0.358938	0.273696	Bmp4	1
GO:0060323	head morphogenesis	1/75	37/10233	0.027027	3.68757	1.40719	0.23865	0.358938	0.273696	Col1a1	1
GO:0170034	L-amino acid biosynthetic process	1/75	37/10233	0.027027	3.68757	1.40719	0.23865	0.358938	0.273696	Glul	1
GO:1902041	regulation of extrinsic apoptotic signaling pathway via death domain receptors	1/75	37/10233	0.027027	3.68757	1.40719	0.23865	0.358938	0.273696	Thbs1	1
GO:2001239	regulation of extrinsic apoptotic signaling pathway in absence of ligand	1/75	37/10233	0.027027	3.68757	1.40719	0.23865	0.358938	0.273696	Gas1	1
GO:0042110	T cell activation	4/75	341/10233	0.0117302	1.60047	0.96902	0.239987	0.360685	0.275028	Igfbp2/Enpp1/Cxcl12/Bmp4	4
GO:0098662	inorganic cation transmembrane transport	4/75	342/10233	0.0116959	1.59579	0.962925	0.241579	0.362628	0.27651	P2rx6/Ccn2/Bmp4/Atp2b4	4
GO:0009060	aerobic respiration	3/75	232/10233	0.012931	1.76431	1.01181	0.241634	0.362628	0.27651	Myog/Enpp1/Col6a1	3
GO:0051924	regulation of calcium ion transport	2/75	129/10233	0.0155039	2.11535	1.09538	0.243965	0.36389	0.277472	Cxcl12/Bmp4	2
GO:0009880	embryonic pattern specification	1/75	38/10233	0.0263158	3.59053	1.37465	0.24425	0.36389	0.277472	Bmp4	1
GO:0015800	acidic amino acid transport	1/75	38/10233	0.0263158	3.59053	1.37465	0.24425	0.36389	0.277472	Il1rn	1
GO:0035196	miRNA processing	1/75	38/10233	0.0263158	3.59053	1.37465	0.24425	0.36389	0.277472	Bmp4	1
GO:0038084	vascular endothelial growth factor signaling pathway	1/75	38/10233	0.0263158	3.59053	1.37465	0.24425	0.36389	0.277472	Angpt1	1
GO:0045682	regulation of epidermis development	1/75	38/10233	0.0263158	3.59053	1.37465	0.24425	0.36389	0.277472	Bmp4	1
GO:0048645	animal organ formation	1/75	38/10233	0.0263158	3.59053	1.37465	0.24425	0.36389	0.277472	Bmp4	1
GO:0060688	regulation of morphogenesis of a branching structure	1/75	38/10233	0.0263158	3.59053	1.37465	0.24425	0.36389	0.277472	Bmp4	1
GO:0061082	myeloid leukocyte cytokine production	1/75	38/10233	0.0263158	3.59053	1.37465	0.24425	0.36389	0.277472	Spon2	1
GO:1905330	regulation of morphogenesis of an epithelium	1/75	38/10233	0.0263158	3.59053	1.37465	0.24425	0.36389	0.277472	Bmp4	1
GO:0036293	response to decreased oxygen levels	3/75	234/10233	0.0128205	1.74923	0.996213	0.245557	0.365571	0.278754	Rgcc/Postn/Col6a1	3
GO:0048167	regulation of synaptic plasticity	2/75	130/10233	0.0153846	2.09908	1.08363	0.246684	0.366983	0.27983	Musk/Enpp1	2
GO:0051960	regulation of nervous system development	4/75	346/10233	0.0115607	1.57734	0.938739	0.247969	0.368627	0.281084	Musk/Id2/Cxcl12/Bmp4	4
GO:1901605	alpha-amino acid metabolic process	2/75	131/10233	0.0152672	2.08305	1.07198	0.249404	0.369221	0.281537	Glul/Atp2b4	2
GO:0007156	homophilic cell adhesion via plasma membrane adhesion molecules	1/75	39/10233	0.025641	3.49846	1.3432	0.24981	0.369221	0.281537	Cdh15	1
GO:0032720	negative regulation of tumor necrosis factor production	1/75	39/10233	0.025641	3.49846	1.3432	0.24981	0.369221	0.281537	Thbs1	1
GO:0043457	regulation of cellular respiration	1/75	39/10233	0.025641	3.49846	1.3432	0.24981	0.369221	0.281537	Myog	1
GO:0045773	positive regulation of axon extension	1/75	39/10233	0.025641	3.49846	1.3432	0.24981	0.369221	0.281537	Cxcl12	1
GO:0046627	negative regulation of insulin receptor signaling pathway	1/75	39/10233	0.025641	3.49846	1.3432	0.24981	0.369221	0.281537	Enpp1	1
GO:1901224	positive regulation of non-canonical NF-kappaB signal transduction	1/75	39/10233	0.025641	3.49846	1.3432	0.24981	0.369221	0.281537	Trim55	1
GO:1903556	negative regulation of tumor necrosis factor superfamily cytokine production	1/75	39/10233	0.025641	3.49846	1.3432	0.24981	0.369221	0.281537	Thbs1	1
GO:0007411	axon guidance	2/75	132/10233	0.0151515	2.06727	1.06044	0.252125	0.372107	0.283737	Gas1/Cxcl12	2
GO:0035051	cardiocyte differentiation	2/75	132/10233	0.0151515	2.06727	1.06044	0.252125	0.372107	0.283737	Myod1/Bmp4	2
GO:0032102	negative regulation of response to external stimulus	3/75	238/10233	0.012605	1.71983	0.965462	0.253433	0.373769	0.285005	Thbs1/C1qtnf1/Angpt1	3
GO:0030308	negative regulation of cell growth	2/75	133/10233	0.0150376	2.05173	1.049	0.254847	0.373875	0.285086	Gas1/Enpp1	2
GO:0097485	neuron projection guidance	2/75	133/10233	0.0150376	2.05173	1.049	0.254847	0.373875	0.285086	Gas1/Cxcl12	2
GO:0003073	regulation of systemic arterial blood pressure	1/75	40/10233	0.025	3.411	1.31275	0.255329	0.373875	0.285086	Postn	1
GO:0003407	neural retina development	1/75	40/10233	0.025	3.411	1.31275	0.255329	0.373875	0.285086	Atp2b4	1
GO:0009994	oocyte differentiation	1/75	40/10233	0.025	3.411	1.31275	0.255329	0.373875	0.285086	Inhbb	1
GO:0030239	myofibril assembly	1/75	40/10233	0.025	3.411	1.31275	0.255329	0.373875	0.285086	Myl9	1
GO:0045744	negative regulation of G protein-coupled receptor signaling pathway	1/75	40/10233	0.025	3.411	1.31275	0.255329	0.373875	0.285086	Atp2b4	1
GO:0048599	oocyte development	1/75	40/10233	0.025	3.411	1.31275	0.255329	0.373875	0.285086	Inhbb	1
GO:0170038	proteinogenic amino acid biosynthetic process	1/75	40/10233	0.025	3.411	1.31275	0.255329	0.373875	0.285086	Glul	1
GO:0170041	non-proteinogenic amino acid metabolic process	1/75	40/10233	0.025	3.411	1.31275	0.255329	0.373875	0.285086	Atp2b4	1
GO:1902905	positive regulation of supramolecular fiber organization	2/75	134/10233	0.0149254	2.03642	1.03766	0.25757	0.376618	0.287177	Rgcc/Ccn2	2
GO:2000045	regulation of G1/S transition of mitotic cell cycle	2/75	134/10233	0.0149254	2.03642	1.03766	0.25757	0.376618	0.287177	Rgcc/Id2	2
GO:0035249	synaptic transmission, glutamatergic	1/75	41/10233	0.0243902	3.3278	1.28326	0.260808	0.37919	0.289138	Glul	1
GO:0042130	negative regulation of T cell proliferation	1/75	41/10233	0.0243902	3.3278	1.28326	0.260808	0.37919	0.289138	Bmp4	1
GO:0042307	positive regulation of protein import into nucleus	1/75	41/10233	0.0243902	3.3278	1.28326	0.260808	0.37919	0.289138	Jup	1
GO:0048260	positive regulation of receptor-mediated endocytosis	1/75	41/10233	0.0243902	3.3278	1.28326	0.260808	0.37919	0.289138	Angpt1	1
GO:0072078	nephron tubule morphogenesis	1/75	41/10233	0.0243902	3.3278	1.28326	0.260808	0.37919	0.289138	Bmp4	1
GO:0090199	regulation of release of cytochrome c from mitochondria	1/75	41/10233	0.0243902	3.3278	1.28326	0.260808	0.37919	0.289138	Bmf	1
GO:1900087	positive regulation of G1/S transition of mitotic cell cycle	1/75	41/10233	0.0243902	3.3278	1.28326	0.260808	0.37919	0.289138	Rgcc	1
GO:2000242	negative regulation of reproductive process	1/75	41/10233	0.0243902	3.3278	1.28326	0.260808	0.37919	0.289138	Bmp4	1
GO:0009150	purine ribonucleotide metabolic process	3/75	242/10233	0.0123967	1.6914	0.935282	0.261348	0.379705	0.289531	Myog/Enpp1/Col6a1	3
GO:0008361	regulation of cell size	2/75	136/10233	0.0147059	2.00647	1.01527	0.263017	0.381319	0.290762	Cxcl12/Col6a1	2
GO:0071222	cellular response to lipopolysaccharide	2/75	136/10233	0.0147059	2.00647	1.01527	0.263017	0.381319	0.290762	Trim55/Spon2	2
GO:1905475	regulation of protein localization to membrane	2/75	136/10233	0.0147059	2.00647	1.01527	0.263017	0.381319	0.290762	Musk/Atp2b4	2
GO:0002252	immune effector process	4/75	356/10233	0.011236	1.53303	0.879577	0.264108	0.38263	0.291762	Spon2/Enpp1/Csf2rb/Angpt1	4
GO:0006812	monoatomic cation transport	5/75	473/10233	0.0105708	1.44228	0.846278	0.26544	0.383023	0.292061	P2rx6/Cxcl12/Ccn2/Bmp4/Atp2b4	5
GO:0002274	myeloid leukocyte activation	2/75	137/10233	0.0145985	1.99182	1.00422	0.265741	0.383023	0.292061	Trim55/Thbs1	2
GO:0045619	regulation of lymphocyte differentiation	2/75	137/10233	0.0145985	1.99182	1.00422	0.265741	0.383023	0.292061	Id2/Bmp4	2
GO:0007601	visual perception	1/75	42/10233	0.0238095	3.24857	1.25467	0.266248	0.383023	0.292061	Col1a1	1
GO:0009308	amine metabolic process	1/75	42/10233	0.0238095	3.24857	1.25467	0.266248	0.383023	0.292061	Atp2b4	1
GO:0014037	Schwann cell differentiation	1/75	42/10233	0.0238095	3.24857	1.25467	0.266248	0.383023	0.292061	Col6a1	1
GO:0022029	telencephalon cell migration	1/75	42/10233	0.0238095	3.24857	1.25467	0.266248	0.383023	0.292061	Cxcl12	1
GO:0030166	proteoglycan biosynthetic process	1/75	42/10233	0.0238095	3.24857	1.25467	0.266248	0.383023	0.292061	Mustn1	1
GO:0031016	pancreas development	1/75	42/10233	0.0238095	3.24857	1.25467	0.266248	0.383023	0.292061	Bmp4	1
GO:0090303	positive regulation of wound healing	1/75	42/10233	0.0238095	3.24857	1.25467	0.266248	0.383023	0.292061	Thbs1	1
GO:0002440	production of molecular mediator of immune response	2/75	138/10233	0.0144928	1.97739	0.993257	0.268466	0.384584	0.293252	Spon2/Angpt1	2
GO:0046890	regulation of lipid biosynthetic process	2/75	138/10233	0.0144928	1.97739	0.993257	0.268466	0.384584	0.293252	Igfbp7/Ccn1	2
GO:0090276	regulation of peptide hormone secretion	2/75	138/10233	0.0144928	1.97739	0.993257	0.268466	0.384584	0.293252	Inhbb/Glul	2
GO:0098655	monoatomic cation transmembrane transport	4/75	360/10233	0.0111111	1.516	0.856413	0.270623	0.384584	0.293252	P2rx6/Ccn2/Bmp4/Atp2b4	4
GO:0002791	regulation of peptide secretion	2/75	139/10233	0.0143885	1.96317	0.982389	0.27119	0.384584	0.293252	Inhbb/Glul	2
GO:0001707	mesoderm formation	1/75	43/10233	0.0232558	3.17302	1.22693	0.271648	0.384584	0.293252	Bmp4	1
GO:0002720	positive regulation of cytokine production involved in immune response	1/75	43/10233	0.0232558	3.17302	1.22693	0.271648	0.384584	0.293252	Spon2	1
GO:0006356	regulation of transcription by RNA polymerase I	1/75	43/10233	0.0232558	3.17302	1.22693	0.271648	0.384584	0.293252	Rasl11a	1
GO:0045599	negative regulation of fat cell differentiation	1/75	43/10233	0.0232558	3.17302	1.22693	0.271648	0.384584	0.293252	Enpp1	1
GO:0050435	amyloid-beta metabolic process	1/75	43/10233	0.0232558	3.17302	1.22693	0.271648	0.384584	0.293252	Rtn2	1
GO:0050879	multicellular organismal movement	1/75	43/10233	0.0232558	3.17302	1.22693	0.271648	0.384584	0.293252	Col6a1	1
GO:0050953	sensory perception of light stimulus	1/75	43/10233	0.0232558	3.17302	1.22693	0.271648	0.384584	0.293252	Col1a1	1
GO:0060113	inner ear receptor cell differentiation	1/75	43/10233	0.0232558	3.17302	1.22693	0.271648	0.384584	0.293252	Bmp4	1
GO:0062237	protein localization to postsynapse	1/75	43/10233	0.0232558	3.17302	1.22693	0.271648	0.384584	0.293252	Musk	1
GO:0070542	response to fatty acid	1/75	43/10233	0.0232558	3.17302	1.22693	0.271648	0.384584	0.293252	Id3	1
GO:0070918	regulatory ncRNA processing	1/75	43/10233	0.0232558	3.17302	1.22693	0.271648	0.384584	0.293252	Bmp4	1
GO:0071709	membrane assembly	1/75	43/10233	0.0232558	3.17302	1.22693	0.271648	0.384584	0.293252	Col6a1	1
GO:0072028	nephron morphogenesis	1/75	43/10233	0.0232558	3.17302	1.22693	0.271648	0.384584	0.293252	Bmp4	1
GO:0072088	nephron epithelium morphogenesis	1/75	43/10233	0.0232558	3.17302	1.22693	0.271648	0.384584	0.293252	Bmp4	1
GO:0170040	proteinogenic amino acid catabolic process	1/75	43/10233	0.0232558	3.17302	1.22693	0.271648	0.384584	0.293252	Atp2b4	1
GO:1900181	negative regulation of protein localization to nucleus	1/75	43/10233	0.0232558	3.17302	1.22693	0.271648	0.384584	0.293252	Angpt1	1
GO:1901568	fatty acid derivative metabolic process	1/75	43/10233	0.0232558	3.17302	1.22693	0.271648	0.384584	0.293252	Hpgd	1
GO:1903539	protein localization to postsynaptic membrane	1/75	43/10233	0.0232558	3.17302	1.22693	0.271648	0.384584	0.293252	Musk	1
GO:0002064	epithelial cell development	2/75	140/10233	0.0142857	1.94914	0.971611	0.273915	0.387259	0.295291	Bmp4/Acta2	2
GO:0071453	cellular response to oxygen levels	2/75	140/10233	0.0142857	1.94914	0.971611	0.273915	0.387259	0.295291	Rgcc/Myod1	2
GO:0032956	regulation of actin cytoskeleton organization	3/75	249/10233	0.0120482	1.64386	0.883777	0.275279	0.387359	0.295367	S1pr1/Rgcc/Ccn2	3
GO:0071214	cellular response to abiotic stimulus	3/75	249/10233	0.0120482	1.64386	0.883777	0.275279	0.387359	0.295367	Col1a1/Cnn2/Bmf	3
GO:0104004	cellular response to environmental stimulus	3/75	249/10233	0.0120482	1.64386	0.883777	0.275279	0.387359	0.295367	Col1a1/Cnn2/Bmf	3
GO:0090087	regulation of peptide transport	2/75	141/10233	0.0141844	1.93532	0.960921	0.276639	0.387359	0.295367	Inhbb/Glul	2
GO:0001655	urogenital system development	1/75	44/10233	0.0227273	3.10091	1.19998	0.277009	0.387359	0.295367	Bmp4	1
GO:0002042	cell migration involved in sprouting angiogenesis	1/75	44/10233	0.0227273	3.10091	1.19998	0.277009	0.387359	0.295367	Thbs1	1
GO:0018958	phenol-containing compound metabolic process	1/75	44/10233	0.0227273	3.10091	1.19998	0.277009	0.387359	0.295367	Slco4a1	1
GO:0021885	forebrain cell migration	1/75	44/10233	0.0227273	3.10091	1.19998	0.277009	0.387359	0.295367	Cxcl12	1
GO:0031103	axon regeneration	1/75	44/10233	0.0227273	3.10091	1.19998	0.277009	0.387359	0.295367	Enpp1	1
GO:0042310	vasoconstriction	1/75	44/10233	0.0227273	3.10091	1.19998	0.277009	0.387359	0.295367	Acta2	1
GO:0042490	mechanoreceptor differentiation	1/75	44/10233	0.0227273	3.10091	1.19998	0.277009	0.387359	0.295367	Bmp4	1
GO:0046425	regulation of receptor signaling pathway via JAK-STAT	1/75	44/10233	0.0227273	3.10091	1.19998	0.277009	0.387359	0.295367	Prl2c5	1
GO:0061333	renal tubule morphogenesis	1/75	44/10233	0.0227273	3.10091	1.19998	0.277009	0.387359	0.295367	Bmp4	1
GO:0070231	T cell apoptotic process	1/75	44/10233	0.0227273	3.10091	1.19998	0.277009	0.387359	0.295367	Bmp4	1
GO:0071277	cellular response to calcium ion	1/75	44/10233	0.0227273	3.10091	1.19998	0.277009	0.387359	0.295367	Inhbb	1
GO:1900077	negative regulation of cellular response to insulin stimulus	1/75	44/10233	0.0227273	3.10091	1.19998	0.277009	0.387359	0.295367	Enpp1	1
GO:0048638	regulation of developmental growth	3/75	250/10233	0.012	1.63728	0.87655	0.277276	0.387468	0.29545	Myod1/Musk/Cxcl12	3
GO:0021915	neural tube development	2/75	142/10233	0.0140845	1.92169	0.950318	0.279363	0.389639	0.297106	Gas1/Bmp4	2
GO:0015850	organic hydroxy compound transport	2/75	143/10233	0.013986	1.90825	0.9398	0.282086	0.389639	0.297106	Cxcl12/C1qtnf1	2
GO:0071219	cellular response to molecule of bacterial origin	2/75	143/10233	0.013986	1.90825	0.9398	0.282086	0.389639	0.297106	Trim55/Spon2	2
GO:0007019	microtubule depolymerization	1/75	45/10233	0.0222222	3.032	1.1738	0.282331	0.389639	0.297106	Ccn2	1
GO:0007631	feeding behavior	1/75	45/10233	0.0222222	3.032	1.1738	0.282331	0.389639	0.297106	Col6a1	1
GO:0010171	body morphogenesis	1/75	45/10233	0.0222222	3.032	1.1738	0.282331	0.389639	0.297106	Col1a1	1
GO:0030101	natural killer cell activation	1/75	45/10233	0.0222222	3.032	1.1738	0.282331	0.389639	0.297106	Id2	1
GO:0031100	animal organ regeneration	1/75	45/10233	0.0222222	3.032	1.1738	0.282331	0.389639	0.297106	Cxcl12	1
GO:0042102	positive regulation of T cell proliferation	1/75	45/10233	0.0222222	3.032	1.1738	0.282331	0.389639	0.297106	Igfbp2	1
GO:0042789	mRNA transcription by RNA polymerase II	1/75	45/10233	0.0222222	3.032	1.1738	0.282331	0.389639	0.297106	Enpp1	1
GO:0042987	amyloid precursor protein catabolic process	1/75	45/10233	0.0222222	3.032	1.1738	0.282331	0.389639	0.297106	Rtn2	1
GO:0045670	regulation of osteoclast differentiation	1/75	45/10233	0.0222222	3.032	1.1738	0.282331	0.389639	0.297106	Ccl9	1
GO:0048662	negative regulation of smooth muscle cell proliferation	1/75	45/10233	0.0222222	3.032	1.1738	0.282331	0.389639	0.297106	Ogn	1
GO:0060324	face development	1/75	45/10233	0.0222222	3.032	1.1738	0.282331	0.389639	0.297106	Col1a1	1
GO:0070228	regulation of lymphocyte apoptotic process	1/75	45/10233	0.0222222	3.032	1.1738	0.282331	0.389639	0.297106	Bmp4	1
GO:0140962	multicellular organismal-level chemical homeostasis	1/75	45/10233	0.0222222	3.032	1.1738	0.282331	0.389639	0.297106	Rcn3	1
GO:0170035	L-amino acid catabolic process	1/75	45/10233	0.0222222	3.032	1.1738	0.282331	0.389639	0.297106	Atp2b4	1
GO:2001238	positive regulation of extrinsic apoptotic signaling pathway	1/75	45/10233	0.0222222	3.032	1.1738	0.282331	0.389639	0.297106	Thbs1	1
GO:0046649	lymphocyte activation	5/75	485/10233	0.0103093	1.4066	0.788288	0.282441	0.389639	0.297106	Igfbp2/Id2/Enpp1/Cxcl12/Bmp4	5
GO:0010948	negative regulation of cell cycle process	3/75	254/10233	0.011811	1.6115	0.847957	0.285279	0.39329	0.29989	Rgcc/Gas1/Bmp4	3
GO:0030036	actin cytoskeleton organization	5/75	488/10233	0.0102459	1.39795	0.774025	0.286727	0.393334	0.299924	S1pr1/Rgcc/Myl9/Cnn2/Ccn2	5
GO:1901987	regulation of cell cycle phase transition	4/75	370/10233	0.0108108	1.47503	0.79969	0.287035	0.393334	0.299924	Rgcc/Id2/Gas1/Atp2b4	4
GO:0009636	response to toxic substance	2/75	145/10233	0.0137931	1.88193	0.919016	0.28753	0.393334	0.299924	Inhbb/Col6a1	2
GO:0006110	regulation of glycolytic process	1/75	46/10233	0.0217391	2.96609	1.14833	0.287614	0.393334	0.299924	Myog	1
GO:0006805	xenobiotic metabolic process	1/75	46/10233	0.0217391	2.96609	1.14833	0.287614	0.393334	0.299924	Fmo1	1
GO:0007585	respiratory gaseous exchange by respiratory system	1/75	46/10233	0.0217391	2.96609	1.14833	0.287614	0.393334	0.299924	Col6a1	1
GO:0030811	regulation of nucleotide catabolic process	1/75	46/10233	0.0217391	2.96609	1.14833	0.287614	0.393334	0.299924	Myog	1
GO:0033121	regulation of purine nucleotide catabolic process	1/75	46/10233	0.0217391	2.96609	1.14833	0.287614	0.393334	0.299924	Myog	1
GO:0045910	negative regulation of DNA recombination	1/75	46/10233	0.0217391	2.96609	1.14833	0.287614	0.393334	0.299924	H1f2	1
GO:0046513	ceramide biosynthetic process	1/75	46/10233	0.0217391	2.96609	1.14833	0.287614	0.393334	0.299924	Ccn1	1
GO:0046888	negative regulation of hormone secretion	1/75	46/10233	0.0217391	2.96609	1.14833	0.287614	0.393334	0.299924	Inhbb	1
GO:0050672	negative regulation of lymphocyte proliferation	1/75	46/10233	0.0217391	2.96609	1.14833	0.287614	0.393334	0.299924	Bmp4	1
GO:0071375	cellular response to peptide hormone stimulus	3/75	256/10233	0.0117188	1.59891	0.833846	0.28929	0.395362	0.30147	Inhbb/Enpp1/Col6a1	3
GO:0007528	neuromuscular junction development	1/75	47/10233	0.0212766	2.90298	1.12354	0.292859	0.396801	0.302567	Musk	1
GO:0016601	Rac protein signal transduction	1/75	47/10233	0.0212766	2.90298	1.12354	0.292859	0.396801	0.302567	Musk	1
GO:0032387	negative regulation of intracellular transport	1/75	47/10233	0.0212766	2.90298	1.12354	0.292859	0.396801	0.302567	Angpt1	1
GO:0032945	negative regulation of mononuclear cell proliferation	1/75	47/10233	0.0212766	2.90298	1.12354	0.292859	0.396801	0.302567	Bmp4	1
GO:0043113	receptor clustering	1/75	47/10233	0.0212766	2.90298	1.12354	0.292859	0.396801	0.302567	Musk	1
GO:0045428	regulation of nitric oxide biosynthetic process	1/75	47/10233	0.0212766	2.90298	1.12354	0.292859	0.396801	0.302567	Atp2b4	1
GO:0045600	positive regulation of fat cell differentiation	1/75	47/10233	0.0212766	2.90298	1.12354	0.292859	0.396801	0.302567	Id2	1
GO:0048332	mesoderm morphogenesis	1/75	47/10233	0.0212766	2.90298	1.12354	0.292859	0.396801	0.302567	Bmp4	1
GO:0051899	membrane depolarization	1/75	47/10233	0.0212766	2.90298	1.12354	0.292859	0.396801	0.302567	Col6a1	1
GO:0071364	cellular response to epidermal growth factor stimulus	1/75	47/10233	0.0212766	2.90298	1.12354	0.292859	0.396801	0.302567	Col1a1	1
GO:1903078	positive regulation of protein localization to plasma membrane	1/75	47/10233	0.0212766	2.90298	1.12354	0.292859	0.396801	0.302567	Atp2b4	1
GO:2000027	regulation of animal organ morphogenesis	1/75	47/10233	0.0212766	2.90298	1.12354	0.292859	0.396801	0.302567	Bmp4	1
GO:2000243	positive regulation of reproductive process	1/75	47/10233	0.0212766	2.90298	1.12354	0.292859	0.396801	0.302567	Inhbb	1
GO:0009259	ribonucleotide metabolic process	3/75	258/10233	0.0116279	1.58651	0.819855	0.293305	0.397143	0.302828	Myog/Enpp1/Col6a1	3
GO:0009798	axis specification	1/75	48/10233	0.0208333	2.8425	1.0994	0.298065	0.402261	0.30673	Bmp4	1
GO:0035195	miRNA-mediated post-transcriptional gene silencing	1/75	48/10233	0.0208333	2.8425	1.0994	0.298065	0.402261	0.30673	Bmp4	1
GO:0045806	negative regulation of endocytosis	1/75	48/10233	0.0208333	2.8425	1.0994	0.298065	0.402261	0.30673	Cnn2	1
GO:0050709	negative regulation of protein secretion	1/75	48/10233	0.0208333	2.8425	1.0994	0.298065	0.402261	0.30673	Inhbb	1
GO:0051345	positive regulation of hydrolase activity	1/75	48/10233	0.0208333	2.8425	1.0994	0.298065	0.402261	0.30673	Rcn3	1
GO:0051495	positive regulation of cytoskeleton organization	2/75	149/10233	0.0134228	1.83141	0.878412	0.298407	0.402457	0.30688	Rgcc/Ccn2	2
GO:0045333	cellular respiration	3/75	261/10233	0.0114943	1.56828	0.799089	0.299335	0.403443	0.307632	Myog/Enpp1/Col6a1	3
GO:0098660	inorganic ion transmembrane transport	4/75	379/10233	0.0105541	1.44	0.75002	0.301937	0.40656	0.310008	P2rx6/Ccn2/Bmp4/Atp2b4	4
GO:0001954	positive regulation of cell-matrix adhesion	1/75	49/10233	0.0204082	2.78449	1.07587	0.303234	0.40656	0.310008	Jup	1
GO:0008347	glial cell migration	1/75	49/10233	0.0204082	2.78449	1.07587	0.303234	0.40656	0.310008	Enpp1	1
GO:0010665	regulation of cardiac muscle cell apoptotic process	1/75	49/10233	0.0204082	2.78449	1.07587	0.303234	0.40656	0.310008	Fbxo32	1
GO:0014032	neural crest cell development	1/75	49/10233	0.0204082	2.78449	1.07587	0.303234	0.40656	0.310008	Bmp4	1
GO:0051145	smooth muscle cell differentiation	1/75	49/10233	0.0204082	2.78449	1.07587	0.303234	0.40656	0.310008	Bmp4	1
GO:0080164	regulation of nitric oxide metabolic process	1/75	49/10233	0.0204082	2.78449	1.07587	0.303234	0.40656	0.310008	Atp2b4	1
GO:1902808	positive regulation of cell cycle G1/S phase transition	1/75	49/10233	0.0204082	2.78449	1.07587	0.303234	0.40656	0.310008	Rgcc	1
GO:0019693	ribose phosphate metabolic process	3/75	264/10233	0.0113636	1.55045	0.778582	0.305373	0.40916	0.311991	Myog/Enpp1/Col6a1	3
GO:0043543	protein acylation	1/75	50/10233	0.02	2.7288	1.05293	0.308366	0.4129	0.314843	Glul	1
GO:0007422	peripheral nervous system development	1/75	51/10233	0.0196078	2.67529	1.03054	0.31346	0.417268	0.318173	Col6a1	1
GO:0014911	positive regulation of smooth muscle cell migration	1/75	51/10233	0.0196078	2.67529	1.03054	0.31346	0.417268	0.318173	Postn	1
GO:0016073	snRNA metabolic process	1/75	51/10233	0.0196078	2.67529	1.03054	0.31346	0.417268	0.318173	Myod1	1
GO:0043627	response to estrogen	1/75	51/10233	0.0196078	2.67529	1.03054	0.31346	0.417268	0.318173	Igfbp2	1
GO:0048708	astrocyte differentiation	1/75	51/10233	0.0196078	2.67529	1.03054	0.31346	0.417268	0.318173	Id2	1
GO:0060079	excitatory postsynaptic potential	1/75	51/10233	0.0196078	2.67529	1.03054	0.31346	0.417268	0.318173	P2rx6	1
GO:0070849	response to epidermal growth factor	1/75	51/10233	0.0196078	2.67529	1.03054	0.31346	0.417268	0.318173	Col1a1	1
GO:1902807	negative regulation of cell cycle G1/S phase transition	1/75	51/10233	0.0196078	2.67529	1.03054	0.31346	0.417268	0.318173	Gas1	1
GO:2000379	positive regulation of reactive oxygen species metabolic process	1/75	51/10233	0.0196078	2.67529	1.03054	0.31346	0.417268	0.318173	Thbs1	1
GO:0016485	protein processing	2/75	156/10233	0.0128205	1.74923	0.81025	0.317381	0.420028	0.320278	Thbs1/Gas1	2
GO:0001836	release of cytochrome c from mitochondria	1/75	52/10233	0.0192308	2.62385	1.00869	0.318517	0.420028	0.320278	Bmf	1
GO:0001960	negative regulation of cytokine-mediated signaling pathway	1/75	52/10233	0.0192308	2.62385	1.00869	0.318517	0.420028	0.320278	Il1rn	1
GO:0010662	regulation of striated muscle cell apoptotic process	1/75	52/10233	0.0192308	2.62385	1.00869	0.318517	0.420028	0.320278	Fbxo32	1
GO:0031102	neuron projection regeneration	1/75	52/10233	0.0192308	2.62385	1.00869	0.318517	0.420028	0.320278	Enpp1	1
GO:0032370	positive regulation of lipid transport	1/75	52/10233	0.0192308	2.62385	1.00869	0.318517	0.420028	0.320278	C1qtnf1	1
GO:0034394	protein localization to cell surface	1/75	52/10233	0.0192308	2.62385	1.00869	0.318517	0.420028	0.320278	Angpt1	1
GO:0038066	p38MAPK cascade	1/75	52/10233	0.0192308	2.62385	1.00869	0.318517	0.420028	0.320278	Bmp4	1
GO:0044091	membrane biogenesis	1/75	52/10233	0.0192308	2.62385	1.00869	0.318517	0.420028	0.320278	Col6a1	1
GO:0045665	negative regulation of neuron differentiation	1/75	52/10233	0.0192308	2.62385	1.00869	0.318517	0.420028	0.320278	Id2	1
GO:0048864	stem cell development	1/75	52/10233	0.0192308	2.62385	1.00869	0.318517	0.420028	0.320278	Bmp4	1
GO:0050810	regulation of steroid biosynthetic process	1/75	52/10233	0.0192308	2.62385	1.00869	0.318517	0.420028	0.320278	Igfbp7	1
GO:1900024	regulation of substrate adhesion-dependent cell spreading	1/75	52/10233	0.0192308	2.62385	1.00869	0.318517	0.420028	0.320278	Postn	1
GO:1904064	positive regulation of cation transmembrane transport	1/75	52/10233	0.0192308	2.62385	1.00869	0.318517	0.420028	0.320278	Bmp4	1
GO:0044089	positive regulation of cellular component biogenesis	4/75	389/10233	0.0102828	1.40298	0.696276	0.318606	0.420028	0.320278	Rgcc/Musk/Ccn2/Bmf	4
GO:0006631	fatty acid metabolic process	3/75	271/10233	0.0110701	1.51041	0.731701	0.319485	0.420646	0.320749	Hpgd/Fmo1/Enpp1	3
GO:1990778	protein localization to cell periphery	3/75	271/10233	0.0110701	1.51041	0.731701	0.319485	0.420646	0.320749	Musk/Jup/Atp2b4	3
GO:0045787	positive regulation of cell cycle	3/75	272/10233	0.0110294	1.50485	0.725111	0.321503	0.42303	0.322568	Rgcc/Id2/Ccn2	3
GO:0006006	glucose metabolic process	2/75	158/10233	0.0126582	1.72709	0.791407	0.322783	0.424345	0.32357	Cbr2/C1qtnf1	2
GO:0003014	renal system process	1/75	53/10233	0.0188679	2.57434	0.987346	0.323537	0.424345	0.32357	Bmp4	1
GO:0070664	negative regulation of leukocyte proliferation	1/75	53/10233	0.0188679	2.57434	0.987346	0.323537	0.424345	0.32357	Bmp4	1
GO:1901606	alpha-amino acid catabolic process	1/75	53/10233	0.0188679	2.57434	0.987346	0.323537	0.424345	0.32357	Atp2b4	1
GO:1904892	regulation of receptor signaling pathway via STAT	1/75	53/10233	0.0188679	2.57434	0.987346	0.323537	0.424345	0.32357	Prl2c5	1
GO:0000381	regulation of alternative mRNA splicing, via spliceosome	1/75	54/10233	0.0185185	2.52667	0.966485	0.328521	0.428414	0.326673	Myod1	1
GO:0010659	cardiac muscle cell apoptotic process	1/75	54/10233	0.0185185	2.52667	0.966485	0.328521	0.428414	0.326673	Fbxo32	1
GO:0014009	glial cell proliferation	1/75	54/10233	0.0185185	2.52667	0.966485	0.328521	0.428414	0.326673	Areg	1
GO:0030032	lamellipodium assembly	1/75	54/10233	0.0185185	2.52667	0.966485	0.328521	0.428414	0.326673	S1pr1	1
GO:0035904	aorta development	1/75	54/10233	0.0185185	2.52667	0.966485	0.328521	0.428414	0.326673	Enpp1	1
GO:0042472	inner ear morphogenesis	1/75	54/10233	0.0185185	2.52667	0.966485	0.328521	0.428414	0.326673	Prrx2	1
GO:0042475	odontogenesis of dentin-containing tooth	1/75	54/10233	0.0185185	2.52667	0.966485	0.328521	0.428414	0.326673	Bmp4	1
GO:0045839	negative regulation of mitotic nuclear division	1/75	54/10233	0.0185185	2.52667	0.966485	0.328521	0.428414	0.326673	Bmp4	1
GO:0072080	nephron tubule development	1/75	54/10233	0.0185185	2.52667	0.966485	0.328521	0.428414	0.326673	Bmp4	1
GO:0030098	lymphocyte differentiation	3/75	277/10233	0.0108303	1.47769	0.692548	0.331594	0.431844	0.329288	Id2/Enpp1/Bmp4	3
GO:0006611	protein export from nucleus	1/75	55/10233	0.0181818	2.48073	0.946089	0.333468	0.431844	0.329288	Ranbp3l	1
GO:0032611	interleukin-1 beta production	1/75	55/10233	0.0181818	2.48073	0.946089	0.333468	0.431844	0.329288	Ccn1	1
GO:0032651	regulation of interleukin-1 beta production	1/75	55/10233	0.0181818	2.48073	0.946089	0.333468	0.431844	0.329288	Ccn1	1
GO:0032922	circadian regulation of gene expression	1/75	55/10233	0.0181818	2.48073	0.946089	0.333468	0.431844	0.329288	Id2	1
GO:0034767	positive regulation of monoatomic ion transmembrane transport	1/75	55/10233	0.0181818	2.48073	0.946089	0.333468	0.431844	0.329288	Bmp4	1
GO:0035194	regulatory ncRNA-mediated post-transcriptional gene silencing	1/75	55/10233	0.0181818	2.48073	0.946089	0.333468	0.431844	0.329288	Bmp4	1
GO:0043470	regulation of carbohydrate catabolic process	1/75	55/10233	0.0181818	2.48073	0.946089	0.333468	0.431844	0.329288	Myog	1
GO:0050848	regulation of calcium-mediated signaling	1/75	55/10233	0.0181818	2.48073	0.946089	0.333468	0.431844	0.329288	Atp2b4	1
GO:0060993	kidney morphogenesis	1/75	55/10233	0.0181818	2.48073	0.946089	0.333468	0.431844	0.329288	Bmp4	1
GO:1904377	positive regulation of protein localization to cell periphery	1/75	55/10233	0.0181818	2.48073	0.946089	0.333468	0.431844	0.329288	Atp2b4	1
GO:0051248	negative regulation of protein metabolic process	4/75	399/10233	0.0100251	1.36782	0.643966	0.33536	0.43402	0.330947	Thbs1/Rtn2/Inhbb/Gas1	4
GO:0001508	action potential	1/75	56/10233	0.0178571	2.43643	0.926136	0.33838	0.435454	0.332041	Jup	1
GO:0002444	myeloid leukocyte mediated immunity	1/75	56/10233	0.0178571	2.43643	0.926136	0.33838	0.435454	0.332041	Spon2	1
GO:0006835	dicarboxylic acid transport	1/75	56/10233	0.0178571	2.43643	0.926136	0.33838	0.435454	0.332041	Il1rn	1
GO:0014033	neural crest cell differentiation	1/75	56/10233	0.0178571	2.43643	0.926136	0.33838	0.435454	0.332041	Bmp4	1
GO:0051057	positive regulation of small GTPase mediated signal transduction	1/75	56/10233	0.0178571	2.43643	0.926136	0.33838	0.435454	0.332041	Musk	1
GO:0060761	negative regulation of response to cytokine stimulus	1/75	56/10233	0.0178571	2.43643	0.926136	0.33838	0.435454	0.332041	Il1rn	1
GO:0071621	granulocyte chemotaxis	1/75	56/10233	0.0178571	2.43643	0.926136	0.33838	0.435454	0.332041	Thbs1	1
GO:0099565	chemical synaptic transmission, postsynaptic	1/75	56/10233	0.0178571	2.43643	0.926136	0.33838	0.435454	0.332041	P2rx6	1
GO:1903036	positive regulation of response to wounding	1/75	56/10233	0.0178571	2.43643	0.926136	0.33838	0.435454	0.332041	Thbs1	1
GO:1902903	regulation of supramolecular fiber organization	3/75	281/10233	0.0106762	1.45665	0.666949	0.339667	0.436837	0.333095	S1pr1/Rgcc/Ccn2	3
GO:0042113	B cell activation	2/75	165/10233	0.0121212	1.65382	0.727502	0.341607	0.438699	0.334515	Id2/Enpp1	2
GO:0001657	ureteric bud development	1/75	57/10233	0.0175439	2.39368	0.906609	0.343256	0.438699	0.334515	Bmp4	1
GO:0005977	glycogen metabolic process	1/75	57/10233	0.0175439	2.39368	0.906609	0.343256	0.438699	0.334515	Enpp1	1
GO:0009299	mRNA transcription	1/75	57/10233	0.0175439	2.39368	0.906609	0.343256	0.438699	0.334515	Enpp1	1
GO:0010658	striated muscle cell apoptotic process	1/75	57/10233	0.0175439	2.39368	0.906609	0.343256	0.438699	0.334515	Fbxo32	1
GO:0038034	signal transduction in absence of ligand	1/75	57/10233	0.0175439	2.39368	0.906609	0.343256	0.438699	0.334515	Gas1	1
GO:0042982	amyloid precursor protein metabolic process	1/75	57/10233	0.0175439	2.39368	0.906609	0.343256	0.438699	0.334515	Rtn2	1
GO:0051784	negative regulation of nuclear division	1/75	57/10233	0.0175439	2.39368	0.906609	0.343256	0.438699	0.334515	Bmp4	1
GO:0061326	renal tubule development	1/75	57/10233	0.0175439	2.39368	0.906609	0.343256	0.438699	0.334515	Bmp4	1
GO:0097192	extrinsic apoptotic signaling pathway in absence of ligand	1/75	57/10233	0.0175439	2.39368	0.906609	0.343256	0.438699	0.334515	Gas1	1
GO:0071216	cellular response to biotic stimulus	2/75	166/10233	0.0120482	1.64386	0.71862	0.344284	0.43974	0.335309	Trim55/Spon2	2
GO:0006334	nucleosome assembly	1/75	58/10233	0.0172414	2.35241	0.887489	0.348096	0.441856	0.336922	H1f2	1
GO:0006690	icosanoid metabolic process	1/75	58/10233	0.0172414	2.35241	0.887489	0.348096	0.441856	0.336922	Hpgd	1
GO:0006809	nitric oxide biosynthetic process	1/75	58/10233	0.0172414	2.35241	0.887489	0.348096	0.441856	0.336922	Atp2b4	1
GO:0014015	positive regulation of gliogenesis	1/75	58/10233	0.0172414	2.35241	0.887489	0.348096	0.441856	0.336922	Id2	1
GO:0035282	segmentation	1/75	58/10233	0.0172414	2.35241	0.887489	0.348096	0.441856	0.336922	Bmp4	1
GO:0042157	lipoprotein metabolic process	1/75	58/10233	0.0172414	2.35241	0.887489	0.348096	0.441856	0.336922	Glul	1
GO:0060078	regulation of postsynaptic membrane potential	1/75	58/10233	0.0172414	2.35241	0.887489	0.348096	0.441856	0.336922	P2rx6	1
GO:0072163	mesonephric epithelium development	1/75	58/10233	0.0172414	2.35241	0.887489	0.348096	0.441856	0.336922	Bmp4	1
GO:0072164	mesonephric tubule development	1/75	58/10233	0.0172414	2.35241	0.887489	0.348096	0.441856	0.336922	Bmp4	1
GO:0097194	execution phase of apoptosis	1/75	58/10233	0.0172414	2.35241	0.887489	0.348096	0.441856	0.336922	Col6a1	1
GO:0010721	negative regulation of cell development	2/75	168/10233	0.0119048	1.62429	0.701032	0.349629	0.443526	0.338196	Id2/Bmp4	2
GO:0001823	mesonephros development	1/75	59/10233	0.0169492	2.31254	0.868761	0.352901	0.446297	0.340309	Bmp4	1
GO:0019882	antigen processing and presentation	1/75	59/10233	0.0169492	2.31254	0.868761	0.352901	0.446297	0.340309	Thbs1	1
GO:0035418	protein localization to synapse	1/75	59/10233	0.0169492	2.31254	0.868761	0.352901	0.446297	0.340309	Musk	1
GO:0044042	glucan metabolic process	1/75	59/10233	0.0169492	2.31254	0.868761	0.352901	0.446297	0.340309	Enpp1	1
GO:0048678	response to axon injury	1/75	59/10233	0.0169492	2.31254	0.868761	0.352901	0.446297	0.340309	Enpp1	1
GO:0045926	negative regulation of growth	2/75	170/10233	0.0117647	1.60518	0.683675	0.354959	0.448346	0.341871	Gas1/Enpp1	2
GO:1903828	negative regulation of protein localization	2/75	170/10233	0.0117647	1.60518	0.683675	0.354959	0.448346	0.341871	Inhbb/Angpt1	2
GO:0002521	leukocyte differentiation	4/75	412/10233	0.00970874	1.32466	0.577972	0.35721	0.449832	0.343004	Id2/Enpp1/Ccl9/Bmp4	4
GO:0002260	lymphocyte homeostasis	1/75	60/10233	0.0166667	2.274	0.850408	0.357671	0.449832	0.343004	Enpp1	1
GO:0030168	platelet activation	1/75	60/10233	0.0166667	2.274	0.850408	0.357671	0.449832	0.343004	C1qtnf1	1
GO:0046209	nitric oxide metabolic process	1/75	60/10233	0.0166667	2.274	0.850408	0.357671	0.449832	0.343004	Atp2b4	1
GO:0051262	protein tetramerization	1/75	60/10233	0.0166667	2.274	0.850408	0.357671	0.449832	0.343004	Col6a1	1
GO:0097120	receptor localization to synapse	1/75	60/10233	0.0166667	2.274	0.850408	0.357671	0.449832	0.343004	Musk	1
GO:0097352	autophagosome maturation	1/75	60/10233	0.0166667	2.274	0.850408	0.357671	0.449832	0.343004	Lix1	1
GO:0098771	inorganic ion homeostasis	3/75	292/10233	0.010274	1.40178	0.598511	0.361838	0.454116	0.346271	Glul/Enpp1/Atp2b4	3
GO:0002312	B cell activation involved in immune response	1/75	61/10233	0.0163934	2.23672	0.832416	0.362407	0.454116	0.346271	Enpp1	1
GO:0016441	post-transcriptional gene silencing	1/75	61/10233	0.0163934	2.23672	0.832416	0.362407	0.454116	0.346271	Bmp4	1
GO:0046626	regulation of insulin receptor signaling pathway	1/75	61/10233	0.0163934	2.23672	0.832416	0.362407	0.454116	0.346271	Enpp1	1
GO:0046824	positive regulation of nucleocytoplasmic transport	1/75	61/10233	0.0163934	2.23672	0.832416	0.362407	0.454116	0.346271	Jup	1
GO:0048477	oogenesis	1/75	61/10233	0.0163934	2.23672	0.832416	0.362407	0.454116	0.346271	Inhbb	1
GO:0006520	amino acid metabolic process	2/75	173/10233	0.0115607	1.57734	0.658057	0.362927	0.454212	0.346344	Glul/Atp2b4	2
GO:0055074	calcium ion homeostasis	2/75	173/10233	0.0115607	1.57734	0.658057	0.362927	0.454212	0.346344	Enpp1/Atp2b4	2
GO:0030162	regulation of proteolysis	3/75	293/10233	0.0102389	1.397	0.592426	0.36385	0.454925	0.346888	Thbs1/Rcn3/Gas1	3
GO:0034220	monoatomic ion transmembrane transport	4/75	416/10233	0.00961538	1.31192	0.558099	0.36394	0.454925	0.346888	P2rx6/Ccn2/Bmp4/Atp2b4	4
GO:0008202	steroid metabolic process	2/75	174/10233	0.0114943	1.56828	0.649626	0.365575	0.456471	0.348067	Igfbp7/Enpp1	2
GO:0007346	regulation of mitotic cell cycle	4/75	417/10233	0.00959233	1.30878	0.553162	0.365622	0.456471	0.348067	Rgcc/Id2/Gas1/Bmp4	4
GO:0044380	protein localization to cytoskeleton	1/75	62/10233	0.016129	2.20065	0.814771	0.367108	0.45749	0.348844	Filip1l	1
GO:0045833	negative regulation of lipid metabolic process	1/75	62/10233	0.016129	2.20065	0.814771	0.367108	0.45749	0.348844	Fmo1	1
GO:2001057	reactive nitrogen species metabolic process	1/75	62/10233	0.016129	2.20065	0.814771	0.367108	0.45749	0.348844	Atp2b4	1
GO:0051249	regulation of lymphocyte activation	3/75	295/10233	0.0101695	1.38753	0.580321	0.367871	0.458162	0.349356	Igfbp2/Id2/Bmp4	3
GO:0007611	learning or memory	2/75	175/10233	0.0114286	1.55931	0.641248	0.368219	0.458317	0.349474	Musk/Il1rn	2
GO:0050767	regulation of neurogenesis	3/75	296/10233	0.0101351	1.38284	0.574301	0.36988	0.460106	0.350838	Id2/Cxcl12/Bmp4	3
GO:0006360	transcription by RNA polymerase I	1/75	63/10233	0.015873	2.16571	0.79746	0.371775	0.460507	0.351144	Rasl11a	1
GO:0009063	amino acid catabolic process	1/75	63/10233	0.015873	2.16571	0.79746	0.371775	0.460507	0.351144	Atp2b4	1
GO:0030317	flagellated sperm motility	1/75	63/10233	0.015873	2.16571	0.79746	0.371775	0.460507	0.351144	Atp2b4	1
GO:0050764	regulation of phagocytosis	1/75	63/10233	0.015873	2.16571	0.79746	0.371775	0.460507	0.351144	Cnn2	1
GO:0097722	sperm motility	1/75	63/10233	0.015873	2.16571	0.79746	0.371775	0.460507	0.351144	Atp2b4	1
GO:1901222	regulation of non-canonical NF-kappaB signal transduction	1/75	63/10233	0.015873	2.16571	0.79746	0.371775	0.460507	0.351144	Trim55	1
GO:1903578	regulation of ATP metabolic process	1/75	63/10233	0.015873	2.16571	0.79746	0.371775	0.460507	0.351144	Myog	1
GO:0021510	spinal cord development	1/75	64/10233	0.015625	2.13187	0.78047	0.376408	0.465402	0.354876	Enpp1	1
GO:0070227	lymphocyte apoptotic process	1/75	64/10233	0.015625	2.13187	0.78047	0.376408	0.465402	0.354876	Bmp4	1
GO:1905954	positive regulation of lipid localization	1/75	64/10233	0.015625	2.13187	0.78047	0.376408	0.465402	0.354876	C1qtnf1	1
GO:0048588	developmental cell growth	2/75	179/10233	0.0111732	1.52447	0.608253	0.378753	0.46802	0.356872	Postn/Cxcl12	2
GO:0034329	cell junction assembly	3/75	301/10233	0.00996678	1.35987	0.54452	0.37991	0.469165	0.357746	Musk/Jup/Cdh15	3
GO:0001892	embryonic placenta development	1/75	65/10233	0.0153846	2.09908	0.76379	0.381007	0.469672	0.358132	Ccn1	1
GO:0046330	positive regulation of JNK cascade	1/75	65/10233	0.0153846	2.09908	0.76379	0.381007	0.469672	0.358132	Ccn2	1
GO:0060294	cilium movement involved in cell motility	1/75	65/10233	0.0153846	2.09908	0.76379	0.381007	0.469672	0.358132	Atp2b4	1
GO:0050804	modulation of chemical synaptic transmission	3/75	303/10233	0.00990099	1.35089	0.532753	0.383913	0.47297	0.360647	Musk/Glul/Enpp1	3
GO:0008625	extrinsic apoptotic signaling pathway via death domain receptors	1/75	66/10233	0.0151515	2.06727	0.747408	0.385573	0.473442	0.361007	Thbs1	1
GO:0016064	immunoglobulin mediated immune response	1/75	66/10233	0.0151515	2.06727	0.747408	0.385573	0.473442	0.361007	Csf2rb	1
GO:0030148	sphingolipid biosynthetic process	1/75	66/10233	0.0151515	2.06727	0.747408	0.385573	0.473442	0.361007	Ccn1	1
GO:0072009	nephron epithelium development	1/75	66/10233	0.0151515	2.06727	0.747408	0.385573	0.473442	0.361007	Bmp4	1
GO:2000177	regulation of neural precursor cell proliferation	1/75	66/10233	0.0151515	2.06727	0.747408	0.385573	0.473442	0.361007	Id2	1
GO:0006163	purine nucleotide metabolic process	3/75	304/10233	0.00986842	1.34645	0.5269	0.385913	0.473442	0.361007	Myog/Enpp1/Col6a1	3
GO:0099177	regulation of trans-synaptic signaling	3/75	304/10233	0.00986842	1.34645	0.5269	0.385913	0.473442	0.361007	Musk/Glul/Enpp1	3
GO:0001942	hair follicle development	1/75	67/10233	0.0149254	2.03642	0.731314	0.390105	0.476305	0.36319	Col6a1	1
GO:0019218	regulation of steroid metabolic process	1/75	67/10233	0.0149254	2.03642	0.731314	0.390105	0.476305	0.36319	Igfbp7	1
GO:0019724	B cell mediated immunity	1/75	67/10233	0.0149254	2.03642	0.731314	0.390105	0.476305	0.36319	Csf2rb	1
GO:0021766	hippocampus development	1/75	67/10233	0.0149254	2.03642	0.731314	0.390105	0.476305	0.36319	Atp2b4	1
GO:0030516	regulation of axon extension	1/75	67/10233	0.0149254	2.03642	0.731314	0.390105	0.476305	0.36319	Cxcl12	1
GO:0032024	positive regulation of insulin secretion	1/75	67/10233	0.0149254	2.03642	0.731314	0.390105	0.476305	0.36319	Glul	1
GO:0050772	positive regulation of axonogenesis	1/75	67/10233	0.0149254	2.03642	0.731314	0.390105	0.476305	0.36319	Cxcl12	1
GO:1901890	positive regulation of cell junction assembly	1/75	67/10233	0.0149254	2.03642	0.731314	0.390105	0.476305	0.36319	Musk	1
GO:0009895	negative regulation of catabolic process	3/75	307/10233	0.00977199	1.33329	0.509461	0.391904	0.478217	0.364648	Myog/Bmf/Atp2b4	3
GO:0008544	epidermis development	2/75	185/10233	0.0108108	1.47503	0.560236	0.394421	0.480368	0.366288	Col6a1/Bmp4	2
GO:0002090	regulation of receptor internalization	1/75	68/10233	0.0147059	2.00647	0.715498	0.394605	0.480368	0.366288	Angpt1	1
GO:0008593	regulation of Notch signaling pathway	1/75	68/10233	0.0147059	2.00647	0.715498	0.394605	0.480368	0.366288	Postn	1
GO:0033559	unsaturated fatty acid metabolic process	1/75	68/10233	0.0147059	2.00647	0.715498	0.394605	0.480368	0.366288	Hpgd	1
GO:0006790	sulfur compound metabolic process	2/75	186/10233	0.0107527	1.4671	0.552398	0.397016	0.482938	0.368248	Fmo1/Enpp1	2
GO:0055082	intracellular chemical homeostasis	4/75	436/10233	0.00917431	1.25174	0.461595	0.397541	0.482938	0.368248	Glul/Enpp1/Col1a1/Atp2b4	4
GO:0001539	cilium or flagellum-dependent cell motility	1/75	69/10233	0.0144928	1.97739	0.699951	0.399072	0.482938	0.368248	Atp2b4	1
GO:0002065	columnar/cuboidal epithelial cell differentiation	1/75	69/10233	0.0144928	1.97739	0.699951	0.399072	0.482938	0.368248	Bmp4	1
GO:0022404	molting cycle process	1/75	69/10233	0.0144928	1.97739	0.699951	0.399072	0.482938	0.368248	Col6a1	1
GO:0022405	hair cycle process	1/75	69/10233	0.0144928	1.97739	0.699951	0.399072	0.482938	0.368248	Col6a1	1
GO:0033077	T cell differentiation in thymus	1/75	69/10233	0.0144928	1.97739	0.699951	0.399072	0.482938	0.368248	Bmp4	1
GO:0050671	positive regulation of lymphocyte proliferation	1/75	69/10233	0.0144928	1.97739	0.699951	0.399072	0.482938	0.368248	Igfbp2	1
GO:0060021	roof of mouth development	1/75	69/10233	0.0144928	1.97739	0.699951	0.399072	0.482938	0.368248	Gas1	1
GO:0060285	cilium-dependent cell motility	1/75	69/10233	0.0144928	1.97739	0.699951	0.399072	0.482938	0.368248	Atp2b4	1
GO:0009101	glycoprotein biosynthetic process	2/75	187/10233	0.0106952	1.45925	0.544605	0.399606	0.483014	0.368306	Mustn1/Angpt1	2
GO:0019318	hexose metabolic process	2/75	187/10233	0.0106952	1.45925	0.544605	0.399606	0.483014	0.368306	Cbr2/C1qtnf1	2
GO:0000380	alternative mRNA splicing, via spliceosome	1/75	70/10233	0.0142857	1.94914	0.684662	0.403506	0.486009	0.37059	Myod1	1
GO:0005976	polysaccharide metabolic process	1/75	70/10233	0.0142857	1.94914	0.684662	0.403506	0.486009	0.37059	Enpp1	1
GO:0006140	regulation of nucleotide metabolic process	1/75	70/10233	0.0142857	1.94914	0.684662	0.403506	0.486009	0.37059	Myog	1
GO:0051881	regulation of mitochondrial membrane potential	1/75	70/10233	0.0142857	1.94914	0.684662	0.403506	0.486009	0.37059	Col6a1	1
GO:0055013	cardiac muscle cell development	1/75	70/10233	0.0142857	1.94914	0.684662	0.403506	0.486009	0.37059	Bmp4	1
GO:1900542	regulation of purine nucleotide metabolic process	1/75	70/10233	0.0142857	1.94914	0.684662	0.403506	0.486009	0.37059	Myog	1
GO:0050708	regulation of protein secretion	2/75	189/10233	0.010582	1.44381	0.529153	0.40477	0.487245	0.371532	Inhbb/Glul	2
GO:0000082	G1/S transition of mitotic cell cycle	2/75	190/10233	0.0105263	1.43621	0.521492	0.407345	0.489298	0.373098	Rgcc/Id2	2
GO:0010959	regulation of metal ion transport	2/75	190/10233	0.0105263	1.43621	0.521492	0.407345	0.489298	0.373098	Cxcl12/Bmp4	2
GO:0006672	ceramide metabolic process	1/75	71/10233	0.0140845	1.92169	0.669624	0.407908	0.489298	0.373098	Ccn1	1
GO:0007338	single fertilization	1/75	71/10233	0.0140845	1.92169	0.669624	0.407908	0.489298	0.373098	Col6a1	1
GO:0007498	mesoderm development	1/75	71/10233	0.0140845	1.92169	0.669624	0.407908	0.489298	0.373098	Bmp4	1
GO:0071806	protein transmembrane transport	1/75	71/10233	0.0140845	1.92169	0.669624	0.407908	0.489298	0.373098	Rtn2	1
GO:0032946	positive regulation of mononuclear cell proliferation	1/75	72/10233	0.0138889	1.895	0.654829	0.412278	0.493962	0.376654	Igfbp2	1
GO:0097530	granulocyte migration	1/75	72/10233	0.0138889	1.895	0.654829	0.412278	0.493962	0.376654	Thbs1	1
GO:0010256	endomembrane system organization	4/75	445/10233	0.00898876	1.22643	0.419631	0.412594	0.494052	0.376723	Rtn2/Colec12/Col6a1/Cavin2	4
GO:0015980	energy derivation by oxidation of organic compounds	3/75	318/10233	0.00943396	1.28717	0.447005	0.413749	0.495147	0.377557	Myog/Enpp1/Col6a1	3
GO:0097581	lamellipodium organization	1/75	73/10233	0.0136986	1.86904	0.640268	0.416616	0.498286	0.379951	S1pr1	1
GO:0034728	nucleosome organization	1/75	74/10233	0.0135135	1.84378	0.625934	0.420922	0.502265	0.382985	H1f2	1
GO:0043473	pigmentation	1/75	74/10233	0.0135135	1.84378	0.625934	0.420922	0.502265	0.382985	Enpp1	1
GO:0070534	protein K63-linked ubiquitination	1/75	74/10233	0.0135135	1.84378	0.625934	0.420922	0.502265	0.382985	Trim55	1
GO:1900076	regulation of cellular response to insulin stimulus	1/75	74/10233	0.0135135	1.84378	0.625934	0.420922	0.502265	0.382985	Enpp1	1
GO:0007283	spermatogenesis	3/75	322/10233	0.00931677	1.27118	0.424848	0.421638	0.502826	0.383413	Tmem119/Inhbb/Atp2b4	3
GO:0031401	positive regulation of protein modification process	2/75	196/10233	0.0102041	1.39224	0.47642	0.422681	0.503777	0.384138	Musk/Angpt1	2
GO:0043603	amide metabolic process	3/75	323/10233	0.00928793	1.26724	0.419353	0.423605	0.504585	0.384754	Rtn2/Enpp1/Ccn1	3
GO:0006839	mitochondrial transport	1/75	75/10233	0.0133333	1.8192	0.611819	0.425197	0.505014	0.385081	Col6a1	1
GO:0010927	cellular component assembly involved in morphogenesis	1/75	75/10233	0.0133333	1.8192	0.611819	0.425197	0.505014	0.385081	Myl9	1
GO:0032989	cellular anatomical entity morphogenesis	1/75	75/10233	0.0133333	1.8192	0.611819	0.425197	0.505014	0.385081	Myl9	1
GO:0043255	regulation of carbohydrate biosynthetic process	1/75	75/10233	0.0133333	1.8192	0.611819	0.425197	0.505014	0.385081	Enpp1	1
GO:0046889	positive regulation of lipid biosynthetic process	1/75	75/10233	0.0133333	1.8192	0.611819	0.425197	0.505014	0.385081	Ccn1	1
GO:0015698	inorganic anion transport	1/75	76/10233	0.0131579	1.79526	0.597918	0.429441	0.50917	0.38825	Enpp1	1
GO:0061387	regulation of extent of cell growth	1/75	76/10233	0.0131579	1.79526	0.597918	0.429441	0.50917	0.38825	Cxcl12	1
GO:0090398	cellular senescence	1/75	76/10233	0.0131579	1.79526	0.597918	0.429441	0.50917	0.38825	Id2	1
GO:0002702	positive regulation of production of molecular mediator of immune response	1/75	77/10233	0.012987	1.77195	0.584223	0.433654	0.513275	0.39138	Spon2	1
GO:0019217	regulation of fatty acid metabolic process	1/75	77/10233	0.012987	1.77195	0.584223	0.433654	0.513275	0.39138	Fmo1	1
GO:0090263	positive regulation of canonical Wnt signaling pathway	1/75	77/10233	0.012987	1.77195	0.584223	0.433654	0.513275	0.39138	Col1a1	1
GO:0016310	phosphorylation	3/75	329/10233	0.00911854	1.24413	0.386747	0.435361	0.5147	0.392467	Thbs1/Musk/Areg	3
GO:0061564	axon development	3/75	329/10233	0.00911854	1.24413	0.386747	0.435361	0.5147	0.392467	Gas1/Enpp1/Cxcl12	3
GO:0005996	monosaccharide metabolic process	2/75	202/10233	0.00990099	1.35089	0.432795	0.437818	0.51525	0.392886	Cbr2/C1qtnf1	2
GO:0001843	neural tube closure	1/75	78/10233	0.0128205	1.74923	0.570729	0.437837	0.51525	0.392886	Bmp4	1
GO:0021549	cerebellum development	1/75	78/10233	0.0128205	1.74923	0.570729	0.437837	0.51525	0.392886	Gas1	1
GO:0042303	molting cycle	1/75	78/10233	0.0128205	1.74923	0.570729	0.437837	0.51525	0.392886	Col6a1	1
GO:0042633	hair cycle	1/75	78/10233	0.0128205	1.74923	0.570729	0.437837	0.51525	0.392886	Col6a1	1
GO:0043525	positive regulation of neuron apoptotic process	1/75	78/10233	0.0128205	1.74923	0.570729	0.437837	0.51525	0.392886	Musk	1
GO:0045471	response to ethanol	1/75	78/10233	0.0128205	1.74923	0.570729	0.437837	0.51525	0.392886	Hpgd	1
GO:0051336	regulation of hydrolase activity	1/75	78/10233	0.0128205	1.74923	0.570729	0.437837	0.51525	0.392886	Rcn3	1
GO:0046394	carboxylic acid biosynthetic process	2/75	203/10233	0.00985222	1.34424	0.425658	0.44032	0.517578	0.394662	Glul/Atp2b4	2
GO:0050890	cognition	2/75	203/10233	0.00985222	1.34424	0.425658	0.44032	0.517578	0.394662	Musk/Il1rn	2
GO:0044770	cell cycle phase transition	4/75	462/10233	0.00865801	1.1813	0.342652	0.440823	0.517872	0.394886	Rgcc/Id2/Gas1/Atp2b4	4
GO:0001934	positive regulation of protein phosphorylation	1/75	79/10233	0.0126582	1.72709	0.557428	0.441989	0.518054	0.395025	Musk	1
GO:0042752	regulation of circadian rhythm	1/75	79/10233	0.0126582	1.72709	0.557428	0.441989	0.518054	0.395025	Id2	1
GO:0055006	cardiac cell development	1/75	79/10233	0.0126582	1.72709	0.557428	0.441989	0.518054	0.395025	Bmp4	1
GO:0060606	tube closure	1/75	79/10233	0.0126582	1.72709	0.557428	0.441989	0.518054	0.395025	Bmp4	1
GO:0002696	positive regulation of leukocyte activation	2/75	204/10233	0.00980392	1.33765	0.418558	0.442817	0.518728	0.395539	Thbs1/Igfbp2	2
GO:1903131	mononuclear cell differentiation	3/75	333/10233	0.00900901	1.22919	0.365347	0.443152	0.518824	0.395612	Id2/Enpp1/Bmp4	3
GO:0048232	male gamete generation	3/75	334/10233	0.00898204	1.22551	0.360038	0.445094	0.519322	0.395991	Tmem119/Inhbb/Atp2b4	3
GO:0072657	protein localization to membrane	3/75	334/10233	0.00898204	1.22551	0.360038	0.445094	0.519322	0.395991	Musk/Jup/Atp2b4	3
GO:0050769	positive regulation of neurogenesis	2/75	205/10233	0.0097561	1.33112	0.411495	0.445308	0.519322	0.395991	Id2/Cxcl12	2
GO:0002698	negative regulation of immune effector process	1/75	80/10233	0.0125	1.7055	0.544317	0.44611	0.519322	0.395991	Angpt1	1
GO:0008277	regulation of G protein-coupled receptor signaling pathway	1/75	80/10233	0.0125	1.7055	0.544317	0.44611	0.519322	0.395991	Atp2b4	1
GO:0014910	regulation of smooth muscle cell migration	1/75	80/10233	0.0125	1.7055	0.544317	0.44611	0.519322	0.395991	Postn	1
GO:0021761	limbic system development	1/75	80/10233	0.0125	1.7055	0.544317	0.44611	0.519322	0.395991	Atp2b4	1
GO:0034644	cellular response to UV	1/75	80/10233	0.0125	1.7055	0.544317	0.44611	0.519322	0.395991	Bmf	1
GO:0050864	regulation of B cell activation	1/75	80/10233	0.0125	1.7055	0.544317	0.44611	0.519322	0.395991	Id2	1
GO:0051090	regulation of DNA-binding transcription factor activity	1/75	80/10233	0.0125	1.7055	0.544317	0.44611	0.519322	0.395991	Enpp1	1
GO:0002793	positive regulation of peptide secretion	1/75	81/10233	0.0123457	1.68444	0.531388	0.450202	0.52209	0.398102	Glul	1
GO:0010906	regulation of glucose metabolic process	1/75	81/10233	0.0123457	1.68444	0.531388	0.450202	0.52209	0.398102	C1qtnf1	1
GO:0014020	primary neural tube formation	1/75	81/10233	0.0123457	1.68444	0.531388	0.450202	0.52209	0.398102	Bmp4	1
GO:0044272	sulfur compound biosynthetic process	1/75	81/10233	0.0123457	1.68444	0.531388	0.450202	0.52209	0.398102	Fmo1	1
GO:0055017	cardiac muscle tissue growth	1/75	81/10233	0.0123457	1.68444	0.531388	0.450202	0.52209	0.398102	S1pr1	1
GO:0090277	positive regulation of peptide hormone secretion	1/75	81/10233	0.0123457	1.68444	0.531388	0.450202	0.52209	0.398102	Glul	1
GO:0051222	positive regulation of protein transport	2/75	207/10233	0.00966184	1.31826	0.397476	0.450271	0.52209	0.398102	Jup/Glul	2
GO:0065009	regulation of molecular function	3/75	337/10233	0.00890208	1.2146	0.344208	0.450903	0.522528	0.398436	Rcn3/Id2/Enpp1	3
GO:0090066	regulation of anatomical structure size	3/75	338/10233	0.00887574	1.21101	0.338963	0.452835	0.52447	0.399916	Cxcl12/Col6a1/Acta2	3
GO:0003341	cilium movement	1/75	82/10233	0.0121951	1.6639	0.518637	0.454264	0.524938	0.400274	Atp2b4	1
GO:0010660	regulation of muscle cell apoptotic process	1/75	82/10233	0.0121951	1.6639	0.518637	0.454264	0.524938	0.400274	Fbxo32	1
GO:0034446	substrate adhesion-dependent cell spreading	1/75	82/10233	0.0121951	1.6639	0.518637	0.454264	0.524938	0.400274	Postn	1
GO:1903169	regulation of calcium ion transmembrane transport	1/75	82/10233	0.0121951	1.6639	0.518637	0.454264	0.524938	0.400274	Bmp4	1
GO:0030217	T cell differentiation	2/75	209/10233	0.00956938	1.30565	0.383599	0.45521	0.525735	0.400881	Enpp1/Bmp4	2
GO:0048534	hematopoietic or lymphoid organ development	1/75	83/10233	0.0120482	1.64386	0.506059	0.458296	0.528406	0.402918	Id2	1
GO:0050868	negative regulation of T cell activation	1/75	83/10233	0.0120482	1.64386	0.506059	0.458296	0.528406	0.402918	Bmp4	1
GO:0071482	cellular response to light stimulus	1/75	83/10233	0.0120482	1.64386	0.506059	0.458296	0.528406	0.402918	Bmf	1
GO:0007029	endoplasmic reticulum organization	1/75	84/10233	0.0119048	1.62429	0.493649	0.462298	0.531825	0.405525	Rtn2	1
GO:0048675	axon extension	1/75	84/10233	0.0119048	1.62429	0.493649	0.462298	0.531825	0.405525	Cxcl12	1
GO:0060419	heart growth	1/75	84/10233	0.0119048	1.62429	0.493649	0.462298	0.531825	0.405525	S1pr1	1
GO:0090130	tissue migration	1/75	84/10233	0.0119048	1.62429	0.493649	0.462298	0.531825	0.405525	Acta2	1
GO:0002443	leukocyte mediated immunity	2/75	213/10233	0.00938967	1.28113	0.356258	0.465013	0.533411	0.406734	Spon2/Csf2rb	2
GO:0090068	positive regulation of cell cycle process	2/75	213/10233	0.00938967	1.28113	0.356258	0.465013	0.533411	0.406734	Rgcc/Ccn2	2
GO:0006865	amino acid transport	1/75	85/10233	0.0117647	1.60518	0.481402	0.466272	0.533411	0.406734	Il1rn	1
GO:0022037	metencephalon development	1/75	85/10233	0.0117647	1.60518	0.481402	0.466272	0.533411	0.406734	Gas1	1
GO:0031503	protein-containing complex localization	1/75	85/10233	0.0117647	1.60518	0.481402	0.466272	0.533411	0.406734	Musk	1
GO:0035150	regulation of tube size	1/75	85/10233	0.0117647	1.60518	0.481402	0.466272	0.533411	0.406734	Acta2	1
GO:0035296	regulation of tube diameter	1/75	85/10233	0.0117647	1.60518	0.481402	0.466272	0.533411	0.406734	Acta2	1
GO:0090316	positive regulation of intracellular protein transport	1/75	85/10233	0.0117647	1.60518	0.481402	0.466272	0.533411	0.406734	Jup	1
GO:0097746	blood vessel diameter maintenance	1/75	85/10233	0.0117647	1.60518	0.481402	0.466272	0.533411	0.406734	Acta2	1
GO:0009117	nucleotide metabolic process	3/75	345/10233	0.00869565	1.18643	0.302684	0.466279	0.533411	0.406734	Myog/Enpp1/Col6a1	3
GO:0006493	protein O-linked glycosylation	1/75	86/10233	0.0116279	1.58651	0.469314	0.470217	0.536418	0.409028	Angpt1	1
GO:0048593	camera-type eye morphogenesis	1/75	86/10233	0.0116279	1.58651	0.469314	0.470217	0.536418	0.409028	Bmp4	1
GO:0098773	skin epidermis development	1/75	86/10233	0.0116279	1.58651	0.469314	0.470217	0.536418	0.409028	Col6a1	1
GO:1901992	positive regulation of mitotic cell cycle phase transition	1/75	86/10233	0.0116279	1.58651	0.469314	0.470217	0.536418	0.409028	Rgcc	1
GO:1902414	protein localization to cell junction	1/75	86/10233	0.0116279	1.58651	0.469314	0.470217	0.536418	0.409028	Musk	1
GO:0043269	regulation of monoatomic ion transport	2/75	216/10233	0.00925926	1.26333	0.336102	0.472298	0.538494	0.41061	Cxcl12/Bmp4	2
GO:0006091	generation of precursor metabolites and energy	3/75	349/10233	0.00859599	1.17284	0.282286	0.473899	0.539684	0.411518	Myog/Enpp1/Col6a1	3
GO:0001776	leukocyte homeostasis	1/75	87/10233	0.0114943	1.56828	0.457381	0.474132	0.539684	0.411518	Enpp1	1
GO:0019395	fatty acid oxidation	1/75	87/10233	0.0114943	1.56828	0.457381	0.474132	0.539684	0.411518	Fmo1	1
GO:0032984	protein-containing complex disassembly	2/75	218/10233	0.00917431	1.25174	0.322825	0.477123	0.542787	0.413884	Lix1/Ccn2	2
GO:0071466	cellular response to xenobiotic stimulus	1/75	88/10233	0.0113636	1.55045	0.445598	0.47802	0.542903	0.413972	Fmo1	1
GO:0072073	kidney epithelium development	1/75	88/10233	0.0113636	1.55045	0.445598	0.47802	0.542903	0.413972	Bmp4	1
GO:0098739	import across plasma membrane	1/75	88/10233	0.0113636	1.55045	0.445598	0.47802	0.542903	0.413972	Thbs1	1
GO:0050863	regulation of T cell activation	2/75	219/10233	0.00913242	1.24603	0.316234	0.479526	0.543174	0.414179	Igfbp2/Bmp4	2
GO:0051607	defense response to virus	2/75	219/10233	0.00913242	1.24603	0.316234	0.479526	0.543174	0.414179	Trim55/Spon2	2
GO:0072659	protein localization to plasma membrane	2/75	219/10233	0.00913242	1.24603	0.316234	0.479526	0.543174	0.414179	Jup/Atp2b4	2
GO:1901988	negative regulation of cell cycle phase transition	2/75	219/10233	0.00913242	1.24603	0.316234	0.479526	0.543174	0.414179	Rgcc/Gas1	2
GO:0022411	cellular component disassembly	3/75	352/10233	0.00852273	1.16284	0.267141	0.479583	0.543174	0.414179	Lix1/Col6a1/Ccn2	3
GO:0031398	positive regulation of protein ubiquitination	1/75	89/10233	0.011236	1.53303	0.433962	0.481878	0.54462	0.415281	Angpt1	1
GO:0038061	non-canonical NF-kappaB signal transduction	1/75	89/10233	0.011236	1.53303	0.433962	0.481878	0.54462	0.415281	Trim55	1
GO:0001666	response to hypoxia	2/75	220/10233	0.00909091	1.24036	0.309674	0.481922	0.54462	0.415281	Rgcc/Postn	2
GO:0002250	adaptive immune response	2/75	220/10233	0.00909091	1.24036	0.309674	0.481922	0.54462	0.415281	Serpina3g/Csf2rb	2
GO:0010563	negative regulation of phosphorus metabolic process	1/75	90/10233	0.0111111	1.516	0.422469	0.485709	0.547993	0.417854	Myog	1
GO:0045936	negative regulation of phosphate metabolic process	1/75	90/10233	0.0111111	1.516	0.422469	0.485709	0.547993	0.417854	Myog	1
GO:1905039	carboxylic acid transmembrane transport	1/75	90/10233	0.0111111	1.516	0.422469	0.485709	0.547993	0.417854	Thbs1	1
GO:0043523	regulation of neuron apoptotic process	2/75	222/10233	0.00900901	1.22919	0.296646	0.486694	0.548803	0.418471	Musk/Angpt1	2
GO:0034440	lipid oxidation	1/75	91/10233	0.010989	1.49934	0.411114	0.489512	0.551071	0.4202	Fmo1	1
GO:1903076	regulation of protein localization to plasma membrane	1/75	91/10233	0.010989	1.49934	0.411114	0.489512	0.551071	0.4202	Atp2b4	1
GO:1903825	organic acid transmembrane transport	1/75	91/10233	0.010989	1.49934	0.411114	0.489512	0.551071	0.4202	Thbs1	1
GO:0001841	neural tube formation	1/75	92/10233	0.0108696	1.48304	0.399896	0.493287	0.554407	0.422744	Bmp4	1
GO:0007173	epidermal growth factor receptor signaling pathway	1/75	92/10233	0.0108696	1.48304	0.399896	0.493287	0.554407	0.422744	Areg	1
GO:0009566	fertilization	1/75	92/10233	0.0108696	1.48304	0.399896	0.493287	0.554407	0.422744	Col6a1	1
GO:0002697	regulation of immune effector process	2/75	226/10233	0.00884956	1.20743	0.270949	0.496159	0.557092	0.424791	Spon2/Angpt1	2
GO:0007088	regulation of mitotic nuclear division	1/75	93/10233	0.0107527	1.4671	0.388809	0.497035	0.557092	0.424791	Bmp4	1
GO:0008584	male gonad development	1/75	93/10233	0.0107527	1.4671	0.388809	0.497035	0.557092	0.424791	Inhbb	1
GO:0010507	negative regulation of autophagy	1/75	93/10233	0.0107527	1.4671	0.388809	0.497035	0.557092	0.424791	Bmf	1
GO:0051261	protein depolymerization	1/75	93/10233	0.0107527	1.4671	0.388809	0.497035	0.557092	0.424791	Ccn2	1
GO:0007005	mitochondrion organization	3/75	362/10233	0.00828729	1.13072	0.217579	0.498328	0.557828	0.425353	Enpp1/Col6a1/Bmf	3
GO:0007249	canonical NF-kappaB signal transduction	2/75	227/10233	0.00881057	1.20211	0.264598	0.498508	0.557828	0.425353	Trim55/Angpt1	2
GO:0009100	glycoprotein metabolic process	2/75	227/10233	0.00881057	1.20211	0.264598	0.498508	0.557828	0.425353	Mustn1/Angpt1	2
GO:0046546	development of primary male sexual characteristics	1/75	94/10233	0.0106383	1.45149	0.377851	0.500755	0.560037	0.427037	Inhbb	1
GO:0030100	regulation of endocytosis	2/75	229/10233	0.00873362	1.19162	0.251982	0.503186	0.562449	0.428876	Cnn2/Angpt1	2
GO:0048024	regulation of mRNA splicing, via spliceosome	1/75	95/10233	0.0105263	1.43621	0.367019	0.504448	0.563245	0.429483	Myod1	1
GO:0048259	regulation of receptor-mediated endocytosis	1/75	95/10233	0.0105263	1.43621	0.367019	0.504448	0.563245	0.429483	Angpt1	1
GO:0140014	mitotic nuclear division	2/75	230/10233	0.00869565	1.18643	0.245715	0.505514	0.564129	0.430157	Rgcc/Bmp4	2
GO:0010565	regulation of ketone metabolic process	1/75	96/10233	0.0104167	1.42125	0.35631	0.508114	0.566721	0.432134	Fmo1	1
GO:0031047	regulatory ncRNA-mediated gene silencing	1/75	97/10233	0.0103093	1.4066	0.34572	0.511753	0.57016	0.434756	Bmp4	1
GO:0036503	ERAD pathway	1/75	97/10233	0.0103093	1.4066	0.34572	0.511753	0.57016	0.434756	Rcn3	1
GO:0006665	sphingolipid metabolic process	1/75	98/10233	0.0102041	1.39224	0.335247	0.515366	0.572629	0.436639	Ccn1	1
GO:0006694	steroid biosynthetic process	1/75	98/10233	0.0102041	1.39224	0.335247	0.515366	0.572629	0.436639	Igfbp7	1
GO:0008630	intrinsic apoptotic signaling pathway in response to DNA damage	1/75	98/10233	0.0102041	1.39224	0.335247	0.515366	0.572629	0.436639	Cxcl12	1
GO:0008637	apoptotic mitochondrial changes	1/75	98/10233	0.0102041	1.39224	0.335247	0.515366	0.572629	0.436639	Bmf	1
GO:0045834	positive regulation of lipid metabolic process	1/75	98/10233	0.0102041	1.39224	0.335247	0.515366	0.572629	0.436639	Ccn1	1
GO:0046328	regulation of JNK cascade	1/75	99/10233	0.010101	1.37818	0.324889	0.518952	0.575677	0.438963	Ccn2	1
GO:0046467	membrane lipid biosynthetic process	1/75	99/10233	0.010101	1.37818	0.324889	0.518952	0.575677	0.438963	Ccn1	1
GO:1901989	positive regulation of cell cycle phase transition	1/75	99/10233	0.010101	1.37818	0.324889	0.518952	0.575677	0.438963	Rgcc	1
GO:0006275	regulation of DNA replication	1/75	100/10233	0.01	1.3644	0.314642	0.522512	0.579	0.441497	Id3	1
GO:2001243	negative regulation of intrinsic apoptotic signaling pathway	1/75	100/10233	0.01	1.3644	0.314642	0.522512	0.579	0.441497	Cxcl12	1
GO:0060041	retina development in camera-type eye	1/75	101/10233	0.00990099	1.35089	0.304503	0.526046	0.582601	0.444243	Atp2b4	1
GO:0072594	establishment of protein localization to organelle	3/75	378/10233	0.00793651	1.08286	0.141044	0.527622	0.584031	0.445333	Jup/Bmp4/Angpt1	3
GO:0001838	embryonic epithelial tube formation	1/75	102/10233	0.00980392	1.33765	0.294472	0.529555	0.585538	0.446482	Bmp4	1
GO:0070936	protein K48-linked ubiquitination	1/75	102/10233	0.00980392	1.33765	0.294472	0.529555	0.585538	0.446482	Trim55	1
GO:0003002	regionalization	2/75	242/10233	0.00826446	1.1276	0.172612	0.532913	0.587804	0.44821	Gas1/Bmp4	2
GO:0009913	epidermal cell differentiation	1/75	103/10233	0.00970874	1.32466	0.284544	0.533038	0.587804	0.44821	Bmp4	1
GO:0034764	positive regulation of transmembrane transport	1/75	103/10233	0.00970874	1.32466	0.284544	0.533038	0.587804	0.44821	Bmp4	1
GO:0038127	ERBB signaling pathway	1/75	103/10233	0.00970874	1.32466	0.284544	0.533038	0.587804	0.44821	Areg	1
GO:1902652	secondary alcohol metabolic process	1/75	103/10233	0.00970874	1.32466	0.284544	0.533038	0.587804	0.44821	Enpp1	1
GO:0030177	positive regulation of Wnt signaling pathway	1/75	104/10233	0.00961538	1.31192	0.274718	0.536495	0.59098	0.450632	Col1a1	1
GO:0090101	negative regulation of transmembrane receptor protein serine/threonine kinase signaling pathway	1/75	104/10233	0.00961538	1.31192	0.274718	0.536495	0.59098	0.450632	Bmp4	1
GO:0009266	response to temperature stimulus	1/75	105/10233	0.00952381	1.29943	0.264992	0.539927	0.594122	0.453028	Cxcl12	1
GO:0051783	regulation of nuclear division	1/75	105/10233	0.00952381	1.29943	0.264992	0.539927	0.594122	0.453028	Bmp4	1
GO:0034976	response to endoplasmic reticulum stress	2/75	246/10233	0.00813008	1.10927	0.149057	0.541819	0.595884	0.454371	Thbs1/Rcn3	2
GO:0010821	regulation of mitochondrion organization	1/75	106/10233	0.00943396	1.28717	0.255363	0.543334	0.595952	0.454423	Bmf	1
GO:0030902	hindbrain development	1/75	106/10233	0.00943396	1.28717	0.255363	0.543334	0.595952	0.454423	Gas1	1
GO:0046661	male sex differentiation	1/75	106/10233	0.00943396	1.28717	0.255363	0.543334	0.595952	0.454423	Inhbb	1
GO:0071333	cellular response to glucose stimulus	1/75	106/10233	0.00943396	1.28717	0.255363	0.543334	0.595952	0.454423	Col1a1	1
GO:0072175	epithelial tube formation	1/75	106/10233	0.00943396	1.28717	0.255363	0.543334	0.595952	0.454423	Bmp4	1
GO:0060627	regulation of vesicle-mediated transport	3/75	387/10233	0.00775194	1.05767	0.0993838	0.543694	0.596028	0.454481	Gas1/Cnn2/Angpt1	3
GO:1904951	positive regulation of establishment of protein localization	2/75	247/10233	0.00809717	1.10478	0.143228	0.544027	0.596075	0.454516	Jup/Glul	2
GO:0031623	receptor internalization	1/75	107/10233	0.00934579	1.27514	0.245829	0.546716	0.597424	0.455545	Angpt1	1
GO:0048469	cell maturation	1/75	107/10233	0.00934579	1.27514	0.245829	0.546716	0.597424	0.455545	Id2	1
GO:0071326	cellular response to monosaccharide stimulus	1/75	107/10233	0.00934579	1.27514	0.245829	0.546716	0.597424	0.455545	Col1a1	1
GO:0071331	cellular response to hexose stimulus	1/75	107/10233	0.00934579	1.27514	0.245829	0.546716	0.597424	0.455545	Col1a1	1
GO:2000377	regulation of reactive oxygen species metabolic process	1/75	107/10233	0.00934579	1.27514	0.245829	0.546716	0.597424	0.455545	Thbs1	1
GO:0051493	regulation of cytoskeleton organization	3/75	391/10233	0.00767263	1.04685	0.0811712	0.550739	0.601499	0.458653	S1pr1/Rgcc/Ccn2	3
GO:0001701	in utero embryonic development	3/75	392/10233	0.00765306	1.04418	0.0766464	0.55249	0.603091	0.459867	Maf/Ccn1/Angpt1	3
GO:0006119	oxidative phosphorylation	1/75	109/10233	0.00917431	1.25174	0.22704	0.553406	0.603448	0.460139	Myog	1
GO:0048515	spermatid differentiation	1/75	109/10233	0.00917431	1.25174	0.22704	0.553406	0.603448	0.460139	Tmem119	1
GO:0017015	regulation of transforming growth factor beta receptor signaling pathway	1/75	110/10233	0.00909091	1.24036	0.21778	0.556714	0.606733	0.462644	Thbs1	1
GO:0001659	temperature homeostasis	1/75	111/10233	0.00900901	1.22919	0.208607	0.559999	0.60934	0.464632	Il1rn	1
GO:0044092	negative regulation of molecular function	1/75	111/10233	0.00900901	1.22919	0.208607	0.559999	0.60934	0.464632	Id2	1
GO:1903322	positive regulation of protein modification by small protein conjugation or removal	1/75	111/10233	0.00900901	1.22919	0.208607	0.559999	0.60934	0.464632	Angpt1	1
GO:0050770	regulation of axonogenesis	1/75	112/10233	0.00892857	1.21821	0.19952	0.563259	0.611913	0.466594	Cxcl12	1
GO:1901875	positive regulation of post-translational protein modification	1/75	112/10233	0.00892857	1.21821	0.19952	0.563259	0.611913	0.466594	Angpt1	1
GO:1903844	regulation of cellular response to transforming growth factor beta stimulus	1/75	112/10233	0.00892857	1.21821	0.19952	0.563259	0.611913	0.466594	Thbs1	1
GO:0000018	regulation of DNA recombination	1/75	114/10233	0.00877193	1.19684	0.181597	0.569708	0.61761	0.470938	H1f2	1
GO:0050714	positive regulation of protein secretion	1/75	114/10233	0.00877193	1.19684	0.181597	0.569708	0.61761	0.470938	Glul	1
GO:0071322	cellular response to carbohydrate stimulus	1/75	114/10233	0.00877193	1.19684	0.181597	0.569708	0.61761	0.470938	Col1a1	1
GO:0071456	cellular response to hypoxia	1/75	114/10233	0.00877193	1.19684	0.181597	0.569708	0.61761	0.470938	Rgcc	1
GO:0072521	purine-containing compound metabolic process	3/75	403/10233	0.00744417	1.01568	0.0275991	0.571496	0.619222	0.472167	Myog/Enpp1/Col6a1	3
GO:0043604	amide biosynthetic process	1/75	115/10233	0.00869565	1.18643	0.172757	0.572897	0.619757	0.472575	Ccn1	1
GO:0055088	lipid homeostasis	1/75	115/10233	0.00869565	1.18643	0.172757	0.572897	0.619757	0.472575	Rcn3	1
GO:0099072	regulation of postsynaptic membrane neurotransmitter receptor levels	1/75	115/10233	0.00869565	1.18643	0.172757	0.572897	0.619757	0.472575	Musk	1
GO:0032535	regulation of cellular component size	2/75	261/10233	0.00766284	1.04552	0.0640047	0.57418	0.620817	0.473383	Cxcl12/Col6a1	2
GO:0048667	cell morphogenesis involved in neuron differentiation	3/75	405/10233	0.00740741	1.01067	0.0188205	0.5749	0.621215	0.473686	Id2/Gas1/Cxcl12	3
GO:0006888	endoplasmic reticulum to Golgi vesicle-mediated transport	1/75	116/10233	0.00862069	1.17621	0.163996	0.576063	0.621215	0.473686	Gas1	1
GO:0006986	response to unfolded protein	1/75	116/10233	0.00862069	1.17621	0.163996	0.576063	0.621215	0.473686	Thbs1	1
GO:0045931	positive regulation of mitotic cell cycle	1/75	116/10233	0.00862069	1.17621	0.163996	0.576063	0.621215	0.473686	Rgcc	1
GO:0050684	regulation of mRNA processing	1/75	116/10233	0.00862069	1.17621	0.163996	0.576063	0.621215	0.473686	Myod1	1
GO:0007389	pattern specification process	2/75	263/10233	0.00760456	1.03757	0.053032	0.57837	0.623374	0.475333	Gas1/Bmp4	2
GO:0016331	morphogenesis of embryonic epithelium	1/75	117/10233	0.00854701	1.16615	0.155312	0.579206	0.623947	0.47577	Bmp4	1
GO:0044283	small molecule biosynthetic process	3/75	408/10233	0.00735294	1.00324	0.00573039	0.579975	0.624447	0.476151	Glul/Fmo1/Atp2b4	3
GO:0001678	intracellular glucose homeostasis	1/75	118/10233	0.00847458	1.15627	0.146705	0.582326	0.625664	0.477079	Col1a1	1
GO:0031109	microtubule polymerization or depolymerization	1/75	118/10233	0.00847458	1.15627	0.146705	0.582326	0.625664	0.477079	Ccn2	1
GO:0051494	negative regulation of cytoskeleton organization	1/75	118/10233	0.00847458	1.15627	0.146705	0.582326	0.625664	0.477079	S1pr1	1
GO:1902904	negative regulation of supramolecular fiber organization	1/75	118/10233	0.00847458	1.15627	0.146705	0.582326	0.625664	0.477079	S1pr1	1
GO:0007254	JNK cascade	1/75	119/10233	0.00840336	1.14655	0.138171	0.585423	0.627348	0.478363	Ccn2	1
GO:0032388	positive regulation of intracellular transport	1/75	119/10233	0.00840336	1.14655	0.138171	0.585423	0.627348	0.478363	Jup	1
GO:0045580	regulation of T cell differentiation	1/75	119/10233	0.00840336	1.14655	0.138171	0.585423	0.627348	0.478363	Bmp4	1
GO:0045807	positive regulation of endocytosis	1/75	119/10233	0.00840336	1.14655	0.138171	0.585423	0.627348	0.478363	Angpt1	1
GO:1904375	regulation of protein localization to cell periphery	1/75	119/10233	0.00840336	1.14655	0.138171	0.585423	0.627348	0.478363	Atp2b4	1
GO:0043085	positive regulation of catalytic activity	1/75	120/10233	0.00833333	1.137	0.129711	0.588497	0.629984	0.480373	Rcn3	1
GO:0051053	negative regulation of DNA metabolic process	1/75	120/10233	0.00833333	1.137	0.129711	0.588497	0.629984	0.480373	H1f2	1
GO:0031507	heterochromatin formation	1/75	121/10233	0.00826446	1.1276	0.121323	0.591549	0.63292	0.482612	H1f2	1
GO:0001890	placenta development	1/75	122/10233	0.00819672	1.11836	0.113005	0.594578	0.635829	0.48483	Ccn1	1
GO:0006575	modified amino acid metabolic process	1/75	123/10233	0.00813008	1.10927	0.104756	0.597585	0.638047	0.486521	Slco4a1	1
GO:0007219	Notch signaling pathway	1/75	123/10233	0.00813008	1.10927	0.104756	0.597585	0.638047	0.486521	Postn	1
GO:0051963	regulation of synapse assembly	1/75	123/10233	0.00813008	1.10927	0.104756	0.597585	0.638047	0.486521	Musk	1
GO:0002244	hematopoietic progenitor cell differentiation	1/75	124/10233	0.00806452	1.10032	0.0965744	0.600571	0.640567	0.488443	Bmp4	1
GO:0036294	cellular response to decreased oxygen levels	1/75	124/10233	0.00806452	1.10032	0.0965744	0.600571	0.640567	0.488443	Rgcc	1
GO:0097193	intrinsic apoptotic signaling pathway	2/75	274/10233	0.00729927	0.995912	-0.00589307	0.600886	0.64057	0.488445	Ifi27l2a/Cxcl12	2
GO:0001764	neuron migration	1/75	125/10233	0.008	1.09152	0.0884596	0.603534	0.642725	0.490088	Cxcl12	1
GO:0001889	liver development	1/75	125/10233	0.008	1.09152	0.0884596	0.603534	0.642725	0.490088	Bmp4	1
GO:0009952	anterior/posterior pattern specification	1/75	126/10233	0.00793651	1.08286	0.0804102	0.606476	0.645522	0.492221	Bmp4	1
GO:0010638	positive regulation of organelle organization	3/75	425/10233	0.00705882	0.963106	-0.0667526	0.608023	0.646833	0.49322	Rgcc/Ccn2/Bmf	3
GO:0061008	hepaticobiliary system development	1/75	127/10233	0.00787402	1.07433	0.0724248	0.609396	0.647957	0.494078	Bmp4	1
GO:0061351	neural precursor cell proliferation	1/75	128/10233	0.0078125	1.06594	0.0645024	0.612295	0.650702	0.496171	Id2	1
GO:0030307	positive regulation of cell growth	1/75	130/10233	0.00769231	1.04954	0.0488423	0.618029	0.656456	0.500558	Cxcl12	1
GO:0002285	lymphocyte activation involved in immune response	1/75	132/10233	0.00757576	1.03364	0.0334211	0.623679	0.661429	0.50435	Enpp1	1
GO:0021543	pallium development	1/75	132/10233	0.00757576	1.03364	0.0334211	0.623679	0.661429	0.50435	Atp2b4	1
GO:0030258	lipid modification	1/75	132/10233	0.00757576	1.03364	0.0334211	0.623679	0.661429	0.50435	Fmo1	1
GO:0032103	positive regulation of response to external stimulus	3/75	436/10233	0.00688073	0.938807	-0.112203	0.625516	0.663034	0.505574	Thbs1/S1pr1/Cxcl12	3
GO:0016051	carbohydrate biosynthetic process	1/75	134/10233	0.00746269	1.01821	0.0182308	0.629247	0.666644	0.508327	Enpp1	1
GO:0035966	response to topologically incorrect protein	1/75	135/10233	0.00740741	1.01067	0.0107198	0.632001	0.66887	0.510024	Thbs1	1
GO:1904062	regulation of monoatomic cation transmembrane transport	1/75	135/10233	0.00740741	1.01067	0.0107198	0.632001	0.66887	0.510024	Bmp4	1
GO:0007409	axonogenesis	2/75	291/10233	0.00687285	0.937732	-0.0925937	0.633918	0.669861	0.51078	Gas1/Cxcl12	2
GO:0010639	negative regulation of organelle organization	2/75	291/10233	0.00687285	0.937732	-0.0925937	0.633918	0.669861	0.51078	S1pr1/Bmp4	2
GO:1901990	regulation of mitotic cell cycle phase transition	2/75	291/10233	0.00687285	0.937732	-0.0925937	0.633918	0.669861	0.51078	Rgcc/Id2	2
GO:0034655	nucleobase-containing compound catabolic process	3/75	443/10233	0.00677201	0.923973	-0.140568	0.636374	0.671765	0.512231	Myog/Enpp1/Col6a1	3
GO:0048812	neuron projection morphogenesis	3/75	443/10233	0.00677201	0.923973	-0.140568	0.636374	0.671765	0.512231	Postn/Gas1/Cxcl12	3
GO:0006643	membrane lipid metabolic process	1/75	138/10233	0.00724638	0.988696	-0.0114878	0.64014	0.675392	0.514998	Ccn1	1
GO:0045727	positive regulation of translation	1/75	139/10233	0.00719424	0.981583	-0.0187848	0.642814	0.677168	0.516351	Thbs1	1
GO:0050870	positive regulation of T cell activation	1/75	139/10233	0.00719424	0.981583	-0.0187848	0.642814	0.677168	0.516351	Igfbp2	1
GO:0071478	cellular response to radiation	1/75	139/10233	0.00719424	0.981583	-0.0187848	0.642814	0.677168	0.516351	Bmf	1
GO:0034765	regulation of monoatomic ion transmembrane transport	1/75	141/10233	0.0070922	0.96766	-0.0332256	0.648102	0.682388	0.520332	Bmp4	1
GO:0001932	regulation of protein phosphorylation	1/75	143/10233	0.00699301	0.954126	-0.0474676	0.653313	0.687522	0.524246	Musk	1
GO:0071897	DNA biosynthetic process	1/75	144/10233	0.00694444	0.9475	-0.0545159	0.65589	0.689608	0.525837	Ccn2	1
GO:0120039	plasma membrane bounded cell projection morphogenesis	3/75	456/10233	0.00657895	0.897632	-0.192155	0.655968	0.689608	0.525837	Postn/Gas1/Cxcl12	3
GO:0048858	cell projection morphogenesis	3/75	459/10233	0.00653595	0.891765	-0.203867	0.660384	0.693817	0.529047	Postn/Gas1/Cxcl12	3
GO:0042180	ketone metabolic process	1/75	146/10233	0.00684932	0.934521	-0.0684711	0.660988	0.693817	0.529047	Fmo1	1
GO:0043524	negative regulation of neuron apoptotic process	1/75	146/10233	0.00684932	0.934521	-0.0684711	0.660988	0.693817	0.529047	Angpt1	1
GO:0051168	nuclear export	1/75	147/10233	0.00680272	0.928163	-0.0753794	0.663508	0.696107	0.530792	Ranbp3l	1
GO:0002699	positive regulation of immune effector process	1/75	148/10233	0.00675676	0.921892	-0.0822424	0.666011	0.698374	0.532522	Spon2	1
GO:0045814	negative regulation of gene expression, epigenetic	1/75	149/10233	0.00671141	0.915705	-0.0890609	0.668494	0.70062	0.534234	H1f2	1
GO:0006753	nucleoside phosphate metabolic process	3/75	465/10233	0.00645161	0.880258	-0.227079	0.669096	0.700892	0.534441	Myog/Enpp1/Col6a1	3
GO:0010976	positive regulation of neuron projection development	1/75	151/10233	0.00662252	0.903576	-0.102567	0.673407	0.704689	0.537336	Bmp4	1
GO:1903039	positive regulation of leukocyte cell-cell adhesion	1/75	151/10233	0.00662252	0.903576	-0.102567	0.673407	0.704689	0.537336	Igfbp2	1
GO:0031346	positive regulation of cell projection organization	2/75	314/10233	0.00636943	0.869045	-0.202517	0.675221	0.706226	0.538509	Cxcl12/Bmp4	2
GO:0006914	autophagy	3/75	472/10233	0.00635593	0.867203	-0.253815	0.679057	0.709514	0.541016	Lix1/Col6a1/Bmf	3
GO:0061919	process utilizing autophagic mechanism	3/75	472/10233	0.00635593	0.867203	-0.253815	0.679057	0.709514	0.541016	Lix1/Col6a1/Bmf	3
GO:0002520	immune system development	1/75	154/10233	0.00649351	0.885974	-0.122507	0.680643	0.710809	0.542003	Id2	1
GO:0045862	positive regulation of proteolysis	1/75	155/10233	0.00645161	0.880258	-0.129072	0.683019	0.712927	0.543618	Rcn3	1
GO:0016054	organic acid catabolic process	1/75	157/10233	0.00636943	0.869045	-0.142081	0.68772	0.717103	0.546803	Atp2b4	1
GO:0046395	carboxylic acid catabolic process	1/75	157/10233	0.00636943	0.869045	-0.142081	0.68772	0.717103	0.546803	Atp2b4	1
GO:1901991	negative regulation of mitotic cell cycle phase transition	1/75	158/10233	0.00632911	0.863544	-0.148527	0.690044	0.719161	0.548372	Rgcc	1
GO:0006874	intracellular calcium ion homeostasis	1/75	159/10233	0.00628931	0.858113	-0.154934	0.692351	0.721199	0.549926	Atp2b4	1
GO:0055086	nucleobase-containing small molecule metabolic process	3/75	482/10233	0.00622407	0.849212	-0.291389	0.69291	0.721414	0.55009	Myog/Enpp1/Col6a1	3
GO:0000280	nuclear division	2/75	325/10233	0.00615385	0.839631	-0.252451	0.693624	0.721751	0.550347	Rgcc/Bmp4	2
GO:0002449	lymphocyte mediated immunity	1/75	160/10233	0.00625	0.85275	-0.161303	0.694642	0.721751	0.550347	Csf2rb	1
GO:0031396	regulation of protein ubiquitination	1/75	160/10233	0.00625	0.85275	-0.161303	0.694642	0.721751	0.550347	Angpt1	1
GO:0043484	regulation of RNA splicing	1/75	160/10233	0.00625	0.85275	-0.161303	0.694642	0.721751	0.550347	Myod1	1
GO:0007416	synapse assembly	1/75	161/10233	0.00621118	0.847453	-0.167635	0.696915	0.723747	0.551869	Musk	1
GO:2001242	regulation of intrinsic apoptotic signaling pathway	1/75	163/10233	0.00613497	0.837055	-0.180188	0.701413	0.728049	0.555149	Cxcl12	1
GO:0031334	positive regulation of protein-containing complex assembly	1/75	164/10233	0.00609756	0.831951	-0.186411	0.703636	0.729618	0.556345	Bmf	1
GO:0065004	protein-DNA complex assembly	1/75	164/10233	0.00609756	0.831951	-0.186411	0.703636	0.729618	0.556345	H1f2	1
GO:0002429	immune response-activating cell surface receptor signaling pathway	1/75	166/10233	0.0060241	0.821928	-0.19875	0.708035	0.733808	0.55954	Rgcc	1
GO:0035264	multicellular organism growth	1/75	167/10233	0.00598802	0.817006	-0.204868	0.71021	0.73569	0.560976	Enpp1	1
GO:0055080	monoatomic cation homeostasis	2/75	338/10233	0.00591716	0.807337	-0.309496	0.714275	0.739527	0.563901	Enpp1/Atp2b4	2
GO:0002768	immune response-regulating cell surface receptor signaling pathway	1/75	171/10233	0.00584795	0.797895	-0.229003	0.718752	0.743412	0.566863	Rgcc	1
GO:0060828	regulation of canonical Wnt signaling pathway	1/75	171/10233	0.00584795	0.797895	-0.229003	0.718752	0.743412	0.566863	Col1a1	1
GO:0050801	monoatomic ion homeostasis	2/75	342/10233	0.00584795	0.797895	-0.326646	0.720395	0.744735	0.567872	Enpp1/Atp2b4	2
GO:0031399	regulation of protein modification process	2/75	346/10233	0.00578035	0.788671	-0.343615	0.726406	0.75057	0.572322	Musk/Angpt1	2
GO:0002366	leukocyte activation involved in immune response	1/75	176/10233	0.00568182	0.775227	-0.258448	0.729081	0.752955	0.57414	Enpp1	1
GO:0002460	adaptive immune response based on somatic recombination of immune receptors built from immunoglobulin superfamily domains	1/75	178/10233	0.00561798	0.766517	-0.270011	0.733107	0.756732	0.57702	Csf2rb	1
GO:0006898	receptor-mediated endocytosis	1/75	179/10233	0.00558659	0.762235	-0.275748	0.735098	0.758023	0.578005	Angpt1	1
GO:0051259	protein complex oligomerization	1/75	179/10233	0.00558659	0.762235	-0.275748	0.735098	0.758023	0.578005	Col6a1	1
GO:0002263	cell activation involved in immune response	1/75	180/10233	0.00555556	0.758	-0.281456	0.737074	0.759297	0.578976	Enpp1	1
GO:0048863	stem cell differentiation	1/75	180/10233	0.00555556	0.758	-0.281456	0.737074	0.759297	0.578976	Bmp4	1
GO:0071824	protein-DNA complex organization	1/75	181/10233	0.00552486	0.753812	-0.287135	0.739035	0.760935	0.580225	H1f2	1
GO:0022409	positive regulation of cell-cell adhesion	1/75	183/10233	0.00546448	0.745574	-0.298408	0.742915	0.764546	0.582979	Igfbp2	1
GO:0010975	regulation of neuron projection development	2/75	358/10233	0.00558659	0.762235	-0.393485	0.743797	0.76507	0.583378	Cxcl12/Bmp4	2
GO:0051056	regulation of small GTPase mediated signal transduction	1/75	188/10233	0.00531915	0.725745	-0.326111	0.752368	0.773497	0.589804	Musk	1
GO:0051251	positive regulation of lymphocyte activation	1/75	192/10233	0.00520833	0.710625	-0.3478	0.759682	0.780626	0.59524	Igfbp2	1
GO:0044093	positive regulation of molecular function	1/75	193/10233	0.00518135	0.706943	-0.353159	0.761477	0.781295	0.59575	Rcn3	1
GO:1901888	regulation of cell junction assembly	1/75	193/10233	0.00518135	0.706943	-0.353159	0.761477	0.781295	0.59575	Musk	1
GO:1903320	regulation of protein modification by small protein conjugation or removal	1/75	193/10233	0.00518135	0.706943	-0.353159	0.761477	0.781295	0.59575	Angpt1	1
GO:0016042	lipid catabolic process	1/75	196/10233	0.00510204	0.696122	-0.369089	0.766783	0.786346	0.599601	Hpgd	1
[truncated: 387 more rows]

## Sheet: 1mM_vs_Con (|log2fc|＞0.75)
ID	Description	GeneRatio	BgRatio	RichFactor	FoldEnrichment	zScore	pvalue	p.adjust	qvalue	geneID	Count
GO:0030312	external encapsulating structure	78/1169	210/10347	0.371429	3.28757	11.9522	4.52448e-23	1.19673e-20	1.11445e-20	Vwf/Vwa5a/Vcan/Timp2/Thbs3/Thbs1/Ssc5d/Srpx2/Spon2/Spn/Sparc/Sod3/Serpine2/Serpine1/Ptn/Postn/Podnl1/Pcolce2/Olfml2b/Ogn/Ntn4/Nid2/Mmp9/Mmp14/Mmp11/Mgp/Mfap5/Matn2/Mamdc2/Ltbp4/Loxl2/Loxl1/Lox/Lgals9/Lgals3/Lamb2/Lama4/Lama2/Igfbp7/Hspg2/Fn1/Fbln2/F3/Emilin1/Efemp1/Dcn/Colec12/Col8a1/Col6a2/Col6a1/Col5a2/Col5a1/Col4a5/Col4a2/Col4a1/Col3a1/Col1a2/Col1a1/Col16a1/Col12a1/Ccn5/Ccn3/Ccn2/Ccn1/Ccdc80/B…	78
GO:0031012	extracellular matrix	78/1169	210/10347	0.371429	3.28757	11.9522	4.52448e-23	1.19673e-20	1.11445e-20	Vwf/Vwa5a/Vcan/Timp2/Thbs3/Thbs1/Ssc5d/Srpx2/Spon2/Spn/Sparc/Sod3/Serpine2/Serpine1/Ptn/Postn/Podnl1/Pcolce2/Olfml2b/Ogn/Ntn4/Nid2/Mmp9/Mmp14/Mmp11/Mgp/Mfap5/Matn2/Mamdc2/Ltbp4/Loxl2/Loxl1/Lox/Lgals9/Lgals3/Lamb2/Lama4/Lama2/Igfbp7/Hspg2/Fn1/Fbln2/F3/Emilin1/Efemp1/Dcn/Colec12/Col8a1/Col6a2/Col6a1/Col5a2/Col5a1/Col4a5/Col4a2/Col4a1/Col3a1/Col1a2/Col1a1/Col16a1/Col12a1/Ccn5/Ccn3/Ccn2/Ccn1/Ccdc80/B…	78
GO:0005201	extracellular matrix structural constituent	38/1159	71/10163	0.535211	4.69314	11.2034	3.70055e-18	2.99745e-15	2.64492e-15	Vwf/Vwa5a/Vcan/Thbs1/Srpx2/Sparc/Postn/Pcolce2/Ogn/Nid2/Mfap5/Matn2/Ltbp4/Lamb2/Lama4/Lama2/Igfbp7/Hspg2/Fn1/Fbln2/Emilin1/Efemp1/Dcn/Col8a1/Col6a2/Col6a1/Col5a2/Col5a1/Col4a5/Col4a2/Col4a1/Col3a1/Col1a2/Col1a1/Col16a1/Col12a1/Bgn/Aspn	38
GO:0009986	cell surface	103/1169	405/10347	0.254321	2.25103	9.16599	4.03545e-16	7.11584e-14	6.62663e-14	Vwf/Vsir/Vcan/Vcam1/Tspan32/Tns1/Tnfrsf18/Tnfrsf12a/Tlr3/Tlr2/Tjp1/Timp2/Thbs1/Tfpi/Srpx2/Spn/Sparc/Slc7a11/Slc4a3/Slc3a2/Slc1a3/Sema6c/Selp/Scara5/S1pr1/Rtn2/Rorc/Robo1/Ramp3/Pvr/Ptn/Plau/Pdgfrb/Pdgfra/Osmr/Notch3/Nid2/Myh10/Mxra8/Musk/Msln/Mrc2/Mr1/Ly75/Ly6c1/Ly6a/Lrrc24/Lrp1/Lpl/Lipg/Lifr/Lgals3/Ldlr/Klra2/Itgb8/Itgb7/Itgb3/Itga7/Il1r1/Il13ra1/Heg1/Hbegf/Havcr2/H2-M10.1/Ghr/Gfral/Fzd1/Flt3l/Fc…	103
GO:0038023	signaling receptor activity	84/1159	302/10163	0.278146	2.43899	9.10785	1.63045e-15	4.40223e-13	3.88449e-13	Vdr/Trim30a/Tnfrsf18/Tlr3/Tlr2/Thra/Tgfbr3l/Spn/S1pr3/S1pr1/Rorc/Robo1/Reck/Ramp3/Ptgfr/Plxna3/Pdgfrl/Pdgfrb/Pdgfra/Palld/P2ry2/P2ry10b/P2rx6/P2rx4/P2rx3/Osmr/Npy4r/Npr2/Notch3/Musk/Mrgprf/Mrc2/Ly75/Lrrn3/Lrrc24/Lrrc17/Lrp1/Lpar6/Lifr/Lgr4/Lgals3/Kremen1/Klra2/Itga7/Il1r1/Il17rd/Il13ra1/Igf1r/Hpgd/Havcr2/Gprc5a/Ghr/Gfral/Gabrb2/Gabra1/Gabbr1/Fzd2/Fzd1/Fcgr4/Fas/F3/F2r/Ephb6/Epha7/Epha2/Efemp1/Csf…	84
GO:0060089	molecular transducer activity	84/1159	302/10163	0.278146	2.43899	9.10785	1.63045e-15	4.40223e-13	3.88449e-13	Vdr/Trim30a/Tnfrsf18/Tlr3/Tlr2/Thra/Tgfbr3l/Spn/S1pr3/S1pr1/Rorc/Robo1/Reck/Ramp3/Ptgfr/Plxna3/Pdgfrl/Pdgfrb/Pdgfra/Palld/P2ry2/P2ry10b/P2rx6/P2rx4/P2rx3/Osmr/Npy4r/Npr2/Notch3/Musk/Mrgprf/Mrc2/Ly75/Lrrn3/Lrrc24/Lrrc17/Lrp1/Lpar6/Lifr/Lgr4/Lgals3/Kremen1/Klra2/Itga7/Il1r1/Il17rd/Il13ra1/Igf1r/Hpgd/Havcr2/Gprc5a/Ghr/Gfral/Gabrb2/Gabra1/Gabbr1/Fzd2/Fzd1/Fcgr4/Fas/F3/F2r/Ephb6/Epha7/Epha2/Efemp1/Csf…	84
GO:0048514	blood vessel morphogenesis	106/1150	446/10233	0.237668	2.11483	8.56578	1.42958e-14	6.71475e-11	5.56484e-11	Zfp36l1/Zfp354c/Xbp1/Vegfd/Tnfrsf12a/Tnfaip2/Tlr3/Tjp1/Thsd7a/Thbs1/Srpx2/Srpk2/Sparc/Sp100/Six1/Serpine1/Sat1/S1pr1/Robo1/Rnh1/Rin2/Rgcc/Reck/Ptn/Ptgs2/Prrx2/Prl2c2/Ppp1r15a/Pnpla6/Plcg1/Plau/Pik3r3/Pdgfrb/Pdgfra/Nprl3/Npr2/Notch3/Mylk/Mmp9/Mmp14/Megf8/Mecp2/Lrp1/Loxl2/Lox/Lgals3/Ldlr/Klf5/Jup/Junb/Jun/Itgb8/Itgb3/Itga7/Igfbp7/Hspg2/Hpgd/Hmox1/Hmga2/Hk2/Hgf/Hey1/Hes1/Heg1/Hdac5/Hbegf/Glmn/Gata4/…	106
GO:0004888	transmembrane signaling receptor activity	62/1159	200/10163	0.31	2.71832	8.80515	4.48805e-14	9.08831e-12	8.01944e-12	Tnfrsf18/Tlr3/Tlr2/Tgfbr3l/Spn/S1pr3/S1pr1/Robo1/Ramp3/Ptgfr/Plxna3/Pdgfrl/Pdgfrb/Pdgfra/Palld/P2ry2/P2ry10b/P2rx6/P2rx4/P2rx3/Osmr/Npy4r/Musk/Mrgprf/Lpar6/Lifr/Lgr4/Kremen1/Il1r1/Il17rd/Il13ra1/Igf1r/Hpgd/Havcr2/Gprc5a/Ghr/Gfral/Gabrb2/Gabra1/Gabbr1/Fzd2/Fzd1/Fcgr4/Fas/F3/F2r/Ephb6/Epha7/Epha2/Efemp1/Csf2rb/Chrng/Chrnb1/Cd74/C3ar1/Axl/Anxa9/Adrb2/Adgrl1/Ackr3/Abca7/Abca1	62
GO:0005581	collagen trimer	19/1169	28/10347	0.678571	6.00614	9.46635	2.25419e-12	2.98117e-10	2.77621e-10	Lox/Emilin1/Dcn/Colec12/Col8a1/Col6a2/Col6a1/Col5a2/Col5a1/Col4a5/Col4a2/Col4a1/Col3a1/Col1a2/Col1a1/Col16a1/Col12a1/C1qtnf3/C1qtnf1	19
GO:0030545	signaling receptor regulator activity	58/1159	198/10163	0.292929	2.56863	7.99701	4.27792e-12	6.93023e-10	6.11517e-10	Wnt10b/Vegfd/Stc2/Sema6c/Sema4f/Sema3b/Saa3/Pvr/Ptn/Prl2c5/Prl2c3/Prl2c2/Ppbp/Plau/Pdgfd/Osgin1/Ogn/Lypd6/Lynx1/Ly6c1/Ly6a/Lgals9/Lgals3/Inhbb/Inha/Il7/Igfbp7/Igfbp5/Hgf/Hbegf/H2-M10.1/Gfral/Gdf15/Fn1/Flt3l/Flrt2/Fgf7/Ereg/Epha7/Efemp1/Cxcl5/Cxcl12/Cdk5/Ccn5/Ccn3/Ccn2/Ccl9/Ccl8/Ccl7/Ccl20/Ccl2/C3/Bmp4/Bmp1/Areg/Angpt4/Angpt1/Adm2	58
GO:0030198	extracellular matrix organization	53/1150	180/10233	0.294444	2.62004	7.80243	1.67991e-11	1.97263e-08	1.63481e-08	Vipas39/Tmem38b/Scx/Rgcc/Reck/Postn/Pdgfra/Pbxip1/P4ha3/Olfml2b/Ntn4/Nphp3/Myf5/Mmp9/Mmp14/Mmp11/Matn2/Ltbp4/Lrp1/Loxl3/Loxl2/Loxl1/Lox/Lgals3/Lamb2/Lama2/Itgb3/Hspg2/Gpm6b/Fscn1/Foxc2/Foxc1/Fn1/Flrt2/Emilin1/Cyp1b1/Creb3l1/Col6a1/Col5a2/Col5a1/Col4a1/Col3a1/Col1a2/Col1a1/Ccn2/Ccn1/Ccdc80/Aebp1/Adamts7/Adamts6/Adamts5/Adamts2/Adamts1	53
GO:0043062	extracellular structure organization	53/1150	180/10233	0.294444	2.62004	7.80243	1.67991e-11	1.97263e-08	1.63481e-08	Vipas39/Tmem38b/Scx/Rgcc/Reck/Postn/Pdgfra/Pbxip1/P4ha3/Olfml2b/Ntn4/Nphp3/Myf5/Mmp9/Mmp14/Mmp11/Matn2/Ltbp4/Lrp1/Loxl3/Loxl2/Loxl1/Lox/Lgals3/Lamb2/Lama2/Itgb3/Hspg2/Gpm6b/Fscn1/Foxc2/Foxc1/Fn1/Flrt2/Emilin1/Cyp1b1/Creb3l1/Col6a1/Col5a2/Col5a1/Col4a1/Col3a1/Col1a2/Col1a1/Ccn2/Ccn1/Ccdc80/Aebp1/Adamts7/Adamts6/Adamts5/Adamts2/Adamts1	53
GO:0045229	external encapsulating structure organization	53/1150	180/10233	0.294444	2.62004	7.80243	1.67991e-11	1.97263e-08	1.63481e-08	Vipas39/Tmem38b/Scx/Rgcc/Reck/Postn/Pdgfra/Pbxip1/P4ha3/Olfml2b/Ntn4/Nphp3/Myf5/Mmp9/Mmp14/Mmp11/Matn2/Ltbp4/Lrp1/Loxl3/Loxl2/Loxl1/Lox/Lgals3/Lamb2/Lama2/Itgb3/Hspg2/Gpm6b/Fscn1/Foxc2/Foxc1/Fn1/Flrt2/Emilin1/Cyp1b1/Creb3l1/Col6a1/Col5a2/Col5a1/Col4a1/Col3a1/Col1a2/Col1a1/Ccn2/Ccn1/Ccdc80/Aebp1/Adamts7/Adamts6/Adamts5/Adamts2/Adamts1	53
GO:0001525	angiogenesis	87/1150	378/10233	0.230159	2.04801	7.38752	2.42346e-11	2.09765e-08	1.73842e-08	Zfp354c/Xbp1/Vegfd/Tnfrsf12a/Tnfaip2/Tlr3/Tjp1/Thsd7a/Thbs1/Srpx2/Srpk2/Sparc/Sp100/Serpine1/Sat1/S1pr1/Robo1/Rnh1/Rgcc/Reck/Ptn/Ptgs2/Prl2c2/Ppp1r15a/Pnpla6/Plcg1/Plau/Pik3r3/Pdgfrb/Pdgfra/Npr2/Notch3/Mmp9/Mmp14/Mecp2/Loxl2/Lgals3/Klf5/Jup/Jun/Itgb8/Itgb3/Igfbp7/Hspg2/Hmox1/Hmga2/Hk2/Hgf/Hdac5/Hbegf/Gata4/Gadd45a/Foxc2/Foxc1/Fn1/F3/Ereg/Epha2/Emilin1/Dcn/Cyp1b1/Cxcl12/Creb3l1/Col8a1/Col4a2/Col4a…	87
GO:0061448	connective tissue development	58/1150	209/10233	0.277512	2.46937	7.63659	2.67956e-11	2.09765e-08	1.73842e-08	Xbp1/Wnt10b/Trpm4/Thra/Thbs3/Thbs1/Slc39a14/Scx/Rorc/Prrx2/Por/Pkdcc/Pdgfrb/Pdgfd/Pbxip1/Ogn/Nsrp1/Npr2/Myf5/Mustn1/Mgp/Maf/Lpl/Loxl2/Lox/Lipa/Itgb8/Itgb3/Ift80/Ifrd1/Id2/Hspg2/Hoxc4/Hmga2/Foxc2/Enpp1/Egr1/Efemp1/Dyrk1b/Col6a1/Col5a1/Col3a1/Col1a1/Ccn3/Ccn2/Ccn1/C3ar1/Bmp4/Bmp1/Bgn/Bbs2/Arrdc3/Arid5b/Arid5a/Amer1/Adamts7/Acta2/Acat1	58
GO:0009897	external side of plasma membrane	48/1169	156/10347	0.307692	2.72343	7.74047	3.35143e-11	3.54581e-09	3.30204e-09	Vwf/Vsir/Vcam1/Tnfrsf18/Tlr2/Thbs1/Spn/Slc4a3/Selp/S1pr1/Rorc/Plau/Pdgfra/Osmr/Musk/Mr1/Ly75/Ly6c1/Ly6a/Lrrc24/Lrp1/Lifr/Lgals3/Ldlr/Itgb3/Il1r1/Il13ra1/Heg1/H2-M10.1/Ghr/Gfral/Flt3l/Fcgrt/Fcgr4/Fas/F3/Enpp3/Cxcl12/Csf2rb/Clec4d/Cfh/Cd74/Cd40/Cd24a/Amot/Agap2/Ackr3/Abca1	48
GO:0030546	signaling receptor activator activity	54/1159	188/10163	0.287234	2.51869	7.54058	5.45529e-11	7.36465e-09	6.4985e-09	Wnt10b/Vegfd/Stc2/Sema6c/Sema4f/Sema3b/Saa3/Pvr/Ptn/Prl2c5/Prl2c3/Prl2c2/Ppbp/Plau/Pdgfd/Osgin1/Ogn/Lgals9/Lgals3/Inhbb/Inha/Il7/Igfbp7/Igfbp5/Hgf/Hbegf/H2-M10.1/Gfral/Gdf15/Fn1/Flt3l/Flrt2/Fgf7/Ereg/Epha7/Efemp1/Cxcl5/Cxcl12/Cdk5/Ccn5/Ccn3/Ccn2/Ccl9/Ccl8/Ccl7/Ccl20/Ccl2/C3/Bmp4/Bmp1/Areg/Angpt4/Angpt1/Adm2	54
GO:0048018	receptor ligand activity	52/1159	179/10163	0.290503	2.54735	7.49336	7.86297e-11	9.09858e-09	8.0285e-09	Wnt10b/Vegfd/Stc2/Sema6c/Sema4f/Sema3b/Saa3/Pvr/Ptn/Prl2c5/Prl2c3/Prl2c2/Ppbp/Plau/Pdgfd/Osgin1/Ogn/Lgals9/Lgals3/Inhbb/Inha/Il7/Igfbp7/Igfbp5/Hgf/Hbegf/H2-M10.1/Gfral/Gdf15/Fn1/Flt3l/Flrt2/Fgf7/Ereg/Epha7/Efemp1/Cxcl5/Cxcl12/Ccn5/Ccn3/Ccn2/Ccl9/Ccl8/Ccl7/Ccl20/Ccl2/C3/Bmp4/Bmp1/Areg/Angpt1/Adm2	52
GO:0005539	glycosaminoglycan binding	36/1159	104/10163	0.346154	3.03534	7.48497	3.30835e-10	3.3497e-08	2.95575e-08	Vcan/Usp17ld/Usp17la/Tlr2/Thbs3/Thbs1/Tgfbr3l/Serpine2/Selp/Ptn/Postn/Pcolce2/Pcolce/Mamdc2/Lpl/Lipg/Lgr4/Hbegf/Fstl1/Fn1/Fgf7/Dcn/Col5a1/Cfh/Ccn5/Ccn3/Ccn2/Ccn1/Ccl8/Ccl7/Ccl2/Ccdc80/Bmp4/Bgn/Adamts5/Adamts1	36
GO:0030020	extracellular matrix structural constituent conferring tensile strength	13/1159	17/10163	0.764706	6.70553	8.44669	7.94574e-10	7.15117e-08	6.31013e-08	Col8a1/Col6a2/Col6a1/Col5a2/Col5a1/Col4a5/Col4a2/Col4a1/Col3a1/Col1a2/Col1a1/Col16a1/Col12a1	13
GO:0061061	muscle structure development	101/1150	496/10233	0.203629	1.81194	6.59582	1.02039e-09	6.84678e-07	5.67426e-07	Zfp36l1/Zbed6/Xbp1/Wnt10b/Tnnt3/Tnnt1/Tmem119/Thra/Synpo2l/Smarcd3/Smarca2/Six1/Scx/S1pr1/Rgs4/Rbm38/Ranbp3l/Prl2c2/Popdc3/Pin1/Pik3r1/Pdlim5/Pdlim4/Pdgfrb/Pdgfra/Pdcd4/Pak1/Nfix/Neurl2/Myog/Myof/Myod1/Mylk/Myl9/Myh10/Myf5/Myc/Mustn1/Mmp14/Mecp2/Mbnl1/Maff/Lox/Ldb3/Lamb2/Lama2/Klf5/Jph2/Igfbp5/Ift88/Ifrd1/Id3/Id2/Hey1/Hes1/Heg1/Hdac5/Gpcpd1/Glmn/Gdf15/Gata4/Fzd2/Fzd1/Frs2/Foxc2/Foxc1/Flt3l/Fdps/E…	101
GO:0008201	heparin binding	28/1159	72/10163	0.388889	3.41008	7.36281	1.49344e-09	1.20969e-07	1.06742e-07	Thbs3/Thbs1/Serpine2/Selp/Ptn/Postn/Pcolce2/Pcolce/Lpl/Lipg/Lgr4/Hbegf/Fstl1/Fn1/Fgf7/Col5a1/Cfh/Ccn5/Ccn3/Ccn2/Ccn1/Ccl8/Ccl7/Ccl2/Ccdc80/Bmp4/Adamts5/Adamts1	28
GO:0030335	positive regulation of cell migration	87/1150	412/10233	0.211165	1.879	6.48	2.52711e-09	1.48373e-06	1.22964e-06	Zfp580/Xbp1/Vsir/Vegfd/Tnfrsf18/Tlr2/Tjp1/Thbs1/Synpo2/Srpx2/Spn/Sparc/Serpine1/Sema6c/Sema4f/Sema3b/Selp/S1pr1/Rras2/Rin2/Ptn/Ptgs2/Prl2c2/Ppbp/Postn/Plcg1/Plau/Pik3r1/Pdgfrb/Pdgfra/Pdgfd/Pak3/Pak1/P2ry2/P2rx4/Nedd9/Mylk/Myc/Mmp9/Mmp14/Mapk8ip3/Map2k3/Lrp1/Lgals9/Lgals3/Jun/Itgb3/Irs1/Il1r1/Igfbp5/Igf1r/Hmox1/Hgf/Hbegf/Foxc2/Fn1/Fgf7/Fat1/F3/F2r/Epha2/Enpp2/Egr1/Dock5/Dab2/Daam2/Cyp1b1/Cxcl12/Co…	87
GO:2000147	positive regulation of cell motility	88/1150	422/10233	0.208531	1.85556	6.38654	3.89496e-09	2.03274e-06	1.68463e-06	Zfp580/Xbp1/Vsir/Vegfd/Tnfrsf18/Tlr2/Tjp1/Thbs1/Synpo2/Srpx2/Spn/Sparc/Serpine1/Sema6c/Sema4f/Sema3b/Selp/S1pr1/Rras2/Rin2/Ptn/Ptgs2/Prl2c2/Ppbp/Postn/Plcg1/Plau/Pik3r1/Pdgfrb/Pdgfra/Pdgfd/Pak3/Pak1/P2ry2/P2rx4/Nedd9/Mylk/Myc/Mmp9/Mmp14/Mapk8ip3/Map2k3/Lrp1/Lgals9/Lgals3/Jun/Itgb3/Irs1/Il1r1/Igfbp5/Igf1r/Hmox1/Hgf/Hbegf/Foxc2/Fn1/Fgf7/Fat1/F3/F2r/Epha2/Enpp2/Egr1/Dock5/Dab2/Daam2/Cyp1b1/Cxcl12/Co…	88
GO:0040017	positive regulation of locomotion	89/1150	430/10233	0.206977	1.84173	6.34518	4.65302e-09	2.18552e-06	1.81125e-06	Zfp580/Xbp1/Vsir/Vegfd/Tnfrsf18/Tlr2/Tjp1/Thbs1/Synpo2/Srpx2/Spn/Sparc/Serpine1/Sema6c/Sema4f/Sema3b/Selp/S1pr1/Rras2/Rin2/Ptn/Ptgs2/Prl2c2/Ppbp/Postn/Plcg1/Plau/Pik3r1/Pdgfrb/Pdgfra/Pdgfd/Pak3/Pak1/P2ry2/P2rx4/Nedd9/Mylk/Myc/Mmp9/Mmp14/Megf8/Mapk8ip3/Map2k3/Lrp1/Lgals9/Lgals3/Jun/Itgb3/Irs1/Il1r1/Igfbp5/Igf1r/Hmox1/Hgf/Hbegf/Foxc2/Fn1/Fgf7/Fat1/F3/F2r/Epha2/Enpp2/Egr1/Dock5/Dab2/Daam2/Cyp1b1/Cxc…	89
GO:0005509	calcium ion binding	65/1159	278/10163	0.233813	2.05025	6.37002	8.087e-09	5.95497e-07	5.25461e-07	Vcan/Ttyh3/Trpm4/Tnnc2/Tkt/Thbs3/Thbs1/Tbc1d8b/Sparc/Sgca/Selp/S100a16/Rcn3/Pvalb/Pros1/Plcg1/Plcb4/Plcb3/Pcdhb17/Pcdhb16/Pcdh19/Notch3/Nid2/Myl9/Mgp/Megf8/Matn2/Macf1/Ltbp4/Lrp1/Lpl/Loxl2/Ldlr/Hspg2/Heg1/Gsn/Gch1/Fstl1/Fkbp14/Fbln2/Fat1/Enpp3/Enpp2/Enpp1/Ehd3/Efemp1/Dst/Dgka/Cetn4/Cemip2/Cdh15/Capn3/Calml4/C1s2/C1s1/C1rb/C1ra/Bmp1/Atp2a1/Aspn/Asah2/Anxa9/Anxa8/Anxa6/Actn3	65
GO:0042692	muscle cell differentiation	69/1150	309/10233	0.223301	1.98699	6.26849	1.14377e-08	4.88391e-06	4.04753e-06	Zbed6/Xbp1/Wnt10b/Tnnt3/Tnnt1/Tmem119/Thra/Synpo2l/Smarcd3/Smarca2/Six1/Rgs4/Rbm38/Popdc3/Pin1/Pdlim5/Pdgfrb/Pdgfra/Pdcd4/Pak1/Neurl2/Myog/Myof/Myod1/Myl9/Myh10/Myf5/Myc/Mmp14/Mecp2/Lox/Ldb3/Lamb2/Lama2/Klf5/Igfbp5/Ift88/Ifrd1/Id2/Hey1/Hes1/Hdac5/Glmn/Gdf15/Gata4/Frs2/Flt3l/Fdps/Ereg/Dyrk1b/Dock5/Dmpk/Dcaf8/Cxcl12/Cth/Col6a1/Cntnap1/Chrnb1/Cfh/Cdon/Ccnt2/Ccn3/Ccl8/Capn3/Bmp4/Atg7/Adamts5/Actn3/Ac…	69
GO:0005604	basement membrane	25/1169	67/10347	0.373134	3.30267	6.74826	2.5022e-08	2.20611e-06	2.05444e-06	Timp2/Spn/Sparc/Ptn/Ntn4/Nid2/Matn2/Loxl2/Loxl1/Lamb2/Lama4/Lama2/Hspg2/Fn1/Efemp1/Col8a1/Col6a1/Col5a1/Col4a5/Col4a2/Col4a1/Col16a1/Ccdc80/Adamts1/Acta2	25
GO:0001503	ossification	62/1150	272/10233	0.227941	2.02828	6.11588	2.86349e-08	1.12082e-05	9.28877e-06	Wnt10b/Vdr/Trpm4/Tmem64/Tmem38b/Tmem119/Thra/Thbs3/Slc24a3/Scx/S1pr1/Rsad2/Rassf2/Ranbp3l/Ptn/Ptgs2/Pkdcc/Pbx1/P2ry2/Npr2/Noct/Nfix/Myog/Myf5/Mmp14/Mgp/Lrrc17/Lox/Lgr4/Kremen1/Junb/Igfbp5/Ift80/Ifitm1/Id3/Id2/Hspg2/Hey1/Hdac5/Gpm6b/Gabbr1/Fzd1/Foxc2/Foxc1/Epha2/Enpp1/Creb3l1/Col6a1/Col1a2/Col1a1/Cebpa/Ccn3/Ccn2/Ccn1/Bmp4/Bmp1/Aspn/Areg/Ank/Adrb2/Adamts7/Actn3	62
GO:0006935	chemotaxis	56/1150	237/10233	0.236287	2.10254	6.11042	3.64171e-08	1.22179e-05	1.01256e-05	Zfp580/Vegfd/Vcam1/Trpm4/Thbs1/Serpine1/Sema6c/Sema4f/Sema3b/Saa3/S1pr1/Robo1/Rac3/Ptn/Ppbp/Plxna3/Plekhg5/Pdgfrb/Pdgfra/Pdgfd/P2rx4/Nedd9/Mmp9/Megf8/Lrp1/Lox/Lgr4/Lgals9/Lgals3/Kif21a/Itgb3/Hgf/Hbegf/Fn1/Flrt2/Fgf7/F3/Epha7/Epha2/Enpp2/Cxcl5/Cxcl12/Cd74/Ccn3/Ccn1/Ccl9/Ccl8/Ccl7/Ccl20/Ccl2/C3ar1/C3/Bmp4/Angpt1/Amot/Ackr3	56
GO:0042330	taxis	56/1150	237/10233	0.236287	2.10254	6.11042	3.64171e-08	1.22179e-05	1.01256e-05	Zfp580/Vegfd/Vcam1/Trpm4/Thbs1/Serpine1/Sema6c/Sema4f/Sema3b/Saa3/S1pr1/Robo1/Rac3/Ptn/Ppbp/Plxna3/Plekhg5/Pdgfrb/Pdgfra/Pdgfd/P2rx4/Nedd9/Mmp9/Megf8/Lrp1/Lox/Lgr4/Lgals9/Lgals3/Kif21a/Itgb3/Hgf/Hbegf/Fn1/Flrt2/Fgf7/F3/Epha7/Epha2/Enpp2/Cxcl5/Cxcl12/Cd74/Ccn3/Ccn1/Ccl9/Ccl8/Ccl7/Ccl20/Ccl2/C3ar1/C3/Bmp4/Angpt1/Amot/Ackr3	56
GO:1901342	regulation of vasculature development	50/1150	203/10233	0.246305	2.19169	6.10204	4.84026e-08	1.51565e-05	1.25609e-05	Zfp354c/Xbp1/Tnfrsf12a/Tlr3/Tjp1/Thbs1/Sparc/Sp100/Serpine1/Rnh1/Rgcc/Reck/Ptn/Prl2c2/Ppp1r15a/Plcg1/Mmp9/Mecp2/Lgals3/Jup/Itgb8/Itgb3/Hmox1/Hmga2/Hk2/Hgf/Gata4/Gadd45a/Foxc2/Foxc1/F3/Epha2/Emilin1/Dcn/Cyp1b1/Cxcl12/Creb3l1/Col4a2/Cemip2/Cd40/Ccl2/Camp/C3ar1/C3/Atp2b4/Angpt4/Amot/Adrb2/Adm2/Adamts1	50
GO:0045765	regulation of angiogenesis	49/1150	198/10233	0.247475	2.20209	6.07753	5.61581e-08	1.64859e-05	1.36627e-05	Zfp354c/Xbp1/Tnfrsf12a/Tlr3/Tjp1/Thbs1/Sparc/Sp100/Serpine1/Rnh1/Rgcc/Reck/Ptn/Prl2c2/Ppp1r15a/Plcg1/Mmp9/Mecp2/Lgals3/Jup/Itgb8/Itgb3/Hmox1/Hmga2/Hk2/Hgf/Gata4/Gadd45a/Foxc2/Foxc1/F3/Epha2/Emilin1/Dcn/Cyp1b1/Creb3l1/Col4a2/Cemip2/Cd40/Ccl2/Camp/C3ar1/C3/Atp2b4/Angpt4/Amot/Adrb2/Adm2/Adamts1	49
GO:0030199	collagen fibril organization	21/1150	52/10233	0.403846	3.59353	6.67132	6.02204e-08	1.66385e-05	1.37892e-05	Vipas39/Scx/P4ha3/Mmp11/Loxl3/Loxl2/Loxl1/Lox/Foxc2/Foxc1/Emilin1/Cyp1b1/Col6a1/Col5a2/Col5a1/Col3a1/Col1a2/Col1a1/Aebp1/Adamts7/Adamts2	21
GO:0008083	growth factor activity	23/1159	61/10163	0.377049	3.30626	6.4816	8.57273e-08	5.78659e-06	5.10604e-06	Vegfd/Ptn/Prl2c3/Prl2c2/Pdgfd/Osgin1/Ogn/Inhbb/Inha/Il7/Hgf/Hbegf/Gdf15/Fgf7/Ereg/Efemp1/Cxcl12/Ccn5/Ccn3/Ccn2/Bmp4/Bmp1/Areg	23
GO:0042383	sarcolemma	32/1169	106/10347	0.301887	2.67205	6.17518	1.05426e-07	7.96717e-06	7.41943e-06	Vdr/Vcl/Vcam1/Sync/Sspn/Sntb1/Slc2a1/Sgca/Scn1b/Rtn2/Rrad/Popdc3/Plcb3/Nos1/Lama2/Itga7/Igf1r/Fas/Dst/Des/Col6a2/Col6a1/Capn3/Cacng1/Cacnb3/Cacnb1/Cacna2d1/Bgn/Atp2b4/Anxa8/Anxa6/Adrb2	32
GO:0006954	inflammatory response	90/1150	470/10233	0.191489	1.70392	5.559	1.78732e-07	4.66392e-05	3.86521e-05	Zfp580/Zdhhc1/Vwf/Vnn1/Vcam1/Trim55/Trim30a/Tollip/Tlr3/Tlr2/Thbs1/Spn/Slc7a2/Serpine1/Serpina3n/Selp/Saa3/S1pr3/Ptn/Ptgs2/Ptgfr/Ppbp/Pja2/Pdcd4/Pbxip1/Ogt/Nfix/Map2k3/Lrp1/Lpl/Loxl3/Lipa/Lgals9/Lgals2/Ldlr/Jun/Irgm2/Irgm1/Il1r1/Igtp/Ifi207/Ier3/Hspa12a/Hmox1/Hmga1/Hgf/Hdac5/Havcr2/Gbp2/Fosl1/Fn1/Fcgr4/Fam76b/Fam114a1/F3/F2r/Ephb6/Epha2/Enpp3/Enpp1/Eif2ak2/Dnase1/Dhx9/Cxcl5/Ctla2a/Cp/Col6a1/Cfh/C…	90
GO:0072012	glomerulus vasculature development	12/1150	20/10233	0.6	5.33896	6.91096	2.04392e-07	5.05278e-05	4.18748e-05	Pdgfrb/Pdgfra/Pdgfd/Notch3/Itgb3/Hes1/Foxc2/Egr1/C3ar1/Bmp4/Angpt1/Acta2	12
GO:0043408	regulation of MAPK cascade	81/1150	412/10233	0.196602	1.74942	5.52469	2.4254e-07	5.69606e-05	4.7206e-05	Zfp622/Xbp1/Wwc1/Trim30a/Trib3/Tlr3/Tlr2/Timp2/Thbs1/Taok2/Syngap1/Spry4/Spry1/Sorbs3/Robo1/Rassf2/Ramp3/Pja2/Pin1/Pdgfrb/Pdgfra/Pdgfd/Pdcd4/Pak3/Pak1/Ndrg2/Ncor1/Mturn/Mid1/Mapk8ip3/Map4k2/Map3k12/Map2k3/Lrp1/Jun/Itgb3/Inava/Igf1r/Hgf/Havcr2/Gsn/Ghr/Gfral/Gdf15/Gadd45g/Gadd45b/Gadd45a/Frs2/Fn1/Fgf7/Fas/F2r/Epha7/Epha2/Emilin1/Eif2ak2/E130311K13Rik/Dynlt1b/Dusp9/Dusp6/Dusp5/Dusp4/Dab2/Cxcl12/Cdon…	81
GO:0001501	skeletal system development	72/1150	354/10233	0.20339	1.80982	5.51755	2.98507e-07	6.67661e-05	5.53323e-05	Wnt10b/Wdr19/Vdr/Vcan/Tmem38b/Tmem119/Thra/Thbs3/Thbs1/Sparc/Slc39a14/Six1/Scx/Rdh10/Rassf2/Ranbp3l/Prrx2/Por/Pkdcc/Pdgfrb/Pdgfra/Pbxip1/Pbx1/Ogn/Npr2/Nfix/Myf5/Myc/Mustn1/Mmp9/Mmp14/Mgp/Megf8/Maf/Lrrc17/Loxl2/Lox/Lipa/Lgals3/Itgb8/Ift80/Hspg2/Hoxc8/Hoxc5/Hoxc4/Hmga2/Gas1/Foxc2/Foxc1/Fmn1/Epha2/Enpp1/Efemp1/Csrnp1/Col6a1/Col5a2/Col3a1/Col1a2/Col1a1/Ccn3/Ccn2/Ccn1/Bmp4/Bmp1/Bgn/Bbx/Bbs2/Arid5b/Ari…	72
GO:0002687	positive regulation of leukocyte migration	27/1150	86/10233	0.313953	2.79364	5.94334	3.87974e-07	8.28325e-05	6.86473e-05	Zfp580/Vegfd/Tnfrsf18/Tlr2/Thbs1/Spn/Serpine1/Selp/Ptn/Ppbp/Pik3r1/Pdgfd/P2rx4/Nedd9/Mmp9/Mmp14/Lgals9/Lgals3/Itgb3/Il1r1/Cxcl12/Cd99/Cd74/Ccl7/Ccl20/Ccl2/C3ar1	27
GO:0043235	receptor complex	41/1169	162/10347	0.253086	2.24011	5.67748	4.13098e-07	2.73161e-05	2.54382e-05	Vdr/Tspan32/Tlr2/Taok2/Ramp3/Plxna3/Pdgfrb/Pdgfra/P2rx6/P2rx3/Osmr/Olfm1/Notch3/Musk/Lrp1/Lifr/Ldlr/Itgb8/Itgb7/Itgb3/Itga7/Irs1/Il13ra1/Igf1r/Gprc5a/Ghr/Gfral/Gabrb2/Gabra1/Gabbr1/Epha2/Emilin1/Dlg4/Csf2rb/Chrng/Chrnb1/Cd74/Cd40/Birc2/Axl/Adrb2	41
GO:0050877	nervous system process	92/1150	493/10233	0.186613	1.66053	5.34871	4.38493e-07	8.95479e-05	7.42127e-05	Wnt10b/Wdr19/Ttc8/Trpm4/Tnnt3/Tnnt1/Tnnc2/Tmem120a/Tmc4/Tlr2/Tjp1/Thra/Synpo/Syngap1/Slc7a11/Slc1a7/Slc1a4/Slc1a3/Six1/Serpine2/Serpinb6b/Scn1b/S1pr1/Rtp4/Rps6ka2/Rnf170/Rgs4/Rdh10/Rac3/Ptn/Ptgs2/Pja2/Pianp/Pde1b/Pak1/P2rx6/P2rx4/P2rx3/Npr2/Nfix/Nefl/Nedd9/Myh10/Myc/Musk/Mfsd2a/Mecp2/Magt1/Lypd6/Ldlr/Lamb2/Kcnab1/Kat2b/Jun/Jsrp1/Hgf/Gstm7/Gprin3/Gch1/Fzd2/Foxs1/Fmr1/Enpp1/Eif2ak4/Egr1/Dmpk/Dlg4/D…	92
GO:0098644	complex of collagen trimers	9/1169	12/10347	0.75	6.63837	6.97442	4.66638e-07	2.7428e-05	2.55423e-05	Col5a2/Col5a1/Col4a5/Col4a2/Col4a1/Col3a1/Col1a2/Col1a1/Col12a1	9
GO:0008285	negative regulation of cell population proliferation	85/1150	447/10233	0.190157	1.69206	5.32367	5.41867e-07	0.000106048	8.7887e-05	Wwc1/Wnt10b/Vsir/Vdr/Tspan32/Tmem131l/Tlr2/Timp2/Thbs1/Tgif1/Tent5b/Spry1/Spn/Sparc/Smarca2/Slc16a2/Six5/Serpine2/Rps6ka2/Robo1/Rgcc/Rerg/Rbm38/Ptn/Ptgs2/Ppp1r15a/Pik3r1/Pdcd4/Parp10/Pak1/P3h3/Ogn/Nos1/Ndrg2/Ndrg1/Nacc2/Myog/Myod1/Myc/Mmp9/Lims2/Lgals9/Lgals3/Kctd11/Kat2b/Jun/Irgm1/Ing4/Igfbp5/Ift88/Ift80/Ift74/Ifitm1/Ifit3/Hspg2/Hmox1/Hmga1/Hes1/Havcr2/Glmn/Gas1/Gabbr1/Fosl1/Fas/F2r/Etv4/Ereg/En…	85
GO:0072001	renal system development	51/1150	226/10233	0.225664	2.00801	5.45235	6.78012e-07	0.000123974	0.000102743	Vcan/Ttc8/Tet2/Tbc1d32/Spry1/Six1/Rpgrip1l/Robo1/Rdh10/Pdgfrb/Pdgfra/Pdgfd/Pbx1/Odc1/Nphp3/Notch3/Myc/Mmp9/Lgr4/Lamb2/Kif26b/Itgb3/Ift88/Id3/Id2/Hpgd/Hey1/Hes1/Hdac5/Foxc2/Foxc1/Fmn1/Epha7/Enpp1/Egr1/Col4a1/Cntrl/Cfh/Cd24a/Cc2d2a/Car2/C3ar1/Bmp4/Bicc1/Arid5b/Angpt1/Amer1/Adamts6/Adamts1/Acta2/Acat1	51
GO:0048771	tissue remodeling	36/1150	137/10233	0.262774	2.33823	5.61088	6.93571e-07	0.000123974	0.000102743	Ypel4/Vdr/Tns3/Tmem64/Tmem119/S1pr1/Rassf2/Rab3d/Ptn/Pdk4/Npr2/Mmp9/Mmp14/Lrp1/Lipa/Lgr4/Klf6/Itgb3/Il7/Igfbp5/Gata4/Foxc2/Foxc1/Fcgr4/Fam114a1/F2r/Epha2/Enpp1/Dock5/Col6a1/Cd24a/Ccl2/Car2/Bgn/Axl/Adrb2	36
GO:0031589	cell-substrate adhesion	53/1150	239/10233	0.221757	1.97325	5.41714	7.32795e-07	0.000123974	0.000102743	Vwf/Vcl/Vcam1/Tnfrsf12a/Thbs1/Taok2/Ston1/Spry4/Sorbs3/Serpine1/Rin2/Rac3/Ptn/Postn/Plekha2/Plau/Pik3r1/Ntn4/Nid2/Nedd9/Myf5/Msln/Mmp14/Macf1/Lrp1/Lims2/Lamb2/Jup/Itgb8/Itgb7/Itgb3/Itga7/Gpm6b/Fn1/Fmn1/Fbln2/Enpp2/Emilin1/Dock5/Dbn1/Dab2/Coro2b/Col8a1/Col3a1/Col1a1/Col16a1/Cdk5/Ccn2/Ccn1/Ccdc80/Axl/Angpt1/Actn3	53
GO:0061564	axon development	67/1150	329/10233	0.203647	1.81211	5.32747	7.39038e-07	0.000123974	0.000102743	Vcl/Ulk2/Ttc8/Ttc3/Tnfrsf12a/Taok2/Szt2/Syngap1/Smn1/Sema6c/Sema4f/Sema3b/Scn1b/Robo1/Rac3/Ptn/Plxna3/Palld/Pak3/Pak1/Olfm1/Ntn4/Nrep/Nptx1/Npr2/Notch3/Nfix/Nexn/Nefm/Nefl/Myh10/Megf8/Matn2/Mapk8ip3/Macf1/Lrp1/Lgr4/Lamb2/Lama2/Kremen1/Kif5c/Kif21a/Jun/Igf1r/Ifrd1/Gpm6b/Gas1/Fn1/Flrt2/Etv4/Ephb6/Epha7/Epb41l3/Enpp1/Emb/Dynlt1b/Dst/Dclk1/Dbn1/Cxcl12/Crabp2/Cntnap1/Cnp/Cdk5/Atg7/Arhgef25/Ablim1	67
GO:1901681	sulfur compound binding	38/1159	147/10163	0.258503	2.26676	5.55032	7.75469e-07	4.83177e-05	4.26351e-05	Tmem120a/Tkt/Thbs3/Thbs1/Serpine2/Selp/Rcc1/Ptn/Postn/Pcolce2/Pcolce/Lpl/Lipg/Lgr4/Kmt5c/Hbegf/Gstm7/Gsta2/Gsta1/Fstl1/Fn1/Fgf7/Col5a1/Chst15/Cfh/Ccn5/Ccn3/Ccn2/Ccn1/Ccl8/Ccl7/Ccl2/Ccdc80/Bmp4/Adamts5/Adamts1/Acbd5/Acat1	38
GO:0003013	circulatory system process	60/1150	284/10233	0.211268	1.87991	5.35087	7.8925e-07	0.000124128	0.000102871	Wdr35/Trpm4/Tmem38b/Tjp1/Thra/Sod3/Slc4a3/Slc2a1/Slc16a2/Scn1b/Rps6ka2/Rgs4/Ramp3/Ptgs2/Postn/Plcb3/Pik3r1/P2ry2/P2rx4/Npr2/Nos1/Mfsd2a/Mecp2/Mdm4/Map2k3/Lrp1/Kat2b/Jup/Ier3/Id2/Hmox1/Heg1/Hbegf/Gstm7/Gsn/Gch1/Gata4/Foxc2/Foxc1/F2r/Emilin1/Ehd3/Dusp5/Dock5/Dmpk/Coro2b/Col1a2/Cfh/Ccn2/Cacna2d1/C3ar1/Bbs2/Atp2b4/Atp2a1/Arhgap42/Angpt1/Amot/Adrb2/Adm2/Acta2	60
GO:0051216	cartilage development	36/1150	138/10233	0.26087	2.32129	5.56029	8.38921e-07	0.000124128	0.000102871	Wnt10b/Thra/Thbs3/Thbs1/Slc39a14/Scx/Prrx2/Por/Pkdcc/Pbxip1/Ogn/Npr2/Myf5/Mustn1/Mgp/Maf/Loxl2/Itgb8/Ift80/Hspg2/Hoxc4/Hmga2/Enpp1/Efemp1/Col6a1/Col3a1/Col1a1/Ccn3/Ccn2/Ccn1/Bmp4/Bmp1/Bgn/Bbs2/Arid5a/Adamts7	36
GO:0061437	renal system vasculature development	12/1150	22/10233	0.545455	4.8536	6.4381	8.45665e-07	0.000124128	0.000102871	Pdgfrb/Pdgfra/Pdgfd/Notch3/Itgb3/Hes1/Foxc2/Egr1/C3ar1/Bmp4/Angpt1/Acta2	12
GO:0061440	kidney vasculature development	12/1150	22/10233	0.545455	4.8536	6.4381	8.45665e-07	0.000124128	0.000102871	Pdgfrb/Pdgfra/Pdgfd/Notch3/Itgb3/Hes1/Foxc2/Egr1/C3ar1/Bmp4/Angpt1/Acta2	12
GO:0031674	I band	28/1169	95/10347	0.294737	2.60876	5.62171	1.12252e-06	5.93812e-05	5.52988e-05	Vcl/Tjp1/Synpo2l/Synpo2/Synpo/Sync/Smn1/Slc2a1/Rtn2/Pdlim5/Pdlim4/Palld/Pak1/Nos1/Nexn/Myl9/Ldb3/Kat2b/Jup/Jph2/Fbxo32/Dst/Des/Capn3/Atp2b4/Atp2a1/Ankrd1/Actn3	28
GO:0009617	response to bacterium	72/1150	373/10233	0.193029	1.71763	5.02376	2.32418e-06	0.000330808	0.000274157	Xbp1/Vegfd/Trim55/Trim30a/Tlr2/Tap2/Ssc5d/Spon2/Spn/Slc9a9/Serpine1/Serpina3n/Saa3/Rnase4/Rnase1/Ptgs2/Ptgfr/Ppbp/Plac8/Pdcd4/Ogt/Nos1/Noct/Nexn/Mr1/Map2k3/Ly6a/Lpl/Lgals9/Jun/Irgm2/Irgm1/Inava/Ikbip/Igtp/Ifit3/Ifit1/Ifi44/Hpgd/Havcr2/Gsta2/Gsta1/Gch1/Gbp2/Fmo1/Fcgr4/Fam20a/F2r/Epha2/Enpp1/Emilin1/Eif2ak2/Dhx58/Cxcl5/Colec12/Col6a1/Clec4d/Cd68/Cd24a/Ccl2/Ccdc80/Car5b/Car3/Camp/C3/Axl/Arid5a/Ankrd…	72
GO:0051146	striated muscle cell differentiation	50/1150	229/10233	0.218341	1.94285	5.13439	2.42969e-06	0.000335655	0.000278173	Xbp1/Wnt10b/Tnnt3/Tnnt1/Tmem119/Thra/Synpo2l/Six1/Rgs4/Rbm38/Popdc3/Pin1/Pdlim5/Pdgfrb/Pdgfra/Pak1/Neurl2/Myog/Myod1/Myl9/Myh10/Myf5/Myc/Mmp14/Ldb3/Klf5/Igfbp5/Ift88/Hdac5/Gdf15/Gata4/Frs2/Flt3l/Fdps/Dyrk1b/Dock5/Dmpk/Dcaf8/Cxcl12/Col6a1/Cntnap1/Cdon/Ccn3/Ccl8/Capn3/Bmp4/Atg7/Adamts5/Actn3/Acadm	50
GO:0009611	response to wounding	65/1150	328/10233	0.198171	1.76337	4.99991	2.89352e-06	0.000376467	0.000311996	Zfp36l1/Xbp1/Vwf/Tspan32/Tnfrsf12a/Tmem97/Tlr3/Thbs1/Tfpi/Slc7a11/Slc1a3/Serpine2/Serpine1/Selp/Ptn/Pros1/Plcg1/Plau/Pdgfra/Pak1/P2rx4/Nrep/Npr2/Nfix/Nefl/Myof/Mylk/Myh10/Mrln/Matn2/Mapk8ip3/Macf1/Lrp1/Lamb2/Kremen1/Jun/Itgb3/Inhbb/Igf1r/Hmox1/Hmga1/Hbegf/Gata4/Foxc2/Fosl1/Fn1/F3/F2r/Enpp1/Emilin1/Dst/Col6a1/Col5a1/Col3a1/Cnn2/Cfh/Cd24a/Cd109/Ccl2/C1qtnf1/Axl/Arhgef19/Anxa8/Angpt4/Angpt1	65
GO:0031640	killing of cells of another organism	15/1150	36/10233	0.416667	3.70761	5.79049	2.96557e-06	0.000376467	0.000311996	Ppbp/Lgals3/Irgm2/Igtp/Gbp2/Cxcl5/Cxcl12/Ccl8/Ccl20/Camp/C3/C1s2/C1s1/C1rb/C1ra	15
GO:0141061	disruption of cell in another organism	15/1150	36/10233	0.416667	3.70761	5.79049	2.96557e-06	0.000376467	0.000311996	Ppbp/Lgals3/Irgm2/Igtp/Gbp2/Cxcl5/Cxcl12/Ccl8/Ccl20/Camp/C3/C1s2/C1s1/C1rb/C1ra	15
GO:0019838	growth factor binding	26/1159	88/10163	0.295455	2.59077	5.377	3.04627e-06	0.00017016	0.000150148	Trim16/Thbs1/Tgfbr3l/Srpx2/Smn1/Ptn/Pdgfrb/Pdgfra/Osmr/Ltbp4/Lifr/Itgb3/Il1r1/Igfbp7/Igfbp5/Igf1r/Ghr/Epha7/Epha2/Col6a1/Col5a1/Col4a1/Col3a1/Col1a2/Col1a1/Ccn1	26
GO:0050839	cell adhesion molecule binding	40/1159	167/10163	0.239521	2.1003	5.14365	3.25395e-06	0.00017016	0.000150148	Vwf/Vcam1/Tln2/Tjp1/Timp2/Thbs1/Selp/S1pr3/Pvr/Ptn/Postn/Pcdhb17/Pcdhb16/Pcdh19/P2rx4/Nexn/Ndrg1/Mmp14/Lamb2/Jup/Itgb8/Itgb7/Itgb3/Itga7/Fn1/Emilin1/Emb/Dst/Dab2/Cxcl12/Ctnnal1/Col3a1/Col16a1/Cdh15/Ccn5/Ccn3/Ccn2/Ccn1/Anp32a/Adgrl1	40
GO:0048407	platelet-derived growth factor binding	8/1159	11/10163	0.727273	6.37728	6.40173	3.36119e-06	0.00017016	0.000150148	Pdgfrb/Pdgfra/Col6a1/Col5a1/Col4a1/Col3a1/Col1a2/Col1a1	8
GO:0014902	myotube differentiation	27/1150	95/10233	0.284211	2.52898	5.32723	3.39504e-06	0.000419645	0.000347781	Xbp1/Wnt10b/Tmem119/Thra/Six1/Rbm38/Myog/Myod1/Myf5/Myc/Mmp14/Klf5/Hdac5/Gdf15/Flt3l/Dyrk1b/Dock5/Dmpk/Dcaf8/Cxcl12/Col6a1/Cntnap1/Cdon/Ccn3/Ccl8/Adamts5/Actn3	27
GO:0006936	muscle contraction	38/1150	158/10233	0.240506	2.14009	5.13877	3.62274e-06	0.000436308	0.000361589	Trpm4/Tpm2/Tnnt3/Tnnt1/Tnnc2/Tmem38b/Scn1b/Ptgs2/P2rx4/P2rx3/Nos1/Mylk/Map2k3/Jup/Jsrp1/Gstm7/Gsn/Gata4/F2r/Ehd3/Dock5/Dmpk/Dbn1/Chrng/Chrnb1/Ccn2/Car3/Cacng1/Cacnb1/Cacna2d1/Bbs2/Atp2b4/Atp2a1/Arhgap42/Anxa6/Adrb2/Actn3/Acta2	38
GO:0030017	sarcomere	34/1169	134/10347	0.253731	2.24582	5.18023	3.73262e-06	0.000170861	0.000159114	Vcl/Tpm2/Tnnt3/Tnnt1/Tnnc2/Tjp1/Synpo2l/Synpo2/Synpo/Sync/Smn1/Slc2a1/Rtn2/Pdlim5/Pdlim4/Palld/Pak1/Nos1/Nexn/Myl9/Ldb3/Kat2b/Jup/Jph2/Fbxo32/Dst/Des/Car3/Capn3/Atp2b4/Atp2a1/Arhgef25/Ankrd1/Actn3	34
GO:0098552	side of membrane	65/1169	329/10347	0.197568	1.74871	4.92538	3.87586e-06	0.000170861	0.000159114	Vwf/Vsir/Vnn1/Vcam1/Tnfrsf18/Tlr2/Thbs1/Spn/Snapin/Slc4a3/Selp/S1pr1/Rorc/Reck/Plau/Pdgfra/Osmr/Osbpl2/Myh10/Musk/Msln/Mr1/Lypd6/Lynx1/Ly75/Ly6c1/Ly6a/Lrrc24/Lrp1/Lifr/Lgals3/Ldlr/Kcnab1/Jup/Itgb3/Il1r1/Il13ra1/Heg1/H2-M10.1/Gng2/Ghr/Gfral/Gas1/Flt3l/Fcgrt/Fcgr4/Fas/F3/Epm2aip1/Enpp3/Dst/Cxcl12/Csf2rb/Clec4d/Cfp/Cfh/Cd74/Cd40/Cd24a/Cd109/Birc2/Amot/Agap2/Ackr3/Abca1	65
GO:0007409	axonogenesis	59/1150	291/10233	0.202749	1.80411	4.95156	3.93854e-06	0.000462483	0.000383282	Vcl/Ulk2/Ttc8/Ttc3/Tnfrsf12a/Taok2/Szt2/Syngap1/Smn1/Sema6c/Sema4f/Sema3b/Scn1b/Robo1/Rac3/Plxna3/Palld/Pak3/Pak1/Olfm1/Ntn4/Nptx1/Npr2/Notch3/Nfix/Nexn/Nefm/Nefl/Myh10/Megf8/Matn2/Mapk8ip3/Macf1/Lrp1/Lgr4/Lamb2/Lama2/Kif5c/Kif21a/Igf1r/Ifrd1/Gas1/Fn1/Flrt2/Etv4/Ephb6/Epha7/Emb/Dst/Dclk1/Dbn1/Cxcl12/Crabp2/Cntnap1/Cnp/Cdk5/Atg7/Arhgef25/Ablim1	59
GO:0000165	MAPK cascade	87/1150	483/10233	0.180124	1.60279	4.82896	4.13734e-06	0.000473145	0.000392119	Zfp622/Zfp36l1/Xbp1/Wwc1/Trim30a/Trib3/Tlr3/Tlr2/Timp2/Thbs1/Taok2/Syngap1/Spry4/Spry1/Sorbs3/Robo1/Rassf2/Ramp3/Pja2/Pin1/Pea15a/Pdgfrb/Pdgfra/Pdgfd/Pdcd4/Pak3/Pak1/Npr2/Ndrg2/Ncor1/Myc/Mturn/Mid1/Mapk8ip3/Mapk4/Map4k2/Map3k12/Map2k3/Lrp1/Jun/Itgb3/Inava/Igf1r/Hgf/Havcr2/Gsn/Ghr/Gfral/Gdf15/Gadd45g/Gadd45b/Gadd45a/Frs2/Fn1/Fgf7/Fas/F2r/Epha7/Epha2/Emilin1/Eif2ak2/E130311K13Rik/Dynlt1b/Dusp9/Dusp…	87
GO:0070372	regulation of ERK1 and ERK2 cascade	40/1150	171/10233	0.233918	2.08146	5.07438	4.23081e-06	0.000473145	0.000392119	Xbp1/Tlr2/Spry4/Spry1/Ramp3/Pin1/Pdgfrb/Pdgfra/Pdgfd/Ndrg2/Mturn/Map3k12/Lrp1/Jun/Itgb3/Havcr2/Frs2/Fn1/F2r/Epha7/Epha2/Emilin1/E130311K13Rik/Dynlt1b/Dusp9/Dusp6/Dusp4/Dab2/Cxcl12/Cd74/Ccn2/Ccn1/C3/C1qtnf3/Bmp4/Atf3/Angpt1/Acta2/Ackr3/Abca7	40
GO:0006959	humoral immune response	20/1150	60/10233	0.333333	2.96609	5.43461	4.42995e-06	0.000479621	0.000397485	Spon2/Rnase4/Ppbp/Lgals3/Cxcl5/Cxcl12/Cfp/Cfh/Ccl9/Ccl8/Ccl7/Ccl20/Ccl2/Camp/C3/C1s2/C1s1/C1rl/C1rb/C1ra	20
GO:0001822	kidney development	48/1150	221/10233	0.217195	1.93265	4.98736	4.49293e-06	0.000479621	0.000397485	Vcan/Tet2/Tbc1d32/Spry1/Six1/Rpgrip1l/Robo1/Rdh10/Pdgfrb/Pdgfra/Pdgfd/Pbx1/Odc1/Nphp3/Notch3/Myc/Mmp9/Lgr4/Lamb2/Kif26b/Itgb3/Ift88/Id3/Id2/Hpgd/Hey1/Hes1/Foxc2/Foxc1/Fmn1/Epha7/Enpp1/Egr1/Cntrl/Cfh/Cd24a/Cc2d2a/Car2/C3ar1/Bmp4/Bicc1/Arid5b/Angpt1/Amer1/Adamts6/Adamts1/Acta2/Acat1	48
GO:0031214	biomineral tissue development	30/1150	113/10233	0.265487	2.36237	5.18154	4.62038e-06	0.000482265	0.000399676	Wnt10b/Vdr/Trpm4/Tmem38b/Tmem119/Slc24a3/Slc20a1/S1pr1/Ptn/Ptgs2/Pkdcc/Nfix/Mgp/Lox/Lgr4/Ift80/Hey1/Gpm6b/Fam20a/Enpp1/Col6a1/Col1a2/Col1a1/Cdon/Ccn1/Bmp4/Aspn/Ank/Adrb2/Actn3	30
GO:0030016	myofibril	36/1169	147/10347	0.244898	2.16763	5.08842	4.72213e-06	0.000181318	0.000168852	Vcl/Tpm2/Tnnt3/Tnnt1/Tnnc2/Tjp1/Synpo2l/Synpo2/Synpo/Sync/Smn1/Slc2a1/Rtn2/Pdlim5/Pdlim4/Palld/Pak1/Nos1/Nexn/Myod1/Myl9/Ldb3/Kat2b/Jup/Jph2/Fbxo32/Dst/Des/Col6a1/Car3/Capn3/Atp2b4/Atp2a1/Arhgef25/Ankrd1/Actn3	36
GO:0043410	positive regulation of MAPK cascade	56/1150	273/10233	0.205128	1.82528	4.91779	4.78364e-06	0.000488451	0.000404803	Zfp622/Wwc1/Trim30a/Tlr3/Tlr2/Timp2/Thbs1/Taok2/Sorbs3/Robo1/Rassf2/Ramp3/Pja2/Pdgfrb/Pdgfra/Pdgfd/Mturn/Mid1/Mapk8ip3/Map4k2/Map3k12/Map2k3/Lrp1/Jun/Itgb3/Inava/Igf1r/Hgf/Havcr2/Gsn/Ghr/Gfral/Gdf15/Gadd45g/Gadd45b/Gadd45a/Frs2/Fgf7/F2r/Eif2ak2/Dab2/Cxcl12/Cdon/Cd74/Cd40/Ccn2/C3/C1qtnf3/C1qtnf1/Bmp4/Avpi1/Angpt1/Adrb2/Acta2/Ackr3/Abca7	56
GO:0043292	contractile muscle fiber	37/1169	153/10347	0.24183	2.14048	5.07199	4.79858e-06	0.000181318	0.000168852	Vcl/Tpm2/Tnnt3/Tnnt1/Tnnc2/Tjp1/Synpo2l/Synpo2/Synpo/Sync/Smn1/Slc2a1/Rtn2/Pdlim5/Pdlim4/Palld/Pak1/Nos1/Nexn/Myod1/Myl9/Ldb3/Kat2b/Jup/Jph2/Fbxo32/Dst/Des/Col6a1/Car3/Capn3/Atp2b4/Atp2a1/Arhgef25/Ankrd1/Actn3/Acta2	37
GO:0032963	collagen metabolic process	25/1150	86/10233	0.290698	2.5867	5.25764	4.98545e-06	0.000498227	0.000412905	Vsir/Vipas39/Tnfrsf12a/Serpine1/Scx/Rgcc/Rcn3/Pdgfrb/P3h3/Mrc2/Mmp9/Mmp14/Mmp11/Fn1/F2r/Emilin1/Creb3l1/Col6a1/Col5a1/Col1a2/Col1a1/Ccn2/Ccl2/Bmp4/Adamts2	25
GO:0014911	positive regulation of smooth muscle cell migration	18/1150	51/10233	0.352941	3.14056	5.45269	5.30076e-06	0.000518702	0.000429873	Xbp1/Tlr2/Postn/Plau/Pdgfrb/Pdgfd/Pak1/P2ry2/Myc/Lrp1/Itgb3/Igfbp5/Fat1/F3/Egr1/Dock5/Cyp1b1/Adamts1	18
GO:0007411	axon guidance	33/1150	132/10233	0.25	2.22457	5.0385	6.48312e-06	0.000619607	0.000513499	Ulk2/Ttc8/Sema6c/Sema4f/Sema3b/Scn1b/Robo1/Rac3/Plxna3/Palld/Ntn4/Notch3/Nexn/Myh10/Megf8/Matn2/Mapk8ip3/Lrp1/Lgr4/Lamb2/Lama2/Kif5c/Kif21a/Gas1/Flrt2/Etv4/Ephb6/Epha7/Emb/Cxcl12/Cdk5/Arhgef25/Ablim1	33
GO:0032835	glomerulus development	17/1150	47/10233	0.361702	3.21852	5.42407	6.59578e-06	0.000619607	0.000513499	Pdgfrb/Pdgfra/Pdgfd/Notch3/Lgr4/Lamb2/Itgb3/Hes1/Foxc2/Foxc1/Egr1/Cfh/Cd24a/C3ar1/Bmp4/Angpt1/Acta2	17
GO:0008015	blood circulation	54/1150	263/10233	0.205323	1.82702	4.8346	6.85062e-06	0.000630928	0.000522881	Wdr35/Trpm4/Tmem38b/Tjp1/Thra/Sod3/Slc4a3/Scn1b/Rps6ka2/Rgs4/Ptgs2/Postn/Plcb3/Pik3r1/P2ry2/P2rx4/Npr2/Nos1/Mecp2/Mdm4/Map2k3/Kat2b/Jup/Ier3/Id2/Hmox1/Hbegf/Gstm7/Gsn/Gch1/Gata4/Foxc2/Foxc1/F2r/Emilin1/Ehd3/Dusp5/Dock5/Dmpk/Coro2b/Col1a2/Cfh/Ccn2/Cacna2d1/C3ar1/Bbs2/Atp2b4/Atp2a1/Arhgap42/Angpt1/Amot/Adrb2/Adm2/Acta2	54
GO:0097485	neuron projection guidance	33/1150	133/10233	0.24812	2.20784	4.98872	7.71123e-06	0.000693604	0.000574823	Ulk2/Ttc8/Sema6c/Sema4f/Sema3b/Scn1b/Robo1/Rac3/Plxna3/Palld/Ntn4/Notch3/Nexn/Myh10/Megf8/Matn2/Mapk8ip3/Lrp1/Lgr4/Lamb2/Lama2/Kif5c/Kif21a/Gas1/Flrt2/Etv4/Ephb6/Epha7/Emb/Cxcl12/Cdk5/Arhgef25/Ablim1	33
GO:0030282	bone mineralization	25/1150	88/10233	0.284091	2.52792	5.12188	7.82649e-06	0.000693604	0.000574823	Wnt10b/Vdr/Trpm4/Tmem38b/Tmem119/Slc24a3/S1pr1/Ptn/Ptgs2/Pkdcc/Nfix/Mgp/Lox/Lgr4/Ift80/Gpm6b/Enpp1/Col6a1/Col1a2/Ccn1/Bmp4/Aspn/Ank/Adrb2/Actn3	25
GO:0045596	negative regulation of cell differentiation	81/1150	450/10233	0.18	1.60169	4.64468	9.1941e-06	0.000788025	0.000653074	Zfp36l1/Zbed6/Ypel4/Xbp1/Wnt10b/Ulk2/Ttc3/Trpm4/Trib3/Tmem64/Tmem176b/Tmem176a/Tmem131l/Tmem119/Tgfb1i1/Syngap1/Spry1/Smarca2/Sema6c/Sema4f/S1pr3/Rgs4/Ranbp3l/Ptn/Prl2c2/Plxna3/Pin1/Pik3r1/Pdcd4/Pbx1/Pak1/Npr2/Nphp3/Notch3/Noct/Myc/Mmp9/Mmp11/Mecp2/Lrrc17/Loxl3/Lmo2/Ldlr/Kctd11/Itgb3/Irgm1/Il17rd/Igfbp5/Ifrd1/Id3/Id2/Hmga2/Hey1/Hes1/Hdac5/Frs2/Fmr1/Fas/Ereg/Epha7/Enpp1/Eif2ak4/Eid2b/Efemp1/Dynlt1…	81
GO:0007169	cell surface receptor protein tyrosine kinase signaling pathway	80/1150	443/10233	0.180587	1.60691	4.64675	9.22746e-06	0.000788025	0.000653074	Xbp1/Vegfd/Tspan32/Trib3/Thbs1/Ston1/Spry4/Spry1/Slc39a14/Slc2a8/Robo1/Rassf2/Plcg1/Plau/Pik3r3/Pik3r1/Pdk4/Pdk2/Pdgfrl/Pdgfrb/Pdgfra/Pdgfd/Pak1/Ogt/Npr2/Nedd9/Myof/Musk/Mmp9/Mmp14/Mep1a/Lrp1/Lox/Itgb3/Irs1/Il1r1/Igfbp5/Igf1r/Ift88/Ift80/Hmga1/Hgf/Hbegf/Gprc5a/Ghr/Gfral/Gdf15/Frs2/Foxc2/Foxc1/Flrt2/Fgf7/F3/Ereg/Ephb6/Epha7/Epha2/Enpp1/Emilin1/Eif4ebp1/Efemp1/Ddit4/Dcn/Csrnp1/Creb3l1/Col6a1/Col4a5…	80
GO:0005178	integrin binding	26/1159	93/10163	0.27957	2.45148	5.0449	9.32257e-06	0.000444193	0.000391952	Vwf/Vcam1/Tln2/Timp2/Thbs1/Selp/S1pr3/Ptn/Mmp14/Lamb2/Itgb8/Itgb7/Itgb3/Itga7/Fn1/Emilin1/Dst/Dab2/Cxcl12/Col3a1/Col16a1/Ccn5/Ccn3/Ccn2/Ccn1/Anp32a	26
GO:0141060	disruption of anatomical structure in another organism	15/1150	39/10233	0.384615	3.42241	5.39289	9.65957e-06	0.000810196	0.000671449	Ppbp/Lgals3/Irgm2/Igtp/Gbp2/Cxcl5/Cxcl12/Ccl8/Ccl20/Camp/C3/C1s2/C1s1/C1rb/C1ra	15
GO:0060078	regulation of postsynaptic membrane potential	19/1150	58/10233	0.327586	2.91495	5.20377	1.02036e-05	0.00084081	0.00069682	Slc1a7/Rgs4/P2rx6/P2rx4/P2rx3/Nos1/Mecp2/Gabrb2/Gabra1/Gabbr1/Fmr1/Dmpk/Dlg4/Dbn1/Chrng/Chrnb1/Cdk5/Cacnb3/Adrb2	19
GO:0002685	regulation of leukocyte migration	32/1150	129/10233	0.248062	2.20732	4.91004	1.06031e-05	0.000858667	0.000711619	Zfp580/Vegfd/Tnfrsf18/Tlr2/Thbs1/Spn/Serpine1/Selp/Rac3/Ptn/Ppbp/Pik3r1/Pdgfd/P2rx4/Nedd9/Mmp9/Mmp14/Lgals9/Lgals3/Itgb3/Il1r1/Gdf15/Emilin1/Cxcl12/Cnn2/Cd99/Cd74/Ccn3/Ccl7/Ccl20/Ccl2/C3ar1	32
GO:0048661	positive regulation of smooth muscle cell proliferation	26/1150	95/10233	0.273684	2.43531	5.00089	1.08911e-05	0.000867043	0.00071856	Xbp1/Thbs1/S1pr1/Rgcc/Ptgs2/Pik3r1/Pdgfrb/Pdgfd/Pak1/Notch3/Myc/Mmp9/Jun/Itgb3/Igfbp5/Igf1r/Id2/Hpgd/Hmox1/Hbegf/Frs2/Ereg/Egr1/C3ar1/Bmp4/Adamts1	26
GO:0070371	ERK1 and ERK2 cascade	42/1150	190/10233	0.221053	1.96698	4.78717	1.11441e-05	0.000872399	0.000722999	Zfp36l1/Xbp1/Tlr2/Spry4/Spry1/Ramp3/Pin1/Pdgfrb/Pdgfra/Pdgfd/Ndrg2/Myc/Mturn/Map3k12/Lrp1/Jun/Itgb3/Havcr2/Frs2/Fn1/F2r/Epha7/Epha2/Emilin1/E130311K13Rik/Dynlt1b/Dusp9/Dusp6/Dusp4/Dab2/Cxcl12/Cd74/Ccn2/Ccn1/C3/C1qtnf3/Bmp4/Atf3/Angpt1/Acta2/Ackr3/Abca7	42
GO:0035456	response to interferon-beta	16/1150	44/10233	0.363636	3.23573	5.28804	1.13699e-05	0.000875481	0.000725553	Ube2g2/Tlr3/Shfl/Mndal/Irgm2/Irgm1/Ikbke/Igtp/Ifitm1/Ifit3/Ifit1/Ifi47/Ifi207/Ifi203/Gbp2/Camk2a	16
GO:0030018	Z disc	24/1169	85/10347	0.282353	2.49915	4.95288	1.45353e-05	0.000512611	0.000477369	Vcl/Synpo2l/Synpo2/Synpo/Sync/Smn1/Slc2a1/Rtn2/Pdlim5/Pdlim4/Palld/Pak1/Nos1/Nexn/Myl9/Ldb3/Jup/Jph2/Fbxo32/Dst/Des/Capn3/Atp2b4/Actn3	24
GO:2000353	positive regulation of endothelial cell apoptotic process	9/1150	16/10233	0.5625	5.00527	5.70486	1.52013e-05	0.00115162	0.000954405	Xbp1/Thbs1/Rgcc/Plcg1/Pdcd4/F3/Cd40/Ccl2/Bmp4	9
GO:0043542	endothelial cell migration	39/1150	174/10233	0.224138	1.99444	4.70749	1.62228e-05	0.0012095	0.00100237	Zfp580/Tns3/Thbs1/Srpx2/Sparc/Sp100/Robo1/Rin2/Rgcc/Ptn/Ptgs2/Prl2c2/Plekhg5/Plcg1/Pik3r3/P2rx4/Mecp2/Map2k3/Loxl2/Jup/Itgb3/Hmox1/Hdac5/Gadd45a/Fstl1/Foxc2/Fn1/Epha2/Dcn/Cyp1b1/Cxcl12/Cd40/Ccn3/Bmp4/Atp2b4/Atoh8/Angpt4/Angpt1/Amot	39
GO:0031099	regeneration	35/1150	150/10233	0.233333	2.07626	4.72479	1.75928e-05	0.00129115	0.00107004	Wnt10b/Serpine1/Ptn/Postn/Plau/Nrep/Nfix/Nefl/Myod1/Mustn1/Matn2/Mapk8ip3/Lrp1/Lifr/Lamb2/Kremen1/Klf5/Jun/Igf1r/Ifrd1/Hmox1/Hgf/Gata4/Fas/Enpp1/Cxcl5/Cxcl12/Cpq/Col6a1/Cebpa/Ccnd1/Ccn3/Ccl2/Car3/Capn3	35
GO:0072109	glomerular mesangium development	8/1150	13/10233	0.615385	5.47585	5.74562	1.90245e-05	0.00137474	0.00113932	Pdgfrb/Pdgfd/Itgb3/Foxc2/Egr1/C3ar1/Bmp4/Acta2	8
GO:0008228	opsonization	7/1150	10/10233	0.7	6.22878	5.88608	1.96394e-05	0.00139337	0.00115475	Spon2/Cfp/C3/C1s2/C1s1/C1rb/C1ra	7
GO:0003012	muscle system process	50/1150	246/10233	0.203252	1.80859	4.56765	1.98756e-05	0.00139337	0.00115475	Trpm4/Tpm2/Tnnt3/Tnnt1/Tnnc2/Tmem38b/Srl/Scn1b/Rgs4/Ptgs2/Pin1/Pdlim5/Pak1/P2rx4/P2rx3/Nos1/Myog/Myod1/Mylk/Map2k3/Jup/Jsrp1/Igfbp5/Gstm7/Gsn/Gata4/Fdps/Fbxo32/F2r/Ehd3/Dock5/Dmpk/Dbn1/Col6a1/Chrng/Chrnb1/Ccn2/Car3/Cacng1/Cacnb1/Cacna2d1/Bmp4/Bbs2/Atp2b4/Atp2a1/Arhgap42/Anxa6/Adrb2/Actn3/Acta2	50
GO:0005230	extracellular ligand-gated monoatomic ion channel activity	8/1159	13/10163	0.615385	5.39616	5.69018	2.1223e-05	0.000923438	0.000814833	Slc1a7/P2rx6/P2rx4/P2rx3/Gabrb2/Gabra1/Chrng/Chrnb1	8
GO:0046427	positive regulation of receptor signaling pathway via JAK-STAT	11/1150	24/10233	0.458333	4.07837	5.37216	2.14298e-05	0.00148024	0.00122674	Tlr2/Prl2c5/Prl2c3/Prl2c2/Hes1/Ghr/F2r/Cyp1b1/Cxcl5/Camk2a/Agap2	11
GO:0005044	scavenger receptor activity	7/1159	10/10163	0.7	6.13814	5.83206	2.16609e-05	0.000923438	0.000814833	Ssc5d/Scarf2/Lgals3bp/Enpp2/Enpp1/Colec12/Ackr3	7
GO:0032787	monocarboxylic acid metabolic process	75/1150	418/10233	0.179426	1.59658	4.43123	2.2171e-05	0.00150923	0.00125077	Vnn1/Trib3/Slc1a3/Sesn2/Rdh10/Ptgs2/Ptgr2/Prkab2/Por/Pon3/Pfkm/Pfkfb2/Pdk4/Pdk2/Pdk1/Oxsm/Ogt/Ncor1/Myog/Myc/Mthfd2/Mmut/Mid1ip1/Mfsd2a/Lpl/Lipg/Lipa/Kat2b/Irs1/Ier3/Idh1/Hpgd/Hk2/Haghl/Hacd4/Gstm7/Gsta1/Gdf15/Gatd1/Gamt/Fmo1/Fah/Fa2h/Etfbkmt/Enpp1/Eno3/Echdc3/Ddit4/Dcxr/Cyp4f40/Cyp39a1/Cyp2d22/Cyp1b1/Cyb5a/Crabp2/Cp/Col6a1/Cd74/C3/Aspa/Asah2/Appl2/Alox5ap/Akr1c14/Aig1/Actn3/Acsbg1/Acbd5/Acat1/Ac…	75
GO:1903036	positive regulation of response to wounding	18/1150	56/10233	0.321429	2.86016	4.96647	2.33131e-05	0.00155217	0.00128636	Xbp1/Vwf/Tmem97/Thbs1/Serpine1/Ptn/Plcg1/Plau/Mylk/Lrp1/Igf1r/Hbegf/Foxc2/F3/F2r/Emilin1/Cd24a/Ccl2	18
GO:0050900	leukocyte migration	43/1150	202/10233	0.212871	1.89418	4.56715	2.35192e-05	0.00155217	0.00128636	Zfp580/Vegfd/Vcam1/Trpm4/Trim55/Tnfrsf18/Tlr2/Thbs1/Spn/Serpine1/Selp/S1pr1/Rac3/Ptn/Ppbp/Pik3r1/Pdgfd/P2rx4/Nedd9/Mmp9/Mmp14/Lgals9/Lgals3/Itgb7/Itgb3/Itga7/Il1r1/Gdf15/Enpp1/Emilin1/Cxcl5/Cxcl12/Cnn2/Cd99/Cd74/Cd24a/Ccn3/Ccl8/Ccl7/Ccl20/Ccl2/C3ar1/C3	43
GO:0001706	endoderm formation	14/1150	37/10233	0.378378	3.36691	5.13195	2.38129e-05	0.00155217	0.00128636	Mmp9/Mmp14/Hmga2/Gata4/Fn1/Dusp5/Dusp4/Dab2/Col8a1/Col6a1/Col5a2/Col5a1/Col4a2/Col12a1	14
GO:0048659	smooth muscle cell proliferation	34/1150	146/10233	0.232877	2.0722	4.64285	2.41236e-05	0.00155217	0.00128636	Xrcc5/Xbp1/Thbs1/Spon2/S1pr1/Rgcc/Ptgs2/Prkdc/Pik3r1/Pdgfrb/Pdgfd/Pdcd4/Pak1/Ogn/Notch3/Ndrg2/Myc/Mmp9/Jun/Itgb3/Igfbp5/Igf1r/Id2/Hpgd/Hmox1/Hbegf/Frs2/Ereg/Enpp1/Egr1/Ccn3/C3ar1/Bmp4/Adamts1	34
GO:0061041	regulation of wound healing	22/1150	77/10233	0.285714	2.54236	4.83375	2.4581e-05	0.00156023	0.00129304	Xbp1/Vwf/Tnfrsf12a/Tmem97/Thbs1/Tfpi/Serpine2/Serpine1/Pros1/Plcg1/Plau/Pdgfra/Mylk/Hbegf/Foxc2/F3/F2r/Emilin1/Cd109/Ccl2/C1qtnf1/Angpt1	22
GO:0051147	regulation of muscle cell differentiation	29/1150	117/10233	0.247863	2.20555	4.66647	2.75893e-05	0.0017257	0.00143017	Zbed6/Xbp1/Tmem119/Thra/Smarcd3/Rgs4/Rbm38/Pin1/Pdcd4/Pak1/Myog/Myod1/Myf5/Mmp14/Mecp2/Lamb2/Lama2/Id2/Hey1/Hdac5/Frs2/Fdps/Ereg/Dmpk/Cth/Ccnt2/Ccn3/Bmp4/Actn3	29
GO:0071363	cellular response to growth factor stimulus	84/1150	485/10233	0.173196	1.54114	4.34449	2.79227e-05	0.0017257	0.00143017	Zfp36l1/Xbp1/Vsir/Vegfd/Tspan32/Tmem119/Thbs1/Tgif1/Tgfbr3l/Tgfb1i1/Stmn2/Spry4/Spry1/Spon2/Sparc/Serpine1/Scx/Robo1/Rgcc/Postn/Plcg1/Pin1/Peg10/Pdgfrl/Pdgfrb/Pdgfra/Pdgfd/Pdcd4/Pbld2/Ogt/Nrep/Nos1/Nfix/Myog/Myof/Megf8/Map2k3/Ltbp4/Lrp1/Lox/Lgals9/Jun/Itgb8/Itgb3/Il17rd/Igf1r/Ift80/Hpgd/Hgf/Hes1/Gdf15/Gata4/Fzd1/Fstl1/Frs2/Foxc1/Flrt2/Fgf7/Enpp1/Emilin1/Egr1/Ddit4/Dcn/Dbn1/Dab2/Creb3l1/Col4a2/Col…	84
GO:0005125	cytokine activity	18/1159	56/10163	0.321429	2.81853	4.89573	2.84594e-05	0.0011526	0.00101705	Wnt10b/Ppbp/Inhbb/Inha/Il7/Gdf15/Flt3l/Cxcl5/Cxcl12/Ccl9/Ccl8/Ccl7/Ccl20/Ccl2/C3/Bmp4/Bmp1/Areg	18
GO:0031594	neuromuscular junction	21/1169	72/10347	0.291667	2.58159	4.80605	2.88213e-05	0.000952904	0.000887393	Sync/Serpine2/Ptn/Postn/Pdzrn3/Nefm/Nefl/Myh10/Musk/Lamb2/Lama4/Lama2/Itga7/F2r/Epha7/Dlg4/Des/Col4a5/Chrnb1/Cdk5/Cdh15	21
GO:0033002	muscle cell proliferation	43/1150	204/10233	0.210784	1.87561	4.49483	3.02173e-05	0.00181568	0.00150474	Xrcc5/Xbp1/Thbs1/Spon2/Six5/Six1/S1pr1/Rgcc/Ptgs2/Prkdc/Pik3r1/Pdgfrb/Pdgfd/Pdcd4/Pak1/Ogn/Notch3/Ndrg2/Myog/Myh10/Myc/Mmp9/Jun/Itgb3/Igfbp5/Igf1r/Id2/Hpgd/Hmox1/Hgf/Hbegf/Gata4/Frs2/Foxc2/Foxc1/Ereg/Enpp1/Egr1/Ccn3/C3ar1/Bmp4/Angpt1/Adamts1	43
GO:0032602	chemokine production	18/1150	57/10233	0.315789	2.80998	4.87569	3.05384e-05	0.00181568	0.00150474	Tlr3/Tlr2/Postn/P2ry2/Lrp1/Lpl/Lgals9/Il7/Havcr2/Epha2/Eif2ak2/Egr1/Cxcl5/Cd74/Cd24a/Ccn1/Camp/C1qtnf3	18
GO:0032642	regulation of chemokine production	18/1150	57/10233	0.315789	2.80998	4.87569	3.05384e-05	0.00181568	0.00150474	Tlr3/Tlr2/Postn/P2ry2/Lrp1/Lpl/Lgals9/Il7/Havcr2/Epha2/Eif2ak2/Egr1/Cxcl5/Cd74/Cd24a/Ccn1/Camp/C1qtnf3	18
GO:0008009	chemokine activity	9/1159	17/10163	0.529412	4.64229	5.39219	3.27605e-05	0.00126362	0.00111501	Ppbp/Cxcl5/Cxcl12/Ccl9/Ccl8/Ccl7/Ccl20/Ccl2/C3	9
GO:0032722	positive regulation of chemokine production	14/1150	38/10233	0.368421	3.27831	5.00639	3.38377e-05	0.00190083	0.00157531	Tlr3/Tlr2/Postn/P2ry2/Lrp1/Lpl/Lgals9/Il7/Havcr2/Eif2ak2/Egr1/Cd74/Ccn1/Camp	14
GO:0006816	calcium ion transport	43/1150	205/10233	0.209756	1.86646	4.45898	3.41844e-05	0.00190083	0.00157531	Vdr/Trpm4/Tmem38b/Stc2/Srl/Slc24a3/Serpine1/Rgs4/Ramp3/Ptgs2/Plcg1/Plcb4/Plcb3/Pdgfrb/P2rx6/P2rx4/P2rx3/Nos1/Mylk/Mrln/Lgals3/Itgb3/Hes1/Gstm7/Fmr1/F2r/Cxcl12/Cdk5/Ccn2/Ccl8/Ccl2/Capn3/Camk2a/Cacng1/Cacnb3/Cacnb1/Cacna2d1/Bmp4/Atp2b4/Atp2a1/Atp13a4/Anxa6/Adrb2	43
GO:0001958	endochondral ossification	11/1150	25/10233	0.44	3.91523	5.19263	3.43987e-05	0.00190083	0.00157531	Tmem119/Scx/Npr2/Nfix/Mmp14/Ift80/Hspg2/Foxc1/Enpp1/Col1a1/Bmp4	11
GO:0019226	transmission of nerve impulse	11/1150	25/10233	0.44	3.91523	5.19263	3.43987e-05	0.00190083	0.00157531	Scn1b/S1pr1/Pak1/P2rx4/P2rx3/Npr2/Gprin3/Fmr1/Col6a1/Cntnap1/Bbs10	11
GO:0031638	zymogen activation	11/1150	25/10233	0.44	3.91523	5.19263	3.43987e-05	0.00190083	0.00157531	Vsir/Thbs1/Serpine2/Serpine1/Plau/Mmp14/C1s2/C1s1/C1rl/C1rb/C1ra	11
GO:0036075	replacement ossification	11/1150	25/10233	0.44	3.91523	5.19263	3.43987e-05	0.00190083	0.00157531	Tmem119/Scx/Npr2/Nfix/Mmp14/Ift80/Hspg2/Foxc1/Enpp1/Col1a1/Bmp4	11
GO:0060326	cell chemotaxis	36/1150	161/10233	0.223602	1.98967	4.50362	3.58619e-05	0.00195864	0.00162322	Zfp580/Vegfd/Vcam1/Trpm4/Thbs1/Serpine1/Saa3/S1pr1/Rac3/Ptn/Ppbp/Plekhg5/Pdgfrb/Pdgfra/Pdgfd/P2rx4/Nedd9/Mmp9/Lox/Lgals3/Hgf/Hbegf/Epha2/Enpp2/Cxcl5/Cxcl12/Cd74/Ccn3/Ccl9/Ccl8/Ccl7/Ccl20/Ccl2/C3ar1/C3/Ackr3	36
GO:0007186	G protein-coupled receptor signaling pathway	56/1150	292/10233	0.191781	1.70652	4.35826	3.73788e-05	0.00197091	0.00163339	Slc39a14/Six1/Serpine1/S1pr3/S1pr1/Rpgrip1l/Robo1/Rgs4/Ramp3/Ptgfr/Prkd3/Plcb4/Plcb3/P2ry2/P2ry10b/Npy4r/Nos1/Mrgprf/Lpar6/Lgr4/Klf16/Itgb3/Inpp5a/Hpgd/Gprc5a/Gng2/Gabbr1/Fzd2/Fzd1/Foxc1/Fam114a1/F2r/Ereg/Dynlt1b/Dgka/Deptor/Cxcl5/Cxcl12/Cry1/Ccl9/Ccl8/Ccl7/Ccl2/Car2/Camk2a/C3ar1/C3/Atp2b4/Arrdc3/Areg/Adrb2/Adm2/Adgrl1/Adcy7/Ackr3/Abca1	56
GO:0007507	heart development	80/1150	460/10233	0.173913	1.54752	4.27546	3.74015e-05	0.00197091	0.00163339	Zfp36l1/Vcan/Vcam1/Thbs1/Tbc1d32/Synpo2l/Spry1/Smarcd3/Six1/Scx/S1pr1/Rps6ka2/Rpgrip1l/Robo1/Rgs4/Prkdc/Popdc3/Pin1/Pdlim5/Pdlim4/Pdgfrb/Pdgfra/Pdcd4/Pak1/Olfm1/Nprl3/Nphp3/Nfix/Nek8/Myod1/Myh10/Mmp9/Megf8/Mdm4/Lrp1/Lox/Ldb3/Kat2b/Jun/Jph2/Ift88/Ift74/Id3/Id2/Hspg2/Hmga1/Hey1/Hexim1/Hes1/Heg1/Hdac5/Gata4/Fzd2/Fzd1/Frs2/Foxc2/Foxc1/Fn1/Flrt2/Fdps/Fam114a1/Enpp1/Emilin1/Dzip1/Dusp6/Col6a1/Col5a1/Co…	80
GO:0002526	acute inflammatory response	15/1150	43/10233	0.348837	3.10404	4.91945	3.76996e-05	0.00197091	0.00163339	Vwf/Vnn1/Spn/Serpina3n/Saa3/Ptgs2/Lipa/Fn1/Fcgr4/F3/Ephb6/Dnase1/Cebpa/C3/Alox5ap	15
GO:0030324	lung development	34/1150	149/10233	0.228188	2.03048	4.50847	3.77649e-05	0.00197091	0.00163339	Tns3/Tmem38b/Thra/Spry1/Sparc/Slc7a11/Rdh10/Rcn3/Rbbp9/Pkdcc/Pdgfrb/Pdgfra/Nphp3/Mmp14/Mgp/Mapk8ip3/Loxl3/Lox/Lipa/Igfbp5/Ift88/Hmga2/Hmga1/Hes1/Heg1/Gata4/Fgf7/Col6a1/Col3a1/Cebpa/Ccn2/Bmp4/Aimp2/Adamts2	34
GO:1903522	regulation of blood circulation	29/1150	119/10233	0.243697	2.16848	4.56194	3.87194e-05	0.00198055	0.00164138	Wdr35/Trpm4/Tmem38b/Thra/Slc4a3/Scn1b/Rgs4/Ptgs2/Pik3r1/P2rx4/Nos1/Mdm4/Jup/Hbegf/Gstm7/Gch1/Gata4/F2r/Ehd3/Dusp5/Dock5/Dmpk/Ccn2/Cacna2d1/Atp2b4/Atp2a1/Arhgap42/Adrb2/Adm2	29
GO:0044057	regulation of system process	58/1150	306/10233	0.189542	1.6866	4.33879	3.87931e-05	0.00198055	0.00164138	Wdr35/Vdr/Trpm4/Tnnt3/Tnnt1/Tnnc2/Tmem38b/Thra/Srl/Slc4a3/Scn1b/Rgs4/Ptgs2/Pin1/Pik3r1/Pak1/P2rx4/Nos1/Myog/Mecp2/Mdm4/Jup/Inhbb/Inha/Igfbp5/Hgf/Hbegf/Gstm7/Gsn/Gch1/Gata4/Fmr1/Fdps/Fbxo32/F2r/Ehd3/Dusp5/Dock5/Dmpk/Dlg4/Dbn1/Dab2/Cry1/Coro2b/Ccn3/Ccn2/Cacng1/Cacnb3/Cacnb1/Cacna2d1/C1qtnf1/Atp2b4/Atp2a1/Arhgap42/Anxa6/Adrb2/Adm2/Actn3	58
GO:0006956	complement activation	8/1150	14/10233	0.571429	5.08472	5.44173	4.00131e-05	0.00202088	0.0016748	Cfp/Cfh/C3/C1s2/C1s1/C1rl/C1rb/C1ra	8
GO:0038024	cargo receptor activity	13/1159	34/10163	0.382353	3.35276	4.93001	4.77847e-05	0.00175201	0.00154596	Ssc5d/Scarf2/Scara5/Lrp1/Lgals3bp/Ldlr/Enpp2/Enpp1/Dab2/Colec12/Ackr3/Abca7/Abca1	13
GO:0003009	skeletal muscle contraction	12/1150	30/10233	0.4	3.5593	4.99497	4.78925e-05	0.00236791	0.0019624	Tnnt3/Tnnt1/Tnnc2/Jsrp1/Gstm7/Dmpk/Chrng/Chrnb1/Car3/Atp2a1/Adrb2/Actn3	12
GO:0010830	regulation of myotube differentiation	12/1150	30/10233	0.4	3.5593	4.99497	4.78925e-05	0.00236791	0.0019624	Xbp1/Tmem119/Thra/Rbm38/Myog/Myod1/Myf5/Mmp14/Hdac5/Dmpk/Ccn3/Actn3	12
GO:0030323	respiratory tube development	34/1150	151/10233	0.225166	2.00358	4.42061	5.04186e-05	0.00246683	0.00204439	Tns3/Tmem38b/Thra/Spry1/Sparc/Slc7a11/Rdh10/Rcn3/Rbbp9/Pkdcc/Pdgfrb/Pdgfra/Nphp3/Mmp14/Mgp/Mapk8ip3/Loxl3/Lox/Lipa/Igfbp5/Ift88/Hmga2/Hmga1/Hes1/Heg1/Gata4/Fgf7/Col6a1/Col3a1/Cebpa/Ccn2/Bmp4/Aimp2/Adamts2	34
GO:0045661	regulation of myoblast differentiation	18/1150	59/10233	0.305085	2.71472	4.6999	5.11938e-05	0.00246928	0.00204641	Zfp36l1/Smarcd3/Smarca2/Ranbp3l/Prl2c2/Pik3r1/Myog/Myod1/Myf5/Mustn1/Id3/Flt3l/Eid2b/Cdon/Ccl9/Ccl8/Capn3/Bmp4	18
GO:0006937	regulation of muscle contraction	23/1150	86/10233	0.267442	2.37977	4.57194	5.152e-05	0.00246928	0.00204641	Trpm4/Tnnt3/Tnnt1/Tnnc2/Tmem38b/Ptgs2/P2rx4/Jup/Gstm7/Gata4/F2r/Ehd3/Dock5/Dmpk/Dbn1/Ccn2/Cacng1/Cacnb1/Atp2a1/Arhgap42/Anxa6/Adrb2/Actn3	23
GO:0015267	channel activity	31/1159	131/10163	0.236641	2.07505	4.44309	5.19114e-05	0.00175201	0.00154596	Ttyh3/Trpm4/Tmem38b/Tmem175/Tmem120a/Tmc4/Slc7a11/Slc24a3/Slc1a7/Slc1a4/P2rx6/P2rx4/P2rx3/Mcl1/Kcnj15/Kcnab1/Gabrb2/Gabra1/Chrng/Chrnb1/Calhm5/Cacng1/Cacnb3/Cacnb1/Cacna2d1/Aqp9/Aqp5/Apol9a/Apol10b/Anxa6/Ano8	31
GO:0022803	passive transmembrane transporter activity	31/1159	131/10163	0.236641	2.07505	4.44309	5.19114e-05	0.00175201	0.00154596	Ttyh3/Trpm4/Tmem38b/Tmem175/Tmem120a/Tmc4/Slc7a11/Slc24a3/Slc1a7/Slc1a4/P2rx6/P2rx4/P2rx3/Mcl1/Kcnj15/Kcnab1/Gabrb2/Gabra1/Chrng/Chrnb1/Calhm5/Cacng1/Cacnb3/Cacnb1/Cacna2d1/Aqp9/Aqp5/Apol9a/Apol10b/Anxa6/Ano8	31
GO:0001656	metanephros development	17/1150	54/10233	0.314815	2.8013	4.72222	5.2791e-05	0.00250464	0.00207572	Spry1/Six1/Rdh10/Pdgfrb/Pdgfra/Myc/Lgr4/Lamb2/Kif26b/Id3/Id2/Hes1/Foxc2/Fmn1/Egr1/Bmp4/Acat1	17
GO:0048705	skeletal system morphogenesis	36/1150	164/10233	0.219512	1.95328	4.37887	5.42315e-05	0.00254725	0.00211103	Wnt10b/Wdr19/Vdr/Tmem119/Thra/Thbs3/Thbs1/Six1/Scx/Rdh10/Prrx2/Por/Pdgfrb/Pdgfra/Npr2/Nfix/Myf5/Myc/Mmp14/Megf8/Ift80/Hspg2/Hoxc8/Hoxc4/Gas1/Foxc2/Foxc1/Fmn1/Enpp1/Csrnp1/Col3a1/Col1a1/Ccn2/Bmp4/Arid5b/Actn3	36
GO:0035458	cellular response to interferon-beta	13/1150	35/10233	0.371429	3.30507	4.86043	5.84248e-05	0.00271704	0.00225175	Ube2g2/Tlr3/Mndal/Irgm2/Irgm1/Igtp/Ifit3/Ifit1/Ifi47/Ifi207/Ifi203/Gbp2/Camk2a	13
GO:0001906	cell killing	27/1150	110/10233	0.245455	2.18412	4.44275	6.19731e-05	0.00282609	0.00234212	Tap2/Serpinb9e/Pvr/Ppbp/Pik3r1/Mr1/Lgals9/Lgals3/Irgm2/Igtp/Havcr2/H2-M10.1/Gbp2/Fcgr4/Dnase1/Cxcl5/Cxcl12/Cfh/Ccl8/Ccl20/Ccl2/Camp/C3/C1s2/C1s1/C1rb/C1ra	27
GO:1903034	regulation of response to wounding	27/1150	110/10233	0.245455	2.18412	4.44275	6.19731e-05	0.00282609	0.00234212	Xbp1/Vwf/Tnfrsf12a/Tmem97/Thbs1/Tfpi/Serpine2/Serpine1/Ptn/Pros1/Plcg1/Plau/Pdgfra/Mylk/Lrp1/Kremen1/Igf1r/Hbegf/Foxc2/F3/F2r/Emilin1/Cd24a/Cd109/Ccl2/C1qtnf1/Angpt1	27
GO:0048638	regulation of developmental growth	49/1150	250/10233	0.196	1.74406	4.238	6.39716e-05	0.00288918	0.0023944	Wwc1/Ulk2/Ttc3/Tnfrsf12a/Stc2/Six1/Serpine1/Sema6c/Sema4f/Rgs4/Prkdc/Plxna3/Plac8/Pin1/Pak1/Olfm1/Ncor1/Myod1/Musk/Mfsd2a/Megf8/Mecp2/Macf1/Lrp1/Il7/Igf1r/Ifrd1/Hmga2/Ghr/Gdf15/Gata4/Gamt/Foxs1/Foxc2/Foxc1/Fn1/Fdps/Epha7/Dusp6/Dbn1/Cxcl12/Crabp2/Cdk5/Capn3/C3/Bbs2/Atg7/Adrb2/Actn3	49
GO:0007492	endoderm development	18/1150	60/10233	0.3	2.66948	4.61473	6.55569e-05	0.00293258	0.00243037	Zfp36l1/Mmp9/Mmp14/Hmga2/Gata4/Fn1/Dusp5/Dusp4/Dab2/Col8a1/Col6a1/Col5a2/Col5a1/Col4a2/Col12a1/Bmp4/Angpt4/Angpt1	18
GO:0005216	monoatomic ion channel activity	28/1159	115/10163	0.243478	2.135	4.39157	6.91163e-05	0.00223937	0.001976	Ttyh3/Trpm4/Tmem38b/Tmem175/Tmem120a/Tmc4/Slc7a11/Slc24a3/Slc1a7/Slc1a4/P2rx6/P2rx4/P2rx3/Kcnj15/Kcnab1/Gabrb2/Gabra1/Chrng/Chrnb1/Calhm5/Cacng1/Cacnb3/Cacnb1/Cacna2d1/Apol9a/Apol10b/Anxa6/Ano8	28
GO:0032964	collagen biosynthetic process	16/1150	50/10233	0.32	2.84744	4.65943	6.98851e-05	0.0030967	0.00256639	Tnfrsf12a/Serpine1/Scx/Rgcc/Rcn3/Pdgfrb/P3h3/Fn1/F2r/Emilin1/Creb3l1/Col5a1/Col1a1/Ccn2/Ccl2/Bmp4	16
GO:0001704	formation of primary germ layer	22/1150	82/10233	0.268293	2.38734	4.48796	7.07518e-05	0.00310581	0.00257393	Scx/Mmp9/Mmp14/Macf1/Itgb3/Hmga2/Gata4/Foxc2/Foxc1/Fn1/Epha2/Dusp5/Dusp4/Dab2/Col8a1/Col6a1/Col5a2/Col5a1/Col4a2/Col12a1/Bmp4/Atoh8	22
GO:0007160	cell-matrix adhesion	33/1150	148/10233	0.222973	1.98407	4.29076	7.93199e-05	0.00343341	0.00284543	Vcl/Vcam1/Thbs1/Taok2/Ston1/Serpine1/Rin2/Postn/Plekha2/Plau/Pik3r1/Nid2/Myf5/Msln/Mmp14/Macf1/Lrp1/Jup/Itgb8/Itgb7/Itgb3/Itga7/Gpm6b/Fn1/Fmn1/Enpp2/Emilin1/Coro2b/Col3a1/Col16a1/Cdk5/Ccn2/Actn3	33
GO:0040008	regulation of growth	76/1150	441/10233	0.172336	1.53349	4.07495	7.96767e-05	0.00343341	0.00284543	Xbp1/Wwc1/Wrn/Ulk2/Ttc3/Tnfrsf12a/Tkt/Stc2/Smarca2/Slc25a33/Six1/Sesn2/Sesn1/Sertad1/Serpine2/Serpine1/Sema6c/Sema4f/Selenop/Rrad/Rgs4/Rerg/Prkdc/Plxna3/Plac8/Pin1/Pak1/Osgin1/Olfm1/Ncor1/Myod1/Musk/Mndal/Mmp14/Mfsd2a/Megf8/Mecp2/Macf1/Lrp1/Ing4/Il7/Igfbp7/Igfbp5/Igf1r/Ifrd1/Hmga2/Hbegf/Ghr/Gdf15/Gata4/Gas1/Gamt/Foxs1/Foxc2/Foxc1/Fn1/Fdps/Epha7/Enpp1/Dusp6/Dbn1/Dab2/Cxcl12/Cth/Csf2rb/Crabp2/Cirbp…	76
GO:0035914	skeletal muscle cell differentiation	18/1150	61/10233	0.295082	2.62572	4.53128	8.33684e-05	0.00355983	0.00295021	Six1/Scx/Nfix/Myog/Myod1/Myf5/Myc/Maff/Klf5/Hdac5/Gata4/Egr1/Col6a1/Cdon/Capn3/Bcl9l/Atf3/Ankrd1	18
GO:0060840	artery development	22/1150	83/10233	0.26506	2.35858	4.42185	8.6226e-05	0.00363763	0.00301468	Six1/Robo1/Prrx2/Pdgfrb/Nprl3/Notch3/Mylk/Myh10/Megf8/Lrp1/Lox/Ldlr/Hpgd/Hey1/Hes1/Foxc2/Foxc1/Enpp1/Col3a1/Cntrl/Bmp4/Adamts6	22
GO:1904018	positive regulation of vasculature development	28/1150	118/10233	0.237288	2.11145	4.32079	8.67392e-05	0.00363763	0.00301468	Xbp1/Tlr3/Tjp1/Thbs1/Serpine1/Prl2c2/Plcg1/Mmp9/Lgals3/Jup/Itgb8/Itgb3/Hmox1/Hmga2/Hk2/Hgf/Gata4/Foxc2/F3/Emilin1/Cyp1b1/Cxcl12/Cd40/Camp/C3ar1/C3/Angpt4/Adm2	28
GO:0045444	fat cell differentiation	39/1150	187/10233	0.208556	1.85579	4.20247	8.89848e-05	0.00366039	0.00303354	Zfp36l1/Xbp1/Wnt10b/Ttc8/Trpm4/Trib3/Tmem64/Tmem120a/Tgfb1i1/Six1/Rorc/Rnasel/Ptgs2/Plac8/Pin1/Pdgfra/Npr2/Noct/Mmp11/Lpl/Lama4/Klf5/Inhbb/Ift88/Ifrd1/Id2/Hmga2/Hes1/Enpp1/Clip3/Cebpa/Ccnd1/Ccdc3/Bbs2/Bbs12/Atat1/Arid5b/Aldh6a1/Adrb2	39
GO:0010955	negative regulation of protein processing	9/1150	19/10233	0.473684	4.21497	4.9908	8.962e-05	0.00366039	0.00303354	Thbs1/Serpine2/Serpine1/Ppp1r15a/Plau/Gas1/Fmr1/Ctla2a/Chac1	9
GO:1903318	negative regulation of protein maturation	9/1150	19/10233	0.473684	4.21497	4.9908	8.962e-05	0.00366039	0.00303354	Thbs1/Serpine2/Serpine1/Ppp1r15a/Plau/Gas1/Fmr1/Ctla2a/Chac1	9
GO:0071560	cellular response to transforming growth factor beta stimulus	41/1150	201/10233	0.20398	1.81507	4.15253	9.99137e-05	0.00404564	0.00335282	Zfp36l1/Xbp1/Thbs1/Tgfbr3l/Tgfb1i1/Spry1/Serpine1/Scx/Rgcc/Postn/Pin1/Peg10/Pdgfd/Pbld2/Ogt/Nrep/Ltbp4/Lrp1/Lox/Lgals9/Jun/Itgb8/Il17rd/Igf1r/Hpgd/Gdf15/Emilin1/Dbn1/Dab2/Col4a2/Col3a1/Col1a2/Col1a1/Cd109/Ccl2/Bcl9l/Atf3/Aspn/Appl2/Ankrd1/Acta2	41
GO:0005518	collagen binding	14/1159	41/10163	0.341463	2.99421	4.59033	0.000104667	0.00326078	0.00287728	Vwf/Thbs1/Sparc/Pcolce2/Pcolce/Pak1/Mrc2/Lox/Hspg2/Dcn/Col6a2/Col6a1/C1qtnf1/Aebp1	14
GO:0016525	negative regulation of angiogenesis	20/1150	73/10233	0.273973	2.43788	4.38684	0.000108713	0.0043643	0.00361691	Zfp354c/Thbs1/Sparc/Serpine1/Rgcc/Ptn/Mecp2/Gadd45a/Foxc1/Epha2/Emilin1/Dcn/Creb3l1/Col4a2/Ccl2/Atp2b4/Angpt4/Amot/Adrb2/Adamts1	20
GO:0044217	other organism part	7/1169	12/10347	0.583333	5.16317	5.14967	0.00010935	0.00340273	0.00316879	Gbp2/Cfh/C3/C1s2/C1s1/C1rb/C1ra	7
GO:0008016	regulation of heart contraction	23/1150	90/10233	0.255556	2.274	4.31939	0.00011046	0.00439688	0.00364391	Trpm4/Tmem38b/Thra/Slc4a3/Scn1b/Rgs4/Pik3r1/P2rx4/Nos1/Mdm4/Jup/Hbegf/Gstm7/Gch1/Gata4/Ehd3/Dmpk/Ccn2/Cacna2d1/Atp2b4/Atp2a1/Adrb2/Adm2	23
GO:0006941	striated muscle contraction	24/1150	96/10233	0.25	2.22457	4.28921	0.000114707	0.00452755	0.0037522	Trpm4/Tnnt3/Tnnt1/Tnnc2/Tmem38b/Scn1b/P2rx4/Nos1/Map2k3/Jup/Jsrp1/Gstm7/Gsn/Gata4/Ehd3/Dmpk/Chrng/Chrnb1/Ccn2/Car3/Cacna2d1/Atp2a1/Adrb2/Actn3	24
GO:0004930	G protein-coupled receptor activity	19/1159	67/10163	0.283582	2.48667	4.38015	0.000118006	0.00354019	0.00312383	S1pr3/S1pr1/Ramp3/Ptgfr/P2ry2/P2ry10b/Npy4r/Mrgprf/Lpar6/Hpgd/Gprc5a/Gabbr1/Fzd2/Fzd1/F2r/C3ar1/Adrb2/Adgrl1/Ackr3	19
GO:0001894	tissue homeostasis	36/1150	170/10233	0.211765	1.88434	4.13707	0.000118567	0.00458578	0.00380046	Tns3/Tmem64/Tmem119/Tjp1/Slc2a1/Scx/S1pr1/Rac3/Rab3d/Ptgs2/Pdk4/Pdgfrb/Pbld2/Nphp3/Nfix/Mfsd2a/Lipa/Itgb3/Inava/Il7/Ift80/Foxc1/Flt3l/Fcgr4/F2r/Enpp1/Col3a1/Cln8/Ccn2/Car2/Bbs2/Bbs12/Bbs10/Ank/Angpt1/Adrb2	36
GO:0060249	anatomical structure homeostasis	36/1150	170/10233	0.211765	1.88434	4.13707	0.000118567	0.00458578	0.00380046	Tns3/Tmem64/Tmem119/Tjp1/Slc2a1/Scx/S1pr1/Rac3/Rab3d/Ptgs2/Pdk4/Pdgfrb/Pbld2/Nphp3/Nfix/Mfsd2a/Lipa/Itgb3/Inava/Il7/Ift80/Foxc1/Flt3l/Fcgr4/F2r/Enpp1/Col3a1/Cln8/Ccn2/Car2/Bbs2/Bbs12/Bbs10/Ank/Angpt1/Adrb2	36
GO:0009308	amine metabolic process	14/1150	42/10233	0.333333	2.96609	4.5429	0.000120088	0.00458578	0.00380046	Vcam1/Srm/Smox/Sat2/Sat1/Sardh/Pde1b/Odc1/Nt5dc2/Mecp2/Gch1/Cyp2d22/Azin2/Atp2b4	14
GO:0090303	positive regulation of wound healing	14/1150	42/10233	0.333333	2.96609	4.5429	0.000120088	0.00458578	0.00380046	Xbp1/Vwf/Tmem97/Thbs1/Serpine1/Plcg1/Plau/Mylk/Hbegf/Foxc2/F3/F2r/Emilin1/Ccl2	14
GO:0060350	endochondral bone morphogenesis	15/1150	47/10233	0.319149	2.83987	4.4983	0.000121206	0.00459118	0.00380493	Tmem119/Thbs3/Thbs1/Scx/Por/Npr2/Nfix/Mmp14/Ift80/Hspg2/Foxc1/Enpp1/Col3a1/Col1a1/Bmp4	15
GO:0043491	phosphatidylinositol 3-kinase/protein kinase B signal transduction	44/1150	223/10233	0.197309	1.75571	4.05981	0.000127009	0.00477248	0.00395519	Zfp36l1/Xbp1/Thbs1/Srpk2/Sesn2/Sesn1/Serpine2/Selp/Rgcc/Rcn3/Ramp3/Pros1/Plk3/Pik3r3/Pik3r1/Pik3ip1/Pdgfrb/Pdgfd/P2rx4/Ncor1/Lox/Irs1/Il1r1/Igfbp5/Igf1r/Ift80/Hmga1/Hgf/Hbegf/Gfral/Gdf15/Fn1/F2r/Epha7/Dcn/Cxcl12/Col6a2/Col6a1/Cd40/C1qtnf3/C1qtnf1/Axl/Angpt1/Agap2	44
GO:0070161	anchoring junction	76/1169	445/10347	0.170787	1.51166	3.93747	0.000128444	0.00377482	0.00351531	Vcl/Tns3/Tns1/Tln2/Tle2/Tjp1/Tgfb1i1/Synpo2/Synpo/Stard10/Sorbs3/Sntb1/Slc9a5/Slc3a2/Slc2a1/Sgca/Scn1b/Rpgrip1l/Rnd1/Pvr/Plekhg5/Plcg1/Pik3r1/Pdlim5/Pdlim4/Palld/Pak1/Nexn/Neurl2/Nedd9/Ndrg1/Mylk/Mxra8/Magi3/Lpp/Lims2/Lima1/Ldb3/Klhl24/Jup/Itgb8/Itgb7/Itgb3/Itga7/Heg1/Havcr2/Gsn/Gfral/Fscn1/Frs2/Fmn1/Flrt2/Fat1/Epha2/Epb41l3/Dst/Dock5/Dlg4/Des/Dbn1/Cyth3/Ctnnal1/Coro2b/Cntnap1/Clmp/Cdh15/Ccnd1/Cc…	76
GO:0043065	positive regulation of apoptotic process	77/1150	455/10233	0.169231	1.50586	3.92758	0.000131808	0.0048534	0.00402224	Zfp622/Xbp1/Wnt10b/Wdr35/Vnn1/Vdr/Tnfrsf12a/Tlr3/Tlr2/Tia1/Thbs1/Srpk2/Spry1/Rps6ka2/Rgcc/Rassf2/Rad9a/Ptn/Ptgs2/Prkdc/Ppp1r15a/Plcg1/Pin1/Phlda1/Pea15a/Pdgfrb/Pdcd4/Pak3/Olfm1/Nos1/Nacc2/Myc/Musk/Mmp9/Mcl1/Lgals2/Jun/Inhbb/Ing4/Ifit2/Id3/Hpgd/Hmox1/Gsn/Gch1/Gadd45g/Gadd45b/Gadd45a/Fosl1/Fbxo32/Fbh1/Fas/F3/F2r/Epha7/Emilin1/Eif2ak2/Egr1/Eef1e1/Dusp6/Cyp1b1/Clip3/Cdk5/Cd40/Cd24a/Ccn2/Ccn1/Ccl2/Cas…	77
GO:0043535	regulation of blood vessel endothelial cell migration	20/1150	74/10233	0.27027	2.40494	4.3158	0.000133499	0.0048534	0.00402224	Thbs1/Srpx2/Rgcc/Ptgs2/Prl2c2/Plcg1/P2rx4/Mecp2/Map2k3/Jup/Hmox1/Hdac5/Gadd45a/Foxc2/Epha2/Cd40/Atp2b4/Angpt4/Angpt1/Amot	20
GO:1901343	negative regulation of vasculature development	20/1150	74/10233	0.27027	2.40494	4.3158	0.000133499	0.0048534	0.00402224	Zfp354c/Thbs1/Sparc/Serpine1/Rgcc/Ptn/Mecp2/Gadd45a/Foxc1/Epha2/Emilin1/Dcn/Creb3l1/Col4a2/Ccl2/Atp2b4/Angpt4/Amot/Adrb2/Adamts1	20
GO:2000181	negative regulation of blood vessel morphogenesis	20/1150	74/10233	0.27027	2.40494	4.3158	0.000133499	0.0048534	0.00402224	Zfp354c/Thbs1/Sparc/Serpine1/Rgcc/Ptn/Mecp2/Gadd45a/Foxc1/Epha2/Emilin1/Dcn/Creb3l1/Col4a2/Ccl2/Atp2b4/Angpt4/Amot/Adrb2/Adamts1	20
GO:0060541	respiratory system development	36/1150	171/10233	0.210526	1.87332	4.09773	0.000134329	0.0048534	0.00402224	Tns3/Tmem38b/Thra/Spry1/Sparc/Slc7a11/Six1/Rpgrip1l/Rdh10/Rcn3/Rbbp9/Pkdcc/Pdgfrb/Pdgfra/Nphp3/Mmp14/Mgp/Mapk8ip3/Loxl3/Lox/Lipa/Igfbp5/Ift88/Hmga2/Hmga1/Hes1/Heg1/Gata4/Fgf7/Col6a1/Col3a1/Cebpa/Ccn2/Bmp4/Aimp2/Adamts2	36
GO:0072006	nephron development	24/1150	97/10233	0.247423	2.20163	4.23096	0.000136486	0.00488901	0.00405176	Six1/Pdgfrb/Pdgfra/Pdgfd/Pbx1/Notch3/Myc/Lgr4/Lamb2/Kif26b/Itgb3/Hey1/Hes1/Foxc2/Foxc1/Fmn1/Egr1/Cfh/Cd24a/C3ar1/Bmp4/Angpt1/Acta2/Acat1	24
GO:0048667	cell morphogenesis involved in neuron differentiation	70/1150	405/10233	0.17284	1.53797	3.93069	0.000138517	0.00488901	0.00405176	Vcl/Ulk2/Ttc8/Ttc3/Tnfrsf12a/Tmem106b/Taok2/Szt2/Syngap1/Smn1/Slc1a3/Sema6c/Sema4f/Sema3b/Scn1b/Robo1/Rac3/Ptn/Plxna3/Pdlim5/Palld/Pak3/Pak1/Olfm1/Ntn4/Nptx1/Npr2/Notch3/Nfix/Nexn/Nefm/Nefl/Myh10/Mfsd2a/Megf8/Matn2/Mapk8ip3/Macf1/Lrp1/Lgr4/Lamb2/Lama2/Kif5c/Kif21a/Igf1r/Ifrd1/Id2/Hes1/Gprin3/Gas1/Fn1/Fmn1/Flrt2/Etv4/Ephb6/Epha7/Emb/Dst/Dlg4/Dclk1/Dbn1/Cxcl12/Crabp2/Cntnap1/Cnp/Cdk5/Camk2a/Atg7/Ar…	70
GO:0006910	phagocytosis, recognition	8/1150	16/10233	0.5	4.44913	4.91272	0.000139397	0.00488901	0.00405176	Spon2/Colec12/Cfp/C3/C1s2/C1s1/C1rb/C1ra	8
GO:0045766	positive regulation of angiogenesis	27/1150	115/10233	0.234783	2.08916	4.17933	0.000139478	0.00488901	0.00405176	Xbp1/Tlr3/Tjp1/Thbs1/Serpine1/Prl2c2/Plcg1/Mmp9/Lgals3/Jup/Itgb8/Itgb3/Hmox1/Hmga2/Hk2/Hgf/Gata4/Foxc2/F3/Emilin1/Cyp1b1/Cd40/Camp/C3ar1/C3/Angpt4/Adm2	27
GO:0050840	extracellular matrix binding	14/1159	42/10163	0.333333	2.92292	4.4801	0.000140709	0.00407051	0.00359178	Thbs1/Ssc5d/Sparc/Plekha2/Olfml2b/Ntn4/Lgals3/Itgb3/Itga7/Fbln2/Dcn/Ccn1/Bgn/Adamts5	14
GO:0048660	regulation of smooth muscle cell proliferation	31/1150	140/10233	0.221429	1.97033	4.11327	0.000147788	0.00514194	0.00426137	Xrcc5/Xbp1/Thbs1/S1pr1/Rgcc/Ptgs2/Prkdc/Pik3r1/Pdgfrb/Pdgfd/Pdcd4/Pak1/Ogn/Notch3/Ndrg2/Myc/Mmp9/Jun/Itgb3/Igfbp5/Igf1r/Id2/Hpgd/Hmox1/Hbegf/Frs2/Ereg/Egr1/C3ar1/Bmp4/Adamts1	31
GO:0048844	artery morphogenesis	16/1150	53/10233	0.301887	2.68627	4.3793	0.00015209	0.00522125	0.0043271	Six1/Prrx2/Pdgfrb/Nprl3/Notch3/Mylk/Megf8/Lrp1/Ldlr/Hpgd/Hey1/Hes1/Foxc2/Foxc1/Col3a1/Bmp4	16
GO:1901699	cellular response to nitrogen compound	77/1150	457/10233	0.16849	1.49927	3.88532	0.000152291	0.00522125	0.0043271	Zfp36l1/Xbp1/Wnt10b/Vcam1/Trpm4/Trib3/Tmem38b/Tlr3/Tlr2/Thbs1/Slc39a14/Slc2a8/Slc25a33/Slc1a3/Six1/Sesn2/Sesn1/Scx/Rgs4/Prkdc/Por/Pik3r3/Pik3r1/Pdk4/Pdk2/Pak1/P2rx4/P2rx3/Ogt/Npr2/Mecp2/Lynx1/Ly6c1/Ly6a/Lrp1/Lpl/Klf5/Klf16/Kat2b/Jup/Jun/Itgb3/Irs1/Inhbb/Igfbp5/Igf1r/Hmga1/Gstm7/Ghr/Gdf15/Gabrb2/Gabra1/Foxc2/Fam114a1/Enpp1/Eif4ebp1/Egr1/Echdc3/Dhx9/Col6a1/Chrng/Chrnb1/Cdk5/Ccl2/Car3/Car2/Camp/Camk…	77
GO:0030193	regulation of blood coagulation	13/1150	38/10233	0.342105	3.04414	4.49183	0.000155243	0.00524587	0.00434751	Vwf/Thbs1/Tfpi/Serpine2/Serpine1/Pros1/Plau/Pdgfra/F3/F2r/Emilin1/C1qtnf1/Angpt1	13
GO:1900046	regulation of hemostasis	13/1150	38/10233	0.342105	3.04414	4.49183	0.000155243	0.00524587	0.00434751	Vwf/Thbs1/Tfpi/Serpine2/Serpine1/Pros1/Plau/Pdgfra/F3/F2r/Emilin1/C1qtnf1/Angpt1	13
GO:0010594	regulation of endothelial cell migration	29/1150	128/10233	0.226562	2.01601	4.11576	0.000156882	0.00525082	0.00435161	Zfp580/Thbs1/Srpx2/Sparc/Sp100/Rin2/Rgcc/Ptn/Ptgs2/Prl2c2/Plcg1/P2rx4/Mecp2/Map2k3/Jup/Itgb3/Hmox1/Hdac5/Gadd45a/Foxc2/Epha2/Dcn/Cd40/Bmp4/Atp2b4/Atoh8/Angpt4/Angpt1/Amot	29
GO:0033627	cell adhesion mediated by integrin	15/1150	48/10233	0.3125	2.78071	4.39994	0.000158216	0.00525082	0.00435161	Vcam1/Serpine1/Rac3/Plau/Itgb8/Itgb7/Itgb3/Ift74/Foxc2/Epha2/Emilin1/Cyp1b1/Col16a1/Cd24a/Ccn3	15
GO:0048880	sensory system development	49/1150	259/10233	0.189189	1.68345	3.96405	0.000159136	0.00525082	0.00435161	Wdr19/Ulk2/Ttc8/Tgif1/Tbc1d32/Spry1/Smarcd3/Six5/Scaper/Sall2/Rpgrip1l/Rdh10/Ptn/Pdgfrb/Pdgfra/Pbx1/Nfix/Myh10/Myf5/Mfsd2a/Mfap5/Maf/Lamb2/Jun/Inhbb/Ift88/Hes1/Gas1/Frs2/Foxc2/Foxc1/Fat1/Epha2/Efemp1/Cyp1b1/Crybg1/Col8a1/Col5a2/Col5a1/Col4a1/Cln8/Cfh/Cdon/Cc2d2a/C3/Bmp4/Bbs10/Atp2b4/Aqp5	49
GO:0050879	multicellular organismal movement	14/1150	43/10233	0.325581	2.89711	4.43561	0.000159861	0.00525082	0.00435161	Tnnt3/Tnnt1/Tnnc2/Jsrp1/Gstm7/Dmpk/Col6a1/Cln8/Chrng/Chrnb1/Car3/Atp2a1/Adrb2/Actn3	14
GO:0032103	positive regulation of response to external stimulus	74/1150	436/10233	0.169725	1.51026	3.87435	0.000161919	0.00528147	0.00437701	Zfp580/Zdhhc1/Xrcc5/Vegfd/Trim30a/Tlr3/Tlr2/Thbs1/Serpine1/S1pr1/Rsad2/Rnf170/Pvr/Ptn/Ptgs2/Prkdc/Ppbp/Plau/Pja2/Pik3r1/Pdgfrb/Pdgfra/Pdgfd/Pdcd4/Parp9/P2rx4/Ogt/Nedd9/Mndal/Megf8/Map2k3/Lrp1/Lpl/Lgr4/Lgals9/Lgals2/Ldlr/Irgm2/Irgm1/Irf7/Inava/Ikbke/Igtp/Igf1r/Ifi207/Ifi203/Hexim1/Havcr2/Gbp2/Fosl1/Fn1/F3/Ereg/Enpp3/Emilin1/Eif2ak2/Dhx9/Dhx58/Ddx39a/Cxcl12/Cfp/Cebpa/Cd74/Cd24a/Ccl7/Ccl2/Casp12/Cam…	74
GO:0050878	regulation of body fluid levels	38/1150	186/10233	0.204301	1.81792	4.00558	0.000171164	0.00554455	0.00459503	Xbp1/Vwf/Vdr/Tspan32/Thbs1/Tfpi/Slc7a11/Serpine2/Serpine1/Selp/Pros1/Prl2c5/Prl2c3/Prl2c2/Plau/Pdgfra/P2ry2/Nfat5/Itgb3/Hk2/Heg1/Fn1/F3/F2r/Enpp1/Emilin1/Csn3/Coro2b/Cfh/Ccnd1/C1qtnf1/Axl/Atg7/Aqp5/Anxa8/Angpt4/Angpt1/Adrb2	38
GO:0030155	regulation of cell adhesion	82/1150	496/10233	0.165323	1.47108	3.82684	0.000179073	0.00572241	0.00474244	Xbp1/Wnt10b/Vsir/Vnn1/Vcl/Vcam1/Tspan32/Tnfrsf18/Tmem131l/Tjp1/Thbs1/Taok2/Spry4/Spn/Smarcd3/Smarca2/Slc7a1/Serpine2/Serpine1/Selp/S1pr1/Rnd1/Rin2/Rgcc/Rac3/Ptn/Postn/Plekha2/Plau/Pik3r1/Nfat5/Nedd9/Myo10/Myf5/Mmp14/Macf1/Lrp1/Loxl3/Lims2/Lgals9/Lgals3/Lamb2/Lama4/Lama2/Kif26b/Jup/Itgb3/Irgm1/Il7/Ift74/Hspg2/Hes1/Havcr2/Gpm6b/Glmn/Foxc2/Fn1/Fmn1/Fbln2/Ephb6/Epha7/Epha2/Enpp2/Emilin1/Dock5/Dbn1/Da…	82
GO:0007517	muscle organ development	45/1150	233/10233	0.193133	1.71855	3.94774	0.000179092	0.00572241	0.00474244	Xbp1/Wnt10b/Six1/Scx/S1pr1/Popdc3/Nfix/Myog/Myod1/Mylk/Myf5/Myc/Mustn1/Mbnl1/Maff/Lox/Klf5/Jph2/Id3/Hey1/Heg1/Hdac5/Gpcpd1/Gata4/Fzd2/Fzd1/Foxc2/Foxc1/Egr1/Des/Col6a1/Col3a1/Cntnap1/Cdon/Cdk5/Ccnt2/Capn3/Bmp4/Bcl9l/Atf3/Arid5b/Ankrd1/Angpt1/Adrb2/Actn3	45
GO:0140375	immune receptor activity	13/1159	38/10163	0.342105	2.99984	4.43102	0.000180193	0.00503297	0.00444105	Osmr/Lifr/Il1r1/Il17rd/Il13ra1/Ghr/Gfral/Fcgr4/F3/Csf2rb/Cd74/C3ar1/Ackr3	13
GO:0014074	response to purine-containing compound	22/1150	87/10233	0.252874	2.25013	4.16662	0.000182518	0.00579247	0.0048005	Zfp36l1/Wnt10b/Trpm4/Tmem38b/Scx/Pik3r1/P2rx6/P2rx4/P2rx3/Npr2/Jun/Irs1/Inhbb/Igfbp5/Hmga1/Gstm7/Enpp1/Col1a1/Ccl2/Birc2/Areg/Aqp9	22
GO:0050905	neuromuscular process	26/1150	111/10233	0.234234	2.08428	4.0868	0.000191677	0.00604231	0.00500756	Tnnt3/Tnnt1/Tnnc2/Slc1a3/Rnf170/Rac3/Npr2/Nefl/Myh10/Mecp2/Jsrp1/Gstm7/Gch1/Foxs1/Dmpk/Dlg4/Dbn1/Cntnap1/Cln8/Chrng/Chrnb1/Cfh/Car3/Atp2a1/Adrb2/Actn3	26
GO:0030246	carbohydrate binding	28/1159	122/10163	0.229508	2.0125	4.03647	0.000205531	0.00554933	0.00489668	Vcan/Tkt/Slc2a8/Selp/Ptn/Pfkm/P4ha3/P3h3/Mrc2/Man2c1/Man2a2/Ly75/Loxl2/Lgals9/Lgals3/Lgals2/Klra2/Hk2/Gpcpd1/Galnt4/Enpp2/Enpp1/Colec12/Clec4d/Cemip2/Cd24a/Alpk1/Adgrl1	28
GO:0009612	response to mechanical stimulus	29/1150	130/10233	0.223077	1.985	4.02157	0.000208645	0.00653337	0.00541452	Tmem120a/Tlr3/Thbs1/Slc2a1/Slc1a3/Serpine2/Scx/Ptn/Psph/Postn/P2rx3/Nos1/Myc/Mmp14/Jup/Jun/Itgb3/Gsn/Gata4/Gadd45a/Cxcl12/Col6a1/Col1a1/Cnn2/Cd40/Ccl2/Cacnb3/Atat1/Ankrd1	29
GO:0055001	muscle cell development	32/1150	149/10233	0.214765	1.91104	3.9859	0.000211891	0.00659108	0.00546234	Wnt10b/Tnnt3/Tnnt1/Synpo2l/Six1/Rgs4/Pin1/Pdlim5/Pdgfrb/Pdgfra/Pak1/Neurl2/Myog/Myof/Myod1/Myl9/Myh10/Myf5/Lox/Ldb3/Hes1/Hdac5/Gata4/Fdps/Dcaf8/Col6a1/Cntnap1/Chrnb1/Capn3/Bmp4/Atg7/Actn3	32
GO:0071559	response to transforming growth factor beta	41/1150	208/10233	0.197115	1.75398	3.909	0.000217824	0.00673105	0.00557835	Zfp36l1/Xbp1/Thbs1/Tgfbr3l/Tgfb1i1/Spry1/Serpine1/Scx/Rgcc/Postn/Pin1/Peg10/Pdgfd/Pbld2/Ogt/Nrep/Ltbp4/Lrp1/Lox/Lgals9/Jun/Itgb8/Il17rd/Igf1r/Hpgd/Gdf15/Emilin1/Dbn1/Dab2/Col4a2/Col3a1/Col1a2/Col1a1/Cd109/Ccl2/Bcl9l/Atf3/Aspn/Appl2/Ankrd1/Acta2	41
GO:0016528	sarcoplasm	18/1169	65/10347	0.276923	2.45109	4.18824	0.000218768	0.00609095	0.00567221	Thbs1/Srl/Sertad1/Rtn2/Nos1/Myh10/Mrln/Jsrp1/Jph2/Ifrd1/Hk2/Gstm7/Gsn/Dmpk/Col6a1/Cacnb1/Cacna2d1/Atp2a1	18
GO:0043534	blood vessel endothelial cell migration	24/1150	100/10233	0.24	2.13558	4.06036	0.000225469	0.00687475	0.00569744	Thbs1/Srpx2/Robo1/Rgcc/Ptgs2/Prl2c2/Plcg1/Pik3r3/P2rx4/Mecp2/Map2k3/Jup/Hmox1/Hdac5/Gadd45a/Foxc2/Epha2/Cyp1b1/Cxcl12/Cd40/Atp2b4/Angpt4/Angpt1/Amot	24
GO:0001816	cytokine production	78/1150	470/10233	0.165957	1.47673	3.76484	0.000226865	0.00687475	0.00569744	Zfp580/Zbtb37/Zbtb26/Xbp1/Vsir/Vegfd/Trpm4/Trim30a/Tlr3/Tlr2/Tia1/Thbs1/Ssc5d/Spon2/Spn/Serpine1/S1pr3/Rsad2/Rgcc/Ptgs2/Postn/Pik3r1/Pdcd4/Pbld2/P2ry2/Ndrg2/Map2k3/Lrp1/Lpl/Lgr4/Lgals9/Irgm2/Irgm1/Irf7/Inhbb/Inava/Il7/Il1r1/Ikbke/Igtp/Ifi207/Hmox1/Hgf/Heg1/Havcr2/Glmn/Gata4/Fn1/F3/F2r/Ereg/Epha2/Eif2ak2/Egr1/Dhx9/Dhx58/Cyp1b1/Cxcl5/Col3a1/Cd74/Cd40/Cd24a/Ccn1/Ccl7/Ccl20/Ccl2/Camp/C3ar1/C3/C1qtnf3…	78
GO:0043068	positive regulation of programmed cell death	78/1150	470/10233	0.165957	1.47673	3.76484	0.000226865	0.00687475	0.00569744	Zfp622/Xbp1/Wnt10b/Wdr35/Vnn1/Vdr/Tnfrsf12a/Tlr3/Tlr2/Tia1/Thbs1/Srpk2/Spry1/Rps6ka2/Rgcc/Rassf2/Rad9a/Ptn/Ptgs2/Prkdc/Ppp1r15a/Plcg1/Pin1/Phlda1/Pea15a/Pdgfrb/Pdcd4/Pak3/Olfm1/Nos1/Nacc2/Myc/Musk/Mmp9/Mcl1/Lgals2/Jun/Inhbb/Ing4/Ifit2/Id3/Htatip2/Hpgd/Hmox1/Gsn/Gch1/Gadd45g/Gadd45b/Gadd45a/Fosl1/Fbxo32/Fbh1/Fas/F3/F2r/Epha7/Emilin1/Eif2ak2/Egr1/Eef1e1/Dusp6/Cyp1b1/Clip3/Cdk5/Cd40/Cd24a/Ccn2/Ccn1/…	78
GO:0031667	response to nutrient levels	67/1150	390/10233	0.171795	1.52868	3.78767	0.000229568	0.00691207	0.00572837	Xbp1/Wrn/Vdr/Upp1/Ulk2/Szt2/Stc2/Slc2a1/Sesn2/Sesn1/Rnase4/Psph/Prl2c5/Prl2c3/Prl2c2/Prkab2/Postn/Por/Pdk4/Pdk2/Pak3/Pak1/Ogt/Nprl3/Myod1/Mfsd2a/Maf/Lpl/Lipg/Lipa/Ldlr/Kat2b/Jun/Inhbb/Ifi207/Gstt1/Gsta1/Gprin3/Ghr/Gfral/Gdf15/Fas/Enpp1/Eif4ebp1/Eif2ak4/Eif2ak2/Deptor/Col6a1/Col1a1/Chac1/Cfh/Cebpa/Cdon/Cd68/Ccnd1/Ccl2/Bmf/Bbs2/Atg7/Atf3/Asns/Appl2/Adrb2/Acat1/Acadm/Abca1/Aacs	67
GO:0048732	gland development	58/1150	326/10233	0.177914	1.58313	3.80728	0.000235445	0.00704385	0.00583758	Xbp1/Vwf/Vdr/Thra/Tet2/Six1/Serpine2/Rpgrip1l/Robo1/Ptn/Prl2c5/Prl2c3/Prl2c2/Prkdc/Plau/Pdgfrb/Pdgfra/Pbx1/Ntn4/Nphp3/Mki67/Lipa/Lims2/Jun/Irs1/Inhbb/Igfbp5/Igf1r/Ift88/Id2/Hspa12a/Hmox1/Hmga2/Hmga1/Hk2/Hgf/Hes1/Frs2/Foxc1/Fgf7/Fa2h/Etv5/Etv4/Epha2/Csn3/Cp/Cebpa/Ccnd1/Ccl2/Car3/Bmp4/Atg7/Arid5b/Areg/Agap2/Acat1/Acadm/Aacs	58
GO:0060560	developmental growth involved in morphogenesis	36/1150	176/10233	0.204545	1.8201	3.90484	0.00024512	0.00727432	0.00602858	Vcl/Ulk2/Ttc3/Tnfrsf12a/Spry1/Six1/Sema6c/Sema4f/S1pr1/Robo1/Rdh10/Postn/Plxna3/Pak1/Olfm1/Npr2/Nfix/Megf8/Mecp2/Macf1/Lrp1/Lamb2/Kif26b/Ifrd1/Fn1/Fmn1/Epha7/Eif2ak4/Dclk1/Dbn1/Cxcl12/Crabp2/Cdk5/Bmp4/Atg7/Areg	36
GO:0010714	positive regulation of collagen metabolic process	11/1150	30/10233	0.366667	3.2627	4.41608	0.000247795	0.00727432	0.00602858	Vsir/Tnfrsf12a/Serpine1/Scx/Rgcc/Pdgfrb/F2r/Creb3l1/Ccn2/Ccl2/Bmp4	11
GO:0035987	endodermal cell differentiation	11/1150	30/10233	0.366667	3.2627	4.41608	0.000247795	0.00727432	0.00602858	Mmp9/Mmp14/Hmga2/Fn1/Dab2/Col8a1/Col6a1/Col5a2/Col5a1/Col4a2/Col12a1	11
GO:0007178	cell surface receptor protein serine/threonine kinase signaling pathway	47/1150	250/10233	0.188	1.67287	3.83254	0.000250273	0.00730143	0.00605105	Xbp1/Vsir/Tmem119/Thbs1/Tgif1/Tgfbr3l/Tgfb1i1/Spry1/Scx/Rgcc/Pin1/Peg10/Pdcd4/Pbld2/Ogt/Nrep/Megf8/Ltbp4/Lrp1/Lox/Lgals9/Jun/Itgb8/Inhbb/Inha/Il17rd/Hpgd/Hes1/Gdf15/Gata4/Fzd1/Fstl1/Emilin1/Egr1/Dab2/Col3a1/Col1a2/Cd109/Ccn3/Ccn1/Ccl2/Bmp4/Bcl9l/Atoh8/Atf3/Aspn/Appl2	47
GO:0150063	visual system development	48/1150	257/10233	0.18677	1.66193	3.82399	0.00025336	0.00734587	0.00608788	Wdr19/Ttc8/Tgif1/Tbc1d32/Spry1/Smarcd3/Six5/Scaper/Sall2/Rpgrip1l/Rdh10/Ptn/Pdgfrb/Pdgfra/Pbx1/Nfix/Myh10/Myf5/Mfsd2a/Mfap5/Maf/Lamb2/Jun/Inhbb/Ift88/Hes1/Gas1/Frs2/Foxc2/Foxc1/Fat1/Epha2/Efemp1/Cyp1b1/Crybg1/Col8a1/Col5a2/Col5a1/Col4a1/Cln8/Cfh/Cdon/Cc2d2a/C3/Bmp4/Bbs10/Atp2b4/Aqp5	48
GO:0006631	fatty acid metabolic process	50/1150	271/10233	0.184502	1.64175	3.80968	0.000257754	0.00742741	0.00615546	Trib3/Sesn2/Ptgs2/Ptgr2/Prkab2/Por/Pdk4/Pdk2/Pdk1/Oxsm/Ncor1/Mmut/Mid1ip1/Mfsd2a/Lpl/Lipg/Lipa/Kat2b/Irs1/Hpgd/Hacd4/Gstm7/Gsta1/Gdf15/Fmo1/Fa2h/Etfbkmt/Enpp1/Echdc3/Cyp4f40/Cyp2d22/Cyp1b1/Cyb5a/Cp/Cd74/C3/Asah2/Appl2/Alox5ap/Akr1c14/Aig1/Acsbg1/Acbd5/Acat1/Acadsb/Acadm/Acad11/Abcd2/Abcd1/Aacs	50
GO:0045926	negative regulation of growth	35/1150	170/10233	0.205882	1.83199	3.89221	0.000260814	0.00746397	0.00618575	Wwc1/Ulk2/Ttc3/Stc2/Smarca2/Sesn2/Sesn1/Sertad1/Serpine2/Sema6c/Sema4f/Rrad/Rgs4/Rerg/Plxna3/Plac8/Pak1/Osgin1/Mndal/Mecp2/Ing4/Igfbp5/Ifrd1/Gdf15/Gas1/Epha7/Enpp1/Dab2/Cth/Cirbp/Cdk5/Ccn3/Bbs2/Atg7/Adrb2	35
GO:0141091	transforming growth factor beta receptor superfamily signaling pathway	44/1150	230/10233	0.191304	1.70228	3.83284	0.0002622	0.00746397	0.00618575	Xbp1/Vsir/Tmem119/Thbs1/Tgif1/Tgfbr3l/Tgfb1i1/Spry1/Scx/Rgcc/Pin1/Peg10/Pdcd4/Pbld2/Ogt/Nrep/Megf8/Ltbp4/Lrp1/Lox/Lgals9/Jun/Itgb8/Inhbb/Il17rd/Hpgd/Hes1/Gdf15/Gata4/Fzd1/Fstl1/Emilin1/Egr1/Dab2/Col3a1/Col1a2/Cd109/Ccn1/Ccl2/Bmp4/Bcl9l/Atf3/Aspn/Appl2	44
GO:0045211	postsynaptic membrane	32/1169	150/10347	0.213333	1.88825	3.91077	0.000265794	0.00703024	0.00654691	Zc4h2/Usp48/Sspn/Sorcs2/Slc9a5/Slc6a8/Slc1a7/Sema4f/Pdlim4/Pcdhb16/P2rx6/P2rx4/Olfm1/Nsg1/Musk/Magee1/Lrp1/Itgb3/Gabrb2/Gabra1/Gabbr1/Fmr1/Flrt2/F2r/Epha7/Dlg4/Dbn1/Clmp/Chrng/Chrnb1/Cacna2d1/Adrb2	32
GO:0019730	antimicrobial humoral response	12/1150	35/10233	0.342857	3.05083	4.32435	0.000270804	0.00766243	0.00635023	Spon2/Rnase4/Ppbp/Lgals3/Cxcl5/Cxcl12/Ccl9/Ccl8/Ccl7/Ccl20/Ccl2/Camp	12
GO:0022836	gated channel activity	19/1159	71/10163	0.267606	2.34657	4.08492	0.000271572	0.00709592	0.00626137	Ttyh3/Trpm4/Tmc4/Slc1a7/P2rx6/P2rx4/P2rx3/Kcnj15/Kcnab1/Gabrb2/Gabra1/Chrng/Chrnb1/Cacng1/Cacnb3/Cacnb1/Cacna2d1/Anxa6/Ano8	19
GO:0010810	regulation of cell-substrate adhesion	34/1150	164/10233	0.207317	1.84476	3.88041	0.000276955	0.00774704	0.00642035	Vcl/Thbs1/Spry4/Serpine1/Rin2/Rac3/Ptn/Postn/Plekha2/Plau/Pik3r1/Nedd9/Myf5/Mmp14/Macf1/Lrp1/Lims2/Jup/Itgb3/Gpm6b/Fn1/Fmn1/Fbln2/Enpp2/Emilin1/Dock5/Dbn1/Dab2/Coro2b/Col8a1/Col1a1/Col16a1/Ccn1/Ccdc80	34
GO:0050881	musculoskeletal movement	13/1150	40/10233	0.325	2.89193	4.26579	0.00027839	0.00774704	0.00642035	Tnnt3/Tnnt1/Tnnc2/Jsrp1/Gstm7/Dmpk/Cln8/Chrng/Chrnb1/Car3/Atp2a1/Adrb2/Actn3	13
GO:0072110	glomerular mesangial cell proliferation	6/1150	10/10233	0.6	5.33896	4.88439	0.000279801	0.00774704	0.00642035	Pdgfrb/Pdgfd/Itgb3/Egr1/C3ar1/Bmp4	6
GO:0007204	positive regulation of cytosolic calcium ion concentration	17/1150	61/10233	0.278689	2.47984	4.1247	0.000280391	0.00774704	0.00642035	Trpm4/Ptgfr/P2ry2/P2rx4/Lrp1/Jph2/Fzd2/F2r/Dlg4/Cdk5/Cd24a/Cacnb3/Cacna2d1/C3ar1/C1qtnf1/Bmp4/Ackr3	17
GO:0005882	intermediate filament	13/1169	40/10347	0.325	2.87663	4.24386	0.00029363	0.00739668	0.00688817	Vmac/Sync/Slc1a4/Rtn2/Nefm/Nefl/Macf1/Krt14/Krt13/Jup/Gsn/Dst/Des	13
GO:0045445	myoblast differentiation	21/1150	84/10233	0.25	2.22457	4.00982	0.000300808	0.00826254	0.00684757	Zfp36l1/Wnt10b/Smarcd3/Smarca2/Ranbp3l/Prl2c2/Pik3r1/Myog/Myod1/Myf5/Mustn1/Mbnl1/Id3/Flt3l/Eid2b/Cdon/Ccl9/Ccl8/Capn3/Bmp4/Bcl9l	21
GO:0005231	excitatory extracellular ligand-gated monoatomic ion channel activity	6/1159	10/10163	0.6	5.26126	4.83676	0.00030366	0.00723424	0.00638343	Slc1a7/P2rx6/P2rx4/P2rx3/Chrng/Chrnb1	6
GO:0016641	oxidoreductase activity, acting on the CH-NH2 group of donors, oxygen as acceptor	6/1159	10/10163	0.6	5.26126	4.83676	0.00030366	0.00723424	0.00638343	Vcam1/Loxl3/Loxl2/Loxl1/Lox/4930438A08Rik	6
GO:0098960	postsynaptic neurotransmitter receptor activity	6/1159	10/10163	0.6	5.26126	4.83676	0.00030366	0.00723424	0.00638343	Gabrb2/Gabra1/Gabbr1/Chrng/Chrnb1/Anxa9	6
GO:0001817	regulation of cytokine production	77/1150	467/10233	0.164882	1.46717	3.67693	0.000305473	0.0083419	0.00691334	Zfp580/Zbtb37/Zbtb26/Xbp1/Vsir/Vegfd/Trpm4/Trim30a/Tlr3/Tlr2/Tia1/Thbs1/Ssc5d/Spon2/Spn/Serpine1/S1pr3/Rsad2/Rgcc/Ptgs2/Postn/Pik3r1/Pdcd4/Pbld2/P2ry2/Ndrg2/Map2k3/Lrp1/Lpl/Lgr4/Lgals9/Irgm2/Irgm1/Irf7/Inhbb/Inava/Il7/Il1r1/Ikbke/Igtp/Ifi207/Hmox1/Hgf/Heg1/Havcr2/Glmn/Gata4/Fn1/F3/F2r/Ereg/Epha2/Eif2ak2/Egr1/Dhx9/Dhx58/Cyp1b1/Cxcl5/Cd74/Cd40/Cd24a/Ccn1/Ccl7/Ccl20/Ccl2/Camp/C3ar1/C3/C1qtnf3/Axl/Ar…	77
GO:0070167	regulation of biomineral tissue development	18/1150	67/10233	0.268657	2.39058	4.06324	0.0003091	0.00839215	0.00695498	Wnt10b/Vdr/Trpm4/Tmem119/S1pr1/Ptn/Pkdcc/Mgp/Hey1/Gpm6b/Enpp1/Cdon/Ccn1/Bmp4/Aspn/Ank/Adrb2/Actn3	18
GO:0060537	muscle tissue development	56/1150	316/10233	0.177215	1.57691	3.70658	0.00033242	0.00895565	0.00742198	Wnt10b/Six1/Scx/S1pr1/Rgs4/Popdc3/Pin1/Pdlim5/Pdgfrb/Pdgfra/Pak1/Nprl3/Npr2/Nfix/Myog/Myod1/Mylk/Myh10/Myf5/Myc/Mbnl1/Maff/Lox/Klf5/Jph2/Igfbp5/Ift88/Ifrd1/Id2/Hspg2/Hey1/Heg1/Hdac5/Gpcpd1/Gata4/Frs2/Foxc2/Foxc1/Fdps/Egr1/Col6a1/Col3a1/Cntnap1/Cdon/Cdk5/Ccnt2/Capn3/Bmp4/Bcl9l/Atg7/Atf3/Ankrd1/Angpt1/Adrb2/Actn3/Acadm	56
GO:0060079	excitatory postsynaptic potential	15/1150	51/10233	0.294118	2.61714	4.11936	0.000333668	0.00895565	0.00742198	Slc1a7/Rgs4/P2rx6/P2rx4/P2rx3/Mecp2/Fmr1/Dmpk/Dlg4/Dbn1/Chrng/Chrnb1/Cdk5/Cacnb3/Adrb2	15
GO:0004714	transmembrane receptor protein tyrosine kinase activity	10/1159	26/10163	0.384615	3.3726	4.34581	0.000340491	0.00787992	0.00695317	Pdgfrl/Pdgfrb/Pdgfra/Musk/Igf1r/Ephb6/Epha7/Epha2/Efemp1/Axl	10
GO:1904894	positive regulation of receptor signaling pathway via STAT	11/1150	31/10233	0.354839	3.15745	4.28048	0.000345467	0.00921965	0.00764077	Tlr2/Prl2c5/Prl2c3/Prl2c2/Hes1/Ghr/F2r/Cyp1b1/Cxcl5/Camk2a/Agap2	11
GO:0072210	metanephric nephron development	9/1150	22/10233	0.409091	3.6402	4.41091	0.000352756	0.00936098	0.0077579	Pdgfrb/Pdgfra/Lgr4/Lamb2/Kif26b/Hes1/Fmn1/Egr1/Bmp4	9
GO:0001725	stress fiber	19/1169	73/10347	0.260274	2.30373	3.9893	0.000354907	0.00813915	0.00757959	Vcl/Synpo2/Synpo/Pdlim5/Pdlim4/Palld/Mylk/Myl9/Myh10/Lpp/Lima1/Ldb3/Fscn1/Dst/Coro2b/Cnn2/Amot/Acta2/Ablim1	19
GO:0097517	contractile actin filament bundle	19/1169	73/10347	0.260274	2.30373	3.9893	0.000354907	0.00813915	0.00757959	Vcl/Synpo2/Synpo/Pdlim5/Pdlim4/Palld/Mylk/Myl9/Myh10/Lpp/Lima1/Ldb3/Fscn1/Dst/Coro2b/Cnn2/Amot/Acta2/Ablim1	19
GO:0051961	negative regulation of nervous system development	24/1150	103/10233	0.23301	2.07338	3.89567	0.000362255	0.00955676	0.00792015	Ulk2/Ttc3/Tlr2/Syngap1/Sema6c/Sema4f/Robo1/Ptn/Plxna3/Mecp2/Ldlr/Kctd11/Ifrd1/Id2/Hmga2/Hes1/Fas/Epha7/Dynlt1b/Daam2/Cdk5/Cd24a/Bmp4/Appl2	24
GO:2000351	regulation of endothelial cell apoptotic process	12/1150	36/10233	0.333333	2.96609	4.20467	0.000365143	0.00955676	0.00792015	Xbp1/Thbs1/Serpine1/Rgcc/Plcg1/Pdcd4/Itgb3/F3/Cd40/Ccl2/Bmp4/Angpt1	12
GO:0050818	regulation of coagulation	13/1150	41/10233	0.317073	2.8214	4.15798	0.000366237	0.00955676	0.00792015	Vwf/Thbs1/Tfpi/Serpine2/Serpine1/Pros1/Plau/Pdgfra/F3/F2r/Emilin1/C1qtnf1/Angpt1	13
GO:0005902	microvillus	17/1169	62/10347	0.274194	2.42693	4.02176	0.000369262	0.00813915	0.00757959	Vcam1/Stard10/Spn/Slc7a11/Pdgfra/Itgb3/Gamt/Fscn1/Dcxr/Cnp/Cd24a/Car9/Car2/Calml4/Bbs2/Aqp5/Angpt1	17
GO:0090257	regulation of muscle system process	33/1150	160/10233	0.20625	1.83527	3.78896	0.000373478	0.0096826	0.00802444	Trpm4/Tnnt3/Tnnt1/Tnnc2/Tmem38b/Srl/Rgs4/Ptgs2/Pin1/Pak1/P2rx4/Myog/Jup/Igfbp5/Gstm7/Gsn/Gata4/Fdps/Fbxo32/F2r/Ehd3/Dock5/Dmpk/Dbn1/Ccn2/Cacng1/Cacnb1/Atp2b4/Atp2a1/Arhgap42/Anxa6/Adrb2/Actn3	33
GO:0055002	striated muscle cell development	28/1150	128/10233	0.21875	1.94649	3.83415	0.000375183	0.0096826	0.00802444	Wnt10b/Tnnt3/Tnnt1/Synpo2l/Six1/Rgs4/Pin1/Pdlim5/Pdgfrb/Pdgfra/Pak1/Neurl2/Myog/Myod1/Myl9/Myh10/Myf5/Ldb3/Hdac5/Gata4/Fdps/Dcaf8/Col6a1/Cntnap1/Capn3/Bmp4/Atg7/Actn3	28
GO:0001562	response to protozoan	8/1150	18/10233	0.444444	3.95478	4.46434	0.000385517	0.00989492	0.0082004	Tspan32/Spn/Irgm2/Igtp/Ier3/Gbp2/Enpp1/Cd40	8
GO:0001968	fibronectin binding	9/1159	22/10163	0.409091	3.58722	4.35831	0.000394165	0.00886872	0.00782568	Thbs1/Ssc5d/Plekha2/Mmp9/Loxl3/Itgb3/Igfbp5/Ccn2/Ccdc80	9
GO:0019722	calcium-mediated signaling	24/1150	104/10233	0.230769	2.05344	3.84202	0.000421811	0.0107676	0.00892367	Trpm4/Tmem38b/Samd14/Ramp3/Plcg1/Pdk2/Pdgfrb/Pdgfra/P2rx4/Nfat5/Irgm2/Irgm1/Inpp5a/Igtp/Gstm7/Dyrk2/Dmpk/Cp/Cd24a/Ccl20/C3ar1/Atp2b4/Actn3/Ackr3	24
GO:0046849	bone remodeling	17/1150	63/10233	0.269841	2.40112	3.96916	0.000425747	0.0108094	0.00895825	Tns3/Tmem64/Tmem119/S1pr1/Rassf2/Rab3d/Ptn/Pdk4/Lgr4/Itgb3/Il7/Fcgr4/Epha2/Enpp1/Dock5/Car2/Adrb2	17
GO:0051924	regulation of calcium ion transport	28/1150	129/10233	0.217054	1.93141	3.78793	0.000428982	0.0108329	0.00897779	Vdr/Tmem38b/Stc2/Serpine1/Rgs4/Ptgs2/Plcg1/Pdgfrb/P2rx4/Nos1/Mylk/Mrln/Lgals3/Itgb3/Hes1/Gstm7/Fmr1/F2r/Cxcl12/Ccl2/Capn3/Camk2a/Cacng1/Cacnb1/Cacna2d1/Bmp4/Atp2a1/Adrb2	28
GO:0001654	eye development	47/1150	256/10233	0.183594	1.63367	3.65338	0.000437522	0.0109895	0.00910755	Wdr19/Ttc8/Tgif1/Tbc1d32/Spry1/Smarcd3/Six5/Scaper/Sall2/Rpgrip1l/Rdh10/Ptn/Pdgfrb/Pdgfra/Pbx1/Nfix/Myh10/Myf5/Mfsd2a/Mfap5/Maf/Lamb2/Jun/Inhbb/Ift88/Hes1/Gas1/Frs2/Foxc2/Foxc1/Fat1/Epha2/Efemp1/Cyp1b1/Crybg1/Col8a1/Col5a2/Col5a1/Col4a1/Cln8/Cfh/Cdon/Cc2d2a/Bmp4/Bbs10/Atp2b4/Aqp5	47
GO:0010721	negative regulation of cell development	34/1150	168/10233	0.202381	1.80084	3.72398	0.000442494	0.011014	0.00912785	Ulk2/Ttc3/Tmem176b/Tmem176a/Tmem131l/Syngap1/Sema6c/Sema4f/S1pr3/Ptn/Plxna3/Pik3r1/Npr2/Myc/Mecp2/Lrrc17/Loxl3/Ldlr/Kctd11/Irgm1/Ifrd1/Id2/Hmga2/Hes1/Fas/Epha7/Dynlt1b/Daam2/Cebpa/Cdk5/Cd74/Cd24a/Bmp4/Appl2	34
GO:0048812	neuron projection morphogenesis	73/1150	443/10233	0.164786	1.4663	3.57022	0.000443187	0.011014	0.00912785	Vcl/Ulk2/Ttc8/Ttc3/Tnfrsf12a/Tmem106b/Taok2/Szt2/Syngap1/Smn1/Sema6c/Sema4f/Sema3b/Scn1b/Robo1/Rac3/Ptn/Postn/Plxna3/Pdlim5/Palld/Pak3/Pak1/Olfm1/Ntn4/Nptx1/Npr2/Notch3/Nfix/Nexn/Nefm/Nefl/Myh10/Mov10/Mfsd2a/Megf8/Mecp2/Matn2/Mapk8ip3/Macf1/Lrp1/Lifr/Lgr4/Lamb2/Lama2/Kif5c/Kif21a/Igf1r/Ifrd1/Gas1/Fn1/Fmn1/Flrt2/Etv4/Ephb6/Epha7/Epb41l3/Emb/Eif2ak4/Dynlt1b/Dst/Dlg4/Dclk1/Dbn1/Cxcl12/Crabp2/Cntnap1…	73
GO:0060047	heart contraction	26/1150	117/10233	0.222222	1.97739	3.78331	0.000463432	0.0114034	0.00945054	Trpm4/Tmem38b/Thra/Slc4a3/Scn1b/Rps6ka2/Rgs4/Pik3r1/P2rx4/Nos1/Mdm4/Map2k3/Jup/Hbegf/Gstm7/Gsn/Gch1/Gata4/Ehd3/Dmpk/Ccn2/Cacna2d1/Atp2b4/Atp2a1/Adrb2/Adm2	26
GO:0002252	immune effector process	61/1150	356/10233	0.171348	1.5247	3.58542	0.00046371	0.0114034	0.00945054	Xbp1/Vsir/Trpm4/Tlr3/Tlr2/Tap2/Spon2/Spn/Serpinb9e/Rsad2/Rorc/Pvr/Prkdc/Pik3r1/Parp3/Mr1/Milr1/Lrp1/Loxl3/Lipa/Lgals9/Lgals3/Kmt5c/Kmt2e/Itgb8/Irf7/Inava/Il1r1/Il13ra1/Hmox1/Havcr2/H2-M10.1/Gadd45g/Fcgr4/Fas/Ephb6/Enpp3/Enpp1/Eif2ak4/Dnase1/Dnajb9/Dhx58/Cxcl5/Csf2rb/Clec4d/Cfp/Cfh/Cd74/Cd40/Cd24a/Ccl2/C3/C1s2/C1s1/C1rl/C1rb/C1ra/Axl/Arid5a/Appl2/Angpt1	61
GO:0043434	response to peptide hormone	59/1150	342/10233	0.172515	1.53508	3.58118	0.000478504	0.0116875	0.00968602	Zfp36l1/Xbp1/Vps13c/Trib3/Stc2/Stat2/Slc39a14/Slc2a8/Slc2a1/Slc25a33/Sesn2/Serpina3n/Serpina3g/Prkdc/Por/Pik3r3/Pik3r1/Pdk4/Pdk2/Pak1/Ogt/Npr2/Nos1/Nefl/Lpl/Klf5/Kat2b/Jun/Itgb3/Irs1/Inhbb/Igfbp5/Igf1r/Hmga1/Ghr/Ggh/Gdf15/Foxc2/Fam114a1/Ereg/Epm2aip1/Enpp1/Eif4ebp1/Egr1/Echdc3/Cyp51/Cry1/Cp/Col6a1/Col3a1/Col1a1/Ccl2/Car3/Car2/Camk2a/Blvrb/Atp2a1/Areg/Appl2	59
GO:0048858	cell projection morphogenesis	75/1150	459/10233	0.163399	1.45396	3.54084	0.000480241	0.0116875	0.00968602	Vcl/Ulk2/Ttc8/Ttc3/Tnfrsf12a/Tmem106b/Taok2/Szt2/Syngap1/Smn1/Sema6c/Sema4f/Sema3b/Scn1b/Robo1/Rac3/Ptn/Postn/Plxna3/Pdlim5/Palld/Pak3/Pak1/Olfm1/Ntn4/Nptx1/Npr2/Notch3/Nfix/Nexn/Nefm/Nefl/Myh10/Mov10/Mfsd2a/Megf8/Mecp2/Matn2/Mapk8ip3/Macf1/Lrp1/Lifr/Lgr4/Lamb2/Lama2/Kif5c/Kif21a/Itgb3/Igf1r/Ifrd1/Gas1/Fn1/Fmn1/Flrt2/Etv4/Ephb6/Epha7/Epb41l3/Enpp2/Emb/Eif2ak4/Dynlt1b/Dst/Dlg4/Dclk1/Dbn1/Cxcl12/Cr…	75
GO:0007423	sensory organ development	62/1150	364/10233	0.17033	1.51564	3.56429	0.00049111	0.0118904	0.00985418	Wnt10b/Wdr19/Ttc8/Tshz1/Tgif1/Tbc1d32/Spry1/Sparc/Smarcd3/Slc25a27/Six5/Six1/Scaper/Sall2/Rpgrip1l/Rdh10/Ptn/Prrx2/Pdgfrb/Pdgfra/Pbx1/Nfix/Myh10/Myf5/Myc/Mfsd2a/Mfap5/Mcm2/Maf/Lamb2/Krt13/Jun/Inhbb/Igfbp7/Ift88/Hey1/Hes1/Gas1/Gabrb2/Fzd2/Frs2/Foxc2/Foxc1/Fat1/Epha2/Enpp1/Efemp1/Cyp1b1/Crybg1/Col8a1/Col5a2/Col5a1/Col4a1/Cln8/Cfh/Cebpa/Cdon/Cc2d2a/Bmp4/Bbs10/Atp2b4/Aqp5	62
GO:0008217	regulation of blood pressure	21/1150	87/10233	0.241379	2.14786	3.82573	0.000501497	0.0120797	0.010011	Rps6ka2/Ptgs2/Postn/Plcb3/Pik3r1/P2rx4/Nos1/Mecp2/Ier3/Id2/Hmox1/Gch1/F2r/Emilin1/Coro2b/Col1a2/C3ar1/Arhgap42/Adrb2/Adm2/Acta2	21
GO:0002274	myeloid leukocyte activation	29/1150	137/10233	0.211679	1.88357	3.70461	0.000529754	0.0126952	0.0105211	Tspan32/Trim55/Tlr3/Tlr2/Thbs1/Slc7a2/Pja2/Ndrg1/Milr1/Lgals9/Ldlr/Kmt2e/Jun/Itgb8/Irgm1/Hspa12a/Hmox1/Havcr2/Fn1/Flt3l/Fcgr4/Fam76b/Enpp3/Dnase1/Cxcl5/Clec4d/Cebpa/Cd99/Camp	29
GO:0015276	ligand-gated monoatomic ion channel activity	13/1159	42/10163	0.309524	2.71414	3.99368	0.000549554	0.0120308	0.0106158	Ttyh3/Trpm4/Slc1a7/P2rx6/P2rx4/P2rx3/Kcnj15/Gabrb2/Gabra1/Chrng/Chrnb1/Anxa6/Ano8	13
GO:0060760	positive regulation of response to cytokine stimulus	14/1150	48/10233	0.291667	2.59533	3.94189	0.000574461	0.0136967	0.0113511	Tlr2/Parp9/Parp14/Irgm2/Irgm1/Irf7/Il7/Il1r1/Ikbke/Igtp/Dhx9/Cd74/Cd40/Axl	14
GO:0003015	heart process	27/1150	125/10233	0.216	1.92202	3.69045	0.000584232	0.0138593	0.0114859	Trpm4/Tmem38b/Thra/Slc4a3/Scn1b/Rps6ka2/Rgs4/Ramp3/Pik3r1/P2rx4/Nos1/Mdm4/Map2k3/Jup/Hbegf/Gstm7/Gsn/Gch1/Gata4/Ehd3/Dmpk/Ccn2/Cacna2d1/Atp2b4/Atp2a1/Adrb2/Adm2	27
GO:0071466	cellular response to xenobiotic stimulus	21/1150	88/10233	0.238636	2.12345	3.76602	0.000590351	0.0139341	0.0115478	Tlr3/Serpine1/Rorc/Rbbp9/Pon3/Nos1/Mylk/Myc/Itgb3/Gstt1/Gstm7/Gsta2/Gsta1/Fmo1/Cyp2d22/Cyp1b1/Cebpa/Ccl2/Aox1/Ankrd1/Abca1	21
GO:0002021	response to dietary excess	8/1150	19/10233	0.421053	3.74664	4.26378	0.000600714	0.0140376	0.0116336	Lipa/Gfral/Gdf15/Enpp1/Col6a1/Cfh/Appl2/Adrb2	8
GO:0035988	chondrocyte proliferation	8/1150	19/10233	0.421053	3.74664	4.26378	0.000600714	0.0140376	0.0116336	Pbxip1/Npr2/Mustn1/Mmp14/Hmga2/Golgb1/Ccn3/Ccn2	8
GO:0032967	positive regulation of collagen biosynthetic process	10/1150	28/10233	0.357143	3.17795	4.10615	0.00060434	0.0140524	0.0116459	Tnfrsf12a/Serpine1/Scx/Rgcc/Pdgfrb/F2r/Creb3l1/Ccn2/Ccl2/Bmp4	10
GO:0098802	plasma membrane signaling receptor complex	19/1169	76/10347	0.25	2.21279	3.78708	0.000613485	0.0127771	0.0118987	Tspan32/Tlr2/Ramp3/Osmr/Olfm1/Itgb8/Itgb7/Itgb3/Itga7/Irs1/Igf1r/Gabbr1/Emilin1/Dlg4/Csf2rb/Chrng/Chrnb1/Cd40/Birc2	19
GO:0010712	regulation of collagen metabolic process	13/1150	43/10233	0.302326	2.69017	3.95178	0.000613825	0.014133	0.0117127	Vsir/Tnfrsf12a/Serpine1/Scx/Rgcc/Pdgfrb/Fn1/F2r/Emilin1/Creb3l1/Ccn2/Ccl2/Bmp4	13
GO:0070613	regulation of protein processing	13/1150	43/10233	0.302326	2.69017	3.95178	0.000613825	0.014133	0.0117127	Thbs1/Serpine2/Serpine1/Rps6ka2/Ppp1r15a/Plau/Mmp14/Ift88/Gsn/Gas1/Fmr1/Ctla2a/Chac1	13
GO:0042641	actomyosin	20/1169	82/10347	0.243902	2.15882	3.75978	0.000627986	0.0127771	0.0118987	Vcl/Synpo2/Synpo/Pdlim5/Pdlim4/Palld/Mylk/Myl9/Myh10/Lpp/Lima1/Ldb3/Kat2b/Fscn1/Dst/Coro2b/Cnn2/Amot/Acta2/Ablim1	20
GO:0030194	positive regulation of blood coagulation	7/1150	15/10233	0.466667	4.15252	4.34746	0.000632432	0.0142814	0.0118357	Vwf/Thbs1/Serpine1/Plau/F3/F2r/Emilin1	7
GO:0048265	response to pain	7/1150	15/10233	0.466667	4.15252	4.34746	0.000632432	0.0142814	0.0118357	Thbs1/P2rx4/P2rx3/Gch1/Col6a1/Atat1/Aqp9	7
GO:0072111	cell proliferation involved in kidney development	7/1150	15/10233	0.466667	4.15252	4.34746	0.000632432	0.0142814	0.0118357	Pdgfrb/Pdgfd/Myc/Itgb3/Egr1/C3ar1/Bmp4	7
GO:1900048	positive regulation of hemostasis	7/1150	15/10233	0.466667	4.15252	4.34746	0.000632432	0.0142814	0.0118357	Vwf/Thbs1/Serpine1/Plau/F3/F2r/Emilin1	7
GO:0050918	positive chemotaxis	12/1150	38/10233	0.315789	2.80998	3.97728	0.00063841	0.0143263	0.0118729	Vegfd/Saa3/S1pr1/Lrp1/Lgals3/Hgf/Fgf7/F3/Cxcl12/Ccl2/Bmp4/Angpt1	12
GO:0120039	plasma membrane bounded cell projection morphogenesis	74/1150	456/10233	0.162281	1.44402	3.45138	0.000640519	0.0143263	0.0118729	Vcl/Ulk2/Ttc8/Ttc3/Tnfrsf12a/Tmem106b/Taok2/Szt2/Syngap1/Smn1/Sema6c/Sema4f/Sema3b/Scn1b/Robo1/Rac3/Ptn/Postn/Plxna3/Pdlim5/Palld/Pak3/Pak1/Olfm1/Ntn4/Nptx1/Npr2/Notch3/Nfix/Nexn/Nefm/Nefl/Myh10/Mov10/Mfsd2a/Megf8/Mecp2/Matn2/Mapk8ip3/Macf1/Lrp1/Lifr/Lgr4/Lamb2/Lama2/Kif5c/Kif21a/Igf1r/Ifrd1/Gas1/Fn1/Fmn1/Flrt2/Etv4/Ephb6/Epha7/Epb41l3/Enpp2/Emb/Eif2ak4/Dynlt1b/Dst/Dlg4/Dclk1/Dbn1/Cxcl12/Crabp2/C…	74
GO:0050673	epithelial cell proliferation	53/1150	303/10233	0.174917	1.55646	3.49862	0.000653843	0.0145173	0.0120312	Zfp580/Zfp36l1/Xbp1/Wnt10b/Vdr/Thbs1/Sparc/Six1/Robo1/Rgcc/Ptn/Prkdc/Plcg1/Plau/Myc/Mmp14/Mki67/Loxl2/Lipa/Lims2/Lgr4/Jun/Itgb3/Igfbp5/Ift88/Ift80/Ift74/Id2/Hspg2/Hmox1/Hmga2/Hgf/Hey1/Hes1/Gas1/Frs2/Fgf7/Fa2h/F3/Etv4/Ereg/Epha2/Dab2/Cxcl12/Col8a1/Cd109/Ccnd1/Ccn3/Ccl2/Bmp4/Atoh8/Areg/Agap2	53
GO:0035904	aorta development	15/1150	54/10233	0.277778	2.47174	3.85824	0.00065524	0.0145173	0.0120312	Six1/Robo1/Pdgfrb/Nprl3/Mylk/Myh10/Megf8/Lrp1/Lox/Hey1/Hes1/Enpp1/Col3a1/Cntrl/Adamts6	15
GO:0051153	regulation of striated muscle cell differentiation	18/1150	71/10233	0.253521	2.2559	3.7784	0.000663568	0.0146328	0.0121269	Xbp1/Tmem119/Thra/Rgs4/Rbm38/Pin1/Pak1/Myog/Myod1/Myf5/Mmp14/Hdac5/Frs2/Fdps/Dmpk/Ccn3/Bmp4/Actn3	18
GO:0014909	smooth muscle cell migration	21/1150	89/10233	0.235955	2.09959	3.70711	0.000692541	0.0152003	0.0125972	Xbp1/Tlr2/Serpine1/Postn/Plau/Pdgfrb/Pdgfd/Pak1/P2ry2/Myc/Lrp1/Itgb3/Igfbp5/Fat1/F3/Enpp1/Egr1/Dock5/Cyp1b1/Ccn3/Adamts1	21
GO:0007600	sensory perception	35/1150	179/10233	0.195531	1.73988	3.55332	0.000713945	0.0155972	0.0129262	Wnt10b/Ttc8/Tmem120a/Tmc4/Tjp1/Slc1a3/Six1/Serpine2/Serpinb6b/Rtp4/Rnf170/Rdh10/P2rx4/P2rx3/Npr2/Myc/Mecp2/Lypd6/Lamb2/Fzd2/Enpp1/Cxcl12/Col6a1/Col1a1/Cln8/Cln6/Cfh/Cfap69/Cdk5/Ccn3/Ccl2/Car6/Cacnb3/Bbs2/Bbs10	35
GO:0060612	adipose tissue development	16/1150	60/10233	0.266667	2.37287	3.79485	0.000718057	0.0156144	0.0129404	Xbp1/Trpm4/Rorc/Nsrp1/Lpl/Lipa/Ifrd1/Id2/Hmga2/Enpp1/Dyrk1b/Col6a1/Arrdc3/Arid5b/Amer1/Acat1	16
GO:0051928	positive regulation of calcium ion transport	14/1150	49/10233	0.285714	2.54236	3.8507	0.000722388	0.0156362	0.0129585	Serpine1/Plcg1/Pdgfrb/P2rx4/Mylk/Lgals3/F2r/Cxcl12/Ccl2/Capn3/Camk2a/Bmp4/Atp2a1/Adrb2	14
GO:0004896	cytokine receptor activity	11/1159	33/10163	0.333333	2.92292	3.96942	0.000724312	0.0154393	0.0136235	Osmr/Lifr/Il1r1/Il17rd/Il13ra1/Ghr/Gfral/F3/Csf2rb/Cd74/Ackr3	11
GO:0030195	negative regulation of blood coagulation	9/1150	24/10233	0.375	3.33685	4.07811	0.000752976	0.0161495	0.0133838	Thbs1/Tfpi/Serpine2/Serpine1/Pros1/Plau/Pdgfra/C1qtnf1/Angpt1	9
GO:1900047	negative regulation of hemostasis	9/1150	24/10233	0.375	3.33685	4.07811	0.000752976	0.0161495	0.0133838	Thbs1/Tfpi/Serpine2/Serpine1/Pros1/Plau/Pdgfra/C1qtnf1/Angpt1	9
GO:0016529	sarcoplasmic reticulum	14/1169	49/10347	0.285714	2.5289	3.82843	0.000762289	0.0149352	0.0139084	Thbs1/Srl/Rtn2/Nos1/Mrln/Jsrp1/Jph2/Hk2/Gstm7/Dmpk/Col6a1/Cacnb1/Cacna2d1/Atp2a1	14
GO:0046425	regulation of receptor signaling pathway via JAK-STAT	13/1150	44/10233	0.295455	2.62903	3.85305	0.000782955	0.0167161	0.0138534	Tlr2/Prl2c5/Prl2c3/Prl2c2/Hmga2/Hes1/Ghr/Gadd45a/F2r/Cyp1b1/Cxcl5/Camk2a/Agap2	13
GO:0046683	response to organophosphorus	19/1150	78/10233	0.24359	2.16753	3.68288	0.000809917	0.0170055	0.0140933	Zfp36l1/Wnt10b/Trpm4/Scx/Pik3r1/P2rx6/P2rx4/P2rx3/Npr2/Jun/Inhbb/Igfbp5/Hmga1/Enpp1/Col1a1/Ccl2/Birc2/Areg/Aqp9	19
GO:0007268	chemical synaptic transmission	65/1150	393/10233	0.165394	1.47172	3.39313	0.000813252	0.0170055	0.0140933	Xbp1/Synpo/Syngap1/Sorcs2/Snx14/Snapin/Slc7a11/Slc1a7/Slc1a3/Slc12a6/Serpine2/Rgs4/Rac3/Pvalb/Ptn/Ptgs2/Plcg1/Plcb4/Pdlim4/Pcdhb16/Pak1/P2ry2/P2rx6/P2rx4/P2rx3/Osbpl2/Nsg1/Npr2/Nos1/Nefl/Musk/Mmp9/Mecp2/Lypd6/Lynx1/Lama2/Igf1r/Gprin3/Gabrb2/Gabra1/Gabbr1/Fmr1/Fbxl20/F2r/Etv5/Epha7/Enpp1/Eif2ak4/Egr1/Doc2g/Dmpk/Dlg4/Dbn1/Clmp/Chrng/Chrnb1/Cdk5/Cd24a/Ccl2/Car2/Camk2a/Cacnb3/Cacnb1/Anxa9/Adrb2	65
GO:0098916	anterograde trans-synaptic signaling	65/1150	393/10233	0.165394	1.47172	3.39313	0.000813252	0.0170055	0.0140933	Xbp1/Synpo/Syngap1/Sorcs2/Snx14/Snapin/Slc7a11/Slc1a7/Slc1a3/Slc12a6/Serpine2/Rgs4/Rac3/Pvalb/Ptn/Ptgs2/Plcg1/Plcb4/Pdlim4/Pcdhb16/Pak1/P2ry2/P2rx6/P2rx4/P2rx3/Osbpl2/Nsg1/Npr2/Nos1/Nefl/Musk/Mmp9/Mecp2/Lypd6/Lynx1/Lama2/Igf1r/Gprin3/Gabrb2/Gabra1/Gabbr1/Fmr1/Fbxl20/F2r/Etv5/Epha7/Enpp1/Eif2ak4/Egr1/Doc2g/Dmpk/Dlg4/Dbn1/Clmp/Chrng/Chrnb1/Cdk5/Cd24a/Ccl2/Car2/Camk2a/Cacnb3/Cacnb1/Anxa9/Adrb2	65
GO:0032635	interleukin-6 production	20/1150	84/10233	0.238095	2.11863	3.66294	0.000814611	0.0170055	0.0140933	Xbp1/Vegfd/Trim30a/Tlr3/Tlr2/Spon2/Lpl/Lgals9/Inava/Hgf/Havcr2/F2r/Ereg/Dhx9/Cd74/Cd24a/Ccn1/C1qtnf3/Arid5a/Afap1l2	20
GO:0032675	regulation of interleukin-6 production	20/1150	84/10233	0.238095	2.11863	3.66294	0.000814611	0.0170055	0.0140933	Xbp1/Vegfd/Trim30a/Tlr3/Tlr2/Spon2/Lpl/Lgals9/Inava/Hgf/Havcr2/F2r/Ereg/Dhx9/Cd74/Cd24a/Ccn1/C1qtnf3/Arid5a/Afap1l2	20
GO:0032965	regulation of collagen biosynthetic process	12/1150	39/10233	0.307692	2.73793	3.86906	0.000829181	0.0170688	0.0141458	Tnfrsf12a/Serpine1/Scx/Rgcc/Pdgfrb/Fn1/F2r/Emilin1/Creb3l1/Ccn2/Ccl2/Bmp4	12
GO:1901861	regulation of muscle tissue development	12/1150	39/10233	0.307692	2.73793	3.86906	0.000829181	0.0170688	0.0141458	Wnt10b/Myog/Myod1/Myf5/Lox/Jph2/Igfbp5/Hdac5/Cdon/Bmp4/Adrb2/Actn3	12
GO:0061844	antimicrobial humoral immune response mediated by antimicrobial peptide	10/1150	29/10233	0.344828	3.06837	3.96877	0.000830573	0.0170688	0.0141458	Ppbp/Lgals3/Cxcl5/Cxcl12/Ccl9/Ccl8/Ccl7/Ccl20/Ccl2/Camp	10
GO:0071674	mononuclear cell migration	25/1150	115/10233	0.217391	1.9344	3.58551	0.000832182	0.0170688	0.0141458	Trpm4/Trim55/Thbs1/Spn/Serpine1/S1pr1/Pdgfd/P2rx4/Nedd9/Mmp9/Mmp14/Lgals9/Lgals3/Itgb7/Itgb3/Enpp1/Emilin1/Cxcl12/Cnn2/Cd99/Ccn3/Ccl7/Ccl20/Ccl2/C3ar1	25
GO:0014706	striated muscle tissue development	52/1150	299/10233	0.173913	1.54752	3.41894	0.000839027	0.0171344	0.0142001	Wnt10b/Six1/Scx/S1pr1/Rgs4/Popdc3/Pin1/Pdlim5/Pdgfrb/Pdgfra/Pak1/Nprl3/Nfix/Myog/Myod1/Myh10/Myf5/Myc/Mbnl1/Maff/Lox/Klf5/Jph2/Ift88/Ifrd1/Id2/Hspg2/Hey1/Heg1/Hdac5/Gpcpd1/Gata4/Frs2/Foxc2/Foxc1/Fdps/Egr1/Col6a1/Cntnap1/Cdon/Cdk5/Ccnt2/Capn3/Bmp4/Bcl9l/Atg7/Atf3/Ankrd1/Angpt1/Adrb2/Actn3/Acadm	52
GO:0030315	T-tubule	12/1169	39/10347	0.307692	2.72343	3.84821	0.000869975	0.0164363	0.0153063	Vdr/Scn1b/Rtn2/Rrad/Nos1/Igf1r/Capn3/Cacng1/Cacnb3/Cacnb1/Cacna2d1/Atp2b4	12
GO:0022834	ligand-gated channel activity	13/1159	44/10163	0.295455	2.59077	3.79384	0.000899902	0.0186903	0.0164921	Ttyh3/Trpm4/Slc1a7/P2rx6/P2rx4/P2rx3/Kcnj15/Gabrb2/Gabra1/Chrng/Chrnb1/Anxa6/Ano8	13
GO:0050820	positive regulation of coagulation	8/1150	20/10233	0.4	3.5593	4.07638	0.000903347	0.0182889	0.0151569	Vwf/Thbs1/Serpine1/Plau/F3/F2r/Emilin1/Angpt1	8
GO:0061036	positive regulation of cartilage development	8/1150	20/10233	0.4	3.5593	4.07638	0.000903347	0.0182889	0.0151569	Scx/Por/Pkdcc/Mustn1/Loxl2/Ccn1/Bmp4/Bmp1	8
GO:0050921	positive regulation of chemotaxis	20/1150	85/10233	0.235294	2.09371	3.60276	0.000955102	0.0192537	0.0159565	Zfp580/Vegfd/Thbs1/Serpine1/S1pr1/Ptn/Ppbp/Pdgfrb/Pdgfra/Pdgfd/P2rx4/Nedd9/Megf8/Fn1/F3/Cxcl12/Cd74/Ccl7/Ccl2/C3ar1	20
GO:0042060	wound healing	43/1150	237/10233	0.181435	1.61445	3.40537	0.000966488	0.0194	0.0160777	Xbp1/Vwf/Tspan32/Tnfrsf12a/Tmem97/Thbs1/Tfpi/Slc7a11/Serpine2/Serpine1/Selp/Pros1/Plcg1/Plau/Pdgfra/Pak1/Npr2/Myof/Mylk/Myh10/Macf1/Itgb3/Hmox1/Hbegf/Gata4/Foxc2/Fn1/F3/F2r/Emilin1/Dst/Col5a1/Col3a1/Cnn2/Cfh/Cd109/Ccl2/C1qtnf1/Axl/Arhgef19/Anxa8/Angpt4/Angpt1	43
GO:1903317	regulation of protein maturation	13/1150	45/10233	0.288889	2.57061	3.75703	0.000989558	0.0196631	0.0162958	Thbs1/Serpine2/Serpine1/Rps6ka2/Ppp1r15a/Plau/Mmp14/Ift88/Gsn/Gas1/Fmr1/Ctla2a/Chac1	13
GO:0071677	positive regulation of mononuclear cell migration	15/1150	56/10233	0.267857	2.38346	3.69374	0.000992156	0.0196631	0.0162958	Thbs1/Spn/Serpine1/Pdgfd/P2rx4/Nedd9/Mmp14/Lgals9/Lgals3/Itgb3/Cxcl12/Ccl7/Ccl20/Ccl2/C3ar1	15
GO:0099565	chemical synaptic transmission, postsynaptic	15/1150	56/10233	0.267857	2.38346	3.69374	0.000992156	0.0196631	0.0162958	Slc1a7/Rgs4/P2rx6/P2rx4/P2rx3/Mecp2/Fmr1/Dmpk/Dlg4/Dbn1/Chrng/Chrnb1/Cdk5/Cacnb3/Adrb2	15
GO:0022857	transmembrane transporter activity	73/1159	449/10163	0.162584	1.42566	3.30977	0.000994017	0.0201288	0.0177615	Ttyh3/Trpm4/Tmem38b/Tmem175/Tmem120a/Tmc4/Timm22/Tap2/Slco4a1/Slc9a9/Slc9a5/Slc9a2/Slc7a2/Slc7a11/Slc7a1/Slc6a8/Slc4a3/Slc44a2/Slc41a2/Slc40a1/Slc3a2/Slc39a14/Slc35e4/Slc35d2/Slc2a8/Slc2a1/Slc25a44/Slc25a33/Slc25a27/Slc24a3/Slc20a1/Slc1a7/Slc1a4/Slc1a3/Slc16a4/Slc16a2/Slc12a6/P2rx6/P2rx4/P2rx3/Mfsd4b4/Mfsd3/Mfsd2a/Mcl1/Magt1/Kcnj15/Kcnab1/Gabrb2/Gabra1/Chrng/Chrnb1/Calhm5/Cacng1/Cacnb3/Cacnb1/Cac…	73
GO:1901722	regulation of cell proliferation involved in kidney development	6/1150	12/10233	0.5	4.44913	4.25371	0.00100848	0.0199026	0.0164943	Pdgfd/Myc/Itgb3/Egr1/C3ar1/Bmp4	6
GO:0045598	regulation of fat cell differentiation	23/1150	104/10233	0.221154	1.96788	3.52997	0.00103266	0.0202946	0.0168191	Zfp36l1/Xbp1/Wnt10b/Trpm4/Trib3/Tmem64/Tgfb1i1/Six1/Rorc/Ptgs2/Pin1/Noct/Mmp11/Lpl/Klf5/Ift88/Id2/Hes1/Enpp1/Cebpa/Ccdc3/Bbs12/Atat1	23
GO:0030055	cell-substrate junction	31/1169	155/10347	0.2	1.77023	3.44807	0.001042	0.0190075	0.0177008	Vcl/Tns3/Tns1/Tln2/Tle2/Tgfb1i1/Synpo2/Sorbs3/Slc9a5/Palld/Pak1/Nexn/Neurl2/Nedd9/Lpp/Lims2/Lima1/Itgb8/Itgb7/Itgb3/Itga7/Gsn/Gfral/Flrt2/Epha2/Dst/Coro2b/Atat1/Asap3/Arhgap31/Actn3	31
GO:0050819	negative regulation of coagulation	9/1150	25/10233	0.36	3.20337	3.92466	0.00106045	0.0206348	0.0171011	Thbs1/Tfpi/Serpine2/Serpine1/Pros1/Plau/Pdgfra/C1qtnf1/Angpt1	9
GO:0089718	amino acid import across plasma membrane	9/1150	25/10233	0.36	3.20337	3.92466	0.00106045	0.0206348	0.0171011	Slc7a2/Slc7a11/Slc7a1/Slc3a2/Slc1a4/Slc1a3/Slc16a2/Rgs4/Cln8	9
GO:0099537	trans-synaptic signaling	65/1150	397/10233	0.163728	1.45689	3.30382	0.00106417	0.0206348	0.0171011	Xbp1/Synpo/Syngap1/Sorcs2/Snx14/Snapin/Slc7a11/Slc1a7/Slc1a3/Slc12a6/Serpine2/Rgs4/Rac3/Pvalb/Ptn/Ptgs2/Plcg1/Plcb4/Pdlim4/Pcdhb16/Pak1/P2ry2/P2rx6/P2rx4/P2rx3/Osbpl2/Nsg1/Npr2/Nos1/Nefl/Musk/Mmp9/Mecp2/Lypd6/Lynx1/Lama2/Igf1r/Gprin3/Gabrb2/Gabra1/Gabbr1/Fmr1/Fbxl20/F2r/Etv5/Epha7/Enpp1/Eif2ak4/Egr1/Doc2g/Dmpk/Dlg4/Dbn1/Clmp/Chrng/Chrnb1/Cdk5/Cd24a/Ccl2/Car2/Camk2a/Cacnb3/Cacnb1/Anxa9/Adrb2	65
GO:0050768	negative regulation of neurogenesis	22/1150	98/10233	0.22449	1.99757	3.53068	0.00106755	0.0206348	0.0171011	Ulk2/Ttc3/Syngap1/Sema6c/Sema4f/Ptn/Plxna3/Mecp2/Ldlr/Kctd11/Ifrd1/Id2/Hmga2/Hes1/Fas/Epha7/Dynlt1b/Daam2/Cdk5/Cd24a/Bmp4/Appl2	22
GO:0016638	oxidoreductase activity, acting on the CH-NH2 group of donors	6/1159	12/10163	0.5	4.38438	4.20852	0.00109111	0.0210429	0.0185681	Vcam1/Loxl3/Loxl2/Loxl1/Lox/4930438A08Rik	6
GO:0030594	neurotransmitter receptor activity	6/1159	12/10163	0.5	4.38438	4.20852	0.00109111	0.0210429	0.0185681	Gabrb2/Gabra1/Gabbr1/Chrng/Chrnb1/Anxa9	6
GO:0007610	behavior	66/1150	405/10233	0.162963	1.45009	3.28856	0.00110643	0.0211339	0.0175147	Ttc21b/Trpm4/Tlr2/Thra/Thbs1/Synpo/Syngap1/Srpx2/Slc7a11/Slc1a3/Serpine2/Selenop/Rnf170/Ptn/Ptgs2/Pja2/Pianp/Phf21a/Pde1b/Pak1/P2ry2/P2rx4/P2rx3/Nos1/Nfix/Nedd9/Ncor1/Musk/Mfsd2a/Mecp2/Ldlr/Kcnab1/Kat2b/Jun/Ift88/Id2/Gprin3/Gfral/Gdf15/Fmr1/Fbxl20/Etv5/Enpp1/Eif2ak4/Egr1/Dlg4/Dbn1/Cxcl12/Col6a1/Cnp/Cln8/Cln6/Ciart/Chrnb1/Cfap69/Cebpa/Cdk5/Brinp3/Bbs2/Bbs12/Atg7/Arrdc3/Adrb2/Adm2/Abca7/2510009E07R…	66
GO:0007520	myoblast fusion	10/1150	30/10233	0.333333	2.96609	3.8372	0.00112196	0.0211339	0.0175147	Myog/Myod1/Gdf15/Flt3l/Dyrk1b/Dock5/Cxcl12/Cdon/Ccl8/Adamts5	10
GO:0030501	positive regulation of bone mineralization	10/1150	30/10233	0.333333	2.96609	3.8372	0.00112196	0.0211339	0.0175147	Wnt10b/Vdr/Tmem119/Ptn/Pkdcc/Gpm6b/Ccn1/Bmp4/Adrb2/Actn3	10
GO:0045103	intermediate filament-based process	10/1150	30/10233	0.333333	2.96609	3.8372	0.00112196	0.0211339	0.0175147	Sync/Nefm/Nefl/Macf1/Krt14/Krt13/Klhl24/Dst/Des/Cln8	10
GO:0085029	extracellular matrix assembly	10/1150	30/10233	0.333333	2.96609	3.8372	0.00112196	0.0211339	0.0175147	Rgcc/Ntn4/Ltbp4/Lox/Lamb2/Gpm6b/Emilin1/Col6a1/Col3a1/Col1a2	10
GO:0002062	chondrocyte differentiation	19/1150	80/10233	0.2375	2.11334	3.55704	0.00112486	0.0211339	0.0175147	Wnt10b/Slc39a14/Scx/Por/Pkdcc/Npr2/Mustn1/Maf/Loxl2/Ift80/Hspg2/Hmga2/Efemp1/Col3a1/Ccn3/Ccn2/Bmp4/Arid5a/Adamts7	19
GO:0014910	regulation of smooth muscle cell migration	19/1150	80/10233	0.2375	2.11334	3.55704	0.00112486	0.0211339	0.0175147	Xbp1/Tlr2/Serpine1/Postn/Plau/Pdgfrb/Pdgfd/Pak1/P2ry2/Myc/Lrp1/Itgb3/Igfbp5/Fat1/F3/Egr1/Dock5/Cyp1b1/Adamts1	19
GO:0015108	chloride transmembrane transporter activity	13/1159	45/10163	0.288889	2.5332	3.69804	0.00113552	0.0211116	0.0186287	Ttyh3/Tmc4/Slc6a8/Slc4a3/Slc25a27/Slc1a7/Slc1a4/Slc12a6/Gabrb2/Gabra1/Apol9a/Apol10b/Ano8	13
GO:0070851	growth factor receptor binding	20/1159	85/10163	0.235294	2.06324	3.53156	0.0011468	0.0211116	0.0186287	Vegfd/Tollip/Timm50/Pik3r1/Pdgfrb/Pdgfra/Pdgfd/Itgb3/Il7/Il1r1/Hbegf/Glmn/Frs2/Flrt2/Fgf7/Ereg/Efemp1/Areg/Angpt4/Angpt1	20
GO:0014812	muscle cell migration	23/1150	105/10233	0.219048	1.94914	3.4784	0.00118493	0.0221738	0.0183765	Xbp1/Tlr2/Tcp11l2/Six1/Serpine1/Postn/Plau/Pdgfrb/Pdgfd/Pak1/P2ry2/Myc/Lrp1/Itgb3/Igfbp5/Fat1/F3/Enpp1/Egr1/Dock5/Cyp1b1/Ccn3/Adamts1	23
GO:0032432	actin filament bundle	19/1169	80/10347	0.2375	2.10215	3.53169	0.00119959	0.0211527	0.0196985	Vcl/Synpo2/Synpo/Pdlim5/Pdlim4/Palld/Mylk/Myl9/Myh10/Lpp/Lima1/Ldb3/Fscn1/Dst/Coro2b/Cnn2/Amot/Acta2/Ablim1	19
GO:0030500	regulation of bone mineralization	15/1150	57/10233	0.263158	2.34165	3.61411	0.00120919	0.0224488	0.0186044	Wnt10b/Vdr/Trpm4/Tmem119/S1pr1/Ptn/Pkdcc/Mgp/Gpm6b/Enpp1/Ccn1/Bmp4/Ank/Adrb2/Actn3	15
GO:0042246	tissue regeneration	15/1150	57/10233	0.263158	2.34165	3.61411	0.00120919	0.0224488	0.0186044	Wnt10b/Serpine1/Ptn/Postn/Plau/Nfix/Myod1/Mustn1/Klf5/Ifrd1/Gata4/Cpq/Col6a1/Ccn3/Capn3	15
GO:0007369	gastrulation	27/1150	131/10233	0.206107	1.83399	3.41829	0.00124086	0.0228562	0.018942	Tgif1/Scx/Nphp3/Mmp9/Mmp14/Megf8/Macf1/Itgb3/Hmga2/Gata4/Frs2/Foxc2/Foxc1/Fn1/Epha2/Dusp5/Dusp4/Dab2/Col8a1/Col6a1/Col5a2/Col5a1/Col4a2/Col12a1/Bmp4/Atoh8/Amot	27
GO:0048639	positive regulation of developmental growth	27/1150	131/10233	0.206107	1.83399	3.41829	0.00124086	0.0228562	0.018942	Tnfrsf12a/Serpine1/Prkdc/Pin1/Pak1/Myod1/Musk/Megf8/Mecp2/Macf1/Lrp1/Il7/Igf1r/Hmga2/Ghr/Gata4/Foxs1/Fn1/Fdps/Dbn1/Cxcl12/Crabp2/Capn3/C3/Bbs2/Adrb2/Actn3	27
GO:0042391	regulation of membrane potential	39/1150	212/10233	0.183962	1.63694	3.33448	0.00124911	0.0229183	0.0189935	Trpm4/Slc4a3/Slc25a33/Slc25a27/Slc1a7/Scn1b/Rgs4/Ptn/Popdc3/P2rx6/P2rx4/P2rx3/Npr2/Nos1/Myc/Mecp2/Lipa/Jup/Jun/Gprin3/Gabrb2/Gabra1/Gabbr1/Fmr1/Ehd3/Dmpk/Dlg4/Dcn/Dbn1/Col6a1/Cntnap1/Chrng/Chrnb1/Cdk5/Cacnb3/Cacna2d1/Bbs10/Adrb2/Abcd1	39
GO:0004867	serine-type endopeptidase inhibitor activity	10/1159	30/10163	0.333333	2.92292	3.78414	0.00125763	0.0217187	0.0191644	Tfpi/Serpine2/Serpine1/Serpinb9e/Serpinb6b/Serpinb2/Serpina3n/Serpina3g/Reck/Cd109	10
GO:0005179	hormone activity	10/1159	30/10163	0.333333	2.92292	3.78414	0.00125763	0.0217187	0.0191644	Stc2/Prl2c5/Prl2c3/Prl2c2/Inhbb/Inha/Gfral/Gdf15/Ccn3/Adm2	10
GO:0019199	transmembrane receptor protein kinase activity	11/1159	35/10163	0.314286	2.7559	3.73323	0.00126022	0.0217187	0.0191644	Tgfbr3l/Pdgfrl/Pdgfrb/Pdgfra/Musk/Igf1r/Ephb6/Epha7/Epha2/Efemp1/Axl	11
GO:0030278	regulation of ossification	21/1150	93/10233	0.225806	2.00928	3.47897	0.00126909	0.0231942	0.0192222	Wnt10b/Vdr/Trpm4/Tmem119/S1pr1/Rsad2/Ptn/Pkdcc/Pbx1/P2ry2/Mgp/Kremen1/Gpm6b/Enpp1/Creb3l1/Ccn3/Ccn1/Bmp4/Ank/Adrb2/Actn3	21
GO:1904754	positive regulation of vascular associated smooth muscle cell migration	8/1150	21/10233	0.380952	3.38981	3.90061	0.00131688	0.0239743	0.0198686	Xbp1/Tlr2/Pak1/Lrp1/Igfbp5/Fat1/Dock5/Adamts1	8
GO:0072577	endothelial cell apoptotic process	12/1150	41/10233	0.292683	2.60437	3.66253	0.00135448	0.0245083	0.0203112	Xbp1/Thbs1/Serpine1/Rgcc/Plcg1/Pdcd4/Itgb3/F3/Cd40/Ccl2/Bmp4/Angpt1	12
GO:0002443	leukocyte mediated immunity	39/1150	213/10233	0.183099	1.62926	3.30217	0.00136793	0.0245083	0.0203112	Vsir/Trpm4/Tlr3/Tlr2/Tap2/Spon2/Spn/Serpinb9e/Rsad2/Pvr/Pik3r1/Parp3/Mr1/Milr1/Lgals9/Kmt5c/Kmt2e/Irf7/Il1r1/Hmox1/Havcr2/H2-M10.1/Fcgr4/Fas/Ephb6/Dnase1/Cxcl5/Csf2rb/Cd74/Cd40/Cd24a/Ccl2/C3/C1s2/C1s1/C1rl/C1rb/C1ra/Arid5a	39
GO:0032868	response to insulin	39/1150	213/10233	0.183099	1.62926	3.30217	0.00136793	0.0245083	0.0203112	Zfp36l1/Xbp1/Vps13c/Trib3/Slc39a14/Slc2a8/Slc2a1/Slc25a33/Sesn2/Prkdc/Pik3r3/Pik3r1/Pdk4/Pdk2/Pak1/Ogt/Lpl/Kat2b/Jun/Irs1/Inhbb/Igf1r/Hmga1/Ggh/Foxc2/Epm2aip1/Enpp1/Eif4ebp1/Egr1/Echdc3/Cyp51/Cry1/Cp/Col6a1/Col1a1/Ccl2/Car3/Blvrb/Appl2	39
GO:0048644	muscle organ morphogenesis	14/1150	52/10233	0.269231	2.39569	3.59012	0.00137213	0.0245083	0.0203112	S1pr1/Mylk/Myf5/Hey1/Heg1/Gata4/Fzd2/Fzd1/Foxc2/Foxc1/Col3a1/Arid5b/Ankrd1/Angpt1	14
GO:0002237	response to molecule of bacterial origin	41/1150	227/10233	0.180617	1.60717	3.29163	0.0013723	0.0245083	0.0203112	Xbp1/Trim55/Trim30a/Tlr2/Tap2/Ssc5d/Spon2/Serpine1/Ptgs2/Ptgfr/Ppbp/Pdcd4/Ogt/Nos1/Noct/Map2k3/Lgals9/Jun/Irgm2/Irgm1/Inava/Ikbip/Igtp/Hpgd/Havcr2/Gch1/Gbp2/Fmo1/Fcgr4/F2r/Eif2ak2/Cxcl5/Col6a1/Cd68/Cd24a/Ccl2/Camp/Axl/Arid5a/Ankrd1/Abca1	41
GO:0099536	synaptic signaling	68/1150	424/10233	0.160377	1.42708	3.19591	0.00143712	0.0255687	0.0211901	Xbp1/Synpo/Syngap1/Sorcs2/Snx14/Snapin/Slc7a11/Slc1a7/Slc1a3/Slc12a6/Serpine2/Rgs4/Rac3/Pvalb/Ptn/Ptgs2/Plcg1/Plcb4/Pdlim4/Pcdhb16/Pak1/P2ry2/P2rx6/P2rx4/P2rx3/Osbpl2/Nsg1/Npr2/Nos1/Nefl/Musk/Mmp9/Mecp2/Lypd6/Lynx1/Ly6c1/Ly6a/Lama2/Igf1r/Gprin3/Gabrb2/Gabra1/Gabbr1/Fmr1/Fbxl20/F2r/Etv5/Epha7/Enpp1/Eif2ak4/Egr1/Drp2/Doc2g/Dmpk/Dlg4/Dbn1/Clmp/Chrng/Chrnb1/Cdk5/Cd24a/Ccl2/Car2/Camk2a/Cacnb3/Cacnb1/A…	68
GO:0006576	biogenic amine metabolic process	11/1150	36/10233	0.305556	2.71891	3.67607	0.00144561	0.0256228	0.0212349	Srm/Smox/Sat2/Sat1/Pde1b/Odc1/Nt5dc2/Mecp2/Gch1/Cyp2d22/Azin2	11
GO:0030001	metal ion transport	63/1150	387/10233	0.162791	1.44855	3.20077	0.00146061	0.0257913	0.0213745	Vdr/Trpm4/Tmem38b/Tmem175/Steap2/Stc2/Srl/Slc9a9/Slc9a5/Slc9a2/Slc6a8/Slc41a2/Slc40a1/Slc39a14/Slc24a3/Slc20a1/Slc1a3/Slc12a6/Serpine2/Serpine1/Scn1b/Scara5/Rgs4/Ramp3/Ptgs2/Pon3/Plcg1/Plcb4/Plcb3/Pdgfrb/P2rx6/P2rx4/P2rx3/Nos1/Mylk/Mrln/Magt1/Lgals3/Kcnj15/Kcnab1/Itgb3/Hes1/Gstm7/Fmr1/F2r/Dmpk/Cxcl12/Cdk5/Ccn2/Ccl8/Ccl2/Capn3/Camk2a/Cacng1/Cacnb3/Cacnb1/Cacna2d1/Bmp4/Atp2b4/Atp2a1/Atp13a4/Anxa6/A…	63
GO:0097529	myeloid leukocyte migration	26/1150	126/10233	0.206349	1.83615	3.36026	0.00148732	0.0261441	0.0216669	Vegfd/Trim55/Tlr2/Thbs1/Serpine1/Rac3/Ppbp/Pik3r1/Pdgfd/P2rx4/Mmp9/Mmp14/Lgals3/Il1r1/Enpp1/Emilin1/Cxcl5/Cxcl12/Cnn2/Cd99/Cd74/Ccn3/Ccl8/Ccl7/Ccl2/C3ar1	26
GO:0009409	response to cold	10/1150	31/10233	0.322581	2.87041	3.71098	0.00149172	0.0261441	0.0216669	Thra/Slc25a27/Plac8/P2rx3/Lipa/Eif2ak4/Cirbp/Appl2/Adrb2/Acadm	10
GO:0098739	import across plasma membrane	20/1150	88/10233	0.227273	2.02233	3.42706	0.0015078	0.0263277	0.021819	Trpm4/Thbs1/Steap2/Slc9a9/Slc9a5/Slc9a2/Slc7a2/Slc7a11/Slc7a1/Slc3a2/Slc39a14/Slc2a1/Slc1a4/Slc1a3/Slc16a2/Slc12a6/Rgs4/Kcnj15/Cln8/Adrb2	20
GO:0030855	epithelial cell differentiation	64/1150	395/10233	0.162025	1.44174	3.18588	0.00151559	0.0263656	0.0218505	Zfp36l1/Xbp1/Wnt10b/Vdr/Vcl/Ugcg/Ttc8/Tollip/Tmem38b/Tjp1/Thra/Tgfb1i1/Spry1/Slc9a2/Six1/Serpine1/Scx/S1pr3/S1pr1/Rbbp9/Ptgs2/Palld/Npr2/Mmp9/Maff/Maf/Lipa/Lamb2/Krt14/Krt13/Klf5/Jun/Ift88/Ift80/Ift74/Id3/Id2/Hey1/Hes1/Heg1/Gata4/Fzd2/Fzd1/Fstl1/Frs2/Foxc2/Foxc1/Fat1/Fa2h/Etv4/Epha2/Dab2/Col6a1/Col4a1/Cebpa/Cd24a/Cd109/Ccnd1/Bmp4/Atrx/Atoh8/Amotl2/Aimp2/Acta2	64
GO:0098797	plasma membrane protein complex	42/1169	234/10347	0.179487	1.58867	3.25056	0.00152077	0.0256939	0.0239275	Vcam1/Tspan32/Tlr2/Ston1/Sspn/Sntb1/Slc3a2/Sgca/Scn1b/Ramp3/Pdgfra/Osmr/Olfm1/Mr1/Kcnab1/Jup/Itgb8/Itgb7/Itgb3/Itga7/Irs1/Inha/Igf1r/H2-M10.1/Gng2/Gabbr1/Fcgr4/Fas/Emilin1/Dlg4/Dab2/Csf2rb/Chrng/Chrnb1/Cdh15/Cd74/Cd40/Cacng1/Cacnb3/Cacnb1/Cacna2d1/Birc2	42
GO:0007259	cell surface receptor signaling pathway via JAK-STAT	17/1150	70/10233	0.242857	2.16101	3.46806	0.00155071	0.026746	0.0221657	Tlr2/Stat2/Prl2c5/Prl2c3/Prl2c2/Loxl3/Hmga2/Hes1/Ghr/Gadd45a/F2r/Cyp1b1/Cxcl5/Csf2rb/Cd40/Camk2a/Agap2	17
GO:0060349	bone morphogenesis	17/1150	70/10233	0.242857	2.16101	3.46806	0.00155071	0.026746	0.0221657	Tmem119/Thbs3/Thbs1/Scx/Por/Npr2/Nfix/Mmp14/Megf8/Ift80/Hspg2/Foxc1/Enpp1/Col3a1/Col1a1/Bmp4/Actn3	17
GO:0098636	protein complex involved in cell adhesion	10/1169	31/10347	0.322581	2.85521	3.6918	0.00155426	0.0256939	0.0239275	Tspan32/Plau/Lgals2/Lamb2/Lama2/Itgb8/Itgb7/Itgb3/Itga7/Emilin1	10
GO:0061387	regulation of extent of cell growth	18/1150	76/10233	0.236842	2.10748	3.44807	0.00155454	0.026746	0.0221657	Ulk2/Ttc3/Tnfrsf12a/Sema6c/Sema4f/Plxna3/Pak1/Olfm1/Megf8/Macf1/Lrp1/Ifrd1/Fn1/Epha7/Dbn1/Cxcl12/Crabp2/Cdk5	18
GO:0007519	skeletal muscle tissue development	27/1150	133/10233	0.203008	1.80641	3.33072	0.00157001	0.0267768	0.0221912	Wnt10b/Six1/Scx/Popdc3/Nfix/Myog/Myod1/Myf5/Myc/Mbnl1/Maff/Klf5/Hdac5/Gpcpd1/Gata4/Egr1/Col6a1/Cntnap1/Cdon/Cdk5/Ccnt2/Capn3/Bcl9l/Atf3/Ankrd1/Adrb2/Actn3	27
GO:0030308	negative regulation of cell growth	27/1150	133/10233	0.203008	1.80641	3.33072	0.00157001	0.0267768	0.0221912	Ulk2/Ttc3/Smarca2/Sesn2/Sesn1/Sertad1/Serpine2/Sema6c/Sema4f/Rrad/Rgs4/Rerg/Plxna3/Pak1/Osgin1/Mndal/Mecp2/Ifrd1/Gas1/Epha7/Enpp1/Dab2/Cth/Cirbp/Cdk5/Ccn3/Atg7	27
GO:0098609	cell-cell adhesion	71/1150	448/10233	0.158482	1.41022	3.15926	0.00157343	0.0267768	0.0221912	Zfp36l1/Xbp1/Wnt10b/Vsir/Vnn1/Vcl/Vcam1/Tspan32/Tmem131l/Tln2/Tjp1/Thbs1/Taok2/Srpx2/Spn/Smarcd3/Smarca2/Slc7a11/Slc7a1/Serpine2/Selp/Scarf2/Robo1/Rgcc/Pvr/Pik3r1/Pdgfra/Pcdhb17/Pcdhb16/Pcdh19/Palld/Nfat5/Nexn/Myo10/Lpp/Loxl3/Lims2/Lgals9/Lgals3/Lgals2/Kif26b/Jup/Itgb8/Itgb7/Itgb3/Itga7/Irgm1/Il7/Hes1/Havcr2/Glmn/Fat1/Ephb6/Epha7/Emilin1/Emb/Dlg4/Cyp1b1/Cxcl12/Cfh/Cdon/Cdh15/Cd99/Cd74/Cd24a/Ccn3/…	71
GO:0042379	chemokine receptor binding	9/1159	26/10163	0.346154	3.03534	3.72806	0.00162337	0.0273943	0.0241725	Ppbp/Cxcl5/Cxcl12/Ccl9/Ccl8/Ccl7/Ccl20/Ccl2/C3	9
GO:0001819	positive regulation of cytokine production	49/1150	286/10233	0.171329	1.52453	3.20125	0.00162437	0.0275439	0.022827	Zfp580/Xbp1/Vegfd/Tlr3/Tlr2/Thbs1/Spon2/Spn/Serpine1/Rsad2/Rgcc/Ptgs2/Postn/Pik3r1/Pbld2/P2ry2/Lrp1/Lpl/Lgals9/Irf7/Inava/Il7/Il1r1/Ikbke/Ifi207/Hgf/Heg1/Havcr2/Glmn/Gata4/F3/F2r/Ereg/Eif2ak2/Egr1/Dhx9/Dhx58/Cyp1b1/Cd74/Cd40/Ccn1/Ccl20/Ccl2/Camp/C3ar1/C3/C1qtnf3/Arid5a/Afap1l2	49
GO:0060538	skeletal muscle organ development	28/1150	140/10233	0.2	1.77965	3.30498	0.00164351	0.0277683	0.0230129	Wnt10b/Six1/Scx/Popdc3/Nfix/Myog/Myod1/Myf5/Myc/Mbnl1/Maff/Klf5/Hdac5/Gpcpd1/Gata4/Egr1/Des/Col6a1/Cntnap1/Cdon/Cdk5/Ccnt2/Capn3/Bcl9l/Atf3/Ankrd1/Adrb2/Actn3	28
GO:0002455	humoral immune response mediated by circulating immunoglobulin	6/1150	13/10233	0.461538	4.10689	3.98829	0.00169573	0.0284458	0.0235744	C3/C1s2/C1s1/C1rl/C1rb/C1ra	6
GO:0090280	positive regulation of calcium ion import	6/1150	13/10233	0.461538	4.10689	3.98829	0.00169573	0.0284458	0.0235744	Serpine1/Pdgfrb/Lgals3/Cxcl12/Ccl2/Adrb2	6
GO:0051960	regulation of nervous system development	57/1150	346/10233	0.16474	1.4659	3.13698	0.00182699	0.0305388	0.025309	Xrcc5/Ulk2/Ttc3/Tnfrsf12a/Tlr2/Syngap1/Srpx2/Smarcd3/Serpine2/Sema6c/Sema4f/Robo1/Ptn/Prl2c2/Plxna3/Pik3r1/Pak3/Pak1/Nos1/Nefl/Myc/Musk/Megf8/Mecp2/Macf1/Lrrn3/Lrrc24/Lrp1/Ldlr/Kctd11/Ifrd1/Id2/Hmga2/Hgf/Hey1/Hes1/Fn1/Fmr1/Flrt2/Fas/Etv5/Epha7/Enpp2/Dynlt1b/Dlg4/Dbn1/Daam2/Cxcl12/Crabp2/Cdon/Cdk5/Cd24a/Bmp4/Bhlhe40/Aspa/Appl2/Adgrl1	57
GO:1905517	macrophage migration	11/1150	37/10233	0.297297	2.64543	3.56763	0.00185168	0.0308416	0.0255599	Trim55/Thbs1/P2rx4/Mmp9/Mmp14/Lgals3/Enpp1/Emilin1/Cnn2/Ccl2/C3ar1	11
GO:0043537	negative regulation of blood vessel endothelial cell migration	8/1150	22/10233	0.363636	3.23573	3.73518	0.0018678	0.0310002	0.0256914	Thbs1/Rgcc/Mecp2/Jup/Hdac5/Gadd45a/Atp2b4/Angpt4	8
GO:0048729	tissue morphogenesis	67/1150	421/10233	0.159145	1.41611	3.10233	0.00189515	0.0313434	0.0259758	Vdr/Vcl/Ttc8/Tgif1/Tgfb1i1/Spry1/Six1/Scx/S1pr1/Rpgrip1l/Robo1/Rdh10/Pdgfra/Pbx1/Pak1/Ntn4/Nphp3/Mylk/Myf5/Myc/Mmp14/Mgp/Megf8/Mdm4/Macf1/Lgr4/Krt14/Krt13/Kif26b/Itgb3/Igfbp5/Igf1r/Hmga2/Hgf/Hey1/Hes1/Heg1/Hdac5/Hbegf/Glmn/Gata4/Fzd2/Fzd1/Frs2/Foxc2/Foxc1/Fmn1/Fgf7/Fat1/Etv5/Etv4/Epha7/Epha2/Enpp1/Cxcl12/Col5a1/Col4a1/Col3a1/Cc2d2a/Car9/Car2/Bmp4/Areg/Ankrd1/Angpt1/Adamts5/Acta2	67
GO:0010565	regulation of ketone metabolic process	21/1150	96/10233	0.21875	1.94649	3.31523	0.00193533	0.0318956	0.0264334	Trib3/Rdh10/Ptgs2/Pdk4/Pdk2/Pdk1/Ncor1/Mid1ip1/Mfsd2a/Kat2b/Irs1/Gdf15/Fmo1/Etfbkmt/Egr1/Dab2/Cd74/Appl2/Adck2/Abcd2/Abcd1	21
GO:0004497	monooxygenase activity	12/1159	42/10163	0.285714	2.50536	3.50726	0.00193584	0.0320005	0.028237	Osgin1/Nos1/Msmo1/Hmox1/Fmo1/Fa2h/Cyp51/Cyp4f40/Cyp39a1/Cyp2d22/Cyp1b1/Akr1c14	12
GO:0003018	vascular process in circulatory system	25/1150	122/10233	0.204918	1.82341	3.25548	0.00200952	0.0330025	0.0273508	Wdr35/Trpm4/Tjp1/Sod3/Slc2a1/Slc16a2/Ptgs2/P2ry2/P2rx4/Nos1/Mfsd2a/Lrp1/Kat2b/Gch1/Foxc2/Foxc1/F2r/Dusp5/Dock5/Bbs2/Arhgap42/Angpt1/Amot/Adrb2/Acta2	25
GO:0042056	chemoattractant activity	8/1159	22/10163	0.363636	3.18864	3.68688	0.0020541	0.0332765	0.0293629	Vegfd/Saa3/Lgals3/Hgf/Fgf7/Ccl9/Ccl2/Bmp4	8
GO:0005925	focal adhesion	29/1169	148/10347	0.195946	1.73435	3.21124	0.00206326	0.0330747	0.0308009	Vcl/Tns3/Tns1/Tln2/Tle2/Tgfb1i1/Synpo2/Sorbs3/Slc9a5/Palld/Pak1/Nexn/Nedd9/Lpp/Lims2/Lima1/Itgb8/Itgb7/Itgb3/Gsn/Gfral/Flrt2/Epha2/Dst/Coro2b/Atat1/Asap3/Arhgap31/Actn3	29
GO:0048675	axon extension	19/1150	84/10233	0.22619	2.0127	3.31607	0.0020753	0.0339641	0.0281477	Vcl/Ulk2/Ttc3/Tnfrsf12a/Sema6c/Sema4f/Plxna3/Pak1/Olfm1/Megf8/Macf1/Lrp1/Lamb2/Ifrd1/Fn1/Dclk1/Dbn1/Cxcl12/Cdk5	19
GO:0007596	blood coagulation	22/1150	103/10233	0.213592	1.9006	3.26859	0.00211076	0.0344245	0.0285292	Vwf/Tspan32/Thbs1/Tfpi/Slc7a11/Serpine2/Serpine1/Selp/Pros1/Plau/Pdgfra/Itgb3/Fn1/F3/F2r/Emilin1/Cfh/C1qtnf1/Axl/Anxa8/Angpt4/Angpt1	22
GO:0001961	positive regulation of cytokine-mediated signaling pathway	12/1150	43/10233	0.27907	2.48324	3.46794	0.00212827	0.0345899	0.0286663	Parp9/Parp14/Irgm2/Irgm1/Irf7/Il7/Il1r1/Ikbke/Igtp/Cd74/Cd40/Axl	12
GO:0007229	integrin-mediated signaling pathway	17/1150	72/10233	0.236111	2.10098	3.33573	0.00215032	0.0348278	0.0288635	Tspan32/Serpine1/Ptn/Plau/Loxl3/Lims2/Lamb2/Lama2/Itgb8/Itgb7/Itgb3/Itga7/Fn1/Dab2/Col3a1/Ccn2/Ccn1	17
GO:0045111	intermediate filament cytoskeleton	16/1169	66/10347	0.242424	2.14573	3.3324	0.00227136	0.0353397	0.0329101	Vmac/Sync/Smarca2/Slc1a4/Rtn2/Nefm/Nefl/Mmp14/Macf1/Krt14/Krt13/Jup/Ing4/Gsn/Dst/Des	16
GO:0002697	regulation of immune effector process	40/1150	226/10233	0.176991	1.57491	3.10971	0.00229603	0.0369766	0.0306443	Xbp1/Vsir/Trpm4/Tlr3/Tlr2/Tap2/Spon2/Spn/Serpinb9e/Rsad2/Pvr/Prkdc/Parp3/Mr1/Loxl3/Lgals9/Lgals3/Kmt5c/Inava/Il1r1/Il13ra1/Hmox1/Havcr2/H2-M10.1/Enpp3/Dnase1/Dnajb9/Dhx58/Cxcl5/Cfp/Cfh/Cd74/Cd40/Cd24a/Ccl2/C3/Axl/Arid5a/Appl2/Angpt1	40
GO:0045932	negative regulation of muscle contraction	7/1150	18/10233	0.388889	3.46043	3.71744	0.00230874	0.0369766	0.0306443	Tnnt1/Ptgs2/Dock5/Dbn1/Atp2a1/Arhgap42/Adrb2	7
GO:2001044	regulation of integrin-mediated signaling pathway	7/1150	18/10233	0.388889	3.46043	3.71744	0.00230874	0.0369766	0.0306443	Serpine1/Plau/Loxl3/Lims2/Lamb2/Lama2/Dab2	7
GO:0006942	regulation of striated muscle contraction	13/1150	49/10233	0.265306	2.36076	3.39732	0.00232465	0.0369766	0.0306443	Trpm4/Tnnt3/Tmem38b/P2rx4/Jup/Gstm7/Gata4/Ehd3/Dmpk/Ccn2/Atp2a1/Adrb2/Actn3	13
GO:0008347	glial cell migration	13/1150	49/10233	0.265306	2.36076	3.39732	0.00232465	0.0369766	0.0306443	Vcan/Rras2/P2rx4/Mmp14/Matn2/Lrp1/Fn1/Fas/Enpp1/Efemp1/Col3a1/Cdk5/Ccl2	13
GO:0003179	heart valve morphogenesis	11/1150	38/10233	0.289474	2.57581	3.46272	0.00234597	0.0369766	0.0306443	Scx/Robo1/Olfm1/Mdm4/Hey1/Gata4/Fam114a1/Emilin1/Ccn1/Bmp4/Adamts5	11
GO:0016202	regulation of striated muscle tissue development	11/1150	38/10233	0.289474	2.57581	3.46272	0.00234597	0.0369766	0.0306443	Wnt10b/Myog/Myod1/Myf5/Lox/Jph2/Hdac5/Cdon/Bmp4/Adrb2/Actn3	11
GO:0045663	positive regulation of myoblast differentiation	11/1150	38/10233	0.289474	2.57581	3.46272	0.00234597	0.0369766	0.0306443	Smarcd3/Smarca2/Ranbp3l/Pik3r1/Myog/Myod1/Myf5/Mustn1/Flt3l/Cdon/Ccl8	11
GO:0051897	positive regulation of phosphatidylinositol 3-kinase/protein kinase B signal transduction	26/1150	130/10233	0.2	1.77965	3.18319	0.00236628	0.037172	0.0308062	Xbp1/Thbs1/Sesn2/Selp/Ramp3/Pros1/Pdgfrb/Pdgfd/P2rx4/Irs1/Il1r1/Igfbp5/Igf1r/Hgf/Hbegf/Gfral/Gdf15/Fn1/F2r/Dcn/Cxcl12/C1qtnf3/C1qtnf1/Axl/Angpt1/Agap2	26
GO:0070374	positive regulation of ERK1 and ERK2 cascade	22/1150	104/10233	0.211538	1.88232	3.21793	0.00240001	0.0375761	0.0311412	Tlr2/Ramp3/Pdgfrb/Pdgfra/Pdgfd/Mturn/Map3k12/Lrp1/Jun/Itgb3/Havcr2/F2r/Cxcl12/Cd74/Ccn2/C3/C1qtnf3/Bmp4/Angpt1/Acta2/Ackr3/Abca7	22
GO:0098661	inorganic anion transmembrane transport	14/1150	55/10233	0.254545	2.26501	3.34703	0.00245038	0.0382373	0.0316891	Vdr/Ttyh3/Tmc4/Slc4a3/Slc25a27/Slc20a1/Slc1a7/Slc1a4/Slc1a3/Slc12a6/Gabrb2/Gabra1/Ano8/Ank	14
GO:0048640	negative regulation of developmental growth	18/1150	79/10233	0.227848	2.02745	3.2619	0.00246793	0.0383662	0.0317959	Wwc1/Ulk2/Ttc3/Stc2/Sema6c/Sema4f/Rgs4/Plxna3/Plac8/Pak1/Mecp2/Ifrd1/Gdf15/Epha7/Cdk5/Bbs2/Atg7/Adrb2	18
GO:0016049	cell growth	58/1150	358/10233	0.162011	1.44162	3.02645	0.00247498	0.0383662	0.0317959	Xbp1/Vcl/Ulk2/Ttc3/Tnfrsf12a/Smarca2/Slc25a33/Sesn2/Sesn1/Sertad1/Serpine2/Sema6c/Sema4f/Rrad/Robo1/Rgs4/Rerg/Postn/Plxna3/Pin1/Pdlim5/Pak1/Osgin1/Olfm1/Npr2/Nfix/Mndal/Mmp14/Mfsd2a/Megf8/Mecp2/Macf1/Lrp1/Lamb2/Ing4/Igfbp7/Igfbp5/Ifrd1/Hbegf/Gata4/Gas1/Fn1/Fdps/Epha7/Enpp1/Eif2ak4/Dclk1/Dbn1/Dab2/Cxcl12/Cth/Csf2rb/Crabp2/Cirbp/Cdk5/Ccn5/Ccn3/Atg7	58
GO:0061045	negative regulation of wound healing	10/1150	33/10233	0.30303	2.69644	3.47305	0.00252647	0.0388045	0.0321592	Thbs1/Tfpi/Serpine2/Serpine1/Pros1/Plau/Pdgfra/Cd109/C1qtnf1/Angpt1	10
GO:0001935	endothelial cell proliferation	21/1150	98/10233	0.214286	1.90677	3.20932	0.00252775	0.0388045	0.0321592	Zfp580/Xbp1/Thbs1/Sparc/Rgcc/Plcg1/Mmp14/Loxl2/Lipa/Jun/Itgb3/Hspg2/Hmox1/Fgf7/F3/Epha2/Cxcl12/Col8a1/Ccl2/Bmp4/Atoh8	21
GO:0051896	regulation of phosphatidylinositol 3-kinase/protein kinase B signal transduction	35/1150	192/10233	0.182292	1.62208	3.09615	0.00253602	0.0388045	0.0321592	Xbp1/Thbs1/Sesn2/Sesn1/Serpine2/Selp/Rcn3/Ramp3/Pros1/Plk3/Pik3ip1/Pdgfrb/Pdgfd/P2rx4/Ncor1/Lox/Irs1/Il1r1/Igfbp5/Igf1r/Hmga1/Hgf/Hbegf/Gfral/Gdf15/Fn1/F2r/Epha7/Dcn/Cxcl12/C1qtnf3/C1qtnf1/Axl/Angpt1/Agap2	35
GO:0050866	negative regulation of cell activation	25/1150	124/10233	0.201613	1.794	3.16515	0.0025363	0.0388045	0.0321592	Vsir/Tspan32/Tmem131l/Spn/Serpine2/Pdgfra/Parp3/Milr1/Loxl3/Lgals9/Lgals3/Ldlr/Id2/Havcr2/Glmn/Fn1/Fas/Fam76b/Enpp3/Emilin1/Cd74/Cd24a/C1qtnf1/Bmp4/Axl	25
GO:0007606	sensory perception of chemical stimulus	8/1150	23/10233	0.347826	3.09505	3.57898	0.00258546	0.0394282	0.0326761	Wnt10b/Ttc8/Tmc4/Rtp4/P2rx3/Fzd2/Cfap69/Car6	8
GO:0050919	negative chemotaxis	9/1150	28/10233	0.321429	2.86016	3.507	0.00262775	0.0398906	0.0330593	Sema6c/Sema4f/Sema3b/Robo1/Plxna3/Lgr4/Itgb3/Flrt2/Epha7	9
GO:0061035	regulation of cartilage development	12/1150	44/10233	0.272727	2.4268	3.37472	0.00263276	0.0398906	0.0330593	Scx/Por/Pkdcc/Mustn1/Maf/Loxl2/Efemp1/Ccn2/Ccn1/Bmp4/Bmp1/Adamts7	12
GO:0005901	caveola	16/1169	67/10347	0.238806	2.11371	3.26386	0.00267792	0.0404749	0.0376922	Vdr/Tfpi/Slc2a1/Ptgs2/Plpp1/Nos1/Myof/Ldlr/Irs1/Igf1r/Hmox1/F2r/Cdh15/Cavin2/Asah2/Adrb2	16
GO:0019228	neuronal action potential	6/1150	14/10233	0.428571	3.81354	3.74824	0.00268749	0.0403295	0.033423	P2rx4/P2rx3/Npr2/Gprin3/Fmr1/Bbs10	6
GO:0045217	cell-cell junction maintenance	6/1150	14/10233	0.428571	3.81354	3.74824	0.00268749	0.0403295	0.033423	Vdr/Tjp1/Inava/F2r/Epb41l3/Cntnap1	6
GO:0048643	positive regulation of skeletal muscle tissue development	6/1150	14/10233	0.428571	3.81354	3.74824	0.00268749	0.0403295	0.033423	Myog/Myod1/Myf5/Cdon/Adrb2/Actn3	6
GO:0007599	hemostasis	22/1150	105/10233	0.209524	1.8644	3.16782	0.00272208	0.0404422	0.0335164	Vwf/Tspan32/Thbs1/Tfpi/Slc7a11/Serpine2/Serpine1/Selp/Pros1/Plau/Pdgfra/Itgb3/Fn1/F3/F2r/Emilin1/Cfh/C1qtnf1/Axl/Anxa8/Angpt4/Angpt1	22
GO:0050817	coagulation	22/1150	105/10233	0.209524	1.8644	3.16782	0.00272208	0.0404422	0.0335164	Vwf/Tspan32/Thbs1/Tfpi/Slc7a11/Serpine2/Serpine1/Selp/Pros1/Plau/Pdgfra/Itgb3/Fn1/F3/F2r/Emilin1/Cfh/C1qtnf1/Axl/Anxa8/Angpt4/Angpt1	22
GO:0001763	morphogenesis of a branching structure	27/1150	138/10233	0.195652	1.74096	3.11816	0.00273798	0.0404422	0.0335164	Vdr/Spry1/Six1/Rdh10/Pdgfra/Pbx1/Pak1/Ntn4/Myc/Mmp14/Mgp/Mecp2/Lgr4/Hmga2/Hgf/Frs2/Foxc2/Fgf7/Etv5/Etv4/Epha7/Epha2/Cxcl12/Col4a1/Bmp4/Areg/Angpt1	27
GO:0048588	developmental cell growth	33/1150	179/10233	0.184358	1.64046	3.07585	0.00275321	0.0404422	0.0335164	Vcl/Ulk2/Ttc3/Tnfrsf12a/Sema6c/Sema4f/Robo1/Rgs4/Postn/Plxna3/Pin1/Pdlim5/Pak1/Olfm1/Npr2/Nfix/Megf8/Mecp2/Macf1/Lrp1/Lamb2/Ifrd1/Gata4/Fn1/Fdps/Epha7/Eif2ak4/Dclk1/Dbn1/Cxcl12/Crabp2/Cdk5/Atg7	33
GO:0032352	positive regulation of hormone metabolic process	5/1150	10/10233	0.5	4.44913	3.88271	0.00275527	0.0404422	0.0335164	Rdh10/Por/Igf1r/Egr1/Dab2	5
GO:0038065	collagen-activated signaling pathway	5/1150	10/10233	0.5	4.44913	3.88271	0.00275527	0.0404422	0.0335164	Enpp1/Col4a5/Col4a2/Col4a1/Col1a1	5
GO:0050909	sensory perception of taste	5/1150	10/10233	0.5	4.44913	3.88271	0.00275527	0.0404422	0.0335164	Wnt10b/Tmc4/Rtp4/P2rx3/Car6	5
GO:0016835	carbon-oxygen lyase activity	14/1159	55/10163	0.254545	2.23205	3.28693	0.00281076	0.0443037	0.0390932	Xrcc5/Hmga2/Hmga1/Hacd4/Gmds/Gatd1/Eno3/Echdc3/Cyp1b1/Car9/Car6/Car5b/Car3/Car2	14
GO:0001649	osteoblast differentiation	28/1150	145/10233	0.193103	1.71828	3.09951	0.00281619	0.0412046	0.0341483	Wnt10b/Trpm4/Tmem64/Tmem119/Rassf2/Ranbp3l/Noct/Lox/Lgr4/Junb/Igfbp5/Ift80/Ifitm1/Id3/Id2/Hey1/Hdac5/Gabbr1/Fzd1/Epha2/Enpp1/Creb3l1/Col1a1/Cebpa/Ccn2/Ccn1/Bmp4/Areg	28
GO:0031091	platelet alpha granule	5/1169	10/10347	0.5	4.42558	3.86773	0.00282201	0.0414679	0.038617	Thbs1/Sparc/Serpine2/Selp/Ppbp	5
GO:0043536	positive regulation of blood vessel endothelial cell migration	13/1150	50/10233	0.26	2.31355	3.31289	0.00282476	0.0412046	0.0341483	Thbs1/Srpx2/Ptgs2/Prl2c2/Plcg1/P2rx4/Map2k3/Hmox1/Foxc2/Cd40/Angpt4/Angpt1/Amot	13
GO:0001889	liver development	25/1150	125/10233	0.2	1.77965	3.1206	0.00284092	0.0413121	0.0342373	Xbp1/Vwf/Tet2/Rpgrip1l/Ptn/Plau/Nphp3/Mki67/Lipa/Lims2/Jun/Ift88/Hspa12a/Hmox1/Hgf/Hes1/Cp/Cebpa/Ccnd1/Car3/Bmp4/Atg7/Acat1/Acadm/Aacs	25
GO:0090066	regulation of anatomical structure size	55/1150	338/10233	0.162722	1.44794	2.9798	0.00286938	0.0415805	0.0344598	Wdr35/Vill/Ulk2/Ttc3/Trpm4/Tnfrsf12a/Tlr2/Sod3/Snapin/Slc12a6/Sema6c/Sema4f/Ptgs2/Plxna3/Plcg1/Pak3/Pak1/P2ry2/P2rx4/Olfm1/Ogt/Nos1/Nefm/Nefl/Megf8/Macf1/Lrp1/Lima1/Kat2b/Ifrd1/Gsn/Gch1/Foxc2/Foxc1/Fn1/Fmn1/F2r/Epha7/Dusp5/Dock5/Deptor/Dbn1/Daam2/Cxcl12/Crabp2/Col6a1/Cln8/Cdk5/Cdc42ep5/Capg/Bbs2/Arhgap42/Arhgap18/Adrb2/Acta2	55
GO:0022612	gland morphogenesis	21/1150	99/10233	0.212121	1.88751	3.15729	0.00287709	0.0415805	0.0344598	Xbp1/Vdr/Tet2/Robo1/Ptn/Plau/Ntn4/Mki67/Lipa/Lims2/Igfbp5/Igf1r/Hgf/Frs2/Fgf7/Etv5/Etv4/Epha2/Ccl2/Bmp4/Areg	21
GO:0007584	response to nutrient	23/1150	112/10233	0.205357	1.82732	3.13246	0.00289458	0.0417051	0.034563	Xbp1/Vdr/Stc2/Postn/Por/Pdk2/Ogt/Maf/Lpl/Lipg/Lipa/Kat2b/Gstt1/Gprin3/Enpp1/Eif2ak2/Col1a1/Cebpa/Cdon/Ccnd1/Ccl2/Abca1/Aacs	23
GO:0071813	lipoprotein particle binding	6/1159	14/10163	0.428571	3.75804	3.70482	0.00289888	0.0443037	0.0390932	Thbs1/Pltp/Lpl/Ldlr/Colec12/Abca1	6
GO:0071814	protein-lipid complex binding	6/1159	14/10163	0.428571	3.75804	3.70482	0.00289888	0.0443037	0.0390932	Thbs1/Pltp/Lpl/Ldlr/Colec12/Abca1	6
GO:0005911	cell-cell junction	51/1169	307/10347	0.166124	1.47039	2.98591	0.00290145	0.0414829	0.0386309	Vcl/Tln2/Tjp1/Synpo/Stard10/Slc2a1/Sgca/Scn1b/Rpgrip1l/Rnd1/Pvr/Plekhg5/Plcg1/Pik3r1/Pdlim5/Pdlim4/Pak1/Nexn/Ndrg1/Mylk/Mxra8/Magi3/Lims2/Ldb3/Klhl24/Jup/Itgb3/Heg1/Gsn/Fscn1/Frs2/Fmn1/Flrt2/Fat1/Epha2/Epb41l3/Dst/Dlg4/Des/Dbn1/Cyth3/Ctnnal1/Cntnap1/Clmp/Cdh15/Ccnd1/Ccn3/Anxa6/Amotl2/Amot/Ajm1	51
GO:0001508	action potential	14/1150	56/10233	0.25	2.22457	3.26949	0.00293645	0.0418723	0.0347016	Trpm4/Slc4a3/Scn1b/P2rx4/P2rx3/Npr2/Mecp2/Jup/Gprin3/Fmr1/Cntnap1/Cacnb3/Cacna2d1/Bbs10	14
GO:0032755	positive regulation of interleukin-6 production	14/1150	56/10233	0.25	2.22457	3.26949	0.00293645	0.0418723	0.0347016	Xbp1/Vegfd/Tlr3/Tlr2/Spon2/Lpl/Lgals9/Inava/F2r/Ereg/Dhx9/Cd74/Ccn1/Arid5a	14
GO:0045778	positive regulation of ossification	11/1150	39/10233	0.282051	2.50977	3.36112	0.00294185	0.0418723	0.0347016	Wnt10b/Vdr/Tmem119/Ptn/Pkdcc/Gpm6b/Ccn3/Ccn1/Bmp4/Adrb2/Actn3	11
GO:0048634	regulation of muscle organ development	11/1150	39/10233	0.282051	2.50977	3.36112	0.00294185	0.0418723	0.0347016	Wnt10b/Myog/Myod1/Myf5/Lox/Jph2/Hdac5/Cdon/Bmp4/Adrb2/Actn3	11
GO:0001570	vasculogenesis	15/1150	62/10233	0.241935	2.15281	3.23955	0.00298282	0.0423272	0.0350786	Zfp36l1/Rin2/Pdgfrb/Npr2/Junb/Itgb8/Hey1/Heg1/Glmn/Gata4/Epha2/Enpp1/Angpt1/Amot/Ackr3	15
GO:0010596	negative regulation of endothelial cell migration	10/1150	34/10233	0.294118	2.61714	3.36064	0.003225	0.0450393	0.0373262	Thbs1/Sp100/Rgcc/Mecp2/Jup/Hdac5/Gadd45a/Dcn/Atp2b4/Angpt4	10
GO:0014904	myotube cell development	10/1150	34/10233	0.294118	2.61714	3.36064	0.003225	0.0450393	0.0373262	Wnt10b/Six1/Myog/Myod1/Myf5/Hdac5/Dcaf8/Col6a1/Cntnap1/Actn3	10
GO:0035082	axoneme assembly	10/1150	34/10233	0.294118	2.61714	3.36064	0.003225	0.0450393	0.0373262	Tbc1d32/Spaca9/Lrrc46/Ift88/Hoatz/Cfap69/Cep131/Ccdc65/Cc2d2a/Bbs2	10
GO:0045071	negative regulation of viral genome replication	10/1150	34/10233	0.294118	2.61714	3.36064	0.003225	0.0450393	0.0373262	Srpk2/Shfl/Rsad2/Rnasel/Oasl2/Ifitm1/Ifi207/Hmga2/Eif2ak2/Apobec3	10
GO:0070169	positive regulation of biomineral tissue development	10/1150	34/10233	0.294118	2.61714	3.36064	0.003225	0.0450393	0.0373262	Wnt10b/Vdr/Tmem119/Ptn/Pkdcc/Gpm6b/Ccn1/Bmp4/Adrb2/Actn3	10
GO:0002449	lymphocyte mediated immunity	30/1150	160/10233	0.1875	1.66842	3.03212	0.00323147	0.0450393	0.0373262	Vsir/Trpm4/Tap2/Spn/Serpinb9e/Rsad2/Pvr/Pik3r1/Parp3/Mr1/Lgals9/Kmt5c/Irf7/Il1r1/Havcr2/H2-M10.1/Fcgr4/Fas/Ephb6/Csf2rb/Cd74/Cd40/Cd24a/C3/C1s2/C1s1/C1rl/C1rb/C1ra/Arid5a	30
GO:0043269	regulation of monoatomic ion transport	38/1150	216/10233	0.175926	1.56543	2.98851	0.00324478	0.0450909	0.037369	Vdr/Tmem38b/Stc2/Serpine2/Serpine1/Scn1b/Rgs4/Ptgs2/Plcg1/Plcb4/Pdgfrb/P2rx4/Nos1/Mylk/Mrln/Mmp9/Lgals3/Kcnj15/Kcnab1/Itgb3/Hes1/Gstm7/Fmr1/F2r/Ehd3/Dmpk/Cxcl12/Ccl2/Car2/Capn3/Camk2a/Cacng1/Cacnb3/Cacnb1/Cacna2d1/Bmp4/Atp2a1/Adrb2	38
GO:0016836	hydro-lyase activity	11/1159	39/10163	0.282051	2.47324	3.30707	0.00330248	0.0488374	0.0430937	Hacd4/Gmds/Gatd1/Eno3/Echdc3/Cyp1b1/Car9/Car6/Car5b/Car3/Car2	11
GO:0045686	negative regulation of glial cell differentiation	7/1150	19/10233	0.368421	3.27831	3.53676	0.00330509	0.0453918	0.0376184	Mecp2/Ldlr/Id2/Hmga2/Hes1/Daam2/Bmp4	7
GO:0060343	trabecula formation	7/1150	19/10233	0.368421	3.27831	3.53676	0.00330509	0.0453918	0.0376184	Wnt10b/Vdr/Thbs3/Slc40a1/Enpp1/Col1a1/Adamts1	7
GO:0072576	liver morphogenesis	7/1150	19/10233	0.368421	3.27831	3.53676	0.00330509	0.0453918	0.0376184	Xbp1/Tet2/Ptn/Plau/Mki67/Lipa/Lims2	7
GO:1903524	positive regulation of blood circulation	7/1150	19/10233	0.368421	3.27831	3.53676	0.00330509	0.0453918	0.0376184	Trpm4/Rgs4/Gch1/Dusp5/Ccn2/Adrb2/Adm2	7
GO:0050767	regulation of neurogenesis	49/1150	296/10233	0.165541	1.47302	2.93843	0.00334745	0.0458395	0.0379894	Xrcc5/Ulk2/Ttc3/Tnfrsf12a/Tlr2/Syngap1/Smarcd3/Serpine2/Sema6c/Sema4f/Robo1/Ptn/Prl2c2/Plxna3/Pak3/Pak1/Nos1/Nefl/Myc/Megf8/Mecp2/Macf1/Lrp1/Ldlr/Kctd11/Ifrd1/Id2/Hmga2/Hey1/Hes1/Fn1/Fmr1/Fas/Etv5/Epha7/Enpp2/Dynlt1b/Dlg4/Dbn1/Daam2/Cxcl12/Crabp2/Cdon/Cdk5/Cd24a/Bmp4/Bhlhe40/Aspa/Appl2	49
GO:0015629	actin cytoskeleton	58/1169	361/10347	0.160665	1.42207	2.91314	0.00337565	0.0469926	0.0437619	Vill/Vcl/Vcam1/Tpm2/Tns3/Tnnt3/Tnnt1/Tnnc2/Taok2/Synpo2l/Synpo2/Synpo/Slc2a1/Samd14/Rnd1/Rac3/Pvalb/Pknox2/Pdlim5/Pdlim4/Palld/Pak1/Nexn/Myo10/Mylk/Myl9/Myh10/Macf1/Lpp/Lima1/Ldb3/Kat2b/Jup/Gsn/Gfral/Gbp2/Fscn1/Fmn1/Filip1l/Epb41l2/Dst/Dock5/Dhx9/Dbn1/Coro2b/Cnn2/Ccn5/Capg/Bmf/Axl/Asap1/Arsj/Apbb3/Amotl2/Amot/Actn3/Acta2/Ablim1	58
GO:0005198	structural molecule activity	61/1159	380/10163	0.160526	1.40762	2.90551	0.00338615	0.0488374	0.0430937	Vwf/Vwa5a/Vcl/Vcan/Tpm2/Tln2/Thbs1/Srpx2/Sparc/Sntb1/Postn/Pcolce2/Ogn/Nid2/Nexn/Nefm/Nefl/Myl9/Mrps6/Mfap5/Matn2/Macf1/Ltbp4/Lamb2/Lama4/Lama2/Krt14/Krt13/Igfbp7/Igf1r/Hspg2/Hmox1/Hmga1/H1f2/Gpm6b/Fn1/Fbln2/Epb41l3/Epb41l2/Emilin1/Efemp1/Dst/Dlg4/Des/Dcn/Col8a1/Col6a2/Col6a1/Col5a2/Col5a1/Col4a5/Col4a2/Col4a1/Col3a1/Col1a2/Col1a1/Col16a1/Col12a1/Capn3/Bgn/Aspn	61
GO:1990138	neuron projection extension	24/1150	120/10233	0.2	1.77965	3.05679	0.00341225	0.0465911	0.0386123	Vcl/Ulk2/Ttc3/Tnfrsf12a/Sema6c/Sema4f/Robo1/Postn/Plxna3/Pak1/Olfm1/Megf8/Mecp2/Macf1/Lrp1/Lamb2/Ifrd1/Fn1/Eif2ak4/Dclk1/Dbn1/Cxcl12/Cdk5/Atg7	24
GO:0033628	regulation of cell adhesion mediated by integrin	9/1150	29/10233	0.310345	2.76153	3.38001	0.00343648	0.0466507	0.0386617	Serpine1/Rac3/Plau/Itgb3/Ift74/Foxc2/Epha2/Cyp1b1/Cd24a	9
GO:0045104	intermediate filament cytoskeleton organization	9/1150	29/10233	0.310345	2.76153	3.38001	0.00343648	0.0466507	0.0386617	Nefm/Nefl/Macf1/Krt14/Krt13/Klhl24/Dst/Des/Cln8	9
GO:0015103	inorganic anion transmembrane transporter activity	15/1159	62/10163	0.241935	2.12148	3.17773	0.0034367	0.0488374	0.0430937	Ttyh3/Tmc4/Slc6a8/Slc4a3/Slc25a27/Slc20a1/Slc1a7/Slc1a4/Slc12a6/Gabrb2/Gabra1/Apol9a/Apol10b/Ano8/Ank	15
GO:0030414	peptidase inhibitor activity	15/1159	62/10163	0.241935	2.12148	3.17773	0.0034367	0.0488374	0.0430937	Timp2/Thbs1/Tfpi/Serpine2/Serpine1/Serpinb9e/Serpinb6b/Serpinb2/Serpina3n/Serpina3g/Reck/Pi15/Gbp2/Cd109/C3	15
GO:0061326	renal tubule development	14/1150	57/10233	0.245614	2.18554	3.19359	0.00349881	0.04736	0.0392495	Ttc8/Six1/Pbx1/Myc/Lgr4/Kif26b/Hey1/Hes1/Hdac5/Fmn1/Col4a1/Cd24a/Bmp4/Acat1	14
GO:0061008	hepaticobiliary system development	25/1150	127/10233	0.19685	1.75163	3.03269	0.00354378	0.0478309	0.0396398	Xbp1/Vwf/Tet2/Rpgrip1l/Ptn/Plau/Nphp3/Mki67/Lipa/Lims2/Jun/Ift88/Hspa12a/Hmox1/Hgf/Hes1/Cp/Cebpa/Ccnd1/Car3/Bmp4/Atg7/Acat1/Acadm/Aacs	25
GO:0007179	transforming growth factor beta receptor signaling pathway	30/1150	161/10233	0.186335	1.65806	2.99458	0.00355669	0.0478675	0.0396701	Xbp1/Thbs1/Tgfbr3l/Tgfb1i1/Spry1/Rgcc/Pin1/Peg10/Pbld2/Ogt/Nrep/Ltbp4/Lrp1/Lox/Lgals9/Jun/Itgb8/Il17rd/Hpgd/Gdf15/Emilin1/Dab2/Col3a1/Col1a2/Cd109/Ccl2/Bcl9l/Atf3/Aspn/Appl2	30
GO:0032970	regulation of actin filament-based process	46/1150	275/10233	0.167273	1.48844	2.92148	0.0035851	0.048112	0.0398728	Vill/Ttc8/Trpm4/Tlr2/Tjp1/Taok2/Synpo2l/Synpo2/Synpo/Sorbs3/S1pr1/Rnh1/Rnd3/Rnd1/Rgs4/Rgcc/Rac3/Pik3r1/Pdlim4/Pdgfrb/Pak3/Pak1/Nos1/Nedd9/Lrp1/Lima1/Jup/Itgb3/Gsn/Gpm6b/Gata4/Fscn1/Fmn1/Dbn1/Daam2/Coro2b/Cnn2/Cdc42ep5/Ccn2/Capg/Atp2a1/Asap3/Arhgef19/Arhgap18/Adrb2/Acta2	46
GO:0010595	positive regulation of endothelial cell migration	19/1150	88/10233	0.215909	1.92122	3.0881	0.00362747	0.048542	0.0402291	Zfp580/Thbs1/Srpx2/Sparc/Rin2/Ptgs2/Prl2c2/Plcg1/P2rx4/Map2k3/Itgb3/Hmox1/Foxc2/Cd40/Bmp4/Atoh8/Angpt4/Angpt1/Amot	19
GO:0000768	syncytium formation by plasma membrane fusion	11/1150	40/10233	0.275	2.44702	3.26264	0.00365367	0.0486156	0.0402901	Myog/Myod1/Gdf15/Flt3l/Dyrk1b/Dock5/Cxcl12/Cdon/Cd109/Ccl8/Adamts5	11
GO:0140253	cell-cell fusion	11/1150	40/10233	0.275	2.44702	3.26264	0.00365367	0.0486156	0.0402901	Myog/Myod1/Gdf15/Flt3l/Dyrk1b/Dock5/Cxcl12/Cdon/Cd109/Ccl8/Adamts5	11
GO:0060041	retina development in camera-type eye	21/1150	101/10233	0.207921	1.85013	3.05502	0.00369817	0.0490687	0.0406656	Ttc8/Tgif1/Tbc1d32/Smarcd3/Scaper/Rpgrip1l/Ptn/Pdgfrb/Pdgfra/Nfix/Myh10/Mfsd2a/Lamb2/Hes1/Cyp1b1/Col4a1/Cln8/Cfh/Cdon/Bbs10/Atp2b4	21
GO:0048736	appendage development	27/1150	141/10233	0.191489	1.70392	2.99475	0.00374399	0.0493975	0.0409381	Wdr19/Ttbk2/Tbc1d32/Slc7a11/Scx/Rpgrip1l/Reck/Rdh10/Prrx2/Pkdcc/Pbx1/Npr2/Mustn1/Megf8/Mbnl1/Kremen1/Kat2b/Ift88/Ift80/Gas1/Fmn1/Enpp1/Crabp2/Col6a1/Col3a1/Bmp4/Atrx	27
GO:0060173	limb development	27/1150	141/10233	0.191489	1.70392	2.99475	0.00374399	0.0493975	0.0409381	Wdr19/Ttbk2/Tbc1d32/Slc7a11/Scx/Rpgrip1l/Reck/Rdh10/Prrx2/Pkdcc/Pbx1/Npr2/Mustn1/Megf8/Mbnl1/Kremen1/Kat2b/Ift88/Ift80/Gas1/Fmn1/Enpp1/Crabp2/Col6a1/Col3a1/Bmp4/Atrx	27
GO:0043010	camera-type eye development	39/1150	225/10233	0.173333	1.54237	2.92701	0.00376863	0.0495834	0.0410921	Wdr19/Ttc8/Tgif1/Tbc1d32/Spry1/Smarcd3/Six5/Scaper/Rpgrip1l/Rdh10/Ptn/Pdgfrb/Pdgfra/Nfix/Myh10/Myf5/Mfsd2a/Maf/Lamb2/Jun/Hes1/Gas1/Frs2/Foxc2/Foxc1/Fat1/Epha2/Efemp1/Cyp1b1/Col8a1/Col4a1/Cln8/Cfh/Cdon/Cc2d2a/Bmp4/Bbs10/Atp2b4/Aqp5	39
GO:0071675	regulation of mononuclear cell migration	18/1150	82/10233	0.219512	1.95328	3.0838	0.00379249	0.0497579	0.0412368	Thbs1/Spn/Serpine1/Pdgfd/P2rx4/Nedd9/Mmp14/Lgals9/Lgals3/Itgb3/Emilin1/Cxcl12/Cnn2/Ccn3/Ccl7/Ccl20/Ccl2/C3ar1	18
GO:0005254	chloride channel activity	9/1159	29/10163	0.310345	2.72134	3.33034	0.00379765	0.0525031	0.0463283	Ttyh3/Tmc4/Slc1a7/Slc1a4/Gabrb2/Gabra1/Apol9a/Apol10b/Ano8	9
GO:0002683	negative regulation of immune system process	54/1150	335/10233	0.161194	1.43435	2.87607	0.00381981	0.0499767	0.0414181	Ypel4/Vsir/Tspan32/Trim30a/Tmem176b/Tmem176a/Tmem131l/Thbs1/Tap2/Stat2/Spn/Serpinb9e/Pvr/Prkdc/Pik3r1/Parp3/Parp14/Ogt/Myc/Milr1/Lrrc17/Loxl3/Lgr4/Lgals9/Lgals3/Ldlr/Irgm2/Irgm1/Igtp/Ifi207/Id2/Hmox1/Havcr2/Glmn/Gdf15/Fn1/Fas/Fam76b/Enpp3/Emilin1/Dhx58/Ddx39a/Cxcl12/Col3a1/Cnn2/Cebpa/Cd74/Cd68/Cd24a/Ccn3/Ccl2/Bmp4/Axl/Angpt1	54
GO:0015075	monoatomic ion transmembrane transporter activity	46/1159	272/10163	0.169118	1.48295	2.89656	0.0038243	0.0525031	0.0463283	Ttyh3/Trpm4/Tmem38b/Tmem175/Tmem120a/Tmc4/Slc9a9/Slc9a5/Slc9a2/Slc7a11/Slc6a8/Slc4a3/Slc41a2/Slc40a1/Slc39a14/Slc25a27/Slc24a3/Slc20a1/Slc1a7/Slc1a4/Slc1a3/Slc12a6/P2rx6/P2rx4/P2rx3/Mfsd2a/Magt1/Kcnj15/Kcnab1/Gabrb2/Gabra1/Chrng/Chrnb1/Calhm5/Cacng1/Cacnb3/Cacnb1/Cacna2d1/Atp6v1h/Atp2b4/Atp2a1/Atp13a4/Apol9a/Apol10b/Anxa6/Ano8	46
GO:0006805	xenobiotic metabolic process	12/1150	46/10233	0.26087	2.32129	3.19571	0.0039328	0.0510927	0.042343	Rorc/Rbbp9/Pon3/Nos1/Gstt1/Gstm7/Gsta2/Gsta1/Fmo1/Cyp2d22/Cyp1b1/Aox1	12
GO:0019221	cytokine-mediated signaling pathway	48/1150	291/10233	0.164948	1.46775	2.88033	0.00393443	0.0510927	0.042343	Ugcg/Tollip/Tnfrsf18/Stat2/Robo1/Pik3r1/Parp9/Parp14/Osmr/Oasl2/Lifr/Klf6/Irs1/Irgm2/Irgm1/Irf7/Il7/Il1r1/Il17rd/Il13ra1/Ikbke/Igtp/Ifitm1/Ghr/Foxc1/Fosl1/Fas/F3/Ereg/Egr1/Cxcl5/Cxcl12/Csf2rb/Cebpa/Cd74/Cd40/Cd24a/Ccl9/Ccl8/Ccl7/Ccl2/Ccdc3/Birc2/Bbs2/Axl/Appl2/Angpt1/Ackr3	48
GO:0015698	inorganic anion transport	17/1150	76/10233	0.223684	1.9904	3.08354	0.00393774	0.0510927	0.042343	Vdr/Ttyh3/Tmc4/Stc2/Slc4a3/Slc25a27/Slc20a1/Slc1a7/Slc1a4/Slc1a3/Slc12a6/Gabrb2/Gabra1/Enpp1/Car2/Ano8/Ank	17
GO:0005261	monoatomic cation channel activity	17/1159	75/10163	0.226667	1.98759	3.07976	0.00396354	0.0531218	0.0468742	Trpm4/Tmem38b/Tmem175/Slc7a11/Slc24a3/P2rx6/P2rx4/P2rx3/Kcnj15/Kcnab1/Chrng/Chrnb1/Calhm5/Cacng1/Cacnb3/Cacnb1/Cacna2d1	17
GO:0004866	endopeptidase inhibitor activity	14/1159	57/10163	0.245614	2.15373	3.13376	0.00400053	0.0531218	0.0468742	Timp2/Thbs1/Tfpi/Serpine2/Serpine1/Serpinb9e/Serpinb6b/Serpinb2/Serpina3n/Serpina3g/Reck/Gbp2/Cd109/C3	14
GO:0006595	polyamine metabolic process	6/1150	15/10233	0.4	3.5593	3.52939	0.00405753	0.0523246	0.0433639	Srm/Smox/Sat2/Sat1/Odc1/Azin2	6
GO:1901739	regulation of myoblast fusion	6/1150	15/10233	0.4	3.5593	3.52939	0.00405753	0.0523246	0.0433639	Myog/Myod1/Gdf15/Flt3l/Cxcl12/Ccl8	6
GO:0031102	neuron projection regeneration	13/1150	52/10233	0.25	2.22457	3.14994	0.00408838	0.0523246	0.0433639	Ptn/Nrep/Nefl/Matn2/Mapk8ip3/Lrp1/Lamb2/Kremen1/Jun/Igf1r/Hgf/Fas/Enpp1	13
GO:0035924	cellular response to vascular endothelial growth factor stimulus	13/1150	52/10233	0.25	2.22457	3.14994	0.00408838	0.0523246	0.0433639	Xbp1/Vegfd/Tspan32/Robo1/Pdgfrb/Pdgfra/Map2k3/Itgb3/Foxc1/Emilin1/Dcn/Atp2b4/Angpt1	13
GO:0051148	negative regulation of muscle cell differentiation	13/1150	52/10233	0.25	2.22457	3.14994	0.00408838	0.0523246	0.0433639	Zbed6/Xbp1/Tmem119/Rgs4/Pdcd4/Pak1/Mecp2/Id2/Hey1/Hdac5/Frs2/Ereg/Ccn3	13
GO:0033273	response to vitamin	14/1150	58/10233	0.241379	2.14786	3.11924	0.004146	0.0529179	0.0438556	Vdr/Stc2/Postn/Lipa/Gstt1/Gprin3/Enpp1/Eif2ak2/Col1a1/Cebpa/Cdon/Ccnd1/Ccl2/Abca1	14
GO:0010811	positive regulation of cell-substrate adhesion	21/1150	102/10233	0.205882	1.83199	3.00476	0.00417691	0.0531678	0.0440627	Thbs1/Rin2/Rac3/Ptn/Plekha2/Nedd9/Lims2/Jup/Itgb3/Fn1/Fmn1/Fbln2/Enpp2/Emilin1/Dock5/Dbn1/Dab2/Col8a1/Col16a1/Ccn1/Ccdc80	21
[truncated: 5,568 more rows]

## Sheet: 0.01mM_vs_Con (|log2fc|＞0.8)
ID	Description	GeneRatio	BgRatio	RichFactor	FoldEnrichment	zScore	pvalue	p.adjust	qvalue	geneID	Count
[truncated: 1,927 more rows]

## Sheet: 1mM_vs_Con (|log2fc|＞0.8)
ID	Description	GeneRatio	BgRatio	RichFactor	FoldEnrichment	zScore	pvalue	p.adjust	qvalue	geneID	Count
[truncated: 5,850 more rows]
